# Supplementary material for: Predictive value of admission red cell distribution width-to-platelet ratio for 30-day death in patients with spontaneous intracerebral hemorrhage: an analysis of the MIMIC database
Source: Front Neurol. 2023 Oct 18;14:1221335. doi: 10.3389/fneur.2023.1221335 (PMC10618669; doi:10.3389/fneur.2023.1221335)
Supplement: Supplementary file 2 [file Data_Sheet_1.XLSX]

## Sheet: Sheet1
	Icustay_id	Los	First_careunit	Age	Gender	Ethnicity	Insurance	Admission_type	Congestive_heart_failure	Sepsis	Atrial_fibrillation	Hypertension	Malignant_cancer	Ventilation	Vasopressor	Rrt	Heart_rate	Systolic	Diastolic	Respiratory_rate	Temperature	Sofa	qsofa	Sapsii	GCS	Charlson_comorbidity_index	WBC	Hemoglobin	Hematocrit	Creatinine	INR	PT	BUN	Glucose	Bicarbonate	Sodium	Potassium	Chloride	SPO2	Urine_output	Mannitol	ICU_status	ICU_follow_time	Anticoagulation	blood_transfusion	Time30	Expire_flag30	Time15	Expire_flag15
0	220597	5.3231	MICU	41.79	Male	Unknown	Others	EMERGENCY	Yes	Yes	No	Yes	No	Yes	Yes	No	85	203	106	14	35.5	5	0	31	15	3	13.7	12.9	37.4	1.4	1.117	12.2656	17	178	26	138	2.9	103	99	887	Yes	ICU_discharge	5.3231	No	No	5.45275	1	5.45275	1
1	222874	1.5137	SICU	85.06	Male	White	Medicare	EMERGENCY	No	No	No	Yes	Yes	No	No	No	65	122	66	17	35.2778	4	1	43	9	7	6.6	11.5	34.8	0.8	1.1	12.8	16	133	20	127	3.8	96	99	1858	No	ICU_discharge	1.5137	No	No	3.21404	1	3.21404	1
2	212246	3.0237	SICU	60.33	Female	Unknown	Private	EMERGENCY	No	No	No	Yes	Yes	No	No	No	44	157	45	15	36.2778	4	2	36	12	10	11.3	8.8	26.5	0.3	1.2	13.6	7	91	22	139	4.5	110	97	2967	No	ICU_discharge	3.0237	No	No	20.2647	1	15	0
3	244420	9.5551	MICU	57.97	Male	Others	Private	EMERGENCY	No	No	No	Yes	No	Yes	Yes	No	76	123	57	20	35.9444	2	2	21	15	4	8.9	10	30.7	0.7	1.3	13.8	8	122	24	140	3.8	108	100	3135	Yes	ICU_discharge	9.5551	No	Yes	30	0	15	0
4	260104	6.1601	MICU	76.38	Female	White	Medicare	EMERGENCY	No	Yes	No	Yes	No	Yes	No	No	60	142	64	14	36.5	5	2	45	10	7	12.1	9.8	29.7	0.9	1.1	12.9	23	131	23	142	3.5	112	100	610	No	ICU_discharge	6.1601	No	No	30	0	15	0
5	228106	2.1097	SICU	67.79	Female	White	Medicare	EMERGENCY	No	No	No	No	No	No	No	No	90	173	76	21	35.7778	3	3	30	11	5	15.9	10.5	30.5	0.8	1.2	12.9	6	127	24	134	3.9	103	99	1755	No	ICU_discharge	2.1097	No	No	30	0	15	0
6	209737	11.9479	MICU	50.49	Male	White	Private	EMERGENCY	Yes	No	No	Yes	No	Yes	Yes	Yes	122	89	66	19	37.2778	11	2	59	15	7	18.5	8.1	26.2	2.3	1.1	13	65	204	16	138	4.9	109	92	260	Yes	ICU_discharge	11.9479	No	Yes	12.1201	1	12.1201	1
7	233424	3.0832	SICU	64.02	Male	Unknown	Medicare	EMERGENCY	No	No	No	Yes	No	Yes	No	No	87	118	69	20	36.8333	3	1	30	15	5	12.2	15.6	43.4	0.9	1.1012	12.8562	13	136	23	137	4.2	105	100	1970	Yes	ICU_discharge	3.0832	No	No	3.11551	1	3.11551	1
8	223445	3.3545	SICU	84.15	Female	White	Medicare	EMERGENCY	No	No	No	No	No	Yes	No	No	75	125	52	12	36.8333	4	3	49	7	5	8.6	8.9	25.2	0.6	1.2	13.7	13	101	24	145	3.5	108	61	1425	No	ICU_re_admission	7.94689	No	Yes	30	0	15	0
9	216266	1.5633	MICU	61.38	Male	White	Private	EMERGENCY	No	No	Yes	Yes	No	No	No	No	88	165.096	112	28	36.3889	2	1	26	14	4	9.6	12	33.7	1.1	1	12.8	17	118	27	142	3.3	103	100	800	No	ICU_discharge	1.5633	No	Yes	30	0	15	0
10	232436	2.2019	MICU	83.89	Female	White	Medicare	EMERGENCY	No	No	No	Yes	No	Yes	No	No	56	137	89	12	36.1111	1	0	26	15	5	8	13.6	41.2	0.7	1.108	12.6752	13	165	20	141	3.7	107	100	1685	No	ICU_discharge	2.2019	No	No	4.26833	1	4.26833	1
11	228181	5.253	MICU	75.32	Male	Unknown	Medicare	EMERGENCY	No	Yes	No	Yes	No	Yes	Yes	No	50	128	47	10	36.8333	4	2	49	15	5	15.6	9	27.2	0.9	1.5	15.3	20	226	24	137	4	103	98	3240	Yes	ICU_discharge	5.253	No	Yes	6.22058	1	6.22058	1
12	212058	1.288	SICU	80	Female	White	Medicare	EMERGENCY	Yes	No	Yes	No	No	No	No	No	84	110	48	19	35.7222	2	1	35	15	8	7.9	10	30.7	1.4	1.4	16	21	105	28	141	4.3	103	93	1740	No	ICU_discharge	1.288	No	No	30	0	15	0
13	232401	4.2898	MICU	83.93	Female	White	Medicare	EMERGENCY	No	No	No	No	No	No	No	No	96	149	79	20	36.6111	7	2	44	11	11	14.9	8.9	25	0.8	1.3	14.2	53	84	26	141	4.1	109	100	1399.28	No	ICU_discharge	4.2898	No	Yes	28.3683	1	15	0
14	205643	1.2166	SICU	64.3	Male	White	Private	EMERGENCY	No	No	No	No	No	No	No	No	75	125	66	21	36.2778	2	0	31	14	10	7.9	9.8	26.6	0.6	1.2	13.9	10	181	27	134	3.2	95	99	3665	No	ICU_discharge	1.2166	No	Yes	30	0	15	0
15	213435	23.2853	SICU	64.74	Male	Black	Others	EMERGENCY	No	Yes	No	Yes	No	Yes	Yes	No	54	145	67	14	35.6667	3	0	34	15	8	8.8	9.4	26.3	2.2	1.1	13.1	39	165	22	132	4.1	101	100	1870	No	ICU_discharge	23.2853	No	Yes	30	0	15	0
16	246324	1.2874	SICU	57.24	Female	White	Private	NO_EMERGENCY	No	No	No	No	No	No	No	No	58	102	46	11	35.3333	1	1	14	15	4	15.2	10.2	30.5	0.7	1.1148	12.7454	13	107	28	139	4.3	107	98	2095	No	ICU_re_admission	3.14903	No	No	30	0	15	0
17	225278	3.735	MICU	62.79	Male	Others	Private	EMERGENCY	No	No	No	Yes	No	No	No	No	90	159	89	19	36.5556	1	0	23	14	4	11.1	14.1	40.3	0.9	1.0978	12.6868	14	111	25	139	3.8	103	99	5435	No	ICU_discharge	3.735	No	No	30	0	15	0
18	273691	19.6682	SICU	72.94	Female	White	Medicare	EMERGENCY	No	No	No	No	No	Yes	Yes	No	109	132	78	12	34.9444	9	2	58	15	5	6.9	9.9	31.7	0.3	3.3	22.3	16	122	18	130	3.3	110	95	968	Yes	ICU_discharge	19.6682	No	Yes	20.0323	1	15	0
19	202049	3.2655	SICU	28.18	Male	White	Private	EMERGENCY	No	No	No	No	No	No	No	No	60	123	56	13	36.6667	3	2	24	11	1	12.3	13.6	37.4	0.9	1.2	13.6	13	123	23	138	4.4	107	100	950	No	ICU_discharge	3.2655	No	No	30	0	15	0
20	207967	1.1429	SICU	80.37	Male	Others	Medicare	EMERGENCY	No	No	No	Yes	No	No	No	No	53	116	45	20	36.3889	5	2	43	14	8	6.9	8.7	25.3	1.6	1.2	13.2	33	165	19	142	4.3	114	100	3200	No	ICU_discharge	1.1429	No	No	30	0	15	0
21	242422	6.7017	SICU	75.06	Female	Unknown	Medicare	EMERGENCY	No	Yes	Yes	Yes	No	Yes	No	No	73	102	53	8	35.2778	6	2	46	7	7	10.4	10.6	29.7	0.7	1.2	13.2	18	157	26	139	3.7	104	98	1195	No	ICU_discharge	6.7017	No	Yes	30	0	15	0
22	211635	1.7189	SICU	58.77	Male	Others	Others	EMERGENCY	No	No	No	Yes	No	No	No	No	67	126	66	16	34.7778	1	2	29	14	9	8.4	12.6	37.3	0.8	1	11.7	18	393	27	140	3.8	104	91	1000	No	ICU_discharge	1.7189	No	No	30	0	15	0
23	234042	1.6112	SICU	63.61	Male	White	Medicare	EMERGENCY	No	No	Yes	Yes	No	No	No	No	117	179	93	30	36.6111	0	1	28	15	5	9.6	11.8	34.4	0.7	1.8	16.4	19	141	25	138	3.6	104	94	1875	No	ICU_discharge	1.6112	No	Yes	30	0	15	0
24	291104	1.0583	MICU	84.66	Female	White	Medicare	EMERGENCY	Yes	No	Yes	Yes	No	No	No	No	84	136	63	17	36.5	2	1	36	13	7	8.4	9.3	29.1	1.3	1.2	13.5	29	117	22	143	4.3	111	100	1540	Yes	ICU_discharge	1.0583	No	No	13.169	1	13.169	1
25	228825	2.5203	SICU	46.23	Female	White	Private	EMERGENCY	No	No	No	No	No	Yes	No	No	64	148	77	14	36.4527	3	3	45	12	8	11.6	11.8	35.3	0.7	1.1	13	9	250	21	141	3.8	111	100	3590	No	ICU_discharge	2.5203	No	No	30	0	15	0
26	251136	7.6326	Others	84.86	Female	Unknown	Medicare	EMERGENCY	No	No	No	Yes	No	Yes	Yes	No	72	176	70	14	38.2222	1	1	49	15	6	11.4	9.5	28.1	0.9	1.1	12.8	24	264	21	131	3.3	98	99	545	No	ICU_discharge	7.6326	No	No	7.85764	1	7.85764	1
27	266653	5.7968	MICU	47.51	Female	Black	Medicare	EMERGENCY	Yes	No	No	Yes	No	No	Yes	Yes	87	92	58	23	35.2222	10	2	30	14	10	13.7	11.4	35.6	8.4	1.7	17.9	45	155	17	134	4.6	98	98	1176.86	No	ICU_re_admission	23.1107	No	No	26.2025	1	15	0
28	204179	7.1	SICU	82.46	Female	Unknown	Medicare	NO_EMERGENCY	No	No	Yes	Yes	No	No	No	No	95	117	63	17	36.7222	2	1	24	14	6	8.1	9.2	27.9	0.7	1.3	13.8	19	158	23	138	4.2	104	100	1555	No	ICU_discharge	7.1	No	No	30	0	15	0
29	299285	3.0262	SICU	76.22	Female	White	Medicare	EMERGENCY	No	No	Yes	Yes	No	No	No	No	84	159	56	20	37.5556	2	2	31	12	6	15.1	12.6	35.6	1.1	1.9	20.1	27	204	25	140	3.7	104	96	1328	No	ICU_discharge	3.0262	No	Yes	11.0009	1	11.0009	1
30	270885	2.8375	SICU	54.69	Male	Unknown	Private	NO_EMERGENCY	No	No	No	No	No	Yes	No	No	104	191	97	20	36.2778	7	1	45	8	4	9.8	11.4	32.4	1	1.2	13.6	14	136	23	139	3.6	101	97	3180	No	ICU_discharge	2.8375	No	Yes	30	0	15	0
31	290848	5.8717	SICU	27.23	Male	Unknown	Private	EMERGENCY	No	No	No	No	No	Yes	No	No	62	115	53	14	37.0556	0	1	17	15	1	15.9	10.5	30.2	0.9	1.4	15.2	12	120	20	142	3.3	108	100	2710	No	ICU_discharge	5.8717	No	No	30	0	15	0
32	285777	16.0852	MICU	73.85	Male	Unknown	Medicare	EMERGENCY	Yes	No	No	Yes	No	Yes	No	No	81	142	63	21	36.8889	3	2	26	12	7	11.6	12.5	36.2	1	2	18	18	176	23	141	3.3	109	96	1145	No	ICU_discharge	16.0852	No	Yes	30	0	15	0
33	229224	3.3164	MICU	67.81	Male	White	Medicare	EMERGENCY	No	No	No	No	Yes	Yes	No	No	106	122	78	23	36.4444	6	3	49	7	7	2.8	10.4	28.3	0.5	1.1	12.9	16	183	25	130	3.5	95	100	1795	Yes	ICU_death	3.25066	No	Yes	3.25066	1	3.25066	1
34	276362	2.3677	SICU	53.34	Female	White	Medicare	EMERGENCY	No	No	No	Yes	No	Yes	No	No	71	204	89	15	35	0	1	26	15	6	11.4	13.8	39.6	0.9	1.1	12.8	31	242	24	130	3.8	96	99	3125	Yes	ICU_discharge	2.3677	No	No	30	0	15	0
35	237410	1.6628	SICU	21.98	Male	White	Private	EMERGENCY	No	No	No	No	No	Yes	No	No	65	130	70	12	36.2778	1	1	19	15	3	15.4	12.5	34	0.9	1	12.3	11	199	22	141	3.8	104	100	2575	No	ICU_re_admission	4.88661	No	Yes	30	0	15	0
36	292233	3.0138	MICU	56.89	Male	White	Private	EMERGENCY	Yes	No	No	Yes	No	No	No	No	65	108	48	16	37.3333	13	1	49	6	9	9.9	9.3	27.4	1.8	0.8	11.2	49	157	20	127	5.4	97	99	1764.4	No	ICU_discharge	3.0138	No	Yes	3.74439	1	3.74439	1
37	287606	27.5925	MICU	56.8	Female	White	Others	EMERGENCY	No	No	No	No	No	Yes	No	No	83	136	72	20	35.8333	1	2	35	15	9	13.1	12.7	37.3	0.6	0.6	10	12	143	31	139	4	99	99	2396	Yes	ICU_discharge	27.5925	No	No	30	0	15	0
38	254517	1.4024	SICU	59.02	Female	White	Private	EMERGENCY	Yes	No	No	No	No	No	No	No	89	92	41	17	36.2222	4	2	34	9	10	13.9	9.2	27.9	0.6	1.1	12.7	18	116	26	140	4	103	100	1300	No	ICU_discharge	1.4024	No	No	30	0	15	0
39	201547	2.3366	SICU	59.67	Female	White	Private	EMERGENCY	No	No	No	No	No	No	No	No	72	148	83	20	38.2778	5	2	20	15	4	2.2	9.8	27.2	0.6	1.1	12.3	7	268	24	129	4.1	95	97	1800	No	ICU_discharge	2.3366	No	Yes	30	0	15	0
40	243161	3.623	SICU	75.79	Female	White	Medicare	EMERGENCY	No	Yes	No	Yes	No	Yes	No	No	118	159	75	17	38.8333	1	0	38	15	5	9.6	12.4	35.2	0.7	1.2	13.7	18	120	25	138	3.1	102	100	3630	Yes	ICU_discharge	3.623	No	No	4.21108	1	4.21108	1
41	260326	2.7926	MICU	82.66	Male	White	Medicare	EMERGENCY	No	No	No	Yes	No	No	No	Yes	72	179	61	22	34.6667	9	2	62	11	8	7.9	10.2	27.9	8.7	1.106	12.5904	136	100	10	129	4.9	99	67	637	No	ICU_discharge	2.7926	No	No	18.0625	1	15	0
42	261790	6.2724	SICU	49.02	Female	Black	Medicare	EMERGENCY	No	No	No	Yes	No	Yes	No	No	85	156	72	16	37.7222	8	0	41	15	4	10	9.2	28.6	7.7	1.2	13.6	62	102	26	137	4.5	99	100	298	Yes	ICU_discharge	6.2724	No	No	6.61877	1	6.61877	1
43	257657	6.6778	SICU	74.56	Male	Others	Medicare	EMERGENCY	No	No	No	No	No	Yes	No	No	90	161	67	22	37.3333	4	2	35	11	13	6.9	10.1	29.7	1.1	2.2	17.8	20	114	29	138	3.7	102	98	1557	No	ICU_discharge	6.6778	No	Yes	30	0	15	0
44	286086	17.6474	SICU	46.78	Female	Black	Private	EMERGENCY	Yes	No	No	Yes	No	Yes	No	No	78	146	89	13	36.7222	6	3	43	6	5	9.2	11.1	32.8	1.1	1.1	12.3	15	188	24	132	3	104	100	1920	Yes	ICU_discharge	17.6474	No	No	30	0	15	0
45	233959	14.7173	SICU	75.32	Female	White	Medicare	EMERGENCY	No	No	No	Yes	No	Yes	No	No	100	165	61	20	38.3889	1	1	32	15	8	19.8	10.8	30.1	0.6	1.1	13.3	12	416	23	132	3.6	94	100	3185	Yes	ICU_discharge	14.7173	No	Yes	14.9366	1	14.9366	1
46	299838	4.6009	SICU	86.56	Male	White	Medicare	EMERGENCY	No	Yes	No	Yes	No	Yes	No	No	65	161	50	21	35.8333	1	1	44	15	12	17.7	10.9	32.6	0.6	1.1	12.8	15	204	27	141	4	106	100	1320	No	ICU_discharge	4.6009	No	No	19.9282	1	15	0
47	228381	18.7691	SICU	57.83	Male	White	Private	EMERGENCY	No	Yes	No	Yes	No	Yes	Yes	No	91	134	62	19	37.1111	4	1	35	15	3	17.3	12.5	35.4	1	1.1	12.7	19	171	19	135	4.8	99	100	2165	No	ICU_discharge	18.7691	No	No	30	0	15	0
48	207046	1.0398	MICU	68.23	Female	White	Private	EMERGENCY	Yes	No	No	No	Yes	No	No	No	71	87	52	23	35.8333	6	2	47	15	8	0.3	7.8	23.7	1.2	1.3	15.2	19	87	24	136	4.1	106	97	1750	No	ICU_re_admission	2.84814	No	No	30	0	15	0
49	218721	6.8431	SICU	51.2	Male	Unknown	Private	EMERGENCY	No	No	No	Yes	No	Yes	Yes	No	109	139	85	17	38	7	1	31	14	3	2.9	14.6	40	0.8	1.2	13.3	11	207	19	138	3.7	93	99	1311	No	ICU_discharge	6.8431	No	No	30	0	15	0
50	237302	6.6214	SICU	80.93	Male	White	Medicare	EMERGENCY	Yes	No	Yes	No	No	Yes	No	No	91	150	60	20	36.6667	5	3	36	10	6	13.6	11.9	34.4	0.9	0.6	9.2	13	176	24	137	3.4	103	97	2145	No	ICU_re_admission	8.34211	No	Yes	30	0	15	0
51	222957	2.5539	Others	75.2	Female	White	Medicare	EMERGENCY	No	No	No	Yes	No	Yes	No	No	121	126	74	12	37.9444	4	2	40	15	5	14.3	12.6	36.9	0.7	1.1366	12.8096	12	152	28	140	3.6	101	99	1130	No	ICU_discharge	2.5539	No	No	3.16191	1	3.16191	1
52	264096	1.888	Others	63.67	Female	White	Others	EMERGENCY	No	No	No	Yes	No	No	No	No	80	101	37	18	38.3889	5	3	47	7	6	4.8	9.3	29.2	0.5	1.1	12.9	11	161	24	139	3.2	106	97	3205	Yes	ICU_discharge	1.888	No	No	30	0	15	0
53	287516	3.109	MICU	82.46	Male	White	Medicare	EMERGENCY	No	No	No	Yes	No	Yes	No	No	82	188	97	12	38.6667	1	1	32	15	5	11.4	12.4	36.4	1.1	1.1174	12.7214	23	112	23	143	3.5	109	96	1172	No	ICU_discharge	3.109	No	No	4.23194	1	4.23194	1
54	287396	4.0004	SICU	54.4	Female	White	Private	EMERGENCY	No	No	No	Yes	No	Yes	No	No	93	173	79	13	36.8889	3	0	21	15	3	10.1	13.3	38.1	0.6	0.9	11.2	16	134	21	137	4.2	103	98	3165	Yes	ICU_discharge	4.0004	No	No	30	0	15	0
55	278394	3.0738	SICU	89	Female	White	Medicare	EMERGENCY	Yes	No	Yes	Yes	No	No	No	No	65	141	80	28	35	1	1	28	14	6	6.4	11.7	36.3	0.7	1.4	14.7	16	123	27	140	3.6	102	97	2180	No	ICU_discharge	3.0738	No	Yes	30	0	15	0
56	278975	3.1632	SICU	60.14	Male	White	Private	EMERGENCY	No	No	No	Yes	Yes	Yes	No	No	72	150	76	16	35.9444	4	1	26	14	6	15	12.1	34.6	0.9	1.1	12.7	17	120	22	134	4.1	109	92	677	No	ICU_discharge	3.1632	No	No	30	0	15	0
57	273420	2.9047	MICU	49.56	Female	White	Private	EMERGENCY	No	No	No	No	Yes	Yes	No	No	76	107	62	12	37.1111	3	3	55	8	8	13	13.3	39.2	0.5	1.3	13.9	19	162	20	124	4.4	96	100	3545	Yes	ICU_discharge	2.9047	No	No	30	0	15	0
58	296721	2.7132	SICU	63.08	Female	White	Private	EMERGENCY	Yes	No	No	Yes	No	Yes	No	No	101	187	85	12	37.7222	1	1	30	15	6	15.4	10.2	30.2	1.1	1.1262	12.785	14	152	26	139	3.4	101	100	3525	No	ICU_discharge	2.7132	No	Yes	3.49453	1	3.49453	1
59	288131	1.0792	MICU	48	Female	White	Medicare	EMERGENCY	No	No	No	No	No	Yes	No	No	97	103	59	20	37.7222	5	3	36	7	3	4.5	7.8	23.4	0.7	1.0972	12.6932	18	146	24	145	3	113	100	565	No	ICU_discharge	1.0792	No	No	30	0	15	0
60	249088	8.8259	SICU	89	Female	White	Medicare	EMERGENCY	Yes	Yes	No	Yes	No	Yes	No	No	93	126	59	19	36.0556	1	1	28	15	7	8.6	9.9	27.6	0.8	1.2	14	17	110	24	141	3.9	108	100	546	No	ICU_discharge	8.8259	No	No	9.54583	1	9.54583	1
61	276627	1.8936	MICU	48.86	Female	White	Medicare	EMERGENCY	No	No	No	Yes	No	No	No	No	89	160	87	19	36.7222	2	1	35	15	8	2.8	9.7	29.7	1.1	1.1	13.2	21	112	24	143	3.4	105	98	1600	No	ICU_discharge	1.8936	No	Yes	30	0	15	0
62	216989	14.1643	SICU	79.67	Female	White	Medicare	EMERGENCY	Yes	No	Yes	Yes	No	Yes	No	No	68	177	77	16	35.3333	1	2	45	15	6	10.3	12.2	35	0.4	1.1	12.8	7	138	20	129	3.1	99	100	2660	No	ICU_discharge	14.1643	No	No	30	0	15	0
63	224532	2.0282	SICU	61.06	Male	White	Private	EMERGENCY	No	No	No	Yes	No	Yes	No	No	66	173	83	16	36.6111	3	1	33	10	4	10.2	10.9	30.8	0.7	1.2	13.8	18	137	26	139	4.1	104	100	1645	No	ICU_discharge	2.0282	No	No	30	0	15	0
64	259528	1.8834	MICU	75.56	Female	White	Medicare	EMERGENCY	No	No	No	Yes	No	No	No	No	73	172	74	20	36.6111	2	1	28	14	5	7.5	12.4	36.7	0.7	1.3	14.1	12	191	28	134	4.7	99	94	4335	No	ICU_discharge	1.8834	No	Yes	30	0	15	0
65	227018	5.7792	SICU	67.88	Male	White	Medicare	EMERGENCY	No	Yes	No	Yes	No	Yes	No	No	84	161	75	24	36.7754	2	2	34	12	6	13.8	13.7	38.4	0.6	1.1	13.5	18	136	26	141	4.3	111	100	4047	No	ICU_discharge	5.7792	No	No	30	0	15	0
66	249712	9.9991	SICU	39.16	Male	Unknown	Private	EMERGENCY	No	No	No	Yes	No	Yes	No	No	64	169	95	13	36.0556	2	1	22	15	1	12.7	12.2	34.9	1.4	1.1052	12.5994	27	118	25	137	3.3	103	100	2855	No	ICU_discharge	9.9991	No	No	30	0	15	0
67	299146	2.6968	MICU	42.55	Female	Unknown	Others	EMERGENCY	No	No	No	Yes	No	No	No	No	81	147	86	17	37.7778	4	0	16	15	3	7.2	11.6	32.9	0.4	1.3	13.9	5	85	27	138	3.3	102	98	3930	No	ICU_discharge	2.6968	No	No	30	0	15	0
68	292577	14.8233	MICU	82.76	Male	Black	Medicare	EMERGENCY	Yes	No	No	Yes	No	Yes	Yes	No	122	112	52	20.54	38.5556	7	2	57	15	6	1.4	10.9	30.6	1.1	1.0996	12.5718	22	218	18	138	3.3	107	98	2805	No	ICU_discharge	14.8233	No	No	30	0	15	0
69	240018	2.4386	Others	47.06	Male	White	Others	EMERGENCY	No	No	No	Yes	No	No	No	No	77	151	80	15	36.7778	0	1	15	15	2	10.9	14.4	42.1	0.7	1.2	13.2	7	109	25	137	4	102	97	3725	No	ICU_discharge	2.4386	No	No	30	0	15	0
70	213258	29.8403	Others	73.04	Male	White	Medicare	EMERGENCY	Yes	No	Yes	Yes	No	Yes	No	No	82	131	56	16	37.1111	6	3	51	6	9	10.4	11.7	34.4	1	1.4	14.1	24	160	30	143	3.4	104	99	860	No	ICU_discharge	29.8403	No	No	30	0	15	0
71	261997	1.4674	Others	89	Female	White	Medicare	EMERGENCY	No	No	Yes	Yes	No	No	No	No	58	172	45	16	35.6111	3	2	39	15	7	6.9	11.5	36.2	1.5	1	11.8	29	189	30	140	4.3	102	97	1950	No	ICU_re_admission	11.3727	No	No	13.8212	1	13.8212	1
72	273444	2.3071	SICU	81.63	Male	White	Medicare	EMERGENCY	No	No	No	Yes	No	No	No	No	57	126	65	10	35.9444	3	1	26	14	5	5.9	12.7	36.5	1.4	1.2	13.9	22	90	25	137	4.4	104	100	1740	No	ICU_discharge	2.3071	No	No	30	0	15	0
73	243031	1.9686	MICU	78.1	Female	White	Medicare	EMERGENCY	No	No	No	Yes	No	No	No	No	67	143	59	19	36.7222	2	2	29	14	5	6.6	11.8	34.1	0.5	1.1	12.2	10	85	25	141	3.8	106	96	1250	No	ICU_discharge	1.9686	No	No	30	0	15	0
74	283287	2.7415	MICU	89	Female	White	Medicare	EMERGENCY	No	No	No	Yes	No	Yes	No	No	85	163	49	14	38.7778	1	2	41	15	5	13.4	11.8	35.2	0.7	1	12.7	15	160	38	141	3.3	96	100	893	No	ICU_discharge	2.7415	No	No	3.1088	1	3.1088	1
75	243167	9.6106	MICU	61.29	Male	White	Private	EMERGENCY	Yes	Yes	Yes	No	No	Yes	No	No	113	93	58	22	36.2778	11	3	50	13	5	7.6	10.3	30.4	0.8	1.7	16.2	20	121	17	135	3.3	104	92	1959	No	ICU_death	9.54227	No	Yes	9.54227	1	9.54227	1
76	203277	2.1662	MICU	80.41	Female	White	Medicare	EMERGENCY	No	No	No	Yes	No	Yes	No	No	76	117	58	16	37	1	2	35	15	7	9.7	11	32.1	0.9	1.5	15	15	127	33	140	3.3	99	100	3425	No	ICU_discharge	2.1662	No	Yes	30	0	15	0
77	201382	3.7904	SICU	80.65	Female	White	Medicare	EMERGENCY	No	No	No	Yes	No	Yes	No	No	79	154	79	17	37	1	2	44	15	5	11.6	12.8	37.5	0.5	1.5	15	33	197	25	138	3.4	103	99	1579	Yes	ICU_discharge	3.7904	No	No	4.43142	1	4.43142	1
78	275028	4.8456	MICU	83.67	Female	White	Medicare	EMERGENCY	Yes	No	Yes	Yes	No	Yes	No	No	50	117	34	16	36.0556	2	2	31	15	6	10.3	12.3	36.1	0.6	1.1	12.7	20	210	27	138	3.7	106	100	1990	Yes	ICU_discharge	4.8456	No	No	11.0649	1	11.0649	1
79	264995	2.0775	SICU	77.37	Female	White	Medicare	EMERGENCY	No	No	No	Yes	No	No	No	No	72	131	55	20	37.1667	0	1	31	15	6	11.4	12.5	36.6	1.1	1.1	12.5	24	100	26	143	4.3	110	96	2108	No	ICU_discharge	2.0775	No	No	30	0	15	0
80	236284	1.8958	Others	51.72	Male	White	Private	EMERGENCY	No	No	No	Yes	No	No	No	No	86	142	74	12	36.4444	0	1	15	15	4	12.1	13.3	37.6	0.8	1.1	12.4	12	139	24	139	4.9	103	96	1825	No	ICU_discharge	1.8958	No	No	30	0	15	0
81	298755	8.9967	SICU	56.13	Male	Others	Others	EMERGENCY	Yes	No	No	Yes	No	Yes	No	No	70	130	76	18	36.8889	3	1	25	15	4	11.5	12.4	35.8	1	1.2	13.6	21	129	20	141	3.5	109	100	1585	Yes	ICU_discharge	8.9967	No	No	30	0	15	0
82	254376	16.96	SICU	67.79	Female	Unknown	Others	EMERGENCY	No	No	No	Yes	No	Yes	No	No	84	149	61	12	37.6111	2	1	28	15	4	11.1	9.6	28.3	1	1.1	12.9	18	120	22	134	3.9	99	100	1130	No	ICU_discharge	16.96	No	No	30	0	15	0
83	252091	1.5257	SICU	54.47	Female	Others	Others	EMERGENCY	No	No	No	Yes	No	Yes	Yes	No	82	113	59	16	37.1667	3	1	31	15	4	17.7	13.9	39.6	0.9	1.3	14.2	16	221	26	145	3.4	101	100	4540	No	ICU_discharge	1.5257	No	No	1.61551	1	1.61551	1
84	235490	3.8437	SICU	83.56	Female	White	Medicare	EMERGENCY	Yes	No	No	No	No	Yes	No	No	65	107	37	16.46	36.4444	3	1	39	15	7	16.7	9.1	28.9	1.7	1.2	14	56	88	28	154	4.5	117	100	1138	No	ICU_re_admission	16.2041	No	No	30	0	15	0
85	299973	1.1438	SICU	79.22	Male	White	Medicare	EMERGENCY	No	No	No	No	No	Yes	No	No	59	140	73	20	36.5556	7	2	56	5	5	8.6	9.4	29.1	1	1.2	13.6	21	214	23	136	3.9	98	100	915	No	ICU_discharge	1.1438	No	No	2.86896	1	2.86896	1
86	279021	27.0395	SICU	56.34	Male	White	Private	EMERGENCY	Yes	Yes	Yes	Yes	No	Yes	No	No	77	130	57	20	36.2222	2	2	18	13	4	10.9	9.9	29.6	0.6	1.4	14.4	6	85	24	137	4.8	101	100	2450	No	ICU_discharge	27.0395	No	No	30	0	15	0
87	240455	2.9625	SICU	78.89	Female	Unknown	Medicare	EMERGENCY	No	No	No	Yes	No	Yes	No	No	91	92	51	18	38.3333	4	2	40	15	6	11.2	10	31.9	0.8	1.2	13.3	17	154	20	135	3.5	109	99	988	No	ICU_discharge	2.9625	No	No	30	0	15	0
88	238907	9.3764	SICU	86.38	Male	White	Medicare	EMERGENCY	No	No	No	No	No	Yes	No	No	63	167	58	18	36.7778	5	1	45	7	6	9.9	9.8	30.1	0.8	1.1	13.1	17	150	27	138	4.4	105	94	500	No	ICU_discharge	9.3764	No	No	30	0	15	0
89	213875	13.6259	MICU	87.01	Female	White	Medicare	EMERGENCY	Yes	Yes	No	Yes	No	Yes	Yes	No	65	129	30	17	36.5556	4	2	50	15	8	14.3	10.9	32.6	0.7	1.2	13.2	14	217	16	143	3.5	114	99	2323	Yes	ICU_discharge	13.6259	No	No	30	0	15	0
90	258878	1.136	MICU	61.6	Male	White	Private	EMERGENCY	No	No	No	Yes	No	No	No	No	66	157	54	15	36.8889	1	1	31	15	10	9.5	14	39.2	1.2	1.1	12.6	18	188	23	140	4	99	96	4045	No	ICU_discharge	1.136	No	No	30	0	15	0
91	251423	1.5001	SICU	69.27	Male	White	Medicare	EMERGENCY	No	No	No	Yes	No	No	No	No	64	138	64	11	36.3333	3	1	28	15	6	6.4	11.6	32	1.2	1.1	13.1	27	243	21	140	3.8	109	98	1300	No	ICU_discharge	1.5001	No	No	30	0	15	0
92	206862	1.8846	MICU	64	Male	White	Private	EMERGENCY	No	No	No	Yes	No	No	No	No	86	150	82	21	36.8333	0	1	21	15	4	10.7	14.4	42.4	0.9	1.1	13.1	14	117	26	136	3.5	102	98	2325	No	ICU_discharge	1.8846	No	No	30	0	15	0
93	245754	38.1483	SICU	67.1	Male	Unknown	Medicare	EMERGENCY	Yes	Yes	No	No	No	Yes	No	No	55	188	81	15	37	0	1	30	15	7	9.2	12.8	38.6	0.6	1.1326	12.4908	11	117	23	140	4.4	106	100	895	No	ICU_discharge	38.1483	No	No	30	0	15	0
94	277694	6.5063	SICU	60.23	Male	White	Others	EMERGENCY	No	No	No	No	No	No	Yes	No	62	140	68	16	37.3889	1	2	33	15	4	13.4	12.8	36.4	0.9	1.1	12.7	12	111	25	136	4.4	100	97	3600	No	ICU_discharge	6.5063	No	No	30	0	15	0
95	233457	3.8066	SICU	83.44	Male	White	Medicare	EMERGENCY	No	No	No	Yes	No	No	No	No	62	160	82	20	36.6111	9	3	61	3	5	5.7	12.4	34.2	0.7	1.2	13.5	16	85	27	140	3.9	103	100	960	No	ICU_discharge	3.8066	No	No	30	0	15	0
96	219984	5.9533	SICU	89	Female	White	Medicare	EMERGENCY	No	No	Yes	Yes	No	Yes	Yes	No	88	155	76	16	37.5	2	1	38	15	5	11.2	11.5	33.7	0.9	1.1	12.2	15	135	22	143	3.7	108	99	1118	No	ICU_discharge	5.9533	No	No	6.4088	1	6.4088	1
97	259427	13.0721	SICU	61.64	Female	White	Medicare	EMERGENCY	No	No	No	Yes	No	Yes	No	No	91	161	73	22	36	2	2	23	11	4	8.5	13.2	40.5	0.5	1.1	12.7	5	131	31	139	4.3	101	98	3576	No	ICU_discharge	13.0721	No	No	30	0	15	0
98	237340	10.5818	SICU	71.78	Male	White	Medicare	EMERGENCY	No	Yes	No	Yes	Yes	Yes	No	Yes	81	167	79	15	38.1667	7	3	64	9	13	9	9.3	27.5	5.8	1.1	13.1	30	90	30	143	4.8	102	96	109	No	ICU_discharge	10.5818	No	No	10.9885	1	10.9885	1
99	271980	17.4955	SICU	56.12	Male	White	Others	EMERGENCY	No	No	Yes	Yes	No	Yes	No	No	72	148	99	16	37	6	1	37	15	7	13.9	9.5	25.9	12.8	1.1	12.3	127	115	26	140	3.8	95	100	720	No	ICU_discharge	17.4955	No	No	30	0	15	0
100	282263	3.3375	MICU	51.57	Female	White	Private	EMERGENCY	No	No	No	Yes	No	No	No	No	65	130	60	14	36.8333	0	0	15	15	5	9.8	11.3	33.3	0.6	1	12.5	12	123	25	141	3.8	108	100	1585	No	ICU_discharge	3.3375	No	No	30	0	15	0
101	226751	4.2213	SICU	48.72	Female	White	Others	EMERGENCY	No	Yes	No	Yes	No	Yes	No	No	87	167	107	16	36.6111	4	2	34	7	5	11.6	11.5	34.4	0.6	1.1	12.8	7	110	22	139	3	109	100	1405	No	ICU_discharge	4.2213	No	No	30	0	15	0
102	208532	2.2632	Others	73.06	Male	White	Medicare	EMERGENCY	No	No	No	Yes	No	No	No	No	50	150	60	19	36.1111	1	1	29	15	5	8.3	10.4	30	1.1	1.2	13.1	19	120	25	141	3.8	106	100	1565	No	ICU_discharge	2.2632	No	No	30	0	15	0
103	204582	1.6556	MICU	80.25	Female	Unknown	Medicare	EMERGENCY	No	No	Yes	Yes	No	No	No	No	70	132	55	25	36.8889	4	2	33	10	5	9.7	10.1	30.1	1.1	1.3	14.1	20	183	24	135	3.4	101	100	2826	Yes	ICU_discharge	1.6556	No	No	30	0	15	0
104	290369	11.1651	MICU	58.52	Male	White	Private	EMERGENCY	No	No	No	Yes	No	Yes	No	No	83	139	67	19.382	36.6667	10	3	66	3	6	23.5	7.9	24.8	2.7	1.0936	12.8142	112	151	21	143	4.6	110	96	1330	No	ICU_re_admission	14.8593	No	No	28.4505	1	15	0
105	210347	1.7609	MICU	81.86	Female	White	Medicare	EMERGENCY	No	No	No	Yes	No	Yes	No	No	85	163	85	22	37.5	6	1	46	15	6	17.1	11.3	32.8	0.6	1.2	13.6	18	258	23	134	3.5	99	100	438	No	ICU_discharge	1.7609	No	No	2.05196	1	2.05196	1
106	202838	1.302	MICU	83.22	Female	White	Medicare	EMERGENCY	No	No	Yes	No	Yes	No	No	No	73	138	63	18	36.0556	2	2	36	14	15	9.4	11.5	36.2	0.7	1.6	17.8	10	122	25	140	4.7	108	95	1380	No	ICU_discharge	1.302	No	No	30	0	15	0
107	208923	13.9083	SICU	83.44	Female	Black	Medicare	EMERGENCY	Yes	No	Yes	Yes	No	Yes	No	No	102	123	77	14	36.8889	3	1	49	15	9	5.4	8.2	26.4	1.5	2.2	18.2	43	156	26	154	3.5	113	100	1200	Yes	ICU_discharge	13.9083	No	Yes	30	0	15	0
108	235188	7.77	SICU	43.56	Female	Black	Others	EMERGENCY	No	Yes	No	Yes	No	Yes	No	No	57	186	122	14	35.4444	2	1	19	14	2	7.9	9.4	29.8	0.7	1.2	13.4	8	200	24	136	4.1	101	100	2245	Yes	ICU_discharge	7.77	No	No	30	0	15	0
109	201182	13.5131	SICU	72.34	Female	White	Medicare	EMERGENCY	No	No	No	Yes	No	Yes	No	No	51	123	51	23	35.6667	4	3	50	8	5	13.7	11.1	32.4	0.7	0.9	11.2	19	328	22	140	3.7	108	100	1590	No	ICU_discharge	13.5131	No	No	30	0	15	0
110	286927	10.5414	SICU	86.23	Female	White	Medicare	EMERGENCY	Yes	No	Yes	No	No	No	No	No	94	118	62	22	36.4444	3	2	39	13	6	6.3	10.7	32.3	0.8	1.3	13.9	19	122	25	140	3.8	106	87	625	No	ICU_re_admission	14.699	No	Yes	22.1372	1	15	0
111	232621	7.028	MICU	71.13	Female	Unknown	Medicare	NO_EMERGENCY	No	No	No	Yes	No	Yes	No	No	78	182	94	17.18	38.2778	0	0	29	15	6	11.4	11	32	0.5	1.1632	12.5386	15	127	26	137	3.9	103	99	1930	No	ICU_discharge	7.028	No	No	30	0	15	0
112	266906	6.8023	SICU	59.26	Male	White	Medicare	EMERGENCY	No	No	No	Yes	No	Yes	No	No	116	96	49	19.192	37.8333	5	2	48	15	4	20	9.4	25	0.9	1.4	15.8	23	137	21	141	3.6	110	100	1492	No	ICU_re_admission	25.7292	No	No	30	0	15	0
113	248142	27.692	SICU	81.11	Female	White	Medicare	EMERGENCY	No	No	No	No	No	Yes	No	No	98	125	53	14	37.1111	2	2	49	15	6	17.9	14	43.2	1.3	1.2	13.6	23	297	20	145	4.6	112	99	1985	Yes	ICU_discharge	27.692	No	No	30	0	15	0
114	268079	14.5715	Others	54.97	Male	Black	Private	EMERGENCY	No	No	No	Yes	No	No	Yes	No	67	187	101	22	35.8889	4	3	29	10	3	12.6	11	33.4	1.8	1.2	13.2	22	148	24	142	3.5	107	100	1658	No	ICU_discharge	14.5715	No	No	30	0	15	0
115	275640	2.6375	SICU	40.97	Male	White	Private	EMERGENCY	No	No	No	No	No	No	No	No	56	110	52	13	36.2222	1	2	20	15	2	6.1	14.9	42.9	0.9	1.1	12.9	16	91	32	143	4	105	96	1550	No	ICU_discharge	2.6375	No	No	30	0	15	0
116	262455	20.8795	SICU	75.79	Male	White	Medicare	EMERGENCY	No	Yes	No	No	No	Yes	No	No	107	113	64	24	37.7778	3	3	59	8	7	17.6	13.1	37.6	0.8	1.3	14	29	268	20	145	4.4	115	99	2100	No	ICU_discharge	20.8795	No	Yes	23.0887	1	15	0
117	266065	1.8695	SICU	64.25	Male	Others	Private	EMERGENCY	No	No	No	No	No	Yes	No	No	67	130	53	16	36.7778	3	1	34	15	5	15.8	9	26.6	3.3	1	12	50	135	25	140	4.8	107	100	2020	Yes	ICU_discharge	1.8695	No	Yes	2.21355	1	2.21355	1
118	298906	1.2045	SICU	66.7	Male	White	Private	EMERGENCY	No	No	No	No	No	Yes	No	No	69	150	71	18	35.6111	4	2	52	4	4	15.4	13.2	38.2	1	1	12	15	138	24	144	3.9	106	100	2905	Yes	ICU_discharge	1.2045	No	No	2.54758	1	2.54758	1
119	253313	2.0661	SICU	84.33	Female	White	Medicare	EMERGENCY	Yes	No	Yes	No	No	Yes	No	No	98	150	60	14	39.1111	1	0	33	15	7	10.1	9.6	29.7	1.4	1.1	13.4	29	98	25	145	3.1	108	100	3305	No	ICU_death	1.97065	No	No	1.97065	1	1.97065	1
120	280630	5.7607	Others	45.21	Male	White	Medicare	EMERGENCY	No	No	No	Yes	No	Yes	No	No	104	121	69	18	37.1111	1	2	43	15	4	19.1	14.5	40.9	1.1	1.2	13.5	55	134	18	149	4.6	117	99	2770	No	ICU_discharge	5.7607	No	No	30	0	15	0
121	268428	5.8431	SICU	79.68	Female	White	Medicare	EMERGENCY	No	No	No	Yes	No	Yes	No	No	51	139	75	14	36.5383	1	1	34	15	6	13.4	13.7	40.9	0.8	1.1	12.4	19	201	28	136	3.3	97	100	1670	No	ICU_discharge	5.8431	No	No	5.90972	1	5.90972	1
122	292133	6.2123	MICU	79.28	Male	White	Medicare	EMERGENCY	Yes	No	Yes	Yes	No	Yes	No	No	75	184	64	14	36.6111	6	1	33	15	6	7.2	9.2	26.2	0.6	1.3	14.1	20	202	27	138	3.2	103	97	1460	No	ICU_discharge	6.2123	No	Yes	10.4871	1	10.4871	1
123	225014	2.5281	SICU	74.17	Male	White	Private	EMERGENCY	No	No	No	No	No	Yes	Yes	No	78	137	73	17	37	3	2	52	12	13	5.5	10.9	31	0.8	1.1	12.6	11	188	20	139	3.8	109	100	3950	No	ICU_re_admission	4.8688	No	No	30	0	15	0
124	247409	3.0694	SICU	81.49	Female	White	Medicare	EMERGENCY	Yes	No	No	Yes	No	Yes	No	No	38	162	59	16	36.6667	5	3	55	11	7	6.2	12.4	35.7	0.7	1.1	12.8	14	130	20	143	3.4	113	97	976	No	ICU_discharge	3.0694	No	No	30	0	15	0
125	238548	2.1729	SICU	47.42	Male	White	Private	EMERGENCY	No	Yes	No	Yes	No	Yes	Yes	No	91	144	93	19	37.5556	1	2	18	15	2	12.4	12.6	38.1	0.7	1.1	12.6	10	154	29	141	4	100	100	2580	Yes	ICU_discharge	2.1729	No	No	2.217	1	2.217	1
126	241588	2.0938	SICU	88.95	Male	White	Medicare	EMERGENCY	No	No	Yes	Yes	No	No	No	No	81	153	78	23	37.3889	2	2	31	12	5	8.8	12.5	36.2	0.7	1.8	18.7	15	150	23	142	3.7	108	96	2016	No	ICU_discharge	2.0938	No	Yes	11.3285	1	11.3285	1
127	256922	16.6372	SICU	63.68	Male	White	Private	EMERGENCY	No	No	No	Yes	No	Yes	No	No	93	164	84	19	36.7778	1	2	36	15	4	9.5	13.5	38.3	0.7	1.1	12.8	10	147	24	129	6	95	100	1594	No	ICU_discharge	16.6372	No	No	30	0	15	0
128	272391	14.0715	SICU	85.4	Female	White	Medicare	EMERGENCY	No	Yes	Yes	No	No	Yes	No	No	101	157	88	22	37.3889	3	1	39	15	6	13.1	12.7	37.4	1.2	1.3	14.2	19	242	19	137	3.7	104	100	885	Yes	ICU_discharge	14.0715	No	No	22.2098	1	15	0
129	268535	30.7172	MICU	39.78	Female	Others	Private	EMERGENCY	No	No	No	No	Yes	No	No	No	75	150	91	18	36.6667	4	2	44	4	7	23.7	12.1	35.1	0.5	1	12.3	17	177	23	134	4.7	97	97	1729	Yes	ICU_discharge	30.7172	No	Yes	30	0	15	0
130	237996	24.813	SICU	61.12	Male	Others	Others	EMERGENCY	No	No	No	Yes	No	Yes	Yes	No	55	105	56	12	36.1667	5	2	53	6	4	24.5	12	34.4	1.3	1.3	14.2	30	172	20	133	4.1	103	100	1395	No	ICU_discharge	24.813	No	No	30	0	15	0
131	238581	2.0003	MICU	74.72	Male	White	Medicare	EMERGENCY	No	No	Yes	Yes	No	Yes	No	No	116	174	106	14	37.1667	12	2	80	3	8	4.8	12.2	36.6	5.4	1.4	14.9	89	104	21	142	5.4	105	99	20	No	ICU_discharge	2.0003	No	Yes	2.0226	1	2.0226	1
132	226678	3.2477	SICU	80.3	Female	White	Medicare	EMERGENCY	No	No	No	Yes	No	Yes	No	No	74	120	58	17	37.7778	1	1	31	15	6	15.1	11	31.4	0.9	1.2	13.8	13	207	26	143	3.3	105	100	1140	Yes	ICU_death	3.24635	No	No	3.24635	1	3.24635	1
133	259523	25.528	SICU	63.21	Female	White	Others	NO_EMERGENCY	No	No	No	No	No	Yes	No	No	68	158	70	14	34.5556	4	1	28	15	6	8.1	9.5	28.1	0.4	1.1	13.2	5	138	24	137	3.5	108	100	7370	Yes	ICU_discharge	25.528	No	No	30	0	15	0
134	285045	2.1667	Others	79.83	Female	Others	Medicare	EMERGENCY	No	No	No	Yes	No	Yes	Yes	No	61	161	82	16	35.2222	0	2	35	15	5	18.1	13.6	39	0.6	1.4	15.5	13	199	16	138	2.6	110	100	3620	No	ICU_death	2.00051	No	No	2.00051	1	2.00051	1
135	214721	1.9685	MICU	63.43	Male	White	Private	EMERGENCY	No	No	No	No	Yes	Yes	No	No	91	83	42	28	37.3333	7	2	58	15	8	2.3	6.7	19.6	1.6	1.6	15.4	35	105	21	145	3.6	108	100	718	No	ICU_discharge	1.9685	No	Yes	2.25736	1	2.25736	1
136	242210	6.0721	SICU	82.19	Female	White	Medicare	EMERGENCY	Yes	Yes	No	Yes	No	Yes	No	No	65	118	37	15.268	36.7222	6	3	65	7	14	11.2	11	31.2	1.5	1.1	12.7	28	136	27	139	3.2	101	100	637	No	ICU_discharge	6.0721	No	Yes	8.47634	1	8.47634	1
137	210444	1.0429	SICU	84.06	Female	White	Medicare	EMERGENCY	Yes	No	Yes	Yes	No	No	No	No	102	139	64	21	36.1667	2	1	28	14	8	9.2	10.9	32.7	1.5	1.4	13.9	20	132	23	139	3.4	105	100	602	No	ICU_discharge	1.0429	No	Yes	30	0	15	0
138	238464	2.7696	MICU	71.46	Male	White	Medicare	EMERGENCY	No	No	No	No	No	No	No	No	76	164	66	18	37.8333	4	2	50	13	11	7.3	12.3	35.4	3	1.2	13.3	77	141	19	139	4.9	106	97	925	No	ICU_discharge	2.7696	No	No	30	0	15	0
139	284281	1.733	MICU	68.83	Male	White	Medicare	EMERGENCY	No	No	No	No	Yes	No	No	No	72	133	60	16	36.1667	2	2	36	12	10	6.1	13	36.1	0.7	1.2	13.3	12	133	23	138	4	106	97	1400	No	ICU_discharge	1.733	No	No	30	0	15	0
140	241681	1.748	SICU	81.81	Female	White	Medicare	EMERGENCY	Yes	No	No	Yes	No	No	No	No	80	152	93	22	36.5	3	2	33	14	7	11.7	14	41.1	1.5	1.1	12.6	52	137	33	146	4	100	100	1258	No	ICU_discharge	1.748	No	No	30	0	15	0
141	269707	1.054	SICU	82.87	Male	White	Medicare	EMERGENCY	No	No	No	Yes	No	No	No	No	60	134	56	16	36.1667	3	1	31	13	5	5.7	13.9	39	0.8	1.097	12.7424	13	98	29	138	3.7	103	97	1350	No	ICU_discharge	1.054	No	No	30	0	15	0
142	271054	6.8201	SICU	85.59	Male	Unknown	Medicare	EMERGENCY	No	No	No	No	No	No	No	No	72	115	56	21	36.5	4	1	31	14	5	10.3	11.8	32.5	0.8	1.2	12.9	21	118	29	139	2.3	101	98	2120	No	ICU_discharge	6.8201	No	No	30	0	15	0
143	261961	5.0396	SICU	74.96	Male	White	Medicare	EMERGENCY	No	No	No	Yes	No	Yes	No	No	85	148.226	80	12	35	7	3	46	12	6	6.9	10.6	30.2	0.7	1.8	16	8	172	23	137	3.2	98	100	2915	No	ICU_discharge	5.0396	No	Yes	5.15069	1	5.15069	1
144	266307	1.688	SICU	72.43	Male	Unknown	Medicare	EMERGENCY	No	No	Yes	Yes	No	No	No	No	112	126	88	20	36.1667	3	2	34	14	7	6.6	10.9	31.3	1.1	1.3	14.3	28	113	28	143	3.8	103	100	2365	No	ICU_discharge	1.688	No	Yes	30	0	15	0
145	282313	14.2597	SICU	52.63	Male	White	Private	EMERGENCY	No	No	No	No	No	No	No	No	92	131	73.768	18	36.5556	2	1	28	13	3	22.1	13.4	38.1	0.9	1.2	13.3	15	126	22	138	4.7	104	97	1970	No	ICU_discharge	14.2597	No	No	30	0	15	0
146	288343	19.5651	MICU	82.08	Male	White	Medicare	EMERGENCY	No	Yes	Yes	Yes	No	Yes	Yes	No	62	125	66	16	36.7778	2	0	28	15	5	13.1	13	38.8	0.7	1.2	13.4	11	138	25	140	4.1	106	100	2764	No	ICU_discharge	19.5651	No	No	19.7748	1	15	0
147	206421	1.0527	SICU	78.07	Female	White	Medicare	EMERGENCY	No	No	No	Yes	No	Yes	Yes	No	66	148	81	14	35.8861	5	2	41	15	5	9	11.2	32.1	0.8	1.2	13.5	23	231	17	139	3.1	111	100	3175	No	ICU_discharge	1.0527	No	No	1.24315	1	1.24315	1
148	213649	4.7047	SICU	45.79	Male	White	Private	EMERGENCY	No	No	No	No	No	No	No	No	98	123	68	16	36.7222	0	1	15	15	2	9	14.3	38.4	0.7	1.2	13.7	15	105	22	136	3.4	102	100	2750	No	ICU_discharge	4.7047	No	No	30	0	15	0
149	260169	3.0748	SICU	75.81	Male	Unknown	Medicare	EMERGENCY	No	No	No	No	Yes	Yes	No	No	117	131	41	26	35.9444	7	2	49	15	8	21	10.3	21.2	1.2	1.3	14.1	29	112	24	142	3.9	106	95	2500	Yes	ICU_discharge	3.0748	No	Yes	3.21719	1	3.21719	1
150	267786	6.2494	Others	64.35	Male	White	Medicare	EMERGENCY	No	No	No	No	No	Yes	Yes	No	83	105	48	19	36.5556	8	1	38	15	5	9.5	11.1	33	0.5	0.9	11.3	7	125	25	143	4.1	111	99	485	Yes	ICU_discharge	6.2494	No	No	6.93796	1	6.93796	1
151	200301	12.0165	MICU	78.12	Male	White	Medicare	EMERGENCY	No	No	Yes	Yes	No	Yes	No	No	90	146	46	16	37.3333	3	1	22	14	6	7.2	11.7	34.5	0.5	1	12.5	9	152	24	137	3.1	103	97	1680	No	ICU_discharge	12.0165	No	Yes	30	0	15	0
152	223413	3.1832	MICU	88.27	Female	Others	Medicare	EMERGENCY	No	Yes	No	Yes	No	No	No	No	97	105	81	24	37.1111	4	2	43	8	6	11.3	11.6	26.3	0.9	1.1052	12.6666	41	86	24	140	4.3	107	100	2890	No	ICU_discharge	3.1832	No	No	8.31852	1	8.31852	1
153	265931	1.875	SICU	80.49	Male	White	Medicare	EMERGENCY	No	No	No	Yes	Yes	No	No	No	67	153	66	18	36.4444	2	1	37	14	12	8.2	13.6	40	1	1.2	13.2	17	133	26	136	4.2	103	97	1640	No	ICU_discharge	1.875	No	No	30	0	15	0
154	207412	18.7437	SICU	79.36	Female	White	Medicare	EMERGENCY	No	No	Yes	No	No	Yes	Yes	No	90	151	87	19	36.4444	6	3	46	11	5	10.4	9.9	27.6	0.7	1.5	15.2	12	165	26	144	2.7	105	95	1436	No	ICU_discharge	18.7437	No	Yes	30	0	15	0
155	282255	1.7321	SICU	66.92	Male	White	Medicare	EMERGENCY	No	No	No	Yes	No	No	No	No	91	168	74	10	37	1	1	20	15	5	6.6	10.5	31.9	0.7	1.1	12.6	17	211	22	139	4.6	108	95	1750	No	ICU_discharge	1.7321	No	No	30	0	15	0
156	257086	7.9356	MICU	77.94	Female	Others	Medicare	EMERGENCY	No	No	No	Yes	No	Yes	No	No	59	133	46	17	37.0556	1	1	30	15	8	12.2	13.1	38.4	0.6	1.3	13.8	16	139	25	138	3.2	102	100	777	No	ICU_discharge	7.9356	No	No	30	0	15	0
157	263476	2.0016	SICU	47.13	Male	White	Private	EMERGENCY	No	No	No	Yes	No	No	No	No	65	159	73	17	36.9444	1	1	15	15	2	12.6	13.9	38.2	1.2	1.1	13	19	147	22	138	4.1	102	100	2350	No	ICU_discharge	2.0016	No	No	30	0	15	0
158	286907	10.5567	Others	69.38	Male	White	Medicare	EMERGENCY	No	No	Yes	Yes	No	Yes	No	No	81	190	74	26	36.4444	4	2	31	7	6	12.6	13.9	39.3	0.7	1.2	13.8	13	139	27	140	3.4	104	96	1720	Yes	ICU_discharge	10.5567	No	Yes	30	0	15	0
159	205093	6.1023	SICU	78.6	Female	White	Medicare	EMERGENCY	No	No	No	Yes	No	Yes	No	No	49	130	45	18	36.4344	1	1	26	15	7	16.2	12.7	37.2	0.5	1.1132	12.7794	7	178	23	139	3.9	108	100	2647	No	ICU_discharge	6.1023	No	No	6.17244	1	6.17244	1
160	219893	3.193	SICU	83.75	Female	White	Medicare	EMERGENCY	No	No	No	No	No	No	No	No	80	135	54	17	38.1111	5	1	36	12	5	8.6	9.7	26.9	0.7	1.2	13.6	15	121	25	143	4.4	108	98	1755	Yes	ICU_discharge	3.193	No	Yes	30	0	15	0
161	293281	1.5674	SICU	39.21	Male	White	Medicare	EMERGENCY	No	No	No	Yes	No	No	No	No	93	74	44	18	37.3333	3	3	19	11	3	10.8	10.3	30	0.5	1.3	14.7	15	127	22	147	3.6	110	91	1739	No	ICU_re_admission	4.63072	No	No	30	0	15	0
162	278435	5.1257	MICU	55.28	Male	White	Private	EMERGENCY	Yes	No	No	Yes	No	Yes	No	No	73	162	80.92	13	36.8889	2	0	24	15	4	12.4	8.2	24	1.8	1.6	15	26	128	19	141	3.7	112	99	1055	No	ICU_discharge	5.1257	No	Yes	30	0	15	0
163	206333	2.106	MICU	67.48	Male	White	Medicare	EMERGENCY	Yes	No	Yes	Yes	No	Yes	Yes	No	61	174	66	20	35.9444	13	3	73	3	7	6.5	6.6	19.2	3.9	2.2	18.5	104	170	22	141	3	103	98	3325	Yes	ICU_discharge	2.106	No	Yes	2.99241	1	2.99241	1
164	277021	2.4056	SICU	89	Female	White	Medicare	EMERGENCY	No	No	No	Yes	No	No	No	No	65	147	38	10	36.2222	2	2	35	13	5	9.4	10.1	30.5	0.5	1.1	12.8	17	96	28	131	4	96	100	780	No	ICU_discharge	2.4056	No	No	30	0	15	0
165	203766	6.3034	MICU	68.67	Female	White	Medicare	EMERGENCY	Yes	Yes	Yes	Yes	No	Yes	Yes	No	50	97	42	13	35.8889	11	2	67	15	8	43.6	12.2	38.5	1.8	1.3	14.8	37	173	21	129	4.5	96	94	44	No	ICU_discharge	6.3034	No	Yes	7.05003	1	7.05003	1
166	246080	2.471	SICU	86.3	Male	White	Medicare	EMERGENCY	No	No	No	Yes	No	Yes	No	No	91	203	96	22	39.0556	3	2	47	15	5	12.7	12.7	36.3	1.2	1.3	13.7	24	152	21	139	3.8	108	100	850	No	ICU_discharge	2.471	No	No	3.21512	1	3.21512	1
167	295967	1.3111	MICU	58.66	Male	White	Private	EMERGENCY	No	No	No	Yes	No	No	No	No	73	132	71	18	36.5	3	2	22	9	3	8.7	14.2	40.4	0.8	1.4	14.3	12	84	28	142	4.4	108	100	4670	No	ICU_discharge	1.3111	No	No	30	0	15	0
168	207828	7.7498	MICU	61.77	Male	Black	Others	EMERGENCY	Yes	No	No	Yes	No	Yes	No	No	70	133	75	19	36.6667	5	3	54	13	7	9.1	8.1	24.8	11.8	1.3	13.8	94	148	16	138	3.9	107	99	2630	No	ICU_discharge	7.7498	No	No	30	0	15	0
169	279155	21.4154	SICU	56.35	Male	White	Private	EMERGENCY	No	No	Yes	Yes	No	Yes	No	No	75	130	79	21	35.8889	2	2	22	11	3	14	11.8	34.1	0.8	1.5	15.2	11	129	24	137	4.1	101	99	4203	Yes	ICU_discharge	21.4154	No	Yes	23.8001	1	15	0
170	249114	2.4721	SICU	72.77	Female	White	Medicare	EMERGENCY	No	No	No	Yes	Yes	Yes	No	No	108	155	56	23	35.8333	5	2	54	6	8	3.2	11.2	32.3	1.6	1.2	13.8	54	314	22	140	3.8	100	100	1760	No	ICU_discharge	2.4721	No	No	2.97976	1	2.97976	1
171	223849	16.3719	SICU	43.06	Male	White	Private	EMERGENCY	No	No	No	Yes	No	Yes	No	Yes	91	198	94	22	36.2778	9	2	46	15	4	5.5	11	31.1	9.8	1.2	13.3	35	135	26	135	3.5	94	90	0	No	ICU_discharge	16.3719	No	No	18.3918	1	15	0
172	280157	3.1394	SICU	76.01	Female	White	Private	EMERGENCY	No	Yes	No	Yes	No	Yes	No	No	47	109	31	16	36.5556	2	2	29	14	7	9.6	11	31.6	0.7	1.1	12.9	15	83	25	142	3.3	108	100	2335	No	ICU_discharge	3.1394	No	Yes	30	0	15	0
173	293268	11.0576	MICU	43.37	Male	Unknown	Private	EMERGENCY	No	No	No	No	No	Yes	Yes	No	113	141	98	19	37.4444	8	2	27	15	6	6.8	10.6	29.8	0.7	1	12.1	12	210	19	139	3.8	111	100	1200	No	ICU_discharge	11.0576	No	No	11.1528	1	11.1528	1
174	209518	12.0242	SICU	62.79	Male	Others	Medicare	EMERGENCY	No	No	No	Yes	No	Yes	No	No	63	185	99	13	36.4444	1	2	35	15	6	9.4	12.4	36.6	1	1.1	12.6	14	122	25	140	4.1	107	100	971	No	ICU_discharge	12.0242	No	No	30	0	15	0
175	239933	1.222	MICU	72.96	Male	White	Medicare	EMERGENCY	No	No	No	Yes	No	No	No	No	55	103	67	20	37.3333	3	3	33	11	5	9	11.1	34.1	0.8	1.1062	12.9142	7	95	27	144	3.6	108	98	3105	No	ICU_re_admission	9.09406	No	No	30	0	15	0
176	230687	7.0056	SICU	83.13	Male	White	Medicare	EMERGENCY	No	Yes	No	Yes	No	Yes	No	No	56	130	67	16	35	3	1	34	15	5	3.9	12.9	38.6	1.1	1.3	14.1	19	208	24	137	3.6	103	100	2910	Yes	ICU_death	6.95065	No	Yes	6.95065	1	6.95065	1
177	230412	7.5972	SICU	88.77	Male	Unknown	Medicare	NO_EMERGENCY	No	No	No	Yes	No	Yes	No	No	74	176	47	12	38.1667	2	2	39	15	5	10	10.2	30.3	1.1	1.2	12.9	24	150	29	138	3.7	98	99	1298	No	ICU_discharge	7.5972	No	No	15.8931	1	15	0
178	235739	2.1684	SICU	59.14	Male	Others	Private	EMERGENCY	No	No	No	Yes	No	No	No	No	79	112	51	15	36.8889	0	1	13	15	4	9.3	15.4	44.2	1	1	12.6	11	147	25	141	3.8	108	99	4275	No	ICU_discharge	2.1684	No	No	30	0	15	0
179	204951	2.0263	SICU	86.06	Male	White	Medicare	EMERGENCY	No	No	No	Yes	No	Yes	No	No	80	178	60	20	38.2222	4	0	44	15	8	12.2	10.2	29.3	1.3	1.2	13.3	35	212	21	137	4.6	103	100	791	Yes	ICU_discharge	2.0263	No	No	3.26147	1	3.26147	1
180	239503	14.0403	MICU	41.7	Female	White	Private	EMERGENCY	No	No	No	No	No	Yes	Yes	No	56	106	61	23	37.9444	5	2	38	6	2	20.3	10.3	28.9	0.5	1.2	13.7	16	112	21	141	3.1	108	100	2440	Yes	ICU_discharge	14.0403	No	No	14.1426	1	14.1426	1
181	204546	1.9702	SICU	59.51	Female	White	Medicare	EMERGENCY	No	No	Yes	Yes	Yes	No	No	Yes	88	158	87	18	37.6667	5	1	38	14	7	6.1	10.5	33.1	6.9	1.2	13.6	79	88	17	140	5.8	108	95	641	No	ICU_discharge	1.9702	No	No	30	0	15	0
182	223475	16.1966	SICU	39.26	Male	White	Private	EMERGENCY	No	No	No	Yes	No	Yes	No	No	65	162	98	18	37.2778	3	1	19	15	1	10.9	16.4	42.4	1.1	1.1	13	20	142	25	138	3.4	100	100	1481	No	ICU_discharge	16.1966	No	No	30	0	15	0
183	223572	3.3491	MICU	52.98	Female	White	Others	EMERGENCY	No	No	No	No	No	Yes	Yes	No	75	109	65	22	34.7778	5	2	33	15	3	11.3	12.7	38.9	1	1.2	13.5	15	136	18	169	3.1	139	96	1813	No	ICU_death	2.35586	No	No	2.35586	1	2.35586	1
184	259672	3.3564	SICU	65.2	Male	Unknown	Medicare	EMERGENCY	No	No	No	Yes	Yes	No	No	No	79	115	73	24	36.2778	5	2	32	12	11	10.8	10.2	30	1.2	1.1	12.5	19	131	25	134	4.1	98	93	4365	Yes	ICU_discharge	3.3564	No	Yes	24.4364	1	15	0
185	268493	10.9314	SICU	56.92	Male	White	Private	EMERGENCY	No	No	Yes	Yes	No	Yes	No	No	91	161	82	23	37.3333	3	1	24	15	5	19.2	13.4	37.6	1.1	1	11.8	17	219	20	136	4.2	100	99	1835	Yes	ICU_discharge	10.9314	No	No	30	0	15	0
186	268866	1.155	MICU	87.52	Female	White	Medicare	EMERGENCY	No	No	No	Yes	No	No	No	No	73	156	72	14	38	2	1	30	14	5	7.2	10.7	30.9	1.1	1	12.2	20	102	24	130	4.5	96	96	925	No	ICU_discharge	1.155	No	No	30	0	15	0
187	249016	20.3677	Others	57.38	Male	White	Others	EMERGENCY	No	Yes	No	Yes	No	Yes	No	No	77	125	65	21	37.6667	9	3	38	9	3	11	12.7	38.5	1	1.1168	12.7978	11	116	24	139	3.7	111	100	1484	No	ICU_discharge	20.3677	No	No	30	0	15	0
188	221169	2.0367	MICU	60.2	Male	White	Others	EMERGENCY	No	No	No	Yes	No	No	Yes	No	74	170	83	13	36.1111	3	3	33	12	4	10.3	13.1	37.9	0.9	1.1	12.6	10	350	22	137	4.5	100	98	1735	No	ICU_discharge	2.0367	No	No	30	0	15	0
189	222148	4.6201	SICU	71.63	Female	White	Medicare	EMERGENCY	No	No	No	Yes	No	No	No	No	94	135	52	14	36.7222	3	3	31	11	7	8.4	12.4	37.9	0.7	1.1	12.8	10	114	24	142	3.4	105	99	2031	No	ICU_discharge	4.6201	No	No	30	0	15	0
190	238447	3.2756	Others	86.75	Female	White	Medicare	EMERGENCY	No	No	Yes	Yes	No	No	No	No	113	148	95	24	37.4444	3	2	45	7	5	15.8	11.2	33.5	0.8132	1.6	15.2	19.148	155.104	24.02	140.112	3.7708	104.382	99	608	No	ICU_discharge	3.2756	No	Yes	4.4973	1	4.4973	1
191	204788	3.8271	SICU	67.87	Female	Unknown	Medicare	NO_EMERGENCY	No	No	No	Yes	No	No	No	No	115	154	74	24	36.8889	4	3	42	7	5	14.2	13.1	39.4	0.8	1.3	13.9	18	328	22	140	3.9	104	97	1294	No	ICU_discharge	3.8271	No	No	4.05022	1	4.05022	1
192	203915	5.4792	Others	64.97	Male	Unknown	Private	NO_EMERGENCY	Yes	No	No	No	No	Yes	Yes	No	74	149	76	27	36.9444	6	2	41	15	6	18.8	14.2	43.8	1.5	1.2	13.2	29	142	34	149	4.6	106	96	2415	No	ICU_discharge	5.4792	No	No	5.55208	1	5.55208	1
193	260191	3.8815	SICU	51.27	Female	White	Private	EMERGENCY	No	No	No	Yes	No	Yes	No	No	95	111	62	16	38.2778	1	1	24	15	3	15.3	11.6	34.5	0.6	1.1	13	10	117	24	137	3.1	104	100	1485	No	ICU_discharge	3.8815	No	No	30	0	15	0
194	241392	1.2204	SICU	44.64	Female	White	Private	EMERGENCY	No	No	No	Yes	No	No	No	No	80	139	61	20	36.1111	2	1	15	14	2	8.3	6.1	18.7	0.8138	1.1024	12.815	14.35	125.85	24.748	137.686	3.5	105.246	98	3490	No	ICU_discharge	1.2204	No	No	30	0	15	0
195	203388	6.0555	SICU	66.16	Male	White	Private	EMERGENCY	No	No	No	Yes	No	Yes	Yes	No	77.412	151.942	75.816	17.476	36.8867	0	0	18	15	4	12.5	13.4	37.4	0.8	1	12.1	20	148	27	135	4	99	97.822	2592.35	Yes	ICU_discharge	6.0555	No	No	6.16229	1	6.16229	1
196	230747	5.8188	SICU	83.12	Male	White	Medicare	EMERGENCY	No	No	Yes	Yes	No	No	No	No	78	188	69	24	36.5556	3	2	31	12	6	10.6	13.7	39.7	1.3	1.1186	12.8544	20	153	28	141	3.9	103	99	1143	Yes	ICU_discharge	5.8188	No	No	30	0	15	0
197	214976	1.095	Others	86.32	Female	White	Medicare	EMERGENCY	No	No	No	Yes	No	No	No	No	60	159	81	20	39.1111	2	2	31	14	5	10.3	11.3	34	1.1	1.1064	12.723	21	109	27	142	3.5	106	95	1890	No	ICU_discharge	1.095	No	No	30	0	15	0
198	236301	1.467	Others	51.92	Male	Unknown	Private	NO_EMERGENCY	No	No	No	No	Yes	Yes	No	No	75	132	77	14	36.5556	4	2	41	7	5	11.7	14.9	40.3	1.1	1.5	14.8	16	129	26	142	4	108	100	4790	No	ICU_re_admission	9.88031	No	Yes	30	0	15	0
199	236359	12.6298	SICU	68.81	Female	White	Medicare	EMERGENCY	No	No	No	No	No	No	No	No	90	147	79	21	37.0556	6	3	77	4	10	2.7	11	31.3	0.4	1	12.2	13	136	26	144	3.3	107	100	880	No	ICU_discharge	12.6298	No	No	30	0	15	0
200	297617	22.6968	SICU	44.57	Male	White	Private	EMERGENCY	No	No	No	No	No	Yes	No	No	80	126	70	14	35.8889	5	3	32	13	2	19.4	12.1	37.4	1.7	1	12	32	188	21	142	3	111	98	1405	Yes	ICU_discharge	22.6968	No	No	30	0	15	0
201	234390	2.1021	SICU	63.42	Female	Black	Private	EMERGENCY	No	No	Yes	Yes	No	Yes	No	No	106	128	78	19	36.0556	6	2	31	6	5	12.6	7.1	19.3	1.2	1.9	16.6	21	200	26	137	3.3	100	100	4550	No	ICU_death	1.52222	No	Yes	1.52222	1	1.52222	1
202	235227	4.5106	SICU	85.59	Male	White	Medicare	EMERGENCY	Yes	No	Yes	Yes	No	Yes	No	No	104	109	62	18	37.2222	4	2	60	14	13	21.4	10.7	30	1.6	2.3	18.3	48	195	29	131	3.9	88	95	1840	No	ICU_discharge	4.5106	No	Yes	14.0351	1	14.0351	1
203	239835	1.6181	SICU	81.21	Male	White	Medicare	EMERGENCY	No	No	No	Yes	No	No	No	No	94	175	83	18	37.1111	2	2	26	15	6	10.1	12.7	37.8	1	1.1136	12.755	17	119	29	138	4.5	100	94	1525	No	ICU_discharge	1.6181	No	No	30	0	15	0
204	241018	6.2953	Others	83.88	Female	White	Medicare	EMERGENCY	No	No	Yes	Yes	No	Yes	No	No	94	136	80	17	36.0556	2	0	37	15	6	4.9	10	28.4	0.5	1.3	14.2	7	132	24	142	2.8	108	100	2975	No	ICU_discharge	6.2953	No	Yes	30	0	15	0
205	235949	2.056	MICU	81.5	Male	White	Medicare	EMERGENCY	Yes	No	No	No	No	No	No	No	90	130	63	29	38.1111	6	3	54	7	9	18.7	10.9	33.7	2.6	1.11	12.815	64	147	23	145	5.1	109	98	2661	No	ICU_discharge	2.056	No	No	4.2083	1	4.2083	1
206	205223	5.131	MICU	73.3	Male	White	Medicare	EMERGENCY	No	No	No	Yes	No	Yes	No	No	79	123	60	17	37.0079	1	2	46	15	5	9.1	11.5	33	0.9	1.2	13.2	10	136	25	138	3.7	105	99	1255	No	ICU_discharge	5.131	No	No	5.31459	1	5.31459	1
207	212676	12.2308	SICU	89	Female	White	Medicare	EMERGENCY	No	Yes	Yes	Yes	No	Yes	No	No	84	140	63	20	37.5	5	2	44	15	5	11.9	9.8	27.1	0.8	1	12	17	58	21	142	3.1	108	96	460	No	ICU_discharge	12.2308	No	No	30	0	15	0
208	277731	1.935	SICU	69.57	Male	Black	Medicare	EMERGENCY	No	No	No	Yes	No	No	No	No	70	135	59	12	36.4444	1	0	30	14	5	5.4	12.2	36.5	0.9	1	12.2	19	180	26	140	4.2	101	100	1125	No	ICU_discharge	1.935	No	No	30	0	15	0
209	219685	1.4257	MICU	48.18	Male	Others	Others	EMERGENCY	No	No	No	No	Yes	No	No	No	84	141	103	22	38.3333	5	2	29	15	11	8.1	15.1	41.7	0.8	1.3	13.8	10	169	24	137	4.5	102	96	3325	No	ICU_discharge	1.4257	No	No	30	0	15	0
210	235531	1.3169	SICU	61.08	Male	White	Private	EMERGENCY	No	No	No	Yes	No	No	No	No	98	125	58	19	38.4444	3	3	45	10	10	19.6	11.4	34	0.9	1.3	14.8	24	158	30	144	3.1	104	96	1105	No	ICU_discharge	1.3169	No	No	30	0	15	0
211	299416	1.1167	SICU	78.01	Male	Others	Medicare	EMERGENCY	No	No	No	Yes	No	No	No	No	71	135	55	22	38.6667	5	2	43	8	8	10.8	14.3	41.9	1.1	1.2	13.6	27	165	27	142	3.7	106	96	2270	No	ICU_discharge	1.1167	No	No	30	0	15	0
212	234638	1.8414	MICU	75.44	Male	White	Medicare	EMERGENCY	No	No	No	Yes	No	No	No	No	79	98	50	17	36.5	1	2	29	15	5	6.6	12.9	34.9	0.7	1.1	13.2	14	101	22	137	3.7	108	98	3100	No	ICU_discharge	1.8414	No	No	30	0	15	0
213	293865	11.7473	SICU	77.87	Male	Unknown	Medicare	EMERGENCY	No	No	No	No	No	Yes	Yes	No	86	192	113	14	36.1111	5	2	49	10	6	20	16.8	45.6	0.8	1.5	15.3	20	174	27	133	3	96	92	1399	No	ICU_re_admission	16.1055	No	Yes	30	0	15	0
214	271367	2.942	SICU	72.42	Male	White	Medicare	EMERGENCY	No	No	No	No	Yes	No	No	No	102	146	90	17	36.6667	1	1	42	15	11	2.6	10.5	29.2	1	1	12.7	30	140	26	134	4.2	103	96	3860	Yes	ICU_discharge	2.942	No	No	10.2557	1	10.2557	1
215	275696	3.2036	SICU	59.25	Male	White	Private	EMERGENCY	Yes	No	Yes	Yes	No	Yes	No	No	84	153	78	12	36.7729	9	2	47	6	4	11.3	13.9	43.9	1.1	2.2	17.7	15	95	32	145	3	104	98	1708	No	ICU_discharge	3.2036	No	Yes	3.42214	1	3.42214	1
216	229647	1.0277	SICU	86.82	Female	White	Medicare	EMERGENCY	No	No	No	Yes	No	Yes	Yes	No	88	96	40	12	37.7222	4	2	39	15	6	13	10.2	31	1.2	1.1	13.4	22	253	26	140	3.9	103	100	1983	No	ICU_discharge	1.0277	No	No	1.23111	1	1.23111	1
217	250398	7.0201	SICU	79.39	Female	Unknown	Medicare	NO_EMERGENCY	No	No	Yes	Yes	No	Yes	No	No	117	183	104	12	35.7222	1	2	42	15	6	7.7	13.2	35.8	0.8	2.8	20.1	13	293	24	135	2.5	96	96	3735	No	ICU_discharge	7.0201	No	Yes	15.2819	1	15	0
218	273731	2.7931	Others	51.27	Male	White	Private	EMERGENCY	No	No	No	Yes	No	No	No	No	50	168	73	12	37.9444	0	1	19	15	3	13.3	16.2	44.9	1.1	1.2	13	17	122	28	140	3.7	102	98	1000	No	ICU_discharge	2.7931	No	No	30	0	15	0
219	228485	1.8196	SICU	83.29	Female	White	Medicare	EMERGENCY	No	No	No	Yes	No	No	No	No	62	146	68	21	36.2778	4	2	33	10	5	14.2	11.1	33.8	1.6	1.107	12.7596	17	136	27	139	3.9	101	96	1115	No	ICU_discharge	1.8196	No	No	3.04277	1	3.04277	1
220	217399	1.5597	SICU	65.04	Male	White	Medicare	EMERGENCY	No	No	Yes	Yes	No	Yes	Yes	No	105	147	96	16	37.5556	1	1	28	15	5	12	14.5	42.9	1	1.5	16.7	18	158	32	150	4.4	111	99	9105	No	ICU_discharge	1.5597	No	Yes	1.94601	1	1.94601	1
221	258782	12.0086	Others	61.85	Male	White	Private	EMERGENCY	No	No	No	Yes	No	Yes	No	No	92	179	71	21	36.9987	1	2	29	15	5	13.7	11.4	31.9	1	0.7	10.7	15	274	26	135	3.8	98	100	2350	Yes	ICU_discharge	12.0086	No	No	30	0	15	0
222	299539	5.8414	SICU	52.27	Male	White	Private	EMERGENCY	No	No	No	Yes	No	No	No	No	78	167	84	8	37	2	1	17	15	4	10	12.9	37.8	1.4	1.2	13.4	26	184	22	139	3.9	108	96	2550	No	ICU_discharge	5.8414	No	No	30	0	15	0
223	239051	1.9774	SICU	78.98	Male	White	Medicare	EMERGENCY	No	No	No	No	No	No	No	No	65	153	67	13	37.0556	3	0	24	14	6	5.3	10.3	29.8	0.9	1.5	16.4	13	100	30	139	3.7	104	100	1880	No	ICU_discharge	1.9774	No	Yes	30	0	15	0
224	203797	1.7204	SICU	50.67	Male	White	Private	EMERGENCY	No	No	No	No	No	No	No	No	76	141	82	22	36.6111	1	1	17	14	3	6.3	17.1	46.8	1	1.1	13	14	118	24	140	3.8	104	96	1475	No	ICU_discharge	1.7204	No	Yes	30	0	15	0
225	209990	1.7373	MICU	42.91	Female	White	Private	EMERGENCY	No	No	No	No	No	No	No	No	84	125	71	19	37.3333	1	1	26	15	10	8.5	11.6	34.8	0.5	1.1	12.9	9	145	25	142	4.1	109	100	2450	No	ICU_discharge	1.7373	No	No	30	0	15	0
226	275340	2.1926	MICU	59.34	Male	Black	Others	EMERGENCY	No	Yes	No	No	No	Yes	Yes	No	90	159	84	23	38.2222	11	1	69	15	11	0.8	8.6	28	4.7	2.3	23.3	147	96	12	148	4.8	112	98	564	No	ICU_discharge	2.1926	No	Yes	2.97451	1	2.97451	1
227	216173	4.7312	MICU	86.51	Female	White	Medicare	EMERGENCY	No	No	Yes	Yes	No	No	No	No	69	149	61	20	36.6667	1	2	35	13	5	8.1	10.6	32.5	0.6	1.4	14.4	13	139	29	137	3.2	95	97	645	No	ICU_discharge	4.7312	No	Yes	30	0	15	0
228	201171	1.4944	SICU	49.04	Male	White	Medicare	EMERGENCY	No	No	No	No	No	Yes	No	No	76	132	56	17	35.4444	11	2	60	3	2	16.4	15.8	43.5	0.8	1.3	13.8	8	176	22	155	4.1	116	100	7070	No	ICU_discharge	1.4944	No	No	2.07083	1	2.07083	1
229	284110	11.6668	SICU	73.21	Male	White	Medicare	EMERGENCY	No	No	No	Yes	No	No	No	No	85	130	57	20	37.3333	2	2	36	13	6	11.1	13.2	37.7	1.3	1.1	12.8	28	236	23	135	4.2	103	99	1635	Yes	ICU_re_admission	12.8345	No	No	20.9709	1	15	0
230	257663	6.4653	MICU	33.57	Male	Others	Private	EMERGENCY	No	No	No	Yes	No	Yes	No	No	92	150	85	14	38.5556	4	1	17	15	1	14.8	16	44.8	1	1.2	13.2	17	169	21	138	3.5	105	100	2450	No	ICU_discharge	6.4653	No	No	30	0	15	0
231	273755	1.0542	SICU	80.07	Male	White	Medicare	EMERGENCY	No	No	No	Yes	No	Yes	Yes	No	55	131	51	16	35.9444	4	1	57	15	5	16.6	11.6	34.7	2	1.3	14.5	41	126	23	147	5.1	118	100	4730	No	ICU_discharge	1.0542	No	No	1.23369	1	1.23369	1
232	207893	5.2321	MICU	48.67	Female	Others	Others	NO_EMERGENCY	No	No	No	Yes	No	Yes	No	No	88	132	82	18	36.1667	2	1	50	15	9	2.2	6.5	19.7	0.9	1.3	14.2	21	87	19	141	3.8	115	100	807	Yes	ICU_discharge	5.2321	No	Yes	6.52697	1	6.52697	1
233	286577	3.642	Others	79.72	Female	White	Medicare	EMERGENCY	Yes	No	Yes	Yes	No	Yes	No	No	94	85	22	18	38.3889	3	1	34	15	6	10.3	13	38.1	0.6	2.4	19.1	14	113	26	145	3.3	108	100	2120	No	ICU_discharge	3.642	No	Yes	30	0	15	0
234	296528	12.0939	SICU	49.31	Male	White	Private	EMERGENCY	No	No	No	No	No	Yes	No	No	78	157	82	14	36.3889	0	2	30	15	2	15.6	13	35.2	0.7	1	11.6	10	126	24	139	3.5	106	100	3998	Yes	ICU_discharge	12.0939	No	No	30	0	15	0
235	230673	4.0208	SICU	47.22	Female	White	Private	EMERGENCY	No	No	No	No	No	No	No	No	91	164	62	13	37	2	1	21	15	4	3.8	9.1	25.9	1.2	1	12.2	33	114	24	136	3.7	105	98	2145	No	ICU_discharge	4.0208	No	No	30	0	15	0
236	279569	5.5634	SICU	75.01	Female	White	Medicare	EMERGENCY	No	No	No	No	No	Yes	No	No	96	151	58	19	37.7778	3	3	38	12	5	10.4	10.8	32.5	0.5	1.1	13.3	14	125	25	143	3.8	110	100	2155	No	ICU_discharge	5.5634	No	No	8.97242	1	8.97242	1
237	242049	1.1839	SICU	78.39	Male	Others	Medicare	EMERGENCY	No	No	No	Yes	No	No	No	No	80	177	91	16	36.2778	4	1	37	8	6	7.5	13.2	38.6	0.9	1.1	12.9	14	105	28	136	3.3	102	99	1090	No	ICU_discharge	1.1839	No	No	30	0	15	0
238	212513	4.0458	SICU	85.53	Female	White	Medicare	EMERGENCY	Yes	No	No	Yes	No	No	No	No	96	146	57	27	38.1111	3	2	34	9	7	16.8	9.4	28.5	0.7	1.3	13.7	21	127	26	138	5.2	102	96	1600	No	ICU_discharge	4.0458	No	Yes	30	0	15	0
239	227569	10.168	SICU	55.69	Male	Unknown	Others	EMERGENCY	No	Yes	No	Yes	No	Yes	Yes	No	105	121	61	16	37.6111	7	3	47	7	3	22.3	14	41.1	0.8	1.1	13.1	8	110	23	141	3.8	104	100	2670	No	ICU_discharge	10.168	No	No	10.3263	1	10.3263	1
240	275222	15.7792	MICU	71.65	Female	White	Medicare	EMERGENCY	Yes	Yes	Yes	Yes	No	Yes	No	No	58	113	96	19	37.1111	2	1	38	15	12	7.6	8.7	25.6	1.6	1.4	15.7	55	269	26	143	4.3	106	100	2460	Yes	ICU_discharge	15.7792	No	Yes	30	0	15	0
241	218339	4.5833	MICU	83.79	Male	White	Medicare	EMERGENCY	Yes	Yes	No	No	No	Yes	No	No	50	91	44	18	37.6667	5	2	44	15	7	12.6	13.2	37.8	1.3	1.1	13	24	371	26	134	4.8	94	100	704	No	ICU_discharge	4.5833	No	No	4.82591	1	4.82591	1
242	238882	1.1005	SICU	78	Male	White	Medicare	EMERGENCY	No	No	No	Yes	No	Yes	No	No	111	134	53	19	38.5556	2	2	45	15	5	16.4	14.1	40.3	1.5	1.1	12.3	24	173	25	141	4.1	105	100	2340	Yes	ICU_discharge	1.1005	No	No	1.21985	1	1.21985	1
243	275120	3.5691	MICU	71.73	Female	Black	Medicare	EMERGENCY	No	No	No	Yes	No	No	No	No	80	142	64	13	37.3333	4	1	40	13	8	8.1	12.7	35.6	4.1	1.097	12.7856	58	137	21	140	4.7	108	98	1297	No	ICU_discharge	3.5691	No	No	30	0	15	0
244	225431	1.2666	SICU	85.4	Female	White	Medicare	EMERGENCY	No	No	No	Yes	No	No	No	No	105	173	77.794	18	37.2778	3	2	31	11	7	19.4	9.8	27.6	0.9	1	11.9	15	175	21	134	3.9	101	100	1785	No	ICU_re_admission	6.46591	No	No	30	0	15	0
245	264714	2.1473	SICU	71.89	Male	Others	Medicare	EMERGENCY	No	No	No	Yes	No	No	No	No	76	142	47	17	36.7222	4	3	40	9	5	10.5	11.6	32.6	0.7	1	12.4	10	160	23	136	4.3	105	95	2855	No	ICU_discharge	2.1473	No	No	30	0	15	0
246	264728	2.3321	Others	58.96	Male	White	Private	EMERGENCY	No	No	No	Yes	No	Yes	No	No	103	135	76	18	36.8889	1	0	20	15	5	13.5	13.7	39.7	1.2	1.1	12.9	16	215	26	142	3.5	106	100	5267	Yes	ICU_discharge	2.3321	No	No	2.84824	1	2.84824	1
247	240531	2.0763	SICU	63.34	Male	White	Private	EMERGENCY	No	No	No	Yes	No	No	No	No	60	148	50	19	36.5556	1	1	27	14	5	6.9	13.3	37.3	0.8	1.1	12.5	11	108	27	140	3.5	104	98	950	No	ICU_discharge	2.0763	No	No	30	0	15	0
248	212668	3.7093	MICU	55.82	Female	White	Medicare	EMERGENCY	No	No	Yes	No	No	No	No	No	76	149	76.744	16	36.5556	2	1	22	14	3	8.3	11.3	32.6	0.9	1.3	14	25	86	25	138	4.1	100	95	2840	No	ICU_discharge	3.7093	No	Yes	30	0	15	0
249	283597	2.8094	SICU	81.4	Female	Others	Medicare	EMERGENCY	No	No	No	Yes	No	Yes	No	No	74	176	76	18	36.8333	2	2	37	15	5	8.7	11.7	33.6	0.6	1.1	12.4	20	183	23	136	3.4	101	100	1007	No	ICU_discharge	2.8094	No	No	3.17347	1	3.17347	1
250	234510	2.7321	SICU	81.88	Male	Others	Medicare	EMERGENCY	No	No	No	Yes	No	Yes	No	No	61	141	47	16	37.5556	1	1	32	15	5	16.4	11.2	33.2	1	1.1	12.9	14	195	25	135	3.7	98	100	1220	Yes	ICU_discharge	2.7321	No	No	2.84052	1	2.84052	1
251	279863	1.0736	SICU	78.73	Female	Others	Medicare	EMERGENCY	No	No	No	Yes	No	No	Yes	No	89	140	49	15	36.1111	2	2	29	14	7	9	12	35.4	1	1	12.1	19	104	27	142	3.2	105	98	1445	No	ICU_discharge	1.0736	No	No	30	0	15	0
252	278657	1.7488	SICU	74.96	Female	White	Medicare	EMERGENCY	Yes	No	Yes	No	No	Yes	No	No	72	138	46	23	36.6111	3	1	29	15	6	5.9	9.4	26.8	0.8	1.1	12.8	23	144	24	139	4.2	103	100	2853	Yes	ICU_discharge	1.7488	No	Yes	2.13318	1	2.13318	1
253	280922	2.7333	MICU	54.82	Male	White	Others	EMERGENCY	No	No	No	No	No	No	No	No	61	167	63	12	36.6111	6	0	32	14	7	12.6	12	34.1	7.3	1.5	14.5	69	101	22	143	3.8	103	95	218	No	ICU_discharge	2.7333	No	No	30	0	15	0
254	227415	5.9895	SICU	76	Female	White	Medicare	EMERGENCY	Yes	No	Yes	No	No	Yes	No	No	111	153	74	17.772	37.1111	2	2	39	15	6	12.5	10.6	28	1.3	1.4	14.5	20	175	26	140	3.2	101	100	826	No	ICU_discharge	5.9895	No	Yes	18.2692	1	15	0
255	248438	1.884	SICU	89	Female	White	Medicare	EMERGENCY	Yes	No	Yes	Yes	No	No	No	No	67	171	77	17	35.5	3	2	37	12	8	8.6	14.7	40.9	0.6	1.1	12.6	12	241	24	130	3.6	95	99	725	No	ICU_discharge	1.884	No	Yes	21.1342	1	15	0
256	281990	11.224	MICU	63.33	Female	White	Private	EMERGENCY	Yes	No	No	No	No	Yes	Yes	No	95	85	47	19	37.4444	8	2	47	15	5	13.6	8.6	28.4	0.2	2.2	18.2	36	72	40	147	4.1	102	82	583	No	ICU_discharge	11.224	No	Yes	11.5811	1	11.5811	1
257	289993	5.5568	MICU	30.91	Female	White	Private	EMERGENCY	No	No	No	No	No	Yes	No	No	108	133	75	23	37.6111	4	1	30	15	7	4.2	8.9	25.7	2.3	1.4	15.7	113	87	25	152	3.6	111	99	3050	No	ICU_discharge	5.5568	No	No	7.05069	1	7.05069	1
258	215518	1.127	SICU	86.24	Female	Black	Medicare	EMERGENCY	Yes	No	No	No	No	Yes	No	No	66	151	44	14	37.0556	1	2	47	15	7	14.1	8.6	27.2	0.6	1.1	12.4	16	90	34	149	3.7	108	100	3217.05	No	ICU_discharge	1.127	No	No	1.2405	1	1.2405	1
259	289888	17.0319	MICU	54.86	Male	Black	Private	EMERGENCY	No	Yes	No	No	No	Yes	No	No	83	126	68	14	36	4	3	42	8	3	14.4	12.1	33.7	0.7	1.1	12.7	15	143	26	143	6	109	100	1412	Yes	ICU_discharge	17.0319	No	No	30	0	15	0
260	269182	24.0384	MICU	64.6	Male	White	Others	EMERGENCY	Yes	No	No	Yes	No	Yes	Yes	No	65	146	59	9	36.5556	7	3	49	10	5	6.9	10.8	32.2	1.1	1.2	13.4	14	212	22	138	3.5	109	98	700	No	ICU_discharge	24.0384	No	Yes	30	0	15	0
261	259310	26.1355	SICU	50.21	Female	White	Medicare	EMERGENCY	No	No	No	No	No	Yes	Yes	No	80	132	76	22	36.7222	4	2	37	6	3	14.4	11.9	33.3	0.7	1.2	13.9	9	225	19	137	3.4	106	99	1975	Yes	ICU_discharge	26.1355	No	No	30	0	15	0
262	239489	1.819	MICU	39.37	Male	Others	Private	EMERGENCY	No	No	No	Yes	No	No	No	No	96	158	85	22	36.7222	1	1	6	15	1	8.1	13.4	38.1	0.8	1.1	12.9	12	108	26	141	3.1	105	96	1325	No	ICU_discharge	1.819	No	No	30	0	15	0
263	294242	3.5472	MICU	75.36	Female	White	Medicare	EMERGENCY	No	No	No	Yes	No	Yes	No	No	75	132	50	16	35.8333	4	2	45	15	6	15.5	12.6	37.5	1.1	1.2	13.7	35	136	26	141	3.8	110	99	1195	Yes	ICU_discharge	3.5472	No	No	4.02126	1	4.02126	1
264	285548	12.3858	SICU	72.25	Female	White	Medicare	EMERGENCY	No	No	No	Yes	No	Yes	No	No	69	155	81	18	36.8889	4	2	41	15	7	17	13.3	38.4	1.1	1.1	13.4	21	131	26	140	3.9	103	100	505	No	ICU_discharge	12.3858	No	No	30	0	15	0
265	297876	5.1792	MICU	72.61	Male	Unknown	Medicare	EMERGENCY	No	Yes	No	Yes	No	Yes	Yes	No	85	153	93	21	35.5556	3	2	33	13	5	13.9	13.2	37.1	1.7	1.1	13.1	22	148	19	143	3.9	113	94	2015	No	ICU_discharge	5.1792	No	No	30	0	15	0
266	222962	13.8234	SICU	81.63	Male	White	Medicare	EMERGENCY	Yes	No	Yes	No	No	No	No	No	92	149	49	23	37.6667	3	2	35	11	6	9.1	8.6	26.2	0.8	1.3	13.9	12	263	31	138	3.6	97	97	1234	No	ICU_discharge	13.8234	No	No	30	0	15	0
267	213534	2.341	SICU	76.29	Female	Black	Medicare	EMERGENCY	No	No	No	Yes	Yes	No	No	No	65	153	64	18	36.1667	6	2	52	14	7	7.3	6.9	26	4.6	1.4	15.2	52	115	21	140	3.5	105	100	960	No	ICU_discharge	2.341	No	No	30	0	15	0
268	272009	1.6806	SICU	81.72	Female	Unknown	Medicare	NO_EMERGENCY	No	No	Yes	Yes	No	No	No	No	65	137	77	20	37.3889	1	2	33	13	5	8.8	12.4	36.7	0.8	2.1	17.5	13	109	28	144	3.1	102	99	5005	No	ICU_re_admission	6.82847	No	Yes	30	0	15	0
269	284107	1.483	SICU	47.55	Male	White	Private	EMERGENCY	No	No	No	No	No	No	No	No	87	113	63	19	37	3	3	32	12	8	13	10.7	30.3	0.9	1.2	13.2	21	155	21	138	4.6	104	99	2475	No	ICU_discharge	1.483	No	No	30	0	15	0
270	284034	13.104	SICU	60.85	Male	Black	Others	EMERGENCY	No	No	No	Yes	No	Yes	No	No	98	168	85	21	36.1111	7	2	53	4	5	11.4	10	27.9	0.7	1.4	14.4	13	254	28	144	3	105	100	4285	Yes	ICU_discharge	13.104	No	Yes	13.1479	1	13.1479	1
271	205717	5.5583	SICU	82.93	Male	White	Medicare	EMERGENCY	No	Yes	Yes	Yes	No	No	No	No	127	137	99	30	36.5	9	2	49	8	5	15.9	13.3	39.9	1.6	1.3	15	28	212	22	143	4.1	101	98	2010	Yes	ICU_discharge	5.5583	No	Yes	5.81722	1	5.81722	1
272	266449	13.4231	SICU	83.99	Female	White	Medicare	EMERGENCY	No	Yes	No	Yes	No	Yes	No	No	102	145	50	17	37	1	2	39	15	6	16.2	9.5	28.8	0.8	1.1	12.6	17	353	19	142	3.4	108	100	1207	No	ICU_discharge	13.4231	No	No	30	0	15	0
273	268806	36.7542	SICU	60.82	Female	Unknown	Others	NO_EMERGENCY	No	No	No	No	No	Yes	No	No	95	151	55	12	36.8889	4	2	38	15	6	13.2	13.2	37.2	0.6	2.1	17.2	14	109	23	144	3.6	106	100	4505	No	ICU_discharge	36.7542	No	Yes	30	0	15	0
274	282351	14.715	MICU	87.26	Male	White	Medicare	EMERGENCY	No	No	Yes	Yes	No	Yes	No	No	81	131	75	17	35.5556	6	2	39	8	5	13.1	13.7	39.9	0.8	1.3	14	12	122	28	139	3.1	98	95	1470	No	ICU_discharge	14.715	No	No	30	0	15	0
275	257798	3.7872	MICU	55.22	Male	White	Private	EMERGENCY	Yes	No	Yes	Yes	Yes	Yes	No	No	114	124	84	27	36.1111	3	1	33	15	9	1	6.9	20.1	1.5	1.5	16.7	68	242	34	136	4.3	100	100	5225	No	ICU_discharge	3.7872	No	Yes	25.1782	1	15	0
276	265352	4.1059	SICU	58.22	Female	Unknown	Private	NO_EMERGENCY	No	No	No	Yes	No	Yes	Yes	No	81	117	44	12	37.0556	7	2	37	6	3	18.3	11.6	32	0.8	1.3	14.2	18	176	21	140	3.3	111	100	1832	Yes	ICU_discharge	4.1059	No	No	4.20508	1	4.20508	1
277	271145	2.8458	SICU	49.73	Female	Unknown	Private	NO_EMERGENCY	No	No	No	No	No	No	No	No	91	131	69	11	36.8889	1	1	15	15	2	8.8	13.6	37.6	0.7	1.2	13.2	11	132	29	142	3.7	105	97	1550	No	ICU_discharge	2.8458	No	No	30	0	15	0
278	253599	1.749	MICU	65.27	Female	White	Medicare	EMERGENCY	No	No	No	No	No	No	No	No	91	134	68	22	37.3333	2	2	25	12	4	11.1	12	34.8	0.5	1.4	14.3	7	163	27	134	3.3	97	95	1560	No	ICU_discharge	1.749	No	Yes	30	0	15	0
279	290764	4.7192	SICU	89	Male	White	Medicare	EMERGENCY	No	No	No	Yes	No	Yes	No	No	78	168	82	18	35.3889	2	1	31	14	5	16.9	14.3	41.2	0.8	1	12.2	19	166	29	137	4.3	101	97	1530	Yes	ICU_discharge	4.7192	No	No	10.138	1	10.138	1
280	260203	4.1979	MICU	66.31	Male	White	Medicare	EMERGENCY	No	No	No	Yes	No	No	No	No	104	119	55	24	37.2222	4	1	18	14	4	12.8	13.5	39.5	1.1	1.1058	12.7844	16	120	24	140	4.4	108	95	1630	No	ICU_re_admission	13.4477	No	No	30	0	15	0
281	249623	1.8182	SICU	75.53	Male	Unknown	Medicare	EMERGENCY	No	No	No	Yes	No	No	No	No	60	144	56	23	36.6667	2	2	29	13	6	9.7	12.5	36.1	0.7	1.2	13.2	19	134	25	142	3.6	106	98	1330	No	ICU_discharge	1.8182	No	No	30	0	15	0
282	269448	6.9807	MICU	61	Male	White	Private	EMERGENCY	No	No	No	No	No	Yes	No	No	71	131	69	23	37.8333	0	2	35	15	4	9.8	14.4	43.4	0.7	1	12.3	8	145	26	136	4.1	101	100	5340	Yes	ICU_discharge	6.9807	No	Yes	8.13105	1	8.13105	1
283	295700	1.6153	SICU	49.12	Male	White	Private	EMERGENCY	No	No	No	Yes	No	No	No	No	71	122	64	18	37.1111	2	2	20	13	2	11	12.5	37	0.8	1	12.1	15	127	24	141	3.9	106	100	1350	No	ICU_re_admission	3.74753	No	No	30	0	15	0
284	241153	4.8408	SICU	49.38	Female	White	Private	EMERGENCY	No	No	No	Yes	No	Yes	No	No	86	134	73	16	36.6111	3	3	31	13	2	12.8	11.9	32.5	0.5	1.1	12.5	6	132	23	137	3.6	106	100	2520	No	ICU_discharge	4.8408	No	No	30	0	15	0
285	253683	6.9662	SICU	60.23	Male	White	Private	EMERGENCY	No	No	No	Yes	No	Yes	No	No	73	144	69	20	37.4444	1	1	26	15	4	13.2	14.2	39.3	0.7	1	12.6	9	152	21	138	3.6	105	100	1394	No	ICU_discharge	6.9662	No	No	7.33661	1	7.33661	1
286	286619	2.9119	MICU	82.45	Female	White	Medicare	EMERGENCY	No	No	No	Yes	No	No	No	No	86	159	61	22	37.6667	2	2	29	13	6	17.6	13.5	39.8	0.6	1	12.5	17	118	28	137	4.2	100	100	1181	No	ICU_discharge	2.9119	No	No	30	0	15	0
287	257112	2.4667	MICU	59.33	Female	Black	Private	EMERGENCY	No	No	No	Yes	No	No	No	No	81	109	59	19	35.2778	3	2	28	7	3	17.2	13.3	39.7	0.6	1.3	13.9	10	124	24	137	3.8	98	99	1380	No	ICU_discharge	2.4667	No	No	30	0	15	0
288	208046	6.4737	SICU	62.22	Male	White	Private	EMERGENCY	No	Yes	No	No	Yes	No	No	No	79	107	59	18	36.8333	3	3	34	13	11	5.8	15.7	45.3	0.8	1.2	13.5	13	86	28	141	4	103	96	1970	Yes	ICU_discharge	6.4737	No	No	30	0	15	0
289	263837	7.1604	Others	45.99	Male	Others	Others	EMERGENCY	No	No	No	Yes	No	No	No	No	97	209	99	21	37.4444	4	1	35	15	2	12.7	12.5	36.7	1.2	1.1	12.3	19	134	28	140	3.6	100	98	490	No	ICU_discharge	7.1604	No	No	30	0	15	0
290	279945	2.7906	MICU	57.27	Male	White	Private	EMERGENCY	No	No	No	No	No	No	No	No	88	116	63	14	36.8333	0	1	17	15	3	13.5	16.2	45.8	1	1.1	13	15	178	22	138	4	105	99	2710	No	ICU_discharge	2.7906	No	No	30	0	15	0
291	236527	2.1194	Others	81.34	Female	White	Medicare	EMERGENCY	No	No	No	Yes	No	Yes	No	No	80	137	65	24	36.6266	4	2	63	5	5	22.7	12.8	37.3	1	1.1	12.8	18	169	21	140	3.7	102	99	3369	No	ICU_discharge	2.1194	No	No	2.87778	1	2.87778	1
292	250419	1.335	MICU	30.35	Male	Unknown	Medicare	EMERGENCY	No	No	No	No	Yes	Yes	No	No	131	116	60	30	37.4444	14	2	53	15	10	4.3	10.9	31.2	1.4	3	21.3	22	180	17	142	3.3	107	93	1350	Yes	ICU_discharge	1.335	No	Yes	2.09414	1	2.09414	1
293	225227	2.7521	SICU	52.78	Male	White	Medicare	EMERGENCY	Yes	No	Yes	No	No	No	No	No	78	144	71	15	36.7222	10	3	67	3	7	5.6	11.4	34.4	5.6	1.7	15.6	27	116	38	145	5.3	98	97	250	No	ICU_discharge	2.7521	No	Yes	30	0	15	0
294	227622	6.0071	SICU	69.47	Male	White	Medicare	EMERGENCY	No	Yes	No	Yes	No	Yes	Yes	No	84	201	88.492	14	37	4	2	43	15	4	10.7	12.7	36.7	1	1	12.1	16	121	21	140	4.7	110	100	1880	No	ICU_discharge	6.0071	No	Yes	6.57943	1	6.57943	1
295	264862	9.8627	SICU	69.96	Female	Black	Medicare	EMERGENCY	No	No	No	Yes	No	Yes	Yes	No	87	157	57	24	36.8889	7	3	54	8	6	12.6	10	30.5	1.4	1	12	32	235	30	140	4.3	100	100	563	No	ICU_discharge	9.8627	No	No	30	0	15	0
296	210232	22.8951	SICU	72.81	Male	Unknown	Private	EMERGENCY	No	No	No	No	No	Yes	No	No	72	194	71	15	36.2222	5	3	43	6	5	9.4	9	25.3	0.7	2.8	19.9	14	154	27	136	3	99	100	2910	No	ICU_discharge	22.8951	No	Yes	30	0	15	0
297	294097	5.6522	MICU	63.35	Female	White	Private	EMERGENCY	No	No	Yes	No	No	No	No	No	69	127	49	18	36.0556	3	1	31	10	5	9.7	10	29.1	0.8	1.3	14.3	24	127	24	140	4.3	107	100	700	Yes	ICU_discharge	5.6522	No	No	30	0	15	0
298	268534	2.3534	SICU	53.83	Female	Black	Medicare	EMERGENCY	No	No	No	No	No	Yes	No	No	76	133	65	19	36.4444	4	1	28	15	3	8.7	11.6	32.7	1.3	1.2	13.6	13	267	23	135	2.4	92	100	4390	No	ICU_death	2.34859	No	No	2.34859	1	2.34859	1
299	221478	4.2431	MICU	66.75	Male	White	Private	EMERGENCY	No	No	No	Yes	No	No	No	No	84	135	69	17	36.3333	1	1	30	13	4	10.6	13.5	40.1	0.9	1.1	12.7	12	126	26	138	4.5	104	100	2675	No	ICU_discharge	4.2431	No	No	30	0	15	0
300	258429	2.184	MICU	75.85	Male	Others	Medicare	EMERGENCY	Yes	No	Yes	No	Yes	No	No	No	69	88	35	13	36.7222	9	3	78	3	13	16.9	13.5	37.7	0.9	1.2	13.8	11	148	24	137	3.1	102	96	3000	No	ICU_discharge	2.184	No	No	8.13976	1	8.13976	1
301	221298	5.7204	SICU	77.83	Female	White	Medicare	EMERGENCY	No	No	No	Yes	No	Yes	No	No	81	149	55	14	37.6111	5	2	58	3	5	8.3	11.3	32.8	0.6	1.2	14	8	91	25	134	3.6	102	100	1452	No	ICU_discharge	5.7204	No	No	30	0	15	0
302	279774	1.0999	MICU	49.03	Female	White	Others	EMERGENCY	No	No	No	Yes	No	No	No	No	81	184	83	22	37.2222	5	1	16	15	4	3.5	11.2	33.7	0.5	1.4	14.7	10	91	25	137	3.2	104	100	3600	No	ICU_discharge	1.0999	No	Yes	30	0	15	0
303	204157	4.0928	Others	76.64	Female	White	Medicare	EMERGENCY	No	No	No	Yes	No	No	No	No	65	145	62	15	36.8889	3	1	29	11	5	9.3	10.5	29.9	0.6	1.2	13.1	11	129	24	127	3.1	90	95	1040	No	ICU_discharge	4.0928	No	No	30	0	15	0
304	264352	8.8153	SICU	52.64	Male	White	Private	EMERGENCY	No	No	No	No	No	Yes	Yes	No	95	159	106	12	37.6111	5	2	50	7	3	21.8	13.1	36	1.6	1.1	12.8	29	144	32	140	3.5	100	97	1295	No	ICU_death	8.26458	No	No	8.26458	1	8.26458	1
305	287859	6.2708	MICU	80.69	Male	White	Private	EMERGENCY	Yes	No	Yes	Yes	No	No	No	No	72	133	44	20	36.4444	3	2	33	13	6	5.7	12.1	34.9	0.9	1.6	15.3	20	140	23	139	3.7	107	95	815	No	ICU_discharge	6.2708	No	Yes	30	0	15	0
306	242489	1.0341	SICU	88.78	Female	White	Medicare	EMERGENCY	No	No	No	Yes	No	No	No	No	85	111	81	14	36.6111	5	1	38	9	6	9.1	10.2	30.3	1.2	1.1	12.5	24	374	22	139	4.8	106	97	568	No	ICU_discharge	1.0341	No	No	7.12534	1	7.12534	1
307	249781	2.7665	MICU	63.86	Male	Others	Others	EMERGENCY	No	No	No	Yes	No	Yes	No	No	83	80	51	12	38	7	3	41	9	7	9.6	12.5	36.4	1.5	1.2	13.2	23	236	26	142	2.9	104	100	1745	Yes	ICU_discharge	2.7665	No	No	30	0	15	0
308	252612	3.9618	MICU	57.85	Female	White	Private	EMERGENCY	No	No	No	Yes	No	No	No	No	99	194	97	19	38.1667	0	1	15	15	5	9	10.5	30.8	0.9	1.2	13.4	22	280	25	134	3.9	101	96	1250	No	ICU_discharge	3.9618	No	No	30	0	15	0
309	208884	2.2014	SICU	61.04	Female	Black	Medicare	EMERGENCY	No	No	No	Yes	No	No	No	No	87	163	87	22	36.9444	3	1	28	14	5	12.2	10	29.7	2.3	1.3	13.7	43	217	18	146	4.1	116	99	2600	No	ICU_discharge	2.2014	No	No	30	0	15	0
310	247618	2.0022	SICU	46.98	Male	White	Others	EMERGENCY	No	No	No	No	No	Yes	No	No	80	122	37	25	36.9444	2	1	21	14	3	10.8	13.3	36.9	0.7	1	12	9	110	23	139	3.4	109	99	2850	No	ICU_discharge	2.0022	No	No	30	0	15	0
311	201810	1.1646	SICU	43.27	Female	Others	Others	EMERGENCY	No	No	No	No	No	No	No	No	67	117	62	19	36.7222	2	1	23	14	2	7.5	13.1	36.6	0.7	1.2	13.7	16	126	20	141	4.2	109	99	1675	No	ICU_discharge	1.1646	No	No	30	0	15	0
312	224765	4.5993	SICU	43.95	Male	Black	Others	EMERGENCY	No	No	No	Yes	No	Yes	No	No	80	168.574	121	21	37.3889	5	1	34	15	6	6.9	13.4	38.2	2.7	1	12.8	30	160	27	139	3.5	104	100	2515	Yes	ICU_discharge	4.5993	No	No	30	0	15	0
313	261922	6.6111	SICU	62.96	Male	Others	Private	EMERGENCY	No	No	No	Yes	No	Yes	No	No	83	137	81	20	37.9444	2	0	27	15	4	18.7	12.7	37.3	0.7	1	12	11	161	22	138	3.8	103	100	2690	Yes	ICU_discharge	6.6111	No	No	30	0	15	0
314	277127	2.8442	SICU	42.5	Male	White	Private	EMERGENCY	No	No	No	Yes	No	No	No	No	79	157	74	19	36.7778	0	1	13	15	3	12.2	13.9	40.5	0.7	1.3	14	14	175	27	141	3.6	104	96	1225	No	ICU_discharge	2.8442	No	No	30	0	15	0
315	276021	11.1561	SICU	60.82	Female	White	Private	EMERGENCY	No	No	No	Yes	No	Yes	Yes	No	107	152	81	20	36	6	1	38	15	7	8.1	12.7	37.1	0.8	1	12.1	28	176	22	139	4.8	107	96	1554	No	ICU_discharge	11.1561	No	No	30	0	15	0
316	223000	2.8967	MICU	22.93	Male	White	Private	EMERGENCY	No	No	No	No	No	No	No	No	108	141	64	18	36.9189	4	3	18	9	2	8.5	12.9	35.7	0.8	1.3	14.2	9	123	28	131	3.8	95	99	2770	No	ICU_discharge	2.8967	No	No	30	0	15	0
317	240731	7.3764	SICU	59.66	Female	White	Private	EMERGENCY	No	No	No	Yes	No	Yes	No	No	83	91	63	15	36.2222	3	2	39	13	5	15.2	12.9	35.4	0.7	1.1	12.8	30	146	26	135	3.4	102	100	1487	No	ICU_re_admission	10.9011	No	No	30	0	15	0
318	228483	2.0323	SICU	67.86	Female	White	Medicare	EMERGENCY	No	No	No	Yes	No	No	No	No	87	149	74	15	37.2222	5	2	32	12	10	4.5	8.3	24.6	0.5	1.4	14.3	6	127	23	135	3.2	95	98	2045	No	ICU_discharge	2.0323	No	Yes	21.3151	1	15	0
319	293186	10.8979	MICU	68.4	Male	White	Medicare	EMERGENCY	Yes	No	No	Yes	No	No	No	No	91	161	56	18	37.0556	5	2	31	13	8	11.4	11	31.2	2.1	1.3	13.6	35	293	25	136	4.6	98	97	1647	No	ICU_discharge	10.8979	No	Yes	30	0	15	0
320	272055	13.7689	MICU	56.79	Male	Black	Medicare	EMERGENCY	No	Yes	No	Yes	No	No	No	No	71	168	68	16	36.5	6	2	40	12	3	4.1	10.1	30.2	3.7	1	12.5	42	151	22	139	4.2	106	98	733	No	ICU_discharge	13.7689	No	No	30	0	15	0
321	205047	3.1221	Others	43.07	Male	White	Private	EMERGENCY	Yes	No	No	No	No	Yes	No	No	99	102	55	12	36.7	6	2	24	15	3	50.6	7.6	23.2	1.3	2	17.4	22	191	23	130	5.9	107	100	1827	No	ICU_discharge	3.1221	No	No	30	0	15	0
322	231912	2.7407	SICU	19.35	Male	White	Private	EMERGENCY	No	No	No	No	No	Yes	No	No	115	117	46	23	37.7778	1	2	20	15	1	18.2	13.5	40.4	0.8	1.2	13.6	15	109	25	137	4.3	105	98	5945	No	ICU_discharge	2.7407	No	No	30	0	15	0
323	299595	2.0853	MICU	82.58	Male	White	Medicare	EMERGENCY	No	No	No	Yes	No	No	No	No	83	186	98	18	37.0556	3	2	31	11	5	7.6	13.4	38	0.8	1.8	16.7	11	80	25	142	3.5	103	99	1150	No	ICU_discharge	2.0853	No	Yes	30	0	15	0
324	203931	12.2843	SICU	63.06	Male	White	Others	EMERGENCY	No	Yes	No	Yes	No	Yes	No	No	71	144	67	21	37.7222	2	1	26	15	6	18.1	12	33.9	1	1.1	12.8	22	159	24	140	4.2	105	100	2280	Yes	ICU_discharge	12.2843	No	No	30	0	15	0
325	297771	5.3907	MICU	71.6	Male	Unknown	Medicare	EMERGENCY	No	Yes	Yes	Yes	No	Yes	Yes	No	67	86	42	22	37.3889	13	2	64	15	5	35.5	9.6	28.5	2.1	1.4	15.6	92	236	19	139	3.5	103	100	1179	No	ICU_discharge	5.3907	No	No	6.18944	1	6.18944	1
326	292870	42.3555	MICU	64.6	Female	Unknown	Others	EMERGENCY	Yes	No	Yes	Yes	No	Yes	Yes	No	76	99	52	15	37	12	2	59	15	10	4.6	8.4	28	0.5	6.9	33.2	95	155	31	147	5.1	102	100	339	No	ICU_discharge	42.3555	No	Yes	30	0	15	0
327	245872	11.6604	MICU	83.59	Female	White	Medicare	EMERGENCY	No	No	Yes	No	No	Yes	No	No	130	156	55	32	38.7778	6	3	82	3	6	12.7	12.4	39.8	1.5	1.3	13.7	101	147	24	155	4.9	120	98	1475	No	ICU_discharge	11.6604	No	No	12.9231	1	12.9231	1
328	244854	1.0759	SICU	86.38	Male	White	Medicare	EMERGENCY	No	No	No	Yes	No	No	No	No	65	173	52	21	37.2778	3	1	36	15	5	8.3	8.8	26.7	2.2	1	12.6	34	107	21	143	4.6	110	95	870	No	ICU_discharge	1.0759	No	No	30	0	15	0
329	262747	13.609	SICU	71.75	Female	Black	Medicare	EMERGENCY	No	No	No	Yes	No	Yes	No	No	119	189	98	10	37.3333	2	2	50	15	5	22	9.4	27.6	1.7	1.1328	12.4856	30	193	24	143	3.4	106	100	1220	No	ICU_discharge	13.609	No	No	13.7549	1	13.7549	1
330	213981	27.0393	SICU	45.83	Female	White	Private	EMERGENCY	Yes	No	No	No	No	Yes	No	Yes	88	130	71	20	37.1667	5	2	33	14	5	13.8	11.2	32.3	2.7	1.4	14.8	20	175	28	141	3.9	99	97	229	No	ICU_re_admission	28.6159	No	No	30	0	15	0
331	222388	10.6136	SICU	50.25	Male	White	Private	EMERGENCY	No	Yes	No	Yes	No	Yes	No	No	107	152	83	31	37.7222	3	2	25	12	5	27.2	13.7	39.4	0.7	1.3	14.1	16	150	23	138	3.5	100	98	2270	Yes	ICU_discharge	10.6136	No	No	30	0	15	0
332	274188	3.8374	SICU	58.61	Female	White	Private	EMERGENCY	No	No	No	Yes	No	No	Yes	No	51	134	64	11	36.5556	1	1	25	15	4	23.7	12.2	36	0.3	1.2	13.4	19	159	22	137	3.6	104	97	5780	No	ICU_discharge	3.8374	No	No	30	0	15	0
333	219568	2.6408	SICU	79.66	Male	White	Medicare	EMERGENCY	No	No	Yes	No	No	Yes	No	No	76	157	80	21	38.2222	0	1	30	15	5	8.6	11.5	33.1	0.9	1.7	18.4	24	112	26	138	3.9	103	100	1235	No	ICU_discharge	2.6408	No	Yes	30	0	15	0
334	257618	2.9486	SICU	57.93	Male	Unknown	Medicare	NO_EMERGENCY	No	No	No	No	No	No	No	No	68	139	84	17	37	4	2	24	14	5	12.1	13.9	38.2	0.6	1.1	12.4	16	91	27	142	3.2	103	96	2355	No	ICU_discharge	2.9486	No	Yes	30	0	15	0
335	200995	1.4901	SICU	74.32	Male	White	Medicare	EMERGENCY	Yes	No	Yes	No	No	No	No	No	105	152	90	19	37.3333	5	2	44	14	7	6.4	10.1	31.4	2	1.4	14.8	41	215	30	144	3.5	106	95	0	No	ICU_discharge	1.4901	No	No	30	0	15	0
336	234342	13.7284	MICU	80.58	Male	White	Medicare	EMERGENCY	Yes	No	Yes	Yes	Yes	Yes	No	No	128	138	69	20	37.7778	8	1	49	15	10	30.3	9.1	27.1	0.8	1.1182	12.5882	64	115	36	145	4.6	103	98	1405	No	ICU_discharge	13.7284	No	Yes	30	0	15	0
337	204451	7.431	MICU	59.11	Male	Others	Others	EMERGENCY	No	No	Yes	Yes	No	No	No	No	63	123	67	14	36.1111	3	2	28	12	4	9.9	13.6	40.2	1	1.2	13.4	17	142	24	141	4.5	106	97	1940	No	ICU_discharge	7.431	No	No	30	0	15	0
338	235218	5.6054	SICU	63.31	Male	White	Private	EMERGENCY	No	No	No	No	No	No	No	No	71	151	80	11	35.5556	3	3	36	10	5	11.4	11.9	33.1	0.8	1.2	13.7	16	174	21	145	4.4	115	100	4270	No	ICU_discharge	5.6054	No	No	30	0	15	0
339	297098	1.0684	MICU	73.46	Male	Unknown	Medicare	EMERGENCY	No	No	No	No	No	Yes	No	Yes	79	154	49	23	37.5	7	1	38	14	6	11.8	10.1	30.1	5.7	1.3	14.1	89	95	25	146	4.3	108	94	2100	No	ICU_re_admission	10.3584	No	No	30	0	15	0
340	221976	1.5345	SICU	83.44	Female	White	Medicare	EMERGENCY	No	No	No	Yes	No	Yes	No	No	93	144	74	22	37.6667	7	3	69	3	5	17.8	12.3	36.1	0.8	1.1	12.8	14	153	25	136	3.6	101	100	1430	Yes	ICU_discharge	1.5345	No	No	2.61751	1	2.61751	1
341	220114	1.2743	SICU	24.63	Male	White	Private	EMERGENCY	No	No	No	No	No	No	No	No	63	112	72	16	35.1111	1	1	12	15	1	12.1	15.9	43.4	0.9	1.2	13.3	12	113	26	141	3.9	102	99	575	No	ICU_discharge	1.2743	No	No	30	0	15	0
342	246247	2.7806	MICU	84.4	Male	White	Medicare	EMERGENCY	Yes	No	No	No	Yes	Yes	Yes	No	82	105	54	20	36.8333	5	2	54	15	15	5.7	7.3	22.3	1	3.7	23.7	28	186	29	130	3.4	92	100	706	No	ICU_discharge	2.7806	No	Yes	3.07167	1	3.07167	1
343	227335	1.6419	SICU	55.77	Male	Others	Others	EMERGENCY	Yes	No	No	Yes	No	Yes	No	No	74	146	82	24	35.7778	4	2	50	4	4	12	12.5	36.8	0.8	1	12.4	7	139	26	142	2.8	104	100	1479	No	ICU_discharge	1.6419	No	No	1.95928	1	1.95928	1
344	233623	1.401	MICU	87.03	Female	Others	Medicare	EMERGENCY	No	No	Yes	Yes	No	No	No	No	70	172	94	13	37	2	2	33	12	6	14.8	13.1	39.3	1	1.1	12.6	16	142	23	142	3.6	107	96	1037	No	ICU_discharge	1.401	No	No	30	0	15	0
345	254841	5.2896	SICU	77.41	Male	Unknown	Private	EMERGENCY	No	No	Yes	Yes	No	Yes	Yes	No	56	97	42	10	36.3889	3	2	45	12	6	14.5	14.3	38.9	0.8	1.2	13.1	11	154	25	122	3.8	88	100	1855	No	ICU_re_admission	9.70764	No	No	10.3035	1	10.3035	1
346	283332	6.8285	Others	69.56	Male	White	Private	EMERGENCY	No	No	No	Yes	No	No	No	No	67	161	74	15.794	35.3333	3	3	33	13	5	12.4	13.1	36.5	1.3	1.1	13	27	130	25	141	3.1	104	100	1086	No	ICU_discharge	6.8285	No	Yes	30	0	15	0
347	270669	5.9152	SICU	81.32	Male	White	Private	EMERGENCY	No	Yes	No	Yes	No	Yes	No	No	66	131	62	12	36.3889	1	0	28	15	5	6.7	9.7	27.8	0.6	0.8	10.9	14	114	25	143	3.5	109	100	3150	Yes	ICU_discharge	5.9152	No	Yes	6.22034	1	6.22034	1
348	271999	2.1909	MICU	69.69	Female	White	Medicare	EMERGENCY	No	No	No	No	No	No	No	No	93	154	75	18	36.7778	3	3	46	12	10	5.3	9.8	26.3	0.5	1.2	13.2	9	115	22	125	3.4	89	97	1534	No	ICU_discharge	2.1909	No	No	30	0	15	0
349	233869	2.5773	SICU	87.16	Male	Black	Medicare	EMERGENCY	No	No	No	Yes	No	No	No	No	74	139	66	20	36.6111	5	2	52	8	5	9.7	12.6	38.1	1.6	1.4	14.3	35	158	19	140	4.7	110	100	667	No	ICU_discharge	2.5773	No	No	30	0	15	0
350	263628	28.1817	SICU	47.09	Male	Others	Private	EMERGENCY	No	No	No	Yes	No	Yes	Yes	No	85	137	72	20	36.5	6	2	40	15	2	6.5	10.6	31.8	2.9	1.1	13.1	39	110	22	136	5	104	97	1637	Yes	ICU_discharge	28.1817	No	No	30	0	15	0
351	250619	1.0865	MICU	75.55	Male	White	Private	EMERGENCY	No	No	No	No	No	No	No	No	95	164	91	21	37.0556	4	2	41	9	5	25	12	35.4	0.7	1.1	12.6	24	133	26	146	3.8	107	93	733	No	ICU_discharge	1.0865	No	No	2.14785	1	2.14785	1
352	253895	4.0427	SICU	75.85	Female	White	Medicare	EMERGENCY	No	No	No	Yes	No	Yes	Yes	No	76	136	70	14	37.6667	2	1	33	15	7	8	12.6	36.7	0.6	1.1	13.3	12	183	24	139	3.6	107	100	2355	Yes	ICU_discharge	4.0427	No	No	4.12987	1	4.12987	1
353	269918	1.1056	Others	59.85	Female	Unknown	Private	EMERGENCY	No	No	No	Yes	No	No	No	No	73	161	68	16	36.3889	0	0	15	15	3	7	12.4	35.4	0.6	0.9	11.6	11	95	28	137	3.7	99	99	2140	No	ICU_discharge	1.1056	No	No	30	0	15	0
354	264103	2.9327	SICU	83.49	Female	White	Medicare	EMERGENCY	No	No	No	Yes	No	No	No	No	93	179	66	18	37.6111	3	3	36	10	5	10.8	13.8	40.1	0.6	1.1074	12.6228	15	164	26	142	3.3	105	93	1715	No	ICU_discharge	2.9327	No	No	30	0	15	0
355	213572	11.1138	MICU	40.84	Female	White	Private	EMERGENCY	No	No	No	No	No	Yes	No	No	91	140	66	18	37.3327	3	1	25	15	2	23.9	12.6	37.6	0.6	1.1	12.8	8	125	25	141	3.5	104	100	3295	No	ICU_discharge	11.1138	No	No	30	0	15	0
356	272465	6.2115	SICU	89	Male	White	Medicare	EMERGENCY	No	No	No	Yes	No	Yes	Yes	No	63	165	52	14	36.8333	8	2	65	3	6	8.2	12.7	36.7	1	1	12.7	14	194	23	135	4	102	100	1760	No	ICU_discharge	6.2115	No	No	30	0	15	0
357	232454	3.781	SICU	89	Female	Others	Medicare	EMERGENCY	No	No	No	Yes	No	Yes	No	No	92	114	40	18	36.7778	1	1	36	15	5	10.6	11	32	0.9	1.1	12.6	20	133	24	142	4.4	105	99	713	No	ICU_discharge	3.781	No	No	30	0	15	0
358	222925	4.364	SICU	69.43	Female	White	Medicare	EMERGENCY	No	No	No	Yes	No	No	No	No	86	158	41	20	37.6667	4	2	30	9	6	20.9	10.3	29.7	0.6	1.102	12.9558	14	137	30	137	3.3	99	97	2110	No	ICU_discharge	4.364	No	No	30	0	15	0
359	253701	2.2493	SICU	52.92	Female	Black	Private	EMERGENCY	No	No	No	No	No	No	No	No	61	147	65	19	37.5	0	1	15	15	3	7.8	12.1	36.2	0.7	1.1	12.4	10	141	25	138	3.7	105	99	1075	Yes	ICU_discharge	2.2493	No	No	30	0	15	0
360	232170	5.1972	SICU	70.83	Female	Unknown	Medicare	EMERGENCY	No	No	No	Yes	No	Yes	No	No	88	176	85	14	37.7778	3	1	44	6	5	13.6	12.6	34.5	0.7	1.2	13.1	13	132	25	141	3.2	103	100	1195	No	ICU_discharge	5.1972	No	No	5.33194	1	5.33194	1
361	245392	1.9179	Others	78.64	Male	White	Medicare	EMERGENCY	No	No	No	Yes	No	No	No	No	60	132	53	27	38.1667	3	2	42	13	6	22.1	12.7	37.8	1.4	1.2	13.4	31	130	23	142	4.1	105	97	660	No	ICU_discharge	1.9179	No	No	30	0	15	0
362	207451	1.9678	MICU	81.64	Female	Unknown	Medicare	EMERGENCY	Yes	No	No	No	Yes	No	No	No	114	124	45	18	37	3	2	52	14	8	129.2	9.9	30.6	0.5	1.1282	12.5068	16	165	18	147	3.1	114	94	2745	No	ICU_re_admission	8.09466	No	No	30	0	15	0
363	280286	1.6306	SICU	78.87	Female	Unknown	Medicare	EMERGENCY	No	No	No	No	No	Yes	Yes	No	92	141	69	17	38.0556	5	2	64	3	5	12.7	10.1	29.5	0.7	1.1	12.4	20	124	25	150	4.1	116	99	1490	No	ICU_discharge	1.6306	No	No	2.08958	1	2.08958	1
364	289316	27.0816	SICU	39.57	Female	White	Private	EMERGENCY	No	Yes	No	No	No	Yes	No	No	100	163	72	30	37.9444	0	1	16	15	1	15.9	11.3	33.9	0.5	1.1	12.7	7	154	20	137	3.6	104	100	3360	No	ICU_discharge	27.0816	No	No	30	0	15	0
365	272756	13.4124	MICU	75.57	Male	White	Private	EMERGENCY	No	No	No	No	No	Yes	No	No	69	164	66	18	38.2778	4	1	48	15	5	6.1	14.3	40.5	0.6	1.7	18.4	11	153	28	145	3.3	105	99	1096	No	ICU_re_admission	14.4985	No	Yes	30	0	15	0
366	285904	2.5126	SICU	62.5	Male	White	Private	EMERGENCY	No	No	No	Yes	No	No	No	No	88	150	73	18	36.9444	2	1	29	14	10	7.9	14	39	0.9	1	12.2	14	173	20	134	4.2	101	95	3410	No	ICU_discharge	2.5126	No	No	30	0	15	0
367	224762	2.5785	Others	77.41	Female	White	Medicare	EMERGENCY	No	No	No	Yes	No	No	No	No	71	110	42	15	36.2222	2	2	35	13	5	9.9	12.2	35.3	0.9	1.1	12.8	21	132	29	133	3.6	95	96	920	No	ICU_re_admission	3.92222	No	No	30	0	15	0
368	206543	7.1071	SICU	49.05	Female	White	Others	EMERGENCY	No	No	No	Yes	No	Yes	Yes	No	87	144	82	14	38.3889	1	1	38	15	4	8.8	11.7	35.4	0.5	1.1	12.7	10	111	24	139	3	107	100	3270	Yes	ICU_discharge	7.1071	No	No	7.82677	1	7.82677	1
369	244967	4.8675	Others	78.62	Male	Others	Medicare	EMERGENCY	No	No	Yes	Yes	No	No	No	No	66	123	66	17	37.1111	4	2	36	10	5	8.6	11.8	34.6	0.9	1.3	14.2	16	148	29	142	3.5	100	95	3300	No	ICU_discharge	4.8675	No	Yes	30	0	15	0
370	230432	25.8854	SICU	70.67	Male	Black	Private	EMERGENCY	No	No	No	Yes	No	Yes	No	No	113	132	67	18	37.9444	4	1	46	8	5	9	14	40.7	1.6	1.2	12.9	24	141	24	142	3.7	108	100	1220	No	ICU_discharge	25.8854	No	Yes	30	0	15	0
371	223519	15.6995	MICU	51.89	Male	White	Others	EMERGENCY	Yes	Yes	No	No	No	Yes	No	No	87	151	58	25	37.6667	6	1	27	15	4	5.9	10.9	30.9	0.9	1.5	15	15	188	25	138	4.2	105	98	4500	Yes	ICU_discharge	15.6995	No	Yes	16.262	1	15	0
372	266430	3.8027	SICU	82.15	Female	White	Medicare	EMERGENCY	No	No	Yes	Yes	No	Yes	No	No	118	161	74	22	37.4444	1	2	38	15	5	9.5	12.3	35.1	0.5	2.6	25.3	6	117	26	129	2.5	89	100	4670	No	ICU_discharge	3.8027	No	Yes	30	0	15	0
373	226406	4.8194	MICU	59.06	Male	Unknown	Private	EMERGENCY	No	No	Yes	Yes	No	No	No	No	110	152	70	10	37.9444	3	2	29	13	5	10	9.6	27.6	1.2	1.2	13.6	20	198	27	137	3.8	100	98	876	No	ICU_re_admission	31.0393	No	No	30	0	15	0
374	245834	14.5799	Others	70.39	Female	Unknown	Medicare	EMERGENCY	Yes	No	No	No	No	Yes	No	No	58	208	97	12	35.8889	6	0	37	15	6	6.1	12.1	37.9	0.9	1.3	13.5	24	138	33	145	3.1	102	100	1820	No	ICU_discharge	14.5799	No	No	30	0	15	0
375	221582	3.4693	MICU	60.78	Male	White	Others	EMERGENCY	No	No	No	No	No	No	No	No	71	131	68	12	36.0556	2	2	34	14	11	7.7	10.4	29.9	0.5	1.4	14.4	15	168	21	141	4.4	109	97	2175	No	ICU_discharge	3.4693	No	Yes	30	0	15	0
376	218665	1.9475	SICU	57.14	Male	White	Private	EMERGENCY	No	No	No	No	No	No	No	No	62	134	76	17	37.1111	2	2	22	13	3	6.5	15.5	44	0.7	1.1	13.2	15	121	22	135	3.9	105	97	2150	No	ICU_discharge	1.9475	No	No	30	0	15	0
377	218035	19.8392	SICU	71.96	Female	Others	Medicare	EMERGENCY	Yes	No	Yes	Yes	No	Yes	Yes	No	85.6	128	63	18	37.3889	0	0	34	15	6	15.5	11.3	32.6	0.8	2.3	23.4	13	231	21	144	3.8	112	100	1125	Yes	ICU_discharge	19.8392	No	Yes	30	0	15	0
378	277863	5.867	MICU	81.81	Female	White	Medicare	EMERGENCY	No	Yes	No	No	No	Yes	No	No	77	118	49	14	38.5556	1	1	46	15	7	12.2	12.6	37.5	0.6	1.1	12.9	17	170	23	139	4.2	102	100	2336	No	ICU_discharge	5.867	No	No	30	0	15	0
379	203755	5.6036	MICU	72.52	Female	White	Medicare	EMERGENCY	No	No	No	Yes	No	Yes	No	No	66	147	82	20	37	2	1	29	15	5	7.3	12.7	35.6	0.6	1.1058	12.887	12	141	25	139	3.4	105	100	2300	No	ICU_discharge	5.6036	No	No	30	0	15	0
380	255168	15.8063	SICU	71.04	Male	Unknown	Others	NO_EMERGENCY	No	No	No	Yes	No	No	No	No	92	199	81	20	36.3333	2	1	28	14	6	4.8	10.8	30.8	1.7	2.1	18	21	181	18	140	4.1	108	96	4550	No	ICU_discharge	15.8063	No	No	30	0	15	0
381	215509	7.0615	Others	87.76	Female	White	Medicare	EMERGENCY	No	Yes	Yes	Yes	No	No	No	No	91	148	54	19	37.6667	3	2	36	12	5	6.5	10.5	29.9	0.6	1.3	13.6	11	153	27	136	2.8	95	100	2760	No	ICU_discharge	7.0615	No	Yes	15.2913	1	15	0
382	211384	11.7318	SICU	77.29	Female	White	Medicare	EMERGENCY	Yes	No	Yes	Yes	No	Yes	No	No	88	120	51	18	37.0556	4	2	36	11	6	7.4	11.4	34	0.7	1	12.1	17	125	27	141	3.9	106	100	877	Yes	ICU_discharge	11.7318	No	No	12.7748	1	12.7748	1
383	299555	5.6533	MICU	48.67	Female	Others	Private	EMERGENCY	No	No	No	No	Yes	No	No	No	68	105	61	12	36.8889	7	2	44	9	6	0.4	9	24.9	0.4	1.2	13.4	15	102	27	142	3	107	99	6800	No	ICU_discharge	5.6533	No	Yes	30	0	15	0
384	290204	20.2103	SICU	55.16	Male	White	Others	EMERGENCY	No	Yes	No	No	No	Yes	No	No	65	158	64	14	38.5556	4	2	30	12	3	10.3	15.1	42.4	1	1.4	14.4	13	197	27	142	3.2	106	100	2325	No	ICU_discharge	20.2103	No	Yes	30	0	15	0
385	230888	2.4523	SICU	65.38	Male	White	Medicare	EMERGENCY	Yes	No	No	No	No	Yes	No	No	87	85	50	14	37.3333	4	1	48	15	6	17.1	13.1	37.8	1	1.1	12.7	24	139	20	140	4.3	107	98	732	No	ICU_re_admission	7.07115	No	No	30	0	15	0
386	294881	2.5626	MICU	53.8	Male	Others	Medicare	EMERGENCY	No	No	No	Yes	No	No	No	No	93	182	85	8	36.1667	2	1	15	15	8	7.6	11.4	32.8	2	0.9	12	27	212	23	141	4.7	111	100	1347	No	ICU_discharge	2.5626	No	No	30	0	15	0
387	281423	26.2336	MICU	67.33	Female	White	Medicare	EMERGENCY	No	No	No	No	No	Yes	Yes	No	95	177	61	14	37.6667	5	3	70	4	6	17.3	12.7	35.8	0.5	1	12.7	12	99	29	133	3	93	100	2225	Yes	ICU_discharge	26.2336	No	No	30	0	15	0
388	289585	2.0604	Others	66.53	Female	White	Medicare	EMERGENCY	No	No	No	No	No	No	No	No	65	137	58	14	37.8333	2	3	34	13	4	12.8	12.6	36.3	0.7	1.1	12.6	11	96	25	144	3.9	107	97	945	No	ICU_discharge	2.0604	No	No	30	0	15	0
389	260867	36.4571	SICU	52.22	Male	Others	Private	EMERGENCY	No	No	No	No	No	Yes	Yes	No	104	162	71	13	36.9444	7	0	43	14	10	16.4	13.5	36.1	0.8	5	26.2	12	76	25	127	3.3	90	95	1680	No	ICU_re_admission	48.1097	No	Yes	30	0	15	0
390	237799	6.3396	SICU	77.46	Female	White	Medicare	EMERGENCY	No	No	Yes	Yes	No	No	No	No	55	158	78	20	37.7778	2	2	34	13	5	9.7	9.5	26.1	0.7	1.6	15	12	203	23	140	3.9	104	92	5335	No	ICU_discharge	6.3396	No	Yes	30	0	15	0
391	230986	1.1884	SICU	67.84	Male	Unknown	Medicare	EMERGENCY	No	No	No	Yes	No	No	No	No	61	121	48	18	36.0556	3	2	32	14	6	11.5	10.8	31.8	1.7	1.1054	12.7452	29	83	22	145	3.9	110	100	1870	No	ICU_discharge	1.1884	No	No	30	0	15	0
392	225629	1.625	SICU	84.49	Female	White	Medicare	EMERGENCY	No	No	Yes	Yes	No	No	No	No	87	166	74	18	36.0556	2	1	32	14	6	6.9	10.9	31.8	0.4	1.1018	12.5668	15	103	33	132	3.6	92	92	735	No	ICU_discharge	1.625	No	No	30	0	15	0
393	253026	6.2167	MICU	71.06	Female	Unknown	Medicare	NO_EMERGENCY	No	No	No	Yes	No	Yes	No	No	98	147	94	14	37.1206	2	0	43	15	5	12.2	14.2	40.6	1.2	1.2	13.1	29	111	21	137	3.6	100	98	573	No	ICU_discharge	6.2167	No	Yes	30	0	15	0
394	220858	1.7931	MICU	80.24	Male	Black	Medicare	EMERGENCY	No	No	Yes	No	No	No	No	No	79	148	57	19	37.6667	2	2	40	13	11	7.3	9.8	29.1	0.9	1.1	12.4	6	105	33	138	3.2	96	97	1100	No	ICU_discharge	1.7931	No	No	30	0	15	0
395	292551	8.3208	SICU	65.92	Female	White	Private	EMERGENCY	No	Yes	No	Yes	No	Yes	Yes	No	80	130	59	20	36.2222	3	2	40	15	7	7.9	10.8	31.4	0.7	1.5	16.6	8	133	23	140	3.4	104	95	405	Yes	ICU_discharge	8.3208	No	Yes	30	0	15	0
396	228290	1.6514	MICU	81.12	Male	White	Medicare	EMERGENCY	No	No	No	Yes	Yes	No	No	No	112	105	39	24	36.6111	8	2	51	14	8	227.3	8.7	26.2	1.4	2.8	20.5	30	222	22	132	5	91	97	1642.26	No	ICU_discharge	1.6514	No	Yes	1.97594	1	1.97594	1
397	267018	9.4938	MICU	78.85	Male	White	Medicare	NO_EMERGENCY	No	No	Yes	No	No	Yes	Yes	No	69	124	70	19	35.8333	8	2	32	15	6	7.1	12.5	36.7	0.9	1.2	13.3	12	83	23	139	4.4	107	100	3080	Yes	ICU_re_admission	11.0999	No	Yes	30	0	15	0
398	217066	3.7569	SICU	70.15	Female	White	Medicare	EMERGENCY	No	No	No	Yes	No	No	Yes	No	76	145	63	20	35.9444	4	3	43	7	5	5.8	12.4	34.8	0.6	1.1014	12.8254	11	160	25	140	4.1	107	98	3860	No	ICU_discharge	3.7569	No	No	30	0	15	0
399	222585	9.5889	SICU	61.39	Female	White	Private	EMERGENCY	No	No	No	No	No	Yes	No	No	83	157	70	19	36.8333	4	2	41	7	4	7.2	12.4	35.3	0.6	1.3	13.7	12	143	30	143	2.5	99	97	5980	No	ICU_discharge	9.5889	No	Yes	30	0	15	0
400	263888	8.014	SICU	68.79	Male	White	Medicare	NO_EMERGENCY	Yes	No	No	No	No	No	No	No	61	136	60	13	37.2222	3	0	23	14	12	9	11.9	32.6	1	1.1	13	21	172	28	138	4.3	97	97	1157	No	ICU_discharge	8.014	No	No	30	0	15	0
401	211564	1.7516	SICU	27.01	Female	Black	Private	EMERGENCY	No	No	No	No	No	Yes	Yes	No	77	144	85	21	37.7778	6	2	54	3	1	20.1	8.1	23.5	0.5	1.3	14.1	9	225	24	142	4.3	105	100	4600	Yes	ICU_discharge	1.7516	No	No	2.06152	1	2.06152	1
402	298917	1.6969	SICU	74.13	Female	White	Medicare	EMERGENCY	No	No	No	Yes	Yes	Yes	No	No	68	152	52	20	37.9444	1	2	45	15	7	10.7	13.5	37.6	0.8	1	11.9	16	203	25	147	3.8	99	100	3202	Yes	ICU_discharge	1.6969	No	No	1.90921	1	1.90921	1
403	264409	2.7406	SICU	88.49	Male	White	Medicare	EMERGENCY	No	No	No	Yes	No	Yes	No	No	67	150	58	20	36.9444	5	2	44	13	6	14.2	11.4	32.7	1.5	1.2	13.3	45	134	23	143	3.4	109	100	1100	Yes	ICU_discharge	2.7406	No	Yes	30	0	15	0
404	235621	1.8771	SICU	80.21	Male	White	Medicare	EMERGENCY	No	No	No	No	No	No	No	No	62	133	64	14	37.6667	2	3	46	13	5	10.3	10.8	31.6	0.9	1.3	13.8	15	110	28	144	3.7	106	98	2835	No	ICU_discharge	1.8771	No	No	30	0	15	0
405	210846	13.2757	SICU	49.13	Male	White	Private	EMERGENCY	Yes	No	No	Yes	No	Yes	Yes	No	75	164	84	16	37	8	1	42	15	6	13.1	8.3	23.1	5.8	1.2	13.4	51	143	16	136	3.9	110	98	1100	No	ICU_discharge	13.2757	No	Yes	13.3743	1	13.3743	1
406	250695	33.4527	MICU	75.77	Male	White	Medicare	NO_EMERGENCY	No	No	No	No	No	Yes	Yes	No	91	142	62	21	37.2222	7	3	66	5	5	19.6	12	35.4	0.9	1.4	14.4	20	129	20	149	4.2	112	99	907	No	ICU_discharge	33.4527	No	No	30	0	15	0
407	238617	2.9097	MICU	51.5	Male	White	Private	EMERGENCY	No	No	No	Yes	No	No	No	No	57	141	70	12	35.9444	2	2	26	15	3	9.9	11.6	32.1	1	1.2	13.7	17	152	24	143	3.7	108	97	850	No	ICU_discharge	2.9097	No	No	30	0	15	0
408	278085	2.9135	SICU	79.7	Male	White	Medicare	EMERGENCY	No	No	No	Yes	No	No	No	No	71	162	63	22	36.8889	1	1	25	14	5	13.1	13.4	40.6	0.8	1.2	13.2	15	114	28	145	4.2	108	99	1395	No	ICU_discharge	2.9135	No	No	30	0	15	0
409	256790	9.7364	MICU	78.9	Male	White	Medicare	EMERGENCY	No	Yes	No	No	No	No	No	No	88	159	66	18	37	4	2	40	8	5	14.5	15.1	42	1	1.3	13.8	18	179	25	141	3.4	106	98	1347	No	ICU_discharge	9.7364	No	No	10.1908	1	10.1908	1
410	225460	1.1184	SICU	82.28	Male	White	Medicare	EMERGENCY	No	No	Yes	No	No	No	No	No	75	186	84	16	35.2222	3	1	31	14	6	8.1	12.9	38	0.5	1	12.7	14	99	27	143	3.9	110	93	4605	No	ICU_discharge	1.1184	No	No	30	0	15	0
411	217574	1.8292	MICU	75.43	Male	White	Medicare	EMERGENCY	No	No	Yes	Yes	No	Yes	No	No	65	147	50	21	39.1111	7	3	62	3	7	9.4	12.3	34.6	1.2	1.7	16.2	24	146	26	152	3.5	114	100	5750	Yes	ICU_discharge	1.8292	No	Yes	2.37152	1	2.37152	1
412	288670	12.042	SICU	77.47	Female	Unknown	Medicare	EMERGENCY	No	No	Yes	Yes	No	Yes	No	No	54	176	47	19	35.8333	4	3	38	9	6	14.7	12.7	37.4	0.7	1	13	10	162	29	133	3.6	97	93	1050	No	ICU_discharge	12.042	No	No	30	0	15	0
413	268262	1.4593	SICU	45.87	Female	White	Private	EMERGENCY	No	No	No	No	No	Yes	No	No	94	135	71	13	36.1111	3	1	37	6	2	13.9	11.3	30.9	0.8	1.2	13.5	9	146	21	135	4.2	104	100	3080	No	ICU_discharge	1.4593	No	No	30	0	15	0
414	295185	15.3099	SICU	79.55	Male	White	Medicare	EMERGENCY	No	No	No	Yes	No	Yes	Yes	No	78	193	96	12	36.1111	3	2	37	10	7	11	13.4	37.8	1.1	1.2	13.9	18	161	31	139	3.8	101	100	2735	No	ICU_discharge	15.3099	No	Yes	16.1548	1	15	0
415	251193	1.5713	MICU	79.73	Female	White	Medicare	EMERGENCY	No	No	No	Yes	No	No	No	No	75	153	50	16	36.5556	2	3	40	13	5	7.6	9.5	27.7	0.6	1.1	12.9	19	131	20	133	3.8	100	100	755	No	ICU_discharge	1.5713	No	No	30	0	15	0
416	200931	2.8706	SICU	74.04	Male	White	Medicare	EMERGENCY	No	No	Yes	Yes	No	No	No	No	76	159	74	18	36.2222	2	1	23	14	6	13.7	12.6	38.4	1.1	1.3	13.8	24	138	23	136	4.3	104	97	1925	No	ICU_discharge	2.8706	No	No	30	0	15	0
417	276176	33.8456	Others	38.09	Female	Black	Medicare	EMERGENCY	No	No	No	Yes	No	Yes	Yes	Yes	85	145	85	22	36.3333	9	3	48	4	4	10.9	9.9	31.6	5.4	1.2	13.6	19	294	31	135	3.9	90	99	0	No	ICU_discharge	33.8456	No	Yes	30	0	15	0
418	264027	15.0631	SICU	67.98	Male	White	Medicare	EMERGENCY	No	No	Yes	Yes	No	Yes	No	No	78	131	69	16	37.3333	1	1	27	15	4	9.1	12	34.5	0.9	1.3	13.7	11	130	26	145	3.6	109	100	2840	Yes	ICU_discharge	15.0631	No	Yes	30	0	15	0
419	253159	4.4884	SICU	52.9	Male	Others	Others	EMERGENCY	No	No	No	Yes	No	Yes	No	No	93	127	62	12	36	1	2	27	15	5	11	10.4	29.6	0.9	1.1	12.7	21	198	23	139	3.5	110	99	1942	No	ICU_discharge	4.4884	No	No	30	0	15	0
420	274427	6.9924	Others	62.72	Male	White	Private	EMERGENCY	Yes	No	Yes	Yes	No	No	No	No	71	113	62	20	37	1	1	31	15	7	11.9	14	40	1.1	1.2	13.2	33	267	27	136	3.7	101	99	1420	No	ICU_discharge	6.9924	No	No	30	0	15	0
421	206863	1.8789	SICU	82.02	Female	White	Medicare	EMERGENCY	No	No	No	No	No	No	No	No	76	106	48	26	37.1667	4	3	44	8	5	6.5	11.7	32.3	0.7	1.2	13.9	13	102	23	139	3.9	107	100	1500	No	ICU_discharge	1.8789	No	No	30	0	15	0
422	280402	8.4204	SICU	58.13	Male	White	Private	EMERGENCY	No	No	Yes	No	No	Yes	No	No	92	127	66	19	36.7778	6	1	47	3	6	8	14.4	41.4	0.7	1.4	14.2	10	200	26	140	3.4	100	98	1475	Yes	ICU_discharge	8.4204	No	Yes	30	0	15	0
423	285435	3.1492	SICU	68.39	Female	Black	Medicare	EMERGENCY	No	No	No	Yes	Yes	Yes	No	No	53	145	40	14	34.8333	3	2	37	14	11	20.1	7.8	24.3	1.4	2	16.9	24	97	21	137	3.7	107	100	2860	No	ICU_discharge	3.1492	No	Yes	30	0	15	0
424	205217	1.5655	SICU	62.03	Male	Unknown	Private	EMERGENCY	No	No	No	No	No	Yes	No	No	71	200	70	14	35.8333	3	1	38	15	5	17.8	13.1	36.2	1	1.1	13	15	325	21	138	3.9	102	96	1745	Yes	ICU_discharge	1.5655	No	No	1.86764	1	1.86764	1
425	217538	25.0462	SICU	25.05	Female	White	Private	EMERGENCY	No	No	No	No	No	Yes	No	No	80	118	63	12	36.4444	1	1	20	15	1	17.1	11.1	31.4	0.8	1.2	13.5	9	131	23	143	3.9	110	100	1665	Yes	ICU_discharge	25.0462	No	No	30	0	15	0
426	256207	2.7575	Others	69.89	Male	White	Medicare	EMERGENCY	Yes	No	Yes	Yes	No	No	No	No	77	121	55	14	36.1667	9	2	64	3	7	13.7	10.2	32.3	1.8	1.5	15	75	147	17	143	5.3	108	100	3280	No	ICU_re_admission	7.63704	No	Yes	12.0875	1	12.0875	1
427	236251	10.9743	SICU	76.67	Male	White	Medicare	EMERGENCY	No	No	No	Yes	No	Yes	Yes	No	79	198	69	13	36.3333	5	1	41	15	9	7.5	11.2	34.1	7.3	1.1	13	30	153	29	139	4	100	100	1294.6	No	ICU_death	10.7351	No	Yes	10.7351	1	10.7351	1
428	239683	19.4847	SICU	63.05	Male	Black	Others	EMERGENCY	No	No	No	Yes	No	Yes	No	No	76	190	109	15	36.7222	7	2	39	9	6	22.7	11.5	34.7	2.4	1.1194	12.731	34	152	28	146	3.7	106	98	2985	No	ICU_discharge	19.4847	No	No	30	0	15	0
429	298579	1.9351	SICU	55.07	Male	Others	Private	EMERGENCY	Yes	No	No	Yes	No	No	No	No	99	146	64	25	36.8333	3	1	19	14	6	13.2	13.2	38.9	1.7	1.6	16.1	20	144	21	139	3.8	105	96	3300	No	ICU_discharge	1.9351	No	No	30	0	15	0
430	202426	1.89	SICU	53.97	Female	Others	Private	EMERGENCY	No	No	No	Yes	No	No	No	No	70	167	78	20	36.5	1	1	28	15	4	9.4	10.4	30	0.8	1.1094	12.7422	16	96	24	142	4	109	99	1905	No	ICU_discharge	1.89	No	No	30	0	15	0
431	228477	10.4459	SICU	78.52	Female	White	Medicare	EMERGENCY	Yes	No	Yes	Yes	No	Yes	No	No	79	182	69	16	38.1667	2	1	32	15	6	13.3	14.3	41.9	1.1	1.8	19.2	17	128	24	144	3.8	104	100	1206	No	ICU_discharge	10.4459	No	Yes	11.2159	1	11.2159	1
432	251772	13.0653	Others	64.53	Male	White	Private	EMERGENCY	No	No	No	No	No	Yes	No	No	61	146	66	15	36.8889	1	1	35	15	4	12.3	12.1	34.4	0.9	1.3	13.8	19	214	24	132	3.2	101	100	2634	No	ICU_discharge	13.0653	No	Yes	30	0	15	0
433	200052	3.0725	MICU	57.44	Female	White	Private	EMERGENCY	No	No	No	Yes	No	No	No	No	84	120	60	27	37.7778	1	2	20	15	3	7.7	12.7	36.1	0.7	1	12.8	9	102	28	142	3.5	103	98	2420	Yes	ICU_discharge	3.0725	No	No	30	0	15	0
434	281745	7.0586	SICU	52.15	Male	White	Others	EMERGENCY	No	Yes	No	No	No	Yes	No	No	63	133	65	16	36.8039	1	2	30	15	4	11.7	10.2	29.8	0.9	1	12.5	7	114	24	141	3.2	108	100	3145	No	ICU_discharge	7.0586	No	No	7.318	1	7.318	1
435	244529	2.0875	Others	89	Female	White	Medicare	EMERGENCY	Yes	No	No	Yes	No	No	No	No	103	144	62	24	36.2778	1	1	26	15	7	8.7	9.7	29.2	0.8	1.2	13.6	17	162	27	140	4.1	100	95	1330	Yes	ICU_discharge	2.0875	No	Yes	30	0	15	0
436	289195	3.0539	SICU	85.67	Male	Unknown	Medicare	EMERGENCY	Yes	No	No	No	No	No	No	No	82	171	63	22	36.3889	3	2	39	9	7	9.5	13.2	39.6	1	1.1	13	23	120	27	141	4	102	99	737	Yes	ICU_discharge	3.0539	No	No	30	0	15	0
437	205549	4.4039	Others	75.43	Male	White	Medicare	EMERGENCY	No	No	Yes	Yes	No	Yes	Yes	Yes	123	114.828	42	14	37.7778	7	2	70	15	8	7.5	8.9	28.5	6.8	1.3	14.1	87	119	19	146	4.5	109	100	184	No	ICU_re_admission	11.7669	No	No	23.438	1	15	0
438	203759	3.7282	SICU	44.99	Male	Black	Private	EMERGENCY	No	No	No	Yes	No	No	No	No	76	150	74	20	36.8333	1	1	17	15	2	7.8	12.5	39.8	0.8	1.1	12.9	13	114	24	136	3.6	102	93	1225	No	ICU_discharge	3.7282	No	No	30	0	15	0
439	223149	1.8605	SICU	82.89	Male	White	Medicare	EMERGENCY	No	No	Yes	Yes	No	Yes	No	No	75	149	51	12	36.3333	7	2	62	5	5	11.9	10.3	29.3	1	1.2	14	22	185	20	142	4.2	111	100	910	No	ICU_discharge	1.8605	No	No	2.22894	1	2.22894	1
440	287518	51.7955	SICU	88.97	Female	White	Medicare	EMERGENCY	No	No	No	No	No	Yes	No	No	72	133	55	16	36.6667	5	1	34	14	6	14.7	9.3	27.9	1.2	1.2	13.2	31	137	24	141	4.7	108	99	1470	No	ICU_discharge	51.7955	No	Yes	30	0	15	0
441	282757	1.8855	SICU	58.1	Female	White	Medicare	EMERGENCY	No	No	No	No	No	Yes	Yes	No	85	158	93	15	35.8889	5	1	45	15	3	13.7	12.7	35.6	0.3	1.1	12.7	9	168	26	144	2.9	109	100	2310	No	ICU_death	1.20725	No	No	1.20725	1	1.20725	1
442	283574	3.4457	Others	61.58	Male	White	Private	EMERGENCY	No	No	No	No	No	Yes	No	No	71	130	76	18	37.5556	7	2	58	3	4	10.6	12.8	37.7	0.7	1.1	13	22	133	28	145	3.8	105	98	1150	No	ICU_death	2.91741	No	No	2.91741	1	2.91741	1
443	242094	12.9572	MICU	76.88	Male	White	Medicare	EMERGENCY	Yes	No	Yes	Yes	No	Yes	No	No	80	139	75	20	37.4444	1	2	33	15	10	10.4	11.9	34	0.9	1.2	14.1	16	114	31	138	3.4	99	100	1190	No	ICU_discharge	12.9572	No	Yes	30	0	15	0
444	209146	1.1843	SICU	54.21	Female	White	Private	EMERGENCY	No	No	No	No	No	No	No	No	67	124	54	14	37.6667	1	1	22	15	3	11	12.4	35.5	1	1.1036	12.812	12	98	32	141	3.1	101	98	1400	No	ICU_discharge	1.1843	No	No	30	0	15	0
445	257543	9.7818	Others	89	Female	White	Medicare	EMERGENCY	No	No	No	Yes	No	Yes	No	No	57	178	70	16	36.4608	7	2	82	3	9	8.6	9.1	26.3	0.8	1	12.2	27	230	20	141	3.7	109	97	980	No	ICU_discharge	9.7818	No	No	10.2313	1	10.2313	1
446	200569	17.0596	SICU	53.52	Male	Others	Private	EMERGENCY	No	No	No	No	Yes	Yes	No	No	62	124	59	20	38.3333	4	1	30	15	5	14.1	13.7	42.4	0.7	1.4	15.4	9	116	27	140	4.2	106	97	3095	Yes	ICU_discharge	17.0596	No	Yes	17.933	1	15	0
447	201170	1.7007	SICU	66.91	Male	White	Private	EMERGENCY	No	No	No	Yes	No	No	No	No	104	138	74	21	36	3	3	34	13	6	14	14.7	43.2	1.3	1.1	12.5	18	169	28	139	4.3	102	98	739	No	ICU_discharge	1.7007	No	No	30	0	15	0
448	286393	3.8739	SICU	81.01	Male	White	Medicare	EMERGENCY	No	No	No	Yes	No	Yes	Yes	No	54	115	64	14	35.6667	7	2	52	6	5	8.2	12.9	36.1	0.8	1.1	13	17	153	25	139	3.4	105	100	1933	No	ICU_re_admission	6.55966	No	No	14.105	1	14.105	1
449	202795	10.1814	SICU	61.79	Female	Others	Medicare	EMERGENCY	No	No	No	Yes	No	No	No	No	77.97	150.058	76.362	16.592	36.9533	6	0	20	13.686	8	8.2	11.6	34.1	6.7	1.1	11.4	26	98	28	133	4.6	89	97.362	1510.6	No	ICU_discharge	10.1814	No	No	30	0	15	0
450	210288	1.8308	SICU	78.59	Female	Black	Medicare	EMERGENCY	No	No	No	Yes	No	No	No	No	90	155	63	17	37.2222	2	2	29	13	6	5.6	10.5	30.3	0.8	1.6	16.8	13	93	25	143	3.5	110	100	2243	No	ICU_discharge	1.8308	No	No	30	0	15	0
451	297611	7.3316	SICU	77.13	Female	White	Others	EMERGENCY	No	No	No	Yes	No	Yes	No	No	80	110	65	25	37.8889	1	1	40	15	5	12.8	9	27	0.9	1.2	13.5	28	126	23	141	3.1	109	100	650	No	ICU_discharge	7.3316	No	No	30	0	15	0
452	284791	2.5465	MICU	71.05	Male	Black	Medicare	EMERGENCY	No	No	Yes	Yes	No	No	No	No	74	168	73	12	36.6111	3	2	30	10	7	6.9	12.8	34.9	1	1.8	19.6	12	166	28	137	3.2	101	99	1566	No	ICU_discharge	2.5465	No	Yes	30	0	15	0
453	220052	13.6538	SICU	64.05	Female	White	Others	EMERGENCY	No	Yes	No	No	No	Yes	No	No	94	155	80	23	36.8333	8	3	69	5	4	15.2	10	30.2	4.2	1.1	13	67	138	19	143	5.1	112	98	1780	Yes	ICU_discharge	13.6538	No	Yes	30	0	15	0
454	253990	3.8039	SICU	83.92	Male	White	Medicare	EMERGENCY	No	No	Yes	Yes	No	Yes	No	No	74	112	84	18	36.8333	1	1	32	15	5	9.2	12.2	35.1	1.4	1.2	13.6	17	109	23	143	3.4	110	98	1400	No	ICU_discharge	3.8039	No	No	30	0	15	0
455	238088	3.1965	SICU	58.55	Male	White	Private	EMERGENCY	No	No	No	Yes	No	No	No	No	90	147	71	9	36.2778	2	1	17	14	5	11.5	14	41.7	1.3	1.1136	12.6804	13	212	26	140	3.3	107	100	1730	No	ICU_discharge	3.1965	No	No	30	0	15	0
456	287328	5.4885	SICU	83.85	Female	White	Medicare	EMERGENCY	No	No	No	No	No	Yes	No	No	76	156	65	17	36.4444	4	2	33	9	7	12.7	13.5	39.1	0.7	1.1	13.1	18	144	27	142	4.1	105	99	1175	No	ICU_discharge	5.4885	No	No	6.25507	1	6.25507	1
457	208824	1.7548	SICU	65.76	Male	White	Medicare	EMERGENCY	No	No	No	Yes	No	No	No	No	62	135	74	16	37.1111	2	1	32	13	4	9.9	13.2	38.2	0.9	1	12.3	22	127	26	146	4.1	109	99	675	No	ICU_discharge	1.7548	No	No	30	0	15	0
458	200647	4.0831	MICU	71.61	Male	White	Medicare	EMERGENCY	No	Yes	No	No	No	Yes	Yes	No	78	140	67	20	37.6111	3	3	47	10	7	12.9	7.8	22.6	0.8	1.3	14.4	35	111	28	143	3.9	109	100	1675	No	ICU_discharge	4.0831	No	Yes	30	0	15	0
459	224082	2.7791	SICU	55.25	Male	Others	Private	EMERGENCY	No	No	No	Yes	No	No	No	No	54	171	79	14	37.8333	1	1	15	15	4	8.4	14.2	41.3	0.5	1.1	12.5	8	178	22	141	3	110	97	1500	No	ICU_discharge	2.7791	No	No	30	0	15	0
460	262787	1.9641	SICU	82.26	Male	Others	Medicare	EMERGENCY	No	No	No	Yes	No	Yes	No	No	94	148	64	18	36.7778	1	2	39	15	6	12.1	12.4	35.8	1.1	1.1012	12.5688	14	187	31	138	3.3	99	100	2372	No	ICU_discharge	1.9641	No	No	2.24168	1	2.24168	1
461	290084	2.7538	SICU	89	Female	White	Medicare	EMERGENCY	No	No	No	Yes	No	Yes	No	No	103	105	43	23	35.3889	2	2	49	15	6	16.7	9.8	29.6	1.5	1.2	14.1	59	120	15	148	3.4	121	100	903	No	ICU_discharge	2.7538	No	No	9.04801	1	9.04801	1
462	245393	1.5952	SICU	34.19	Female	White	Private	EMERGENCY	No	No	No	No	Yes	Yes	Yes	No	65	138	79	16	36.178	9	2	55	3	3	7.5	8.3	22	0.6	1.5	16.9	13	118	22	140	3.2	104	100	4986	No	ICU_death	1.34277	No	No	1.34277	1	1.34277	1
463	228484	1.7658	SICU	86.11	Female	White	Medicare	EMERGENCY	No	No	No	Yes	No	Yes	No	No	95	164	79	19	36.9444	4	3	55	8	7	14.2	13.1	37.1	1	1.3	14.7	12	146	26	140	2.9	101	94	1550	Yes	ICU_discharge	1.7658	No	No	1.86285	1	1.86285	1
464	208920	9.1181	SICU	54.68	Male	Others	Private	EMERGENCY	No	No	No	Yes	No	Yes	No	No	96	159	92	20	37.7222	0	1	25	15	5	15.2	10.8	32.8	0.9	1.1	12.8	11	135	25	140	3.7	106	100	1980	Yes	ICU_discharge	9.1181	No	No	30	0	15	0
465	291546	2.3486	SICU	44.16	Male	White	Others	EMERGENCY	No	No	No	Yes	No	Yes	Yes	No	83	145	65	22	38.6111	2	2	35	15	3	20.5	17.9	50.4	1.3	1.104	12.9118	16	405	18	152	4.5	117	100	11780	No	ICU_death	1.84426	No	No	1.84426	1	1.84426	1
466	273876	20.7399	SICU	76.81	Male	Unknown	Medicare	EMERGENCY	No	No	No	Yes	No	Yes	Yes	No	100	159	60	22	37.1609	4	1	30	15	6	6.1	11.7	33.2	0.8	1.1	12.5	14	216	23	135	3.3	100	100	1812	No	ICU_re_admission	21.7555	No	Yes	30	0	15	0
467	289055	1.4825	SICU	62.31	Female	White	Private	EMERGENCY	No	No	No	No	No	No	No	No	67	104	68	21	37.2778	2	2	32	11	4	6.5	11.8	34.2	0.7	1.2	13.8	8	105	22	142	3.8	108	100	1205	No	ICU_discharge	1.4825	No	No	30	0	15	0
468	231261	2.0939	SICU	74.38	Male	Others	Medicare	EMERGENCY	No	No	No	No	Yes	No	No	No	58	138	77	17	36.2222	3	2	46	12	9	9.3	13.9	41.1	0.6	1.8	19	11	145	23	140	3.7	110	98	2335	No	ICU_discharge	2.0939	No	No	30	0	15	0
469	203187	2.1564	SICU	89	Male	White	Medicare	EMERGENCY	No	No	No	Yes	No	No	No	No	91	128	45	17	36.1111	3	1	26	14	7	9.4	15.5	45.7	1.3	1.11	12.8016	22	125	25	140	4.5	105	95	1525	No	ICU_discharge	2.1564	No	No	30	0	15	0
470	266556	17.3109	MICU	47.57	Female	White	Others	EMERGENCY	No	No	No	No	No	Yes	Yes	No	83.108	109	70	18	37.0123	2	2	29	15	5	14.1	10.8	31.2	0.9	1.2	13.4	13	142	26	142	3.4	108	95	2870	No	ICU_discharge	17.3109	No	No	18.0654	1	15	0
471	201883	7.6887	SICU	59.76	Female	White	Others	EMERGENCY	No	No	No	Yes	Yes	Yes	Yes	No	80	105	47	20	36.5	1	1	36	15	10	10	9.9	28.9	0.5	1	12.3	13	196	18	136	3.1	106	100	4450	Yes	ICU_discharge	7.6887	No	No	30	0	15	0
472	263120	2.9996	SICU	61.72	Female	White	Private	EMERGENCY	No	No	No	Yes	Yes	No	No	No	91	161	101	29	36.5	4	2	39	8	7	8	13.1	40.7	0.5	0.9	11.2	13	159	27	139	3.2	102	96	900	No	ICU_discharge	2.9996	No	No	27.2634	1	15	0
473	293317	1.7664	SICU	55.74	Female	White	Private	EMERGENCY	No	No	No	No	No	Yes	No	No	66	146	76	20	36.2222	3	1	26	15	3	5.8	11.2	33.6	1	1.4	15.7	18	163	25	139	3.3	105	100	1033	No	ICU_discharge	1.7664	No	No	30	0	15	0
474	265621	3.7242	SICU	89	Male	White	Medicare	EMERGENCY	No	No	No	Yes	No	Yes	Yes	No	54	198	86	19	35	2	0	40	15	5	7.9	9.6	29.5	1.1	1.2	13.5	39	174	23	140	3.8	108	100	1400	No	ICU_discharge	3.7242	No	No	4.1472	1	4.1472	1
475	292392	2.0002	MICU	74.11	Female	White	Medicare	EMERGENCY	No	No	No	No	No	No	No	No	74	150	60	12	36.3333	3	1	34	10	6	9.7	13.8	40.6	0.7	1.2	13.6	11	98	23	139	3.8	108	97	885	No	ICU_discharge	2.0002	No	No	30	0	15	0
476	235641	2.1518	SICU	73.98	Female	White	Medicare	EMERGENCY	No	No	No	Yes	No	Yes	No	No	86	156	94	22	36.8333	3	2	42	10	7	8.9	12	35.9	0.7	1.1	12.7	13	128	27	140	3.5	107	100	3530	No	ICU_discharge	2.1518	No	No	30	0	15	0
477	255591	8.6484	SICU	55.33	Female	White	Private	EMERGENCY	No	Yes	No	Yes	No	Yes	No	No	63	129	61	20	36.5	3	1	19	14	3	8.5	14.2	41	1.1	1.2	13.9	20	160	29	144	4.1	104	96	845	No	ICU_discharge	8.6484	No	No	30	0	15	0
478	276402	1.6005	MICU	76.82	Male	White	Medicare	EMERGENCY	No	No	Yes	No	No	No	No	No	119	116	60	19	36.1667	3	2	31	14	5	4.7	9.8	27.8	0.7	1.3	14.4	14	135	20	135	3.5	109	100	1575	No	ICU_discharge	1.6005	No	No	30	0	15	0
479	224370	1.7481	SICU	49.25	Male	Others	Others	EMERGENCY	No	No	No	Yes	No	No	No	No	68	129	72	21	37.1667	4	3	32	12	5	9.6	15.4	44.8	1.3	1.4	15.6	30	145	23	148	4.8	114	97	2835	Yes	ICU_discharge	1.7481	No	No	30	0	15	0
480	252416	4.6854	SICU	82.8	Female	White	Medicare	EMERGENCY	No	No	No	Yes	No	Yes	No	No	68	148	74	18	36.2778	5	2	45	7	7	10.7	12.7	38.3	0.6	1.1	12.4	13	182	22	133	3.3	102	100	2240	No	ICU_discharge	4.6854	No	No	30	0	15	0
481	208303	20.4755	SICU	70.16	Female	Others	Others	EMERGENCY	No	No	No	Yes	No	Yes	No	No	98	122	99	18	37.6667	3	2	40	15	8	11.1	9.3	29.1	0.9	1.4	15.8	15	166	25	139	3.7	101	100	5560	Yes	ICU_discharge	20.4755	No	No	30	0	15	0
482	241050	1.0487	SICU	79.92	Female	White	Medicare	EMERGENCY	No	No	No	Yes	No	No	No	No	91	143	86	21	38	3	2	34	13	6	12.8	11.1	34.4	1.3	1.1158	12.5898	26	140	23	142	5.1	104	99	608	No	ICU_discharge	1.0487	No	No	30	0	15	0
483	251872	1.6797	SICU	89	Female	White	Medicare	EMERGENCY	Yes	No	Yes	No	No	No	No	No	111	141	90	13	37.2222	3	2	33	9	7	12.8	13.4	39.6	1.1	2.3	23.4	25	150	27	142	3.4	103	100	1950	No	ICU_discharge	1.6797	No	Yes	5.06705	1	5.06705	1
484	218604	2.6196	SICU	41.01	Male	Black	Others	EMERGENCY	No	No	No	Yes	No	No	No	No	104	152	104	20	37.1111	2	2	18	11	2	16.8	16.5	47.9	1	1	12	12	116	25	139	4.1	102	98	1535	No	ICU_discharge	2.6196	No	No	30	0	15	0
485	203405	3.9171	SICU	89	Female	White	Medicare	EMERGENCY	Yes	No	Yes	Yes	No	No	Yes	No	64	142	40	16	36.5556	3	2	42	12	11	8.7	11.9	34.1	1	1.3	14.4	35	207	30	138	2.9	98	96	1630	No	ICU_discharge	3.9171	No	No	4.95076	1	4.95076	1
486	290995	7.0053	SICU	72.7	Female	Unknown	Medicare	EMERGENCY	No	Yes	No	Yes	No	No	No	No	75	118	42	16	36.0556	7	2	35	15	10	3.4	4.5	13.1	1.6	2.7	27.4	22	89	26	141	3.8	108	98	1895	Yes	ICU_discharge	7.0053	No	Yes	9.25009	1	9.25009	1
487	227404	4.8942	SICU	30.45	Female	White	Private	EMERGENCY	No	No	No	No	No	Yes	No	No	50	87	54	16	34.8889	3	3	26	10	3	8	9.6	29.2	0.5	1.2	13.6	7	97	29	142	3.3	105	100	2072	Yes	ICU_discharge	4.8942	No	No	30	0	15	0
488	200419	7.1291	SICU	66.62	Male	White	Medicare	EMERGENCY	No	Yes	No	Yes	No	No	No	No	124	144	91	22	37.6667	3	2	29	9	6	13.9	14.2	39.6	0.8	1.1018	12.8552	5	146	26	140	3.4	103	97	1885	No	ICU_discharge	7.1291	No	No	30	0	15	0
489	210721	14.0749	MICU	82.29	Male	White	Medicare	EMERGENCY	No	Yes	Yes	Yes	No	Yes	No	No	100	140	63	15	36	7	2	41	9	7	11	13.4	38.3	1	1	12.3	22	118	27	137	4	102	98	1605	No	ICU_discharge	14.0749	No	No	16.3112	1	15	0
490	213542	6.0984	SICU	79.24	Female	Unknown	Medicare	EMERGENCY	No	No	No	No	No	Yes	No	No	69	170	104	18	35.7222	4	3	55	8	5	12.6	12	35.1	1.6	1	11.6	29	120	24	145	4.3	111	97	1153	No	ICU_discharge	6.0984	No	No	11.3172	1	11.3172	1
491	234139	1.9643	MICU	78.32	Male	White	Medicare	EMERGENCY	No	No	No	Yes	No	No	No	No	75	165	73	25	35.8333	5	2	29	12	7	5.7	9.5	26.6	0.8	1.1	12.7	11	101	24	137	3	103	99	1995	No	ICU_discharge	1.9643	No	No	30	0	15	0
492	281502	4.7175	SICU	27.92	Male	White	Private	EMERGENCY	No	No	No	No	No	No	No	No	90	138	83	10	36.3889	0	1	8	15	1	12.3	17	49.3	1.1	1.2	13.4	19	131	26	138	4.6	101	93	2450	Yes	ICU_discharge	4.7175	No	No	30	0	15	0
493	268002	1.1053	SICU	78.17	Female	White	Medicare	EMERGENCY	No	No	No	No	No	Yes	No	No	74	109	54	10	36.3333	1	2	43	15	5	9.2	11	32.3	0.7	1.1126	12.7664	10	136	22	139	3.6	109	97	2550	No	ICU_discharge	1.1053	No	No	30	0	15	0
494	200249	13.4748	SICU	68.84	Female	White	Medicare	EMERGENCY	No	Yes	No	Yes	No	Yes	No	No	82	131	86	16	36.3333	0	1	27	15	5	12	11.8	33.4	0.7	1	12.1	7	127	23	139	2.4	113	100	3570	Yes	ICU_discharge	13.4748	No	Yes	30	0	15	0
495	242302	1.1907	SICU	68.32	Female	White	Medicare	EMERGENCY	No	No	No	Yes	No	No	No	No	88	152	34	21	37.8333	3	1	26	14	6	12.8	11.6	34.7	1.4	1.1	12.5	33	122	20	139	4.4	105	97	1101	No	ICU_discharge	1.1907	No	No	30	0	15	0
496	256323	2.3572	SICU	69.15	Male	White	Private	EMERGENCY	No	No	No	Yes	No	No	No	No	76	149	61	15	37.2778	3	1	31	13	7	8.3	12.9	38.2	2	1.2	13.6	28	164	26	142	3.7	103	94	1200	No	ICU_discharge	2.3572	No	Yes	30	0	15	0
497	272948	4.2823	SICU	50.15	Female	Black	Others	EMERGENCY	No	Yes	No	Yes	No	Yes	Yes	No	92	174	107	16	37.3333	0	0	22	15	5	6.3	13.7	39.9	0.8	1.2	13.9	13	118	28	137	3.7	99	100	1278	Yes	ICU_discharge	4.2823	No	No	4.41816	1	4.41816	1
498	284954	1.8346	SICU	73.27	Male	White	Medicare	EMERGENCY	No	No	No	Yes	No	Yes	No	No	89	109	46	20	37.5	11	2	70	5	6	55.4	8.9	24.7	1.7	1.6	17.2	33	229	18	131	5.6	98	100	1990	No	ICU_discharge	1.8346	No	Yes	2.1352	1	2.1352	1
499	274585	3.3637	MICU	87.72	Male	White	Private	EMERGENCY	No	No	No	Yes	Yes	No	No	No	75	134	53	25	36.1667	3	1	26	15	10	5.8	10.4	29.4	1.5	1.7	18.2	16	133	25	138	4.4	104	96	1715	No	ICU_discharge	3.3637	No	Yes	30	0	15	0
500	201482	20.4143	SICU	84.4	Male	White	Medicare	EMERGENCY	No	No	Yes	Yes	No	Yes	No	No	57	190	68	14	37.5556	2	1	37	15	6	13.3	10.5	30.5	1.5	1.1	12.8	27	170	24	146	4	113	100	754	No	ICU_discharge	20.4143	No	No	30	0	15	0
501	245563	1.9084	SICU	59.7	Male	Others	Medicare	NO_EMERGENCY	No	No	Yes	Yes	Yes	Yes	Yes	No	73	117	62	15	35.5556	0	1	24	15	9	18	10.9	33.8	0.9	1.2	14	30	130	22	138	4.4	105	98	1715	No	ICU_discharge	1.9084	No	No	2.30354	1	2.30354	1
502	200322	2.8861	SICU	55.11	Female	White	Private	EMERGENCY	No	No	No	Yes	No	Yes	No	No	69	159	74	19	38.5556	0	1	17	15	5	11.8	12.2	36	0.9	1	12	14	127	23	142	4.5	109	100	1095	No	ICU_discharge	2.8861	No	No	30	0	15	0
503	274296	2.7202	SICU	36.28	Female	White	Private	EMERGENCY	No	No	No	No	No	Yes	No	No	99	141	75	18	37.7222	2	2	22	10	1	12.9	15	42.6	0.5	1	12	7	124	23	142	4	104	100	1082	Yes	ICU_discharge	2.7202	No	No	30	0	15	0
504	209190	3.4387	SICU	60.53	Female	White	Others	EMERGENCY	No	No	No	Yes	No	Yes	No	No	82	185	97	15	37.7778	3	1	31	15	4	14.8	13.7	38.7	1	1	12.1	18	134	29	144	4.1	105	100	2600	Yes	ICU_discharge	3.4387	No	Yes	4.02515	1	4.02515	1
505	237752	2.3959	SICU	72.42	Male	White	Medicare	EMERGENCY	No	No	No	Yes	No	No	No	No	61	147	68	21	36.5	1	1	23	15	7	13.7	13.6	37.7	0.8	1	12.4	22	152	24	136	4.6	104	98	1735.49	No	ICU_re_admission	10.2311	No	No	12.4846	1	12.4846	1
506	286204	3.1827	SICU	58.8	Male	Others	Medicare	EMERGENCY	No	No	Yes	Yes	No	Yes	Yes	No	86	107	59	12	35.5556	8	0	36	15	6	6.3	11.5	31.7	0.8	1.4	16.3	16	152	19	134	3.7	99	100	1810	No	ICU_discharge	3.1827	No	Yes	3.71471	1	3.71471	1
507	236122	4.2543	SICU	86.63	Male	Others	Medicare	EMERGENCY	No	No	No	Yes	No	Yes	Yes	No	84	146	60	19	36.7778	5	3	43	9	6	11.1	12.6	36.5	1.2	1.1	12.7	17	130	25	136	3.7	99	96	1352	No	ICU_discharge	4.2543	No	No	12.5467	1	12.5467	1
508	257119	12.0011	SICU	73.96	Female	White	Others	EMERGENCY	No	No	No	Yes	No	Yes	Yes	No	83	176	95	16	37.2222	0	1	29	15	5	8.7	11.1	32.4	0.7	1.1	12.6	21	154	23	142	3.5	109	100	1573	Yes	ICU_discharge	12.0011	No	Yes	30	0	15	0
509	205079	2.0212	SICU	66.32	Male	White	Private	EMERGENCY	No	No	Yes	Yes	No	No	No	No	52	155	79	15	36.6111	3	1	22	14	4	5.7	13.8	41.2	1.1	1.7	18.6	18	89	31	142	3.2	104	97	4150	No	ICU_discharge	2.0212	No	Yes	30	0	15	0
510	202196	10.6189	SICU	69.7	Male	White	Medicare	EMERGENCY	No	No	No	No	No	Yes	No	No	84	115	60	14	36.6111	5	0	18	14	4	8.2	12.6	34.2	1.1	1.3	14.5	13	144	26	140	4.1	106	98	2110	Yes	ICU_discharge	10.6189	No	No	30	0	15	0
511	270237	3.68	SICU	88.58	Male	White	Medicare	EMERGENCY	No	Yes	Yes	Yes	No	No	No	No	83	140	68	21	37.3889	3	2	33	10	7	8.7	11.3	34.3	1	1.6	17.8	11	161	30	141	3.3	101	100	3400	Yes	ICU_discharge	3.68	No	Yes	17.9357	1	15	0
512	228817	1.475	SICU	61.2	Female	White	Medicare	EMERGENCY	No	No	No	No	No	Yes	No	No	85	184	100	14	35.7222	0	1	34	15	4	14.1	13.4	38.7	0.5	1	12.1	12	254	22	147	2.8	107	100	2720	Yes	ICU_discharge	1.475	No	No	2.0297	1	2.0297	1
513	262172	11.8663	SICU	82.87	Male	Others	Medicare	EMERGENCY	No	No	Yes	Yes	No	Yes	No	No	106	157	88	24	36.7778	2	1	40	15	7	12.5	11.7	35.6	0.6	1.6	17.6	30	117	20	153	2.8	125	100	2775	No	ICU_discharge	11.8663	No	No	30	0	15	0
514	232219	5.8054	SICU	84.79	Female	White	Medicare	EMERGENCY	No	No	No	Yes	No	Yes	No	No	77	211	95	16	36.6667	2	2	42	15	7	15	12.3	34.7	0.9	1.5	16.4	14	175	25	141	2.8	105	100	2020	No	ICU_re_admission	8.25284	No	No	30	0	15	0
515	287872	2.733	SICU	83.48	Female	White	Medicare	EMERGENCY	Yes	No	Yes	Yes	No	Yes	Yes	No	116	98	53	18	37.3889	3	2	46	15	9	21	12.7	38.2	0.6	1.4	15.4	10	191	24	140	4.2	106	99	830	No	ICU_discharge	2.733	No	Yes	3.45929	1	3.45929	1
516	221744	1.4889	SICU	79.25	Female	White	Others	EMERGENCY	No	No	No	Yes	Yes	No	No	No	91	108	54	19	36.4444	1	1	37	15	11	6.7	12.7	37.8	0.7	1.1092	12.7048	16	104	25	143	4.1	109	97	725	No	ICU_discharge	1.4889	No	No	30	0	15	0
517	273911	1.2636	SICU	64.09	Male	White	Private	EMERGENCY	No	No	Yes	Yes	No	No	No	No	57	131	88	17	35.9444	0	1	25	15	5	10.5	13	36.9	0.6	1.4	15.5	11	139	26	143	3.8	106	97	1775	No	ICU_discharge	1.2636	No	Yes	30	0	15	0
518	245342	2.2502	SICU	85.26	Male	Others	Medicare	EMERGENCY	No	No	Yes	Yes	No	Yes	No	No	64	128	81	16	34.6667	1	1	26	15	5	11.9	14.2	40.1	1.1	1.1	13.1	20	193	25	139	3.7	101	100	4180	Yes	ICU_discharge	2.2502	No	Yes	3.04404	1	3.04404	1
519	248775	4.2019	MICU	35.63	Female	White	Private	EMERGENCY	No	Yes	No	No	No	Yes	No	No	86.3	163	84.788	24	36.4444	5	2	34	15	1	17.1	14.7	44.8	0.6	1	12	12	245	20	142	4.2	108	93	2625	No	ICU_discharge	4.2019	No	No	30	0	15	0
520	270348	1.0645	SICU	89	Female	White	Medicare	EMERGENCY	No	No	No	No	No	No	No	No	62	143	42	15	35.5	2	2	37	13	6	8.5	11.2	33.4	0.8	1.1	12.8	21	114	26	139	4.3	104	98	1890	No	ICU_discharge	1.0645	No	No	30	0	15	0
521	274201	3.8581	Others	64.26	Male	White	Private	EMERGENCY	No	No	Yes	Yes	No	No	No	No	64	122	57	19	37	2	0	26	14	4	10.8	12.1	33.5	0.9	1.2	14.1	16	105	23	139	3.8	106	100	1880	No	ICU_discharge	3.8581	No	No	30	0	15	0
522	274264	1.8487	MICU	80.19	Female	Black	Medicare	EMERGENCY	No	No	Yes	Yes	No	No	No	No	61	139	55	15	36.8333	4	2	33	11	9	12.5	10.4	33.7	1.2	1.1	12.6	12	166	28	139	3.8	100	98	1295	No	ICU_discharge	1.8487	No	Yes	30	0	15	0
523	263336	1.5449	SICU	75.32	Male	White	Medicare	EMERGENCY	No	No	No	Yes	No	No	No	No	50	147	85	16	34.9444	4	2	40	7	5	8.1	10.9	32.7	0.4	1.3	14.4	5	56	25	140	2.6	108	99	3325	No	ICU_discharge	1.5449	No	No	16.9688	1	15	0
524	231046	1.8553	SICU	82.85	Male	Others	Medicare	EMERGENCY	No	No	Yes	Yes	No	No	No	No	61	128	67	15	36.2222	4	1	28	14	5	4.4	11.2	33	1	1.6	17.6	17	161	22	143	4	111	97	1820	No	ICU_discharge	1.8553	No	Yes	30	0	15	0
525	263948	11.6707	SICU	46.47	Female	Black	Private	EMERGENCY	No	Yes	No	Yes	No	Yes	No	No	85	178	86	10	36.9444	3	2	32	7	3	12.9	10.9	34.5	0.8	1.1242	12.7638	18	447	31	135	3.8	96	100	1283	No	ICU_discharge	11.6707	No	No	30	0	15	0
526	266663	2.0476	MICU	77.3	Female	White	Medicare	EMERGENCY	No	No	No	Yes	No	Yes	No	No	55	96	37	20	37.8333	1	2	38	15	7	10.8	9.2	27.1	0.5	1	11.9	12	139	22	139	3.7	110	100	1820	Yes	ICU_discharge	2.0476	No	No	3.13791	1	3.13791	1
527	248839	16.9948	SICU	56.55	Female	White	Private	EMERGENCY	No	No	No	No	No	Yes	Yes	No	111	136	85	21	38.2222	2	1	19	15	3	13.2	10.5	30.4	0.5	1.1	13.1	7	168	22	132	3.2	96	97	1810	Yes	ICU_discharge	16.9948	No	Yes	30	0	15	0
528	247374	10.7141	SICU	48.71	Male	White	Private	EMERGENCY	No	No	No	Yes	No	Yes	No	No	107	160	102	18	37.3333	5	3	55	3	2	17.6	14.5	40	0.9	1.2	13.7	18	124	25	145	3.3	108	99	3030	No	ICU_discharge	10.7141	No	No	30	0	15	0
529	235533	2.0451	SICU	33.49	Male	Others	Others	EMERGENCY	No	No	No	Yes	No	Yes	Yes	No	84	113	75	21	35.3333	10	3	64	3	1	13.4	14.1	37.7	1.9	1.1	12.7	22	101	24	143	3.4	109	98	5550	No	ICU_discharge	2.0451	No	No	3.99042	1	3.99042	1
530	243197	11.3817	SICU	44.32	Male	Unknown	Others	EMERGENCY	No	No	No	Yes	No	Yes	No	No	71	127	80	18	36.4444	5	2	27	9	2	12.8	16	45	0.8	1.1	13.3	10	163	27	138	3.7	100	97	3025	Yes	ICU_discharge	11.3817	No	No	30	0	15	0
531	243868	2.7064	SICU	48.11	Male	White	Others	EMERGENCY	No	No	No	No	No	Yes	No	No	104	116	76	16	36.1111	1	1	29	15	8	7.9	13.4	37.2	1	1.2	13.8	21	138	24	141	4.1	103	97	2145	No	ICU_discharge	2.7064	No	No	30	0	15	0
532	251114	1.2053	Others	61.77	Male	Others	Medicare	EMERGENCY	No	No	No	Yes	No	Yes	Yes	No	83	138	65	12	35.1	3	2	33	15	6	3.2	7.2	22	0.7	1.4	15.7	13	151	24	135	4.3	113	100	4795	No	ICU_re_admission	3.33876	No	No	30	0	15	0
533	245034	2.4902	SICU	81.56	Female	White	Private	EMERGENCY	No	No	Yes	No	No	Yes	No	No	73	125	57	16	36	1	0	26	15	7	9.8	10.2	28.8	0.7	1.2	13.4	15	160	25	140	3.2	102	100	2005	No	ICU_discharge	2.4902	No	No	3.16375	1	3.16375	1
534	249001	2.1702	SICU	89	Female	White	Medicare	EMERGENCY	No	No	No	Yes	No	Yes	No	No	98	158	94	15	35.8333	2	3	44	13	6	16.3	11.3	31.5	0.7	1.1064	12.7176	11	293	22	138	3.6	100	97	2305	No	ICU_discharge	2.1702	No	No	2.32443	1	2.32443	1
535	209152	4.8671	SICU	65.66	Female	Black	Medicare	EMERGENCY	Yes	Yes	Yes	Yes	No	No	No	No	101	193	76	17	37.5556	1	1	22	15	5	7.7	10.4	30.7	0.8	1.7	18.5	15	149	27	143	3.3	105	100	1970	No	ICU_discharge	4.8671	No	Yes	30	0	15	0
536	204218	1.1788	SICU	77.03	Female	White	Medicare	EMERGENCY	No	No	No	No	No	Yes	Yes	No	99	131	76	22	36.6667	3	3	59	12	6	9.4	11.9	35.5	0.5	1.3	15.1	17	96	25	141	4.3	107	95	1955	No	ICU_death	1.08157	No	No	1.08157	1	1.08157	1
537	282224	2.9206	SICU	75.66	Male	White	Medicare	EMERGENCY	Yes	No	Yes	Yes	No	Yes	No	No	123	202	84	24	37.5	6	3	72	5	8	12.8	14.9	45	1.3	1.5	16.9	41	274	25	140	5.2	104	97	2850	No	ICU_discharge	2.9206	No	No	30	0	15	0
538	267038	1.1289	SICU	54.27	Male	White	Private	NO_EMERGENCY	No	No	No	Yes	No	No	No	No	53	143	58	17	37.3889	2	1	23	14	11	17.2	12	33.4	0.9	1.1492	12.6756	20	144	23	137	4.5	104	97	2025	No	ICU_discharge	1.1289	No	No	30	0	15	0
539	250905	1.2093	SICU	89	Female	White	Medicare	EMERGENCY	No	No	Yes	Yes	No	No	No	No	85	108	56	28	36.6111	2	3	42	13	8	9.1	11.2	32.4	0.9	1.5	17.1	17	87	21	137	4.3	106	95	1935	No	ICU_discharge	1.2093	No	No	30	0	15	0
540	242687	7.8452	Others	89.02	Female	White	Medicare	EMERGENCY	No	No	Yes	Yes	No	Yes	No	No	77	186	97	20	37.4444	0	0	39	15	7	15.6	13.1	40.2	0.8	1	11.8	23	111	30	121	3.9	84	99	542	No	ICU_discharge	7.8452	No	No	30	0	15	0
541	246393	4.0605	SICU	74.44	Female	Others	Others	EMERGENCY	No	No	No	Yes	No	Yes	No	No	65	125	59	15	34.5556	3	1	34	15	6	7.4	12.4	34.9	0.7398	1.0958	12.5762	17.306	165.56	24.846	139	3.7291	104.782	97	3020	Yes	ICU_discharge	4.0605	No	Yes	5.01396	1	5.01396	1
542	265058	3.7117	SICU	79.54	Male	White	Medicare	EMERGENCY	No	No	No	Yes	No	No	No	No	86	146	71	26	36.2778	3	3	27	12	6	6.9	11.6	34	0.8	1.1056	12.7192	15	110	28	142	4.3	107	90	1500	No	ICU_re_admission	5.7299	No	No	30	0	15	0
543	286821	2.052	SICU	53.32	Male	White	Medicare	EMERGENCY	No	No	No	No	Yes	Yes	No	No	74	103	57	20	37.1667	1	1	30	15	13	7.3	9.7	28.5	0.6	1.2	13.7	12	115	28	138	4.2	101	97	2110	No	ICU_re_admission	4.12454	No	Yes	30	0	15	0
544	241754	2.457	SICU	78.41	Male	White	Medicare	EMERGENCY	No	No	No	Yes	Yes	Yes	No	No	62	150	59	16	36.4444	2	3	51	13	14	6.7	8.4	26.6	0.6	1	12.1	15	137	26	140	4.8	105	100	1980	No	ICU_discharge	2.457	No	No	2.94797	1	2.94797	1
545	221963	1.1664	SICU	88.87	Female	White	Private	EMERGENCY	Yes	No	No	Yes	No	Yes	No	No	83	126	60	18	38.7778	2	1	28	14	6	11.1	10.8	31.8	0.6	1	12.4	16	103	25	140	3.3	104	100	635	No	ICU_discharge	1.1664	No	Yes	30	0	15	0
546	279382	1.1392	SICU	74.51	Female	Others	Medicare	EMERGENCY	No	No	No	No	No	Yes	No	No	92	144	91	18	36.2778	3	1	29	15	6	9	10.8	32.5	1.5	1.2	13.4	37	165	23	132	3.6	94	100	2185	No	ICU_discharge	1.1392	No	No	30	0	15	0
547	275493	1.4407	SICU	31.44	Male	White	Private	EMERGENCY	No	No	No	Yes	No	No	No	No	76	140	97	13	37.2778	0	0	10	15	1	17	15.5	42.7	0.9	1.2	13.6	14	107	24	142	3.9	108	92	1160	No	ICU_discharge	1.4407	No	No	30	0	15	0
548	237075	1.7234	SICU	76.39	Female	White	Medicare	EMERGENCY	No	No	No	Yes	No	Yes	No	No	53	157	87	16	35.4444	2	1	32	15	6	15	15.4	43.2	1	1.1	13.3	19	230	25	138	3.6	102	97	1910	Yes	ICU_discharge	1.7234	No	No	1.83395	1	1.83395	1
549	246431	1.3182	SICU	77.05	Male	White	Medicare	EMERGENCY	No	No	No	Yes	No	Yes	No	No	38	117	43	16	36.4894	3	0	59	15	5	10.7	8.6	25.7	2.8	1	11.6	31	190	18	137	5.9	112	100	796	No	ICU_discharge	1.3182	No	No	2.41007	1	2.41007	1
550	262548	1.8207	SICU	76.98	Female	White	Medicare	EMERGENCY	No	No	No	No	No	Yes	No	No	91	102	48	21	36.2222	4	3	44	13	6	10.4	12.6	38.7	0.9	1	11.6	20	165	21	140	4.8	105	98	2870	No	ICU_discharge	1.8207	No	No	30	0	15	0
551	282630	3.9531	SICU	72.28	Female	White	Medicare	EMERGENCY	No	No	Yes	Yes	No	No	No	No	69	122	57	13	37.6111	2	0	23	14	6	11.9	10.5	30.3	1.1	1.4	15.3	20	106	29	142	3.7	104	100	1222	Yes	ICU_discharge	3.9531	No	Yes	30	0	15	0
552	232441	9.88	SICU	74.48	Male	White	Medicare	EMERGENCY	No	No	Yes	Yes	No	Yes	No	No	68	170	91	16	35.8889	8	1	35	15	5	9.4	14.6	43.7	1.7	1.1	12.9	24	92	32	145	3.5	101	100	1262	No	ICU_re_admission	12.0356	No	No	30	0	15	0
553	299126	2.5405	SICU	89	Male	White	Private	EMERGENCY	No	No	Yes	Yes	No	Yes	No	No	95	163	79	16	36.1667	1	1	24	15	5	15.5	15.2	44	1.1	1.2	13.7	17	119	27	142	3.6	104	98	1205	No	ICU_discharge	2.5405	No	No	2.96463	1	2.96463	1
554	228800	13.9835	SICU	56.99	Male	White	Private	EMERGENCY	No	No	No	Yes	No	Yes	No	No	77	161	76	19	37.3889	3	0	19	15	3	6.3	14.9	39.7	1	1.3	15.1	16	107	27	139	3.5	105	100	3110	Yes	ICU_discharge	13.9835	No	No	30	0	15	0
555	218443	5.0458	SICU	34.65	Female	White	Private	EMERGENCY	No	No	No	No	No	Yes	Yes	No	71	119	68	15	37	1	1	15	15	3	12.5	12	39.1	0.6	1	12.2	7	117	21	146	4.1	116	100	7490	No	ICU_discharge	5.0458	No	No	30	0	15	0
556	250835	2.1004	SICU	82.62	Male	White	Medicare	EMERGENCY	No	No	Yes	No	No	No	No	No	64	160	68	16	35.3333	5	2	41	7	8	4.2	9.4	27.3	1.5	1.4	15.5	21	126	27	137	4	102	100	2686	No	ICU_discharge	2.1004	No	No	30	0	15	0
557	251782	2.8608	SICU	69.59	Male	White	Medicare	EMERGENCY	No	No	No	Yes	No	No	No	No	112	144	80	12	37.2778	3	1	30	14	7	18.2	14.5	42.9	1.4	1.1272	12.8482	19	257	22	136	6.1	103	94	1285	No	ICU_discharge	2.8608	No	No	30	0	15	0
558	208981	12.8403	SICU	74.16	Female	White	Medicare	EMERGENCY	No	No	No	Yes	No	Yes	No	No	114	148	72	16	37.5	1	1	35	15	8	22.7	12.1	35.8	0.6	0.9	10.7	11	175	31	142	4.4	102	99	2080	Yes	ICU_discharge	12.8403	No	No	13.0797	1	13.0797	1
559	264283	8.0746	SICU	57.65	Male	White	Private	EMERGENCY	No	No	No	No	No	No	No	No	72	159	84	22	36.1111	1	1	17	14	3	10.8	14.3	41.1	0.9	1.2	13.3	14	201	23	142	4.2	106	98	1560	No	ICU_discharge	8.0746	No	No	30	0	15	0
560	242028	1.5971	SICU	86.79	Female	White	Medicare	EMERGENCY	No	No	No	Yes	No	No	No	No	49	163	86	13	36.6111	1	2	41	15	7	6.2	11.1	33.2	1.1	1.122	12.72	30	109	27	141	4.1	107	97	750	No	ICU_discharge	1.5971	No	No	30	0	15	0
561	279303	20.9181	SICU	78.85	Male	White	Medicare	EMERGENCY	Yes	No	Yes	Yes	No	Yes	No	No	75	135	73	19	36.6111	3	2	33	15	7	8.1	12.9	36	1.1	1.7	17.7	10	101	30	142	3.3	104	100	3825	No	ICU_discharge	20.9181	No	Yes	30	0	15	0
562	245106	1.9963	SICU	67.16	Female	Others	Private	EMERGENCY	No	No	No	No	No	Yes	Yes	No	92	120	54	17	37.8889	1	1	32	15	4	12.5	11.5	34.8	0.8	1	11.6	20	302	25	136	2.9	101	100	3175	No	ICU_discharge	1.9963	No	No	2.07771	1	2.07771	1
563	202564	2.2733	SICU	61.37	Male	White	Private	EMERGENCY	No	No	No	No	No	Yes	No	No	97	149	87	24	36.9444	8	2	53	5	5	7.8	12.6	35.9	0.8	1.5	16.6	12	175	20	139	3.2	105	100	2350	Yes	ICU_discharge	2.2733	No	No	3.17461	1	3.17461	1
564	210187	2.1041	Others	51.55	Male	White	Private	EMERGENCY	Yes	No	No	No	No	No	No	No	79	104	62	16	36.5556	1	2	20	15	5	4.1	9.1	25.9	0.6	1.8	19.3	16	88	30	140	4	101	99	2500	No	ICU_discharge	2.1041	No	Yes	22.4112	1	15	0
565	242009	2.0196	SICU	70.76	Female	White	Medicare	EMERGENCY	Yes	No	Yes	Yes	No	No	No	No	69	178	107	21	35.7222	4	1	30	9	7	6.1	10	30.2	1	1.3	15.1	13	139	29	140	3.5	100	98	2028.57	No	ICU_discharge	2.0196	No	No	30	0	15	0
566	293221	3.1813	SICU	78.83	Female	White	Medicare	EMERGENCY	No	No	No	Yes	No	Yes	No	No	76	139	51	18	37.0556	2	1	34	15	8	13.2	11.7	33.7	1.4	1.1016	12.7628	32	178	27	142	4.4	106	100	2065	No	ICU_discharge	3.1813	No	No	30	0	15	0
567	266785	2.3873	SICU	78.15	Female	Black	Medicare	EMERGENCY	No	No	No	Yes	No	No	No	No	108	149	70	15	37.1111	2	3	37	13	5	8.5	8.3	24.8	0.7	1.2	13.4	11	121	27	138	4.3	104	94	2540	No	ICU_discharge	2.3873	No	No	30	0	15	0
568	213052	4.1851	SICU	82.04	Female	White	Medicare	EMERGENCY	No	Yes	Yes	Yes	No	Yes	Yes	No	65	124	40	12	38.2778	6	1	52	15	9	16.8	12.8	38.6	1.2	2	20.7	14	432	22	138	5.3	100	100	1092	No	ICU_death	4.08899	No	Yes	4.08899	1	4.08899	1
569	213770	1.9834	Others	33.57	Female	White	Others	EMERGENCY	No	No	No	No	No	Yes	Yes	No	49	81	51	12	35.2222	8	2	52	3	1	23.9	15.8	44	0.7	1.2	13.5	9	260	24	142	4.1	105	100	4800	No	ICU_death	1.25029	No	No	1.25029	1	1.25029	1
570	246278	1.1704	SICU	81.09	Male	White	Medicare	EMERGENCY	No	No	Yes	No	No	Yes	Yes	No	68	135	48	19	36.3333	4	2	49	15	7	9.6	11.2	33.7	1.5	1.2	14	33	281	29	145	4.2	106	100	2143	No	ICU_discharge	1.1704	No	No	1.44319	1	1.44319	1
571	218018	3.3302	SICU	53.21	Male	White	Private	EMERGENCY	No	No	No	Yes	No	No	No	No	87	174	91	11	37.1667	2	2	18	13	3	13	10.7	30	0.7	1.134	12.7642	17	95	26	142	3	104	96	1980	No	ICU_discharge	3.3302	No	No	30	0	15	0
572	298011	2.0947	SICU	59.4	Male	Black	Private	EMERGENCY	No	No	Yes	No	No	No	No	No	91	146	80	20	36.5556	1	1	15	14	3	7.8	12.5	36.4	0.8	1.5	17.1	12	104	28	140	3.4	101	100	1500	No	ICU_discharge	2.0947	No	No	30	0	15	0
573	203175	5.2178	SICU	22.74	Male	White	Others	EMERGENCY	No	No	No	Yes	Yes	Yes	No	No	119	144	106	17	37.0556	1	2	24	15	9	16	9.2	29.6	0.4	1.1	12.8	22	115	30	134	4.2	93	100	2695.58	No	ICU_re_admission	8.51861	No	No	30	0	15	0
574	294298	3.0296	SICU	72.36	Female	Others	Others	EMERGENCY	No	No	No	Yes	No	Yes	No	No	92	121	82	17	35.5556	1	2	38	15	9	11.8	13.3	38.9	0.7	1	12.4	11	145	25	145	4.6	108	100	1040	No	ICU_discharge	3.0296	No	No	30	0	15	0
575	248977	2.0778	SICU	70.89	Male	White	Medicare	EMERGENCY	No	No	No	Yes	No	Yes	Yes	No	65	145	68	16	36.1111	2	2	53	15	5	17.7	13.4	38	1.1	1.1	13.4	17	178	24	136	4	100	100	2095	Yes	ICU_death	2.04557	No	No	2.04557	1	2.04557	1
576	246185	2.9153	MICU	74.23	Male	Others	Medicare	EMERGENCY	No	No	No	Yes	No	No	No	No	99	134	63	13	36.0556	4	1	38	15	6	13.3	12.4	37.1	1.1	1.1	12.8	31	292	25	135	3.8	98	96	225	No	ICU_discharge	2.9153	No	No	30	0	15	0
577	274603	1.8011	MICU	83.74	Female	White	Medicare	EMERGENCY	Yes	No	Yes	Yes	No	No	No	No	67	178	88	22	37.8333	3	2	33	12	7	9.3	11	33.3	0.8	1.2	12.9	16	105	28	141	3.9	105	95	1645	No	ICU_discharge	1.8011	No	No	30	0	15	0
578	249941	11.1194	SICU	77.15	Male	White	Medicare	EMERGENCY	No	No	No	No	No	Yes	Yes	No	66	175	59	18	36.6667	5	2	31	10	9	13.9	11.8	34.3	0.8	1.2	12.6	21	192	21	140	3.7	108	100	1495	No	ICU_discharge	11.1194	No	No	30	0	15	0
579	244152	3.0112	SICU	72.24	Female	Unknown	Medicare	EMERGENCY	No	No	No	Yes	No	Yes	No	No	107	134	85	22	37.5556	1	2	35	15	5	11.8	12.5	35.1	0.6	1.1	12.5	11	180	26	138	3.8	102	100	2105	No	ICU_discharge	3.0112	No	No	3.46778	1	3.46778	1
580	282828	1.6039	SICU	60.12	Female	Black	Medicare	EMERGENCY	No	No	No	Yes	No	No	No	No	63	147	84	14	37.3333	3	2	27	10	6	7	12.6	38.3	0.8	1.2	14	13	90	33	140	3.7	101	98	1207	No	ICU_discharge	1.6039	No	No	30	0	15	0
581	273427	2.0436	SICU	65.04	Female	Others	Others	EMERGENCY	No	No	No	Yes	No	Yes	No	No	116	207	100	26	36.8889	1	1	33	15	5	12.2	12.6	36	1	1.1	11.5	13	328	27	141	3.3	106	99	1635	No	ICU_discharge	2.0436	No	No	2.91657	1	2.91657	1
582	268199	1.8973	SICU	86.15	Female	White	Medicare	EMERGENCY	No	No	No	Yes	No	Yes	No	No	75	117	56	24	36.7222	2	2	38	15	5	12.1	10	28.6	0.9	1.1	12.7	13	149	22	141	4.8	106	100	1908	No	ICU_discharge	1.8973	No	No	3.29368	1	3.29368	1
583	268581	7.3091	SICU	60.1	Male	White	Others	EMERGENCY	No	No	No	No	No	Yes	No	No	89	153	97	14	37.8889	2	2	27	12	4	10.4	15.7	45.2	1.1	1.1	13.3	18	123	23	140	3.9	106	92	1320	No	ICU_discharge	7.3091	No	No	30	0	15	0
584	277517	1.8652	MICU	71.82	Male	White	Medicare	EMERGENCY	Yes	No	Yes	No	Yes	No	No	No	78	140	73	19	35.7222	1	2	34	13	10	10	12	36	1	1	11.7	43	160	34	143	3.8	101	94	1005	No	ICU_discharge	1.8652	No	No	30	0	15	0
585	255799	1.0921	SICU	66.83	Male	White	Private	EMERGENCY	No	No	No	Yes	No	No	No	No	88	112	47	9	36.8889	3	2	34	13	6	12.5	11.6	32.9	1.2	1.1116	12.6808	31	277	25	138	3.4	104	97	1045	No	ICU_discharge	1.0921	No	No	30	0	15	0
586	246486	2.181	SICU	52.17	Male	Others	Private	EMERGENCY	No	No	No	No	No	Yes	Yes	No	116	120	51	10	36.6667	14	2	61	15	6	23.5	9	27.4	1.1	2.4	24.6	30	128	26	123	4.9	90	100	1117	Yes	ICU_discharge	2.181	No	Yes	2.4944	1	2.4944	1
587	201857	8.9922	SICU	62.87	Male	Others	Others	EMERGENCY	No	No	No	Yes	No	Yes	No	No	58	157.486	101	18	36.5556	6	2	37	10	4	9.7	12.3	36.4	1	1.1	12.7	16	107	21	129	4.1	100	100	6000	Yes	ICU_discharge	8.9922	No	No	30	0	15	0
588	268057	1.8736	SICU	80.77	Male	Others	Medicare	EMERGENCY	No	No	Yes	Yes	No	No	No	No	85	152	83	21	36.0556	1	1	29	15	5	12.7	12.5	36.8	1.1	1.7	18.7	18	134	24	143	4.4	108	98	2275	No	ICU_re_admission	3.09722	No	Yes	30	0	15	0
589	297159	1.8932	SICU	52.75	Male	White	Medicare	EMERGENCY	No	No	No	Yes	No	No	No	No	103	163	73	21	36.7778	4	1	27	14	5	6.7	14.6	40.3	0.7	1.1058	12.744	12	112	18	140	3.5	112	96	400	No	ICU_discharge	1.8932	No	No	30	0	15	0
590	290969	2.1307	SICU	51.09	Female	White	Others	EMERGENCY	No	No	No	No	Yes	Yes	Yes	No	70	100	66	12	36	4	1	50	15	5	1.1	10.2	29.4	0.8	1.5	17	8	167	19	142	4.5	113	100	3975	No	ICU_discharge	2.1307	No	Yes	2.38976	1	2.38976	1
591	294692	1.5735	SICU	79.05	Female	White	Medicare	EMERGENCY	No	No	Yes	Yes	No	Yes	No	No	91	146	87	18	37.6111	5	3	55	7	11	11.4	12.6	37.7	1.1	0.9	11.4	25	147	28	138	4	99	99	1740	No	ICU_discharge	1.5735	No	No	2.06258	1	2.06258	1
592	202425	18.5468	SICU	61.66	Female	White	Medicare	EMERGENCY	No	No	No	Yes	No	Yes	No	No	74	142	70	18	35.6667	2	1	29	15	6	14.3	12.6	38.9	0.7	1.1056	12.7706	10	182	31	141	4.2	103	98	1950	Yes	ICU_discharge	18.5468	No	No	30	0	15	0
593	268470	2.6568	MICU	66.61	Male	White	Medicare	EMERGENCY	No	No	No	Yes	No	Yes	Yes	No	49	155	65	18	36.5	6	2	48	15	5	15.8	15.9	46.2	2.3	1.2	14.2	30	150	30	148	4.5	105	100	4517	No	ICU_death	1.41525	No	No	1.41525	1	1.41525	1
594	260899	1.2686	SICU	50.86	Female	White	Private	EMERGENCY	No	No	No	Yes	No	Yes	No	No	82	163	99	21	36.6111	1	2	20	15	3	11.8	12.9	36.7	0.6	1.1	12.7	10	131	26	138	3	104	100	3330	No	ICU_discharge	1.2686	No	No	30	0	15	0
595	280489	2.8399	SICU	56.87	Male	White	Others	EMERGENCY	No	No	No	Yes	No	Yes	No	No	78	165	119	14	36.2222	1	1	31	15	5	7.5	11.4	31.2	1.6	1.1	12.8	31	157	27	142	3.1	103	100	938	No	ICU_discharge	2.8399	No	No	30	0	15	0
596	215264	14.5823	SICU	81.63	Male	White	Medicare	EMERGENCY	Yes	Yes	Yes	Yes	No	Yes	Yes	No	83	155	91	21	36.6667	6	3	42	12	7	12.1	14	40.2	0.9	1.6	18.2	19	180	26	136	3.9	102	95	1875	No	ICU_discharge	14.5823	No	No	30	0	15	0
597	222539	1.9427	SICU	75.38	Male	Others	Medicare	EMERGENCY	No	No	No	Yes	Yes	No	No	No	67	145	67	17	37.2778	4	2	37	8	8	17.3	14.2	41.9	1	1.2	13.7	18	140	22	137	4.1	103	95	1010	No	ICU_discharge	1.9427	No	No	30	0	15	0
598	296302	1.8269	SICU	84.1	Female	White	Medicare	EMERGENCY	Yes	No	Yes	Yes	No	No	No	No	54	124	26	10	35.6667	4	2	33	12	7	11.7	10.1	30.5	0.9	2.1	22.6	17	133	30	142	3.5	101	95	2840	No	ICU_discharge	1.8269	No	Yes	10.2458	1	10.2458	1
599	235444	27.5489	SICU	79.05	Male	Others	Medicare	EMERGENCY	No	No	No	Yes	No	Yes	Yes	No	113	175	107	24	37.6667	5	2	47	15	8	5.7	11.2	32.9	2.5	1.1348	12.5412	63	115	20	147	3.8	114	100	2550	No	ICU_discharge	27.5489	No	No	30	0	15	0
600	222851	2.1731	MICU	47.97	Male	Others	Others	EMERGENCY	No	No	No	Yes	No	Yes	No	No	71	116	70	15	35.7778	2	2	33	13	2	10.9	12.8	37.5	0.9	1	12.3	18	118	24	140	4.2	106	100	3140	Yes	ICU_discharge	2.1731	No	No	30	0	15	0
601	245530	2.6899	SICU	68.38	Male	Black	Medicare	EMERGENCY	No	No	No	Yes	No	No	No	No	89	171	90	20	37	2	1	20	14	7	6.5	13.4	37.9	1.3	1.2	13.7	18	354	26	138	3.9	102	99	3205	No	ICU_discharge	2.6899	No	No	30	0	15	0
602	281250	1.7954	SICU	70.03	Female	White	Medicare	EMERGENCY	No	No	No	No	Yes	Yes	No	No	80	111	53	12	35.5556	1	2	37	15	11	5.8	10	29.3	0.7	1.1	13.2	19	115	24	141	3.4	107	100	2272	No	ICU_discharge	1.7954	No	No	30	0	15	0
603	283993	4.6655	SICU	59.1	Female	Others	Private	EMERGENCY	No	No	No	Yes	No	Yes	No	No	74	121	97	20	36	5	0	31	15	4	19.6	12.8	37.2	2	1.1	13.3	39	196	26	145	3.8	104	98	2295	No	ICU_discharge	4.6655	No	No	4.67516	1	4.67516	1
604	206433	1.4337	MICU	82.62	Female	Black	Medicare	EMERGENCY	No	No	Yes	No	No	No	No	No	94	146	78	16	36.2778	2	1	30	14	5	5.3	11.8	35	0.8	1.3	14.6	7	97	32	143	3.3	102	94	4255	No	ICU_discharge	1.4337	No	No	30	0	15	0
605	286453	11.0603	SICU	65.79	Male	White	Others	EMERGENCY	No	No	No	Yes	No	Yes	No	No	81	119	65	13	38	1	2	34	15	4	12.5	12.3	33.6	1	1.4	15.4	15	128	24	135	4.5	100	100	2013	No	ICU_discharge	11.0603	No	No	30	0	15	0
606	217372	4.0471	SICU	87.26	Female	White	Medicare	EMERGENCY	No	No	No	Yes	No	Yes	No	No	69	205	98	19	36.8889	2	2	33	14	6	8	15	45.3	0.6	1.2	14.2	12	138	24	134	3.6	99	100	1568	No	ICU_discharge	4.0471	No	Yes	30	0	15	0
607	287135	9.9959	SICU	35.67	Male	White	Others	EMERGENCY	No	No	No	No	No	Yes	No	No	81	130	67	14	35.5	4	1	19	15	1	13.7	13.6	39.5	0.6	1.1	12.1	13	111	26	144	3.9	110	96	1965	No	ICU_discharge	9.9959	No	No	30	0	15	0
608	203559	1.2458	SICU	89	Male	White	Medicare	EMERGENCY	No	No	No	Yes	Yes	No	No	No	113	164	94	16	35.6111	3	2	50	13	12	6.5	11.1	32.9	1.1	1.7	19.1	28	250	24	132	4.1	96	98	1730	Yes	ICU_re_admission	3.25537	No	No	5.50477	1	5.50477	1
609	211092	1.7162	SICU	54.01	Male	White	Private	EMERGENCY	No	No	No	Yes	No	No	No	No	71	137	60	14	35.8889	5	2	31	8	3	17	14.1	39.4	1.3	1.1	13.3	17	93	28	137	6.4	103	95	1885	No	ICU_discharge	1.7162	No	No	30	0	15	0
610	260817	16.5483	SICU	78.78	Male	White	Medicare	EMERGENCY	No	No	No	Yes	No	Yes	Yes	No	65	141	66	13	35.3333	2	1	27	14	6	8	13	36.9	1	1.1	12.8	23	128	30	145	3.4	105	100	1360	Yes	ICU_discharge	16.5483	No	No	30	0	15	0
611	290460	2.9371	SICU	75.8	Female	White	Medicare	EMERGENCY	No	No	No	Yes	No	No	No	No	63	138	56	12	36.4444	4	3	49	7	5	13.7	11.8	35.5	0.8	1.1	11.8	23	112	25	133	2.8	99	100	995	No	ICU_re_admission	5.2159	No	No	30	0	15	0
612	274586	1.4252	SICU	72.42	Female	White	Medicare	NO_EMERGENCY	No	No	No	Yes	No	No	No	No	72	113	46	11	37.8333	3	3	36	11	14	12.4	10.8	31.1	0.5	1.1658	12.6958	20	146	20	134	3.5	103	98	2445	No	ICU_discharge	1.4252	No	No	30	0	15	0
613	234562	8.7751	SICU	83.83	Female	White	Private	EMERGENCY	No	No	No	Yes	No	Yes	Yes	No	99	117	51	19	36.3333	2	2	44	15	6	22.2	12.2	35.3	1.2	1.1054	12.7818	22	243	23	136	3.6	102	95	1756	No	ICU_discharge	8.7751	No	Yes	30	0	15	0
614	244810	1.0376	SICU	71.2	Male	White	Private	EMERGENCY	Yes	No	Yes	Yes	No	No	No	No	64	144	68	14	36.0556	1	1	23	14	7	8.2	13.3	35.7	0.7	1.4	16	10	147	24	136	3.7	102	95	2440	No	ICU_discharge	1.0376	No	Yes	30	0	15	0
615	287356	1.3001	MICU	76.22	Male	White	Medicare	EMERGENCY	No	No	No	Yes	No	Yes	No	No	61	135	54	14	36.1111	7	3	58	3	6	11.2	14	41.5	1.4	1	11.7	25	186	22	142	4.6	109	100	3285	Yes	ICU_discharge	1.3001	No	No	1.75759	1	1.75759	1
616	284682	5.0422	MICU	74.01	Male	White	Private	EMERGENCY	No	No	No	Yes	No	Yes	No	No	59	147	80	18	36.6111	1	0	30	15	8	8.3	13.4	38.6	0.8	1.1	12.9	19	108	26	140	4.1	105	100	2250	Yes	ICU_discharge	5.0422	No	No	5.08381	1	5.08381	1
617	210771	1.0525	SICU	49.07	Female	Unknown	Private	EMERGENCY	No	No	No	No	No	Yes	Yes	No	122	111	94	24	37.7778	8	2	51	15	3	7.9	14.1	44	0.9	1	11.3	16	182	15	135	3.9	108	87	2225	No	ICU_discharge	1.0525	No	No	1.40796	1	1.40796	1
618	272901	4.8036	SICU	69.19	Male	White	Private	EMERGENCY	No	No	Yes	Yes	No	No	No	No	90	154	90	21	37.1667	2	2	25	15	8	14.3	10.8	31.8	1.5	1.6	17.9	17	109	24	138	4.9	105	96	3890	No	ICU_re_admission	8.82748	No	Yes	30	0	15	0
619	279967	1.0633	SICU	63.18	Male	Others	Medicare	EMERGENCY	No	No	No	Yes	No	Yes	No	No	63	182	88	14	37.5	3	2	38	6	5	13.7	9.9	30.6	0.7	1.1	13.2	5	115	26	125	4.3	88	100	1637	No	ICU_discharge	1.0633	No	No	3.3155	1	3.3155	1
620	265589	4.0745	SICU	80.23	Male	White	Medicare	EMERGENCY	No	No	No	Yes	No	Yes	Yes	No	70	159	87	11	35.7222	5	3	70	4	8	10.7	12.1	34.3	0.7	1.2	13.5	18	73	27	134	4.2	102	100	1115	No	ICU_discharge	4.0745	No	No	4.13192	1	4.13192	1
621	245231	3.9677	SICU	86.02	Female	White	Medicare	EMERGENCY	No	No	No	Yes	No	Yes	No	No	72	133	56	18	38.3333	4	1	41	15	15	12.6	11.3	32.8	1.6	1.1102	12.7988	40	146	22	139	4	105	100	1290	No	ICU_discharge	3.9677	No	No	30	0	15	0
622	280785	25.1251	Others	55.05	Female	White	Private	NO_EMERGENCY	No	No	Yes	No	No	Yes	Yes	No	82	107	92	19	36.3889	3	2	31	9	5	17.5	10.1	30.3	0.6	1.2	12.7	9	176	21	142	3.1	113	100	3475	Yes	ICU_discharge	25.1251	No	Yes	30	0	15	0
623	227703	8.5233	SICU	86.99	Male	White	Medicare	EMERGENCY	No	No	Yes	Yes	No	Yes	Yes	No	111	117	64	26	37.1667	3	2	43	15	7	16.8	11.6	35.4	0.8	1.3	15.1	24	93	26	138	4.2	103	97	770	No	ICU_discharge	8.5233	No	No	30	0	15	0
624	262495	6.1751	SICU	73.88	Female	White	Medicare	EMERGENCY	No	No	No	Yes	No	Yes	No	No	80	161.438	62	20	37.4444	6	2	38	6	6	14.6	9.8	31	1	1.7	17.9	18	245	25	137	4	99	96	1695	No	ICU_discharge	6.1751	No	Yes	30	0	15	0
625	252143	1.421	MICU	68.66	Male	Others	Medicare	EMERGENCY	No	No	No	Yes	No	No	No	No	64	158	83	20	38.5556	5	2	33	6	7	8.5	14	40.2	1.2	1.111	12.799	16	195	20	140	3.9	106	99	1430	No	ICU_discharge	1.421	No	No	30	0	15	0
626	211143	2.5859	MICU	70.65	Male	White	Medicare	EMERGENCY	No	No	No	No	No	No	No	No	79.318	151.124	69.704	17.218	36.6875	4	0	28	14.242	5	6.6	11.5	33.5	1.3	1	12.6	37	212	24	142	3.5	111	97.418	1439.27	No	ICU_discharge	2.5859	No	No	30	0	15	0
627	200131	8.2287	MICU	69.31	Female	White	Medicare	EMERGENCY	No	No	No	Yes	No	Yes	Yes	No	71	154	56	20	36.6111	3	2	33	10	5	13	12.4	34.7	0.7	1.1	13.4	10	137	26	138	3.3	102	100	1825	No	ICU_discharge	8.2287	No	Yes	30	0	15	0
628	243079	3.1605	SICU	89	Female	White	Medicare	EMERGENCY	No	No	Yes	Yes	No	No	No	No	51	183	49	12	36.3889	2	2	44	13	9	7.9	9.7	27.4	0.6	1.3	14.7	27	182	31	138	4.2	102	99	525	No	ICU_discharge	3.1605	No	No	30	0	15	0
629	284250	1.7375	SICU	78.97	Female	White	Medicare	EMERGENCY	No	No	Yes	Yes	No	Yes	No	No	104	149	80	25	37.4444	5	1	29	15	7	13.5	9.3	29	1.2	1.2	13	32	292	20	148	3.9	116	100	1795	No	ICU_discharge	1.7375	No	No	6.13512	1	6.13512	1
630	243267	1.5631	SICU	89	Male	White	Medicare	EMERGENCY	No	No	Yes	No	No	No	No	No	67	138	66	23	36.7222	2	2	33	14	6	8.1	10.7	33.9	1	1.8	19.6	24	151	26	141	3.8	107	99	2008	No	ICU_discharge	1.5631	No	Yes	16.9356	1	15	0
631	253069	3.92	SICU	53.81	Male	Others	Others	EMERGENCY	No	No	No	Yes	No	Yes	No	No	104	130	59	18	36.3889	9	2	55	4	4	14.4	11.7	33.4	1.6	1.2	13.6	12	245	25	143	4.2	107	99	3540	No	ICU_discharge	3.92	No	No	4.22907	1	4.22907	1
632	299498	2.1725	SICU	46.98	Female	Others	Private	EMERGENCY	No	No	No	Yes	No	No	No	No	78	142	105	20	36.5556	1	1	18	14	3	11.4	13.4	41.7	0.5	1.1066	12.7006	10	106	25	138	4.1	105	97	2232	No	ICU_discharge	2.1725	No	No	30	0	15	0
633	258269	1.1604	SICU	72.81	Female	White	Medicare	EMERGENCY	No	No	No	Yes	No	No	No	No	94	144	76	19	36.5	2	2	40	14	12	21.9	12.5	35.7	0.8	1	11.6	21	212	21	136	3.6	102	91	2860	No	ICU_discharge	1.1604	No	No	30	0	15	0
634	224132	2.2851	SICU	87.5	Female	White	Medicare	EMERGENCY	Yes	No	Yes	Yes	No	No	No	No	78	185	82	14	36.6667	4	2	38	9	7	10.6	12.7	40.4	0.9	1.4	15.3	14	130	30	143	3.5	102	99	2660	No	ICU_discharge	2.2851	No	Yes	30	0	15	0
635	201363	1.9742	SICU	86.49	Female	White	Medicare	EMERGENCY	No	No	No	Yes	No	Yes	No	No	85	133	94	17	37.3889	2	0	28	15	5	11	9.1	27.7	0.8	1.106	12.6268	16	141	25	139	3.8	106	100	1475	No	ICU_discharge	1.9742	No	No	30	0	15	0
636	296266	3.8801	SICU	89	Female	White	Medicare	EMERGENCY	No	No	Yes	Yes	No	Yes	No	No	57	153	66	16	35.5556	7	2	54	7	8	7.3	8.5	26.2	1.1	1.1	12.6	19	90	22	141	3.3	111	100	866	No	ICU_discharge	3.8801	No	Yes	30	0	15	0
637	234359	1.2383	SICU	61.07	Female	Black	Medicare	EMERGENCY	No	No	No	Yes	No	No	No	No	90	131	99	17	36.5556	1	1	18	15	5	7.2	12.1	37.3	0.9	1.1	13	17	164	25	139	3.5	106	98	1350	No	ICU_discharge	1.2383	No	No	30	0	15	0
638	244285	4.1902	SICU	88.61	Female	White	Medicare	EMERGENCY	No	No	Yes	No	No	No	No	No	79	163	89	12	36.3889	5	2	35	9	5	5.9	12.5	38	0.6	1.1	12.3	14	188	26	141	3.1	102	100	1180	No	ICU_discharge	4.1902	No	Yes	30	0	15	0
639	256562	1.0831	SICU	88.9	Female	White	Medicare	EMERGENCY	No	No	No	Yes	No	No	No	No	95	158	59	15	37.3333	5	3	42	7	7	12.7	12.5	35.6	1.1	1.1024	12.7772	19	146	25	135	3.7	102	96	1920	No	ICU_discharge	1.0831	No	No	30	0	15	0
640	221212	5.0675	SICU	89	Male	White	Medicare	EMERGENCY	No	Yes	Yes	Yes	No	Yes	No	No	120	150	74	25	38.3889	8	3	65	6	5	22.2	12	35.9	1.8	1.6	17.3	39	172	18	146	4.5	112	100	1430	No	ICU_discharge	5.0675	No	No	5.2766	1	5.2766	1
641	246813	2.2021	Others	83.3	Female	Unknown	Medicare	EMERGENCY	No	No	Yes	Yes	No	Yes	Yes	No	67	90	51	15.67	36.8333	6	3	64	8	10	9.3	8	23.9	0.6	1.6	16.7	13	131	21	134	4.5	114	100	1770	No	ICU_re_admission	4.07774	No	Yes	30	0	15	0
642	286765	6.0576	SICU	87.42	Female	White	Private	EMERGENCY	Yes	No	Yes	Yes	No	No	No	No	76	120	77	13	35.7222	4	2	42	14	10	7.9	11.5	32.9	1.9	1.4	15.8	62	142	31	139	4.2	99	100	1605	No	ICU_discharge	6.0576	No	No	30	0	15	0
643	284670	1.1457	SICU	78.69	Female	White	Medicare	EMERGENCY	No	No	Yes	Yes	No	Yes	No	No	87	192	71	16	36.8333	4	1	35	15	10	7.4	10.6	32.2	1	1.5	16.3	21	256	26	140	3.5	103	100	185	No	ICU_discharge	1.1457	No	No	1.87922	1	1.87922	1
644	221630	2.0844	SICU	88.17	Female	White	Medicare	EMERGENCY	No	No	No	Yes	No	No	No	No	88	152	68	13	36.8333	3	2	44	8	6	7.6	11.5	35.6	0.7	1	11.9	14	109	28	138	3	96	100	2436	No	ICU_discharge	2.0844	No	No	30	0	15	0
645	291734	22.8697	SICU	82.81	Female	White	Medicare	EMERGENCY	No	No	Yes	Yes	No	Yes	Yes	No	73	156	46	11	36.9444	3	1	36	14	6	15.8	13.4	39.5	1.4	1.1176	12.7348	32	113	28	138	4	100	88	860	No	ICU_discharge	22.8697	No	Yes	30	0	15	0
646	277363	4.8252	SICU	61.73	Female	Others	Others	EMERGENCY	No	No	No	Yes	No	Yes	No	No	97	141	102	20	38.2222	4	2	36	11	4	7.9	9.2	25.5	1.2	1.2	13.7	23	146	27	139	2.7	98	99	990	No	ICU_discharge	4.8252	No	No	30	0	15	0
647	255869	4.2172	SICU	82.35	Female	White	Medicare	EMERGENCY	Yes	No	Yes	Yes	No	No	No	No	94	140	61	14	36.8889	3	2	32	13	8	10.8	11.8	37.6	0.7	1.3	14.5	14	152	29	140	4.7	100	96	1855	Yes	ICU_discharge	4.2172	No	No	30	0	15	0
648	254402	1.4899	SICU	72.15	Female	White	Medicare	EMERGENCY	No	No	No	Yes	No	No	No	No	72	161	81	19	36.4444	3	1	43	15	5	9.9	11.3	35	2.3	1.3	15	46	128	24	142	5.2	108	99	2295	No	ICU_discharge	1.4899	No	No	30	0	15	0
649	275854	6.8561	SICU	28.66	Male	Black	Others	EMERGENCY	No	No	No	Yes	Yes	Yes	No	No	82	126	68	13	37.7222	6	2	53	3	3	15.2	14.4	43.5	1.4	1.4	15.9	44	155	26	164	3.8	130	97	900	No	ICU_discharge	6.8561	No	Yes	30	0	15	0
650	211845	3.1009	SICU	82.54	Male	White	Medicare	EMERGENCY	No	No	No	Yes	No	No	No	No	102	136	63	15	36.1111	2	2	42	13	9	12.1	13.3	39.4	0.6	1.109	12.7016	42	273	25	138	4	103	96	1670	No	ICU_re_admission	6.46789	No	No	30	0	15	0
651	220569	3.8854	SICU	42.41	Male	White	Others	EMERGENCY	No	No	No	Yes	No	No	No	No	107	156	77	17	37.6111	2	1	19	14	2	16.6	13.2	39	1.2	1	12.1	30	130	25	136	4.4	101	98	3100	No	ICU_re_admission	5.97281	No	No	30	0	15	0
652	264419	9.5435	Others	43.95	Male	White	Others	EMERGENCY	No	No	No	No	No	Yes	No	No	112	128	80	33	36.3889	5	2	32	14	5	28	11.1	33.3	0.4	1.2	14.3	13	105	27	132	4.4	100	97	2245	Yes	ICU_re_admission	11.5625	No	No	30	0	15	0
653	217609	3.7854	SICU	80.8	Male	White	Medicare	EMERGENCY	No	No	No	Yes	No	Yes	Yes	No	81	147	55	20	35.4444	1	2	36	15	5	14.9	12.1	34.4	0.8	1	12.5	16	170	28	141	3.7	105	99	1815	Yes	ICU_discharge	3.7854	No	No	5.03438	1	5.03437	1
654	225707	4.9654	SICU	46.42	Male	White	Others	EMERGENCY	No	No	No	No	No	Yes	No	No	76	142	89	17	36.5	4	1	33	15	3	10	12.8	38.8	1	1.1	12.7	15	323	23	138	4.3	105	99	830	No	ICU_discharge	4.9654	No	No	30	0	15	0
655	228587	1.2104	SICU	85.8	Male	White	Medicare	EMERGENCY	No	No	No	Yes	No	No	No	No	81	185	87	28	37.6667	5	2	35	13	6	7.1	12.5	35.5	1.6	1.1108	12.729	21	172	29	137	4.4	103	99	880	No	ICU_discharge	1.2104	No	No	30	0	15	0
656	249660	1.9234	SICU	61.7	Male	White	Others	EMERGENCY	No	No	No	Yes	No	No	No	No	105	138	67	17	37.1111	1	1	18	14	4	11.9	13.6	37.2	0.7	1.1036	12.7742	11	140	25	137	3.9	101	98	2345	No	ICU_discharge	1.9234	No	No	30	0	15	0
657	236402	7.6045	SICU	77.47	Male	Others	Medicare	EMERGENCY	No	No	No	Yes	Yes	Yes	No	No	78	139	67	26	36.7778	4	3	47	8	7	10.8	11.9	34.3	0.8	1.4	15.9	8	164	24	135	3.7	98	100	2405	No	ICU_discharge	7.6045	No	Yes	30	0	15	0
658	245439	1.6152	SICU	58.19	Male	White	Private	EMERGENCY	No	No	No	No	No	Yes	No	No	77	142	77	21	36.6667	5	3	33	7	3	10.5	14.8	38.6	1.2	1.2	14	11	104	26	140	3.8	105	100	1700	No	ICU_discharge	1.6152	No	No	30	0	15	0
659	262259	18.6357	SICU	47.37	Female	White	Others	EMERGENCY	No	No	No	Yes	No	Yes	Yes	No	100	141	88	22	37.5556	2	2	32	15	3	9.7	9.4	27.9	0.6	1.3	13.8	8	121	23	139	3.5	107	100	1925	Yes	ICU_discharge	18.6357	No	Yes	30	0	15	0
660	252178	3.8518	SICU	54.15	Male	Others	Others	EMERGENCY	No	No	No	Yes	No	Yes	No	No	100	168	97	21	37.7778	6	3	29	9	5	14.2	14.4	43.3	2.3	1.1072	12.881	18	132	26	143	4	103	100	1998	No	ICU_discharge	3.8518	No	No	30	0	15	0
661	219878	1.1634	SICU	70.34	Male	Others	Medicare	EMERGENCY	No	No	No	No	No	Yes	Yes	No	92	139	47	14	37.9444	6	1	39	15	8	13.5	11.3	33.3	1.7	1.5	15.6	27	94	27	154	2.9	120	100	1770	No	ICU_discharge	1.1634	No	No	1.27351	1	1.27351	1
662	288469	2.0352	SICU	70.35	Female	White	Medicare	EMERGENCY	No	No	No	Yes	No	No	No	No	74	105	50	21	37	2	2	28	14	7	10.8	12.7	36.3	0.5	1.0988	12.7746	10	99	23	140	3.9	107	95	1440	Yes	ICU_discharge	2.0352	No	No	30	0	15	0
663	268708	2.9344	MICU	64.57	Male	White	Private	EMERGENCY	No	No	No	Yes	No	No	No	No	67	161	91	19	37.3333	2	1	38	15	12	7	13.5	37.7	1.5	1.1	13.4	21	149	20	130	3.5	95	97	2150	No	ICU_discharge	2.9344	No	Yes	30	0	15	0
664	252138	1.4273	SICU	49.26	Female	White	Private	EMERGENCY	No	No	No	Yes	No	Yes	No	No	69	138	71	16	36.2778	4	1	50	4	4	10.6	13.1	38.4	0.5	1.1	12.8	9	213	24	144	3.7	109	99	2685	No	ICU_discharge	1.4273	No	No	2.25432	1	2.25432	1
665	243028	7.2043	SICU	85.82	Female	White	Medicare	EMERGENCY	No	No	Yes	Yes	No	Yes	No	No	64	142	45	16	36	1	1	39	15	7	15.7	8.5	24.5	0.8	1.4	15.8	20	160	23	141	2.8	106	100	865	Yes	ICU_discharge	7.2043	No	No	8.27725	1	8.27725	1
666	231459	5.8485	SICU	84.34	Female	White	Medicare	EMERGENCY	No	No	Yes	Yes	No	Yes	No	No	102	153	63	16	37.6667	4	2	54	6	12	8.3	11.4	36.1	1	1	10.8	19	143	29	138	3.9	99	98	1582	No	ICU_discharge	5.8485	No	No	11.0232	1	11.0232	1
667	232226	1.1784	SICU	69.79	Male	White	Medicare	EMERGENCY	No	No	No	Yes	No	No	No	No	98	175	77	22	37.6667	1	2	25	13	6	7.7	13.1	38.3	0.9	1.1178	12.7762	18	114	23	139	3.9	105	99	1060	No	ICU_discharge	1.1784	No	No	30	0	15	0
668	208803	10.4403	SICU	80.11	Female	White	Medicare	EMERGENCY	No	No	No	Yes	No	Yes	No	No	87	147	77	21	36.5556	4	2	46	9	7	9.1	12.3	35.9	0.5	1	11.6	12	104	28	141	4.1	105	96	2017	No	ICU_discharge	10.4403	No	No	11.0568	1	11.0568	1
669	279678	39.2276	Others	56.12	Male	Others	Others	EMERGENCY	Yes	Yes	No	Yes	No	Yes	Yes	No	98	102	58	18	37.7	13	3	87	3	9	19.5	10.2	29.7	4.2	1.4	15.1	66	121	20	131	5.6	109	99	175	No	ICU_discharge	39.2276	No	Yes	30	0	15	0
670	215064	9.5068	SICU	79.46	Female	White	Medicare	EMERGENCY	No	Yes	No	No	No	Yes	No	No	91	148	77	21	37.1111	0	0	33	15	5	8.6	10.1	30.9	0.6	1	12	9	110	22	136	4.2	104	99	2510	Yes	ICU_discharge	9.5068	No	No	17.8582	1	15	0
671	279396	4.3139	SICU	85.84	Male	White	Medicare	EMERGENCY	No	No	No	Yes	No	Yes	No	No	95	100	59	26	39	1	2	36	15	7	11.6	13.3	38.8	0.8	1.1	12.4	14	148	23	137	2.8	105	96	750	No	ICU_death	3.99428	No	No	3.99428	1	3.99428	1
672	282380	6.2942	SICU	80.75	Female	White	Medicare	EMERGENCY	No	No	No	Yes	No	Yes	No	No	80	153	64	18	35.7778	1	1	43	15	5	18	12.9	38.2	1.1	1	12	16	122	23	137	4.1	102	98	824	No	ICU_discharge	6.2942	No	No	30	0	15	0
673	246594	2.5162	SICU	88.86	Female	White	Medicare	EMERGENCY	No	No	Yes	Yes	No	No	No	No	77	128	64	16	36.2222	2	2	33	13	7	10	13.2	39.5	1	1.2	13.8	14	201	29	142	3.8	104	95	1562	No	ICU_discharge	2.5162	No	Yes	30	0	15	0
674	274538	14.8063	SICU	38.23	Female	White	Private	EMERGENCY	No	No	No	Yes	No	Yes	Yes	No	82	142	82	20	37.5	6	1	25	9	1	12.6	11.6	32.8	0.6	1.1	13.4	10	132	29	137	4.2	101	100	2850	Yes	ICU_discharge	14.8063	No	No	30	0	15	0
675	290677	9.79	MICU	61.87	Male	Black	Others	EMERGENCY	No	No	No	Yes	Yes	No	No	Yes	89	178	87	14	37.2222	7	2	54	9	13	11.2	9.4	27	33.1	1.4	14.5	159	106	17	137	5.5	96	98	2065	No	ICU_re_admission	16.8607	No	Yes	30	0	15	0
676	212619	17.046	SICU	47.16	Female	Others	Medicare	EMERGENCY	No	No	No	Yes	No	Yes	Yes	No	77	147	76	22	37.7222	4	3	36	8	2	12.9	10.5	30.8	0.6	1.1	12	8	182	21	136	3.7	105	100	2425	No	ICU_discharge	17.046	No	No	30	0	15	0
677	233796	17.295	SICU	83.77	Female	White	Medicare	NO_EMERGENCY	No	No	No	Yes	No	Yes	Yes	No	65	110	56	16	35.8333	4	1	45	14	5	20	10.4	29.1	1.1	1	12	16	129	19	142	4.1	111	100	3245	No	ICU_discharge	17.295	No	Yes	17.3842	1	15	0
678	279426	2.0116	SICU	36.11	Male	White	Private	EMERGENCY	No	No	No	No	No	No	No	No	71	119	61	14	36.1111	1	1	15	15	1	6.2	13.9	40.2	0.9	1	12.1	6	103	29	138	4	102	94	4650	No	ICU_re_admission	5.69672	No	No	30	0	15	0
679	298653	4.7385	SICU	82.76	Male	Black	Medicare	EMERGENCY	No	No	No	Yes	No	Yes	No	No	70	161	95	10	36.1111	2	2	40	15	7	7.6	9.6	29.4	0.8	1.1398	12.3712	13	152	29	139	2.6	101	85	2405	Yes	ICU_discharge	4.7385	No	No	30	0	15	0
680	276121	1.3666	SICU	84.98	Male	Unknown	Medicare	EMERGENCY	No	No	No	Yes	No	No	No	No	79	198	79	17	36.3333	2	1	24	14	7	9.5	15.4	43.9	0.8	1.1	13.1	9	159	24	130	4	96	96	1745	No	ICU_discharge	1.3666	No	No	30	0	15	0
681	277802	1.9808	MICU	69.49	Female	White	Medicare	EMERGENCY	No	No	No	Yes	No	No	No	No	64	146	78	14	36.2778	5	2	51	14	12	6.8	10.9	30.3	0.9	1.1112	12.8732	31	123	26	142	3.2	105	98	215	No	ICU_discharge	1.9808	No	No	30	0	15	0
682	297255	4.1419	SICU	82.55	Male	White	Medicare	EMERGENCY	No	No	No	Yes	No	No	No	No	73	161	72	20	36.9444	4	1	32	14	7	8.2	12.2	37	2.2	1.2	13.8	40	110	24	142	4.7	107	93	1975	No	ICU_discharge	4.1419	No	No	30	0	15	0
683	216857	13.8151	SICU	57.85	Female	White	Private	EMERGENCY	No	No	No	No	No	Yes	Yes	No	70	132	64	14	37.1111	4	1	26	15	3	12	10.7	34.4	0.6	1.1024	12.787	13	112	26	140	3.6	104	100	1920	No	ICU_re_admission	17.6874	No	No	30	0	15	0
684	261894	2.4585	SICU	79.26	Male	White	Medicare	EMERGENCY	No	No	No	Yes	No	No	No	No	56	157	93	13	37.2222	2	2	40	13	6	11.7	14.3	41.2	0.8	1.1	12.7	13	114	29	138	3	102	100	2020	Yes	ICU_discharge	2.4585	No	No	30	0	15	0
685	223136	7.5773	SICU	70.94	Male	White	Medicare	EMERGENCY	No	Yes	Yes	Yes	No	No	No	No	54	148	82	16	36.9444	3	3	32	12	8	13	11.5	36	1.1	1.5	17.1	22	184	24	138	3.8	106	98	780	No	ICU_discharge	7.5773	No	No	30	0	15	0
686	242406	1.1789	SICU	53.45	Male	White	Medicare	EMERGENCY	No	No	No	No	No	Yes	No	No	101	145	78	18	37.1111	6	2	39	3	5	19.1	10.5	30.7	0.9278	1.6	16.7	17.306	173.316	22.334	131	3.9	100	97	2930	Yes	ICU_discharge	1.1789	No	Yes	1.48954	1	1.48954	1
687	241173	10.332	SICU	64.31	Male	Others	Private	EMERGENCY	No	No	Yes	Yes	No	Yes	No	No	95	160	67	18	36.5556	2	2	33	14	6	14	11.8	34.5	0.8	1.1	12.4	26	179	25	135	4.4	101	96	1765	No	ICU_discharge	10.332	No	No	30	0	15	0
688	284448	1.5123	SICU	86.53	Female	White	Private	EMERGENCY	No	No	Yes	No	No	Yes	No	No	51	110	58	18	38.1667	7	2	54	7	7	9.4	10.2	30.4	0.8	1.3	14.9	26	175	21	135	4.5	99	100	3570	Yes	ICU_discharge	1.5123	No	Yes	2.8316	1	2.8316	1
689	210909	4.2527	SICU	55.88	Male	White	Others	EMERGENCY	No	No	No	Yes	No	Yes	Yes	No	85	182	126	14	35.6667	4	2	34	6	5	8	14.2	41.5	0.8	1.0862	12.9184	9	95	24	139	4.1	105	100	1940	No	ICU_discharge	4.2527	No	No	30	0	15	0
690	249052	1.0334	SICU	82.63	Female	Black	Medicare	EMERGENCY	No	No	No	Yes	No	No	No	No	72	125	68	21	37.5	4	2	35	14	8	7.3	12	34.3	0.7	1.2	14.1	15	90	25	137	3.9	104	100	945	No	ICU_discharge	1.0334	No	No	30	0	15	0
691	298584	12.6708	SICU	75.28	Male	Unknown	Medicare	EMERGENCY	No	Yes	No	Yes	No	Yes	No	No	70	155	71	18	35.8889	4	2	49	15	9	9.7	9.8	28.9	1.2	1	12	19	169	24	138	3.8	105	100	461	No	ICU_discharge	12.6708	No	Yes	30	0	15	0
692	246096	1.3131	SICU	54.8	Male	White	Private	EMERGENCY	Yes	No	Yes	Yes	No	Yes	Yes	No	94	177	69	15	38.1667	7	2	34	15	4	15.7	16.6	47.5	1.3	1.6	17.6	18	176	28	151	3.5	109	99	8535	No	ICU_death	0.868137	No	No	0.868137	1	0.868137	1
693	241538	7.1069	SICU	51.75	Female	White	Private	EMERGENCY	No	No	No	No	Yes	No	No	No	69	145	69	15	36.7778	3	2	25	12	7	13.4	11.6	34.8	0.7	1.1	13.2	9	109	24	141	4.2	105	100	2960	Yes	ICU_discharge	7.1069	No	No	30	0	15	0
694	212694	1.6818	SICU	54.16	Male	White	Private	EMERGENCY	No	No	No	No	Yes	Yes	Yes	No	74	129	79	10	36.3333	2	3	33	13	5	7.7	15	43.1	0.7	1	12.2	9	126	29	135	4.5	100	95	2467	Yes	ICU_discharge	1.6818	No	No	30	0	15	0
695	221662	5.3531	SICU	49.88	Male	White	Others	EMERGENCY	No	No	No	Yes	No	Yes	Yes	No	90	135	80	18	36.2778	5	3	37	9	5	8.9	10.2	28.8	0.6	1.1	13.3	8	115	17	134	3.45	102	100	2850	No	ICU_discharge	5.3531	No	Yes	30	0	15	0
696	207273	1.1917	SICU	78.75	Male	White	Medicare	EMERGENCY	No	No	No	Yes	No	No	No	No	68	137	73	12	36.8333	2	1	24	14	6	11.5	17.7	52.9	0.6	1.1124	12.707	11	106	27	141	4	107	91	1775	No	ICU_discharge	1.1917	No	No	30	0	15	0
697	219424	1.2477	SICU	81.45	Male	Unknown	Medicare	EMERGENCY	No	No	Yes	No	No	No	Yes	No	74	123	75	25	36.4444	1	1	26	14	7	10.1	14.6	43	0.9	2.8	29.3	17	126	24	141	3.5	108	98	2345	No	ICU_discharge	1.2477	No	No	30	0	15	0
698	277321	2.1719	SICU	66.05	Male	White	Private	EMERGENCY	No	No	No	Yes	No	Yes	No	No	81	159	81	25	37.5556	1	2	39	15	11	9.5	10.4	32.2	0.7	1.1	13.4	9	103	26	127	4.2	94	97	1532	No	ICU_re_admission	8.92594	No	No	30	0	15	0
699	278792	2.1441	SICU	85.82	Male	White	Medicare	EMERGENCY	No	No	Yes	Yes	No	No	No	No	69	137	89	8	35.9444	6	2	42	8	7	5.3	14.2	41.6	0.9	1.1134	12.7978	22	98	22	136	5.9	104	99	1405	No	ICU_discharge	2.1441	No	No	20.358	1	15	0
700	211648	10.3688	SICU	62.62	Male	Black	Private	EMERGENCY	No	No	No	Yes	Yes	Yes	No	No	80	142	92	16	36.7778	3	1	34	10	13	8.4	12.7	36.2	1.2	1.1074	12.6006	13	222	24	137	3.4	101	98	3655	Yes	ICU_re_admission	16.4069	No	No	30	0	15	0
701	284301	2.9097	SICU	66.36	Male	White	Medicare	EMERGENCY	No	No	No	No	Yes	Yes	No	No	66	129	71	14	35.3889	5	1	54	3	6	9.1	12.6	35.6	1	1.1	12.9	17	119	26	134	3.4	100	100	2030	No	ICU_discharge	2.9097	No	No	30	0	15	0
702	273218	4.0714	SICU	51.13	Male	White	Others	EMERGENCY	No	No	No	No	No	No	No	No	80	138	78	9	37.6111	2	2	27	13	3	11.2	13.5	37.5	0.9	1.3	14.7	20	89	28	139	3.8	102	98	1400	No	ICU_re_admission	12.8004	No	No	30	0	15	0
703	238191	5.0536	SICU	79.59	Male	Others	Medicare	EMERGENCY	Yes	No	Yes	Yes	No	No	No	No	62	150	80	16	35.9444	4	2	41	10	12	8.8	9.5	27.5	3.4	1.4	15.9	64	128	21	144	3.9	108	100	655	No	ICU_discharge	5.0536	No	No	30	0	15	0
704	248338	2.9694	SICU	82.58	Male	White	Private	EMERGENCY	No	No	No	Yes	No	Yes	No	No	64	147	57	20	37.8889	6	2	49	9	6	8.6	11.4	34.6	1.6	1.2	13.5	39	247	27	139	3.1	102	100	897	No	ICU_discharge	2.9694	No	No	30	0	15	0
705	292457	14.9715	SICU	55.77	Male	White	Private	EMERGENCY	No	No	No	Yes	No	Yes	No	No	61	151	77	16	35.3889	2	0	21	15	3	5.4	12.3	35.2	0.9	1.1	12.2	15	132	22	139	4	108	100	1480	Yes	ICU_re_admission	16.8559	No	No	23.4866	1	15	0
706	245352	10.7627	SICU	37.2	Female	Others	Private	EMERGENCY	No	No	No	No	No	Yes	No	No	95	140	66	19	37.0556	1	2	26	15	4	12.3	9.6	29.4	0.6	1.1	13.1	12	193	24	138	3.8	103	100	3310	Yes	ICU_discharge	10.7627	No	No	30	0	15	0
707	261497	6.7174	SICU	68.98	Female	Black	Medicare	EMERGENCY	No	No	No	Yes	No	Yes	Yes	No	94	138	61	17	37.3333	8	2	57	3	16	3.1	8.1	23.2	1.1	1.1	13.1	10	98	26	137	3.7	99	100	2415	No	ICU_discharge	6.7174	No	Yes	7.18506	1	7.18506	1
708	223119	20.9298	SICU	70.76	Male	White	Private	EMERGENCY	No	No	No	No	No	Yes	No	No	99	127	72	16	36.7778	2	3	33	13	5	5.5	11.4	32.3	0.8	1.1224	12.7492	11	111	31	139	3.3	101	98	1175	No	ICU_discharge	20.9298	No	No	30	0	15	0
709	264561	9.7427	SICU	69.16	Female	Others	Medicare	EMERGENCY	No	Yes	Yes	Yes	No	Yes	Yes	No	88	140	65	13	36.8889	3	3	44	10	5	11.8	11.7	32.8	0.9	1.5	16.5	22	171	22	131	3.1	91	100	1960	No	ICU_discharge	9.7427	No	Yes	30	0	15	0
710	290015	2.6738	SICU	81.9	Male	White	Medicare	NO_EMERGENCY	No	No	No	No	No	No	No	No	73	153	68	10	35.8889	3	3	36	13	8	9.2	12	34.9	0.8	1	10.4	16	189	24	134	4.5	99	100	3245	No	ICU_discharge	2.6738	No	No	3.15037	1	3.15037	1
711	227222	2.0197	MICU	73.93	Male	White	Medicare	EMERGENCY	Yes	No	Yes	No	No	No	No	No	85	118	70	16	37.7778	2	3	31	13	7	6.6	8.6	27	0.9	1.4	16.1	18	130	30	134	3.2	95	98	2570	No	ICU_discharge	2.0197	No	Yes	30	0	15	0
712	271186	9.6097	SICU	64.17	Male	Unknown	Private	EMERGENCY	No	No	No	Yes	No	Yes	No	No	65	164	75	12	36.3889	0	0	28	15	4	10.9	13.1	40.7	0.8	1.1	11.4	14	128	26	140	3.4	104	100	1405	No	ICU_discharge	9.6097	No	No	30	0	15	0
713	297473	3.3184	SICU	78.52	Male	White	Medicare	EMERGENCY	No	No	No	Yes	No	No	No	No	103	145	77	16	36.8889	7	2	32	9	9	9	12.7	36.7	1.8	1.2	14.3	26	158	24	146	4.1	113	95	1280	No	ICU_discharge	3.3184	No	No	30	0	15	0
714	241976	5.5016	SICU	61.52	Male	Unknown	Private	EMERGENCY	No	No	No	Yes	No	Yes	No	No	89	146	75	8	36.8333	1	2	32	15	7	19.5	13.1	38.8	0.8	1.1178	12.467	13	275	25	139	3.3	106	100	3320	No	ICU_discharge	5.5016	No	No	30	0	15	0
715	238094	2.1731	SICU	60	Female	White	Others	EMERGENCY	No	No	No	Yes	No	Yes	No	No	55	164	85	22	37.2778	0	1	20	15	3	17.2	15.3	44.3	0.5	1.1014	12.7176	9	226	23	135	3	97	100	2870	No	ICU_discharge	2.1731	No	No	3.04668	1	3.04668	1
716	207669	1.1338	SICU	85.12	Male	White	Medicare	EMERGENCY	No	No	No	Yes	No	Yes	No	No	55	143	85	14	36.3889	2	2	31	15	11	12.6	12.4	36.9	1.6	1	10.6	20	123	23	137	4.7	105	97	1370	No	ICU_discharge	1.1338	No	No	13.2389	1	13.2389	1
717	271418	8.3504	SICU	86.62	Female	White	Medicare	EMERGENCY	Yes	No	Yes	Yes	No	Yes	Yes	No	57	203	78	14	35.3333	3	1	34	15	8	6.7	11.2	32.2	1	2	21.6	23	122	21	138	3.5	106	100	1775	No	ICU_discharge	8.3504	No	No	30	0	15	0
718	269300	3.7209	SICU	84.23	Male	Others	Others	EMERGENCY	No	No	Yes	Yes	No	Yes	Yes	No	80	169	74	13	37.6111	7	1	54	6	5	16.5	12	35.7	0.9	1.1	13.4	20	157	24	146	4.3	114	98	2740	Yes	ICU_death	3.27002	No	No	3.27002	1	3.27002	1
719	202716	3.8838	SICU	71.34	Male	Others	Medicare	EMERGENCY	No	No	No	Yes	No	Yes	No	No	114	171	74	17	38.1111	2	1	25	15	6	10.9	13.4	44	1.1	1.2	13.4	24	182	23	142	4.1	109	100	1515	No	ICU_discharge	3.8838	No	No	30	0	15	0
720	283957	2.072	SICU	53.86	Female	Others	Private	EMERGENCY	No	No	No	Yes	No	Yes	No	No	96	142	82	18	36.6111	0	2	24	15	5	8.3	13.3	39.5	0.6	1	10.9	8	116	23	141	3.3	107	95	2035	No	ICU_discharge	2.072	No	No	30	0	15	0
721	229823	9.0554	SICU	82.52	Female	White	Medicare	EMERGENCY	No	No	Yes	Yes	No	Yes	No	No	76	127	61	16	36.2778	4	2	43	13	5	7.5	11.1	32.5	1	1.3	13.6	21	114	23	140	4	98	100	2215	No	ICU_discharge	9.0554	No	Yes	30	0	15	0
722	294277	4.1317	SICU	57.83	Male	White	Private	EMERGENCY	No	No	No	Yes	No	Yes	No	No	62	120	67	14	36.1111	3	0	23	14	5	7.4	13.8	39.4	1	1	12.5	17	112	26	142	3.3	108	100	2120	No	ICU_discharge	4.1317	No	No	30	0	15	0
723	290201	11.9492	SICU	80.18	Female	Black	Medicare	EMERGENCY	No	No	No	Yes	No	Yes	Yes	No	76	154	66	22	37.7222	1	2	37	15	5	11.4	11.9	37.1	0.9	1.1	12.7	15	159	27	143	3.5	107	100	1557	No	ICU_discharge	11.9492	No	No	30	0	15	0
724	262192	1.5572	SICU	60.64	Male	Others	Medicare	EMERGENCY	No	No	Yes	Yes	No	No	No	No	85	110	90	14	35.3889	3	2	27	12	7	9	12.5	37.1	1	1	11.2	26	100	25	139	3.8	105	98	3680	No	ICU_discharge	1.5572	No	No	30	0	15	0
725	259582	2.8305	SICU	56.73	Male	White	Private	EMERGENCY	No	No	No	No	No	No	No	No	59	132	76	17	36.5	1	1	20	14	7	9.1	12.2	35.4	0.7	1.1	12.7	16	136	25	137	3.4	105	100	1135	No	ICU_discharge	2.8305	No	No	30	0	15	0
726	292453	2.8855	SICU	85.95	Female	White	Medicare	EMERGENCY	No	No	No	Yes	No	Yes	No	No	79	176	71	16	36.0556	0	1	34	15	7	14.2	11.1	32.3	0.9	1.1	12.7	19	179	28	143	3.7	106	100	1710	Yes	ICU_discharge	2.8855	No	No	3.10182	1	3.10182	1
727	272977	8.0077	SICU	82.25	Male	White	Medicare	EMERGENCY	No	No	Yes	Yes	No	Yes	Yes	No	59	132	47	10	35.3889	9	2	42	9	9	7	13.6	39.3	1	2.2	23	14	104	24	138	3.9	107	100	3175	No	ICU_discharge	8.0077	No	No	30	0	15	0
728	259800	10.8674	SICU	76.81	Female	White	Medicare	EMERGENCY	No	No	No	Yes	No	Yes	No	No	75	139	54	22	37	4	2	41	13	7	11.2	11	31.3	0.7	1.11	12.7944	19	108	23	139	5.6	109	91	2685	No	ICU_re_admission	21.5242	No	No	24.2596	1	15	0
729	281161	1.0355	MICU	33.91	Female	White	Private	EMERGENCY	No	No	No	No	No	No	No	No	58	136	85	14	36.7222	1	0	17	14	9	7.1	13.9	38.1	0.5	1.1002	12.6998	12	120	26	135	4.1	101	99	1065	No	ICU_discharge	1.0355	No	No	30	0	15	0
730	213545	1.0969	SICU	72.83	Male	White	Medicare	EMERGENCY	No	No	No	Yes	No	No	No	No	57	125	48	19	35.7222	5	3	39	12	12	13	11.5	32.7	1.1	1.2	13.8	26	146	23	142	3.9	109	97	2700	No	ICU_discharge	1.0969	No	No	30	0	15	0
731	207911	7.9338	SICU	71.85	Female	White	Medicare	EMERGENCY	No	Yes	No	Yes	No	Yes	No	No	55	103	56	19	35.4444	3	3	46	10	7	12.3	14.3	42.5	0.8	1	12.1	12	124	24	133	8.4	102	99	2040	No	ICU_discharge	7.9338	No	No	30	0	15	0
732	268666	4.042	SICU	75.36	Female	White	Medicare	EMERGENCY	Yes	No	Yes	No	No	No	No	No	74	103	57	19	37.0556	3	2	29	15	7	6.8	11.1	32	0.7	1.1	13.4	15	106	29	140	3.5	102	96	1500	Yes	ICU_discharge	4.042	No	No	30	0	15	0
733	263482	5.9266	SICU	84.72	Male	White	Medicare	EMERGENCY	No	No	Yes	Yes	No	No	No	No	81	134	67	14	37.2778	7	3	50	7	7	6.5	12.8	37.4	1.8	1.2	14.2	29	95	24	139	4.7	101	95	1200	Yes	ICU_discharge	5.9266	No	Yes	7.21719	1	7.21719	1
734	223783	1.0853	SICU	69.15	Male	White	Private	EMERGENCY	No	No	No	Yes	No	No	No	No	66	194	71	11	37	1	0	20	15	6	9.5	12.6	37.2	1.1	1.1	11.6	18	141	33	138	3.4	99	98	1510	No	ICU_discharge	1.0853	No	No	30	0	15	0
735	292122	7.3044	SICU	50.83	Male	White	Others	EMERGENCY	No	No	Yes	Yes	No	Yes	Yes	No	75	169	73	11	35.5556	8	2	52	4	7	12.3	15	41	1.1	4.7	45.4	21	104	28	142	3.3	106	97	4230	Yes	ICU_discharge	7.3044	No	No	11.5488	1	11.5488	1
736	245235	1.9563	SICU	65.09	Female	Others	Medicare	EMERGENCY	No	No	No	No	No	Yes	Yes	No	52	172	72	16	36.0997	7	3	70	3	4	15.8	14.7	41.2	0.7	1.1	13.3	13	129	27	148	4.4	109	100	5025	No	ICU_death	1.13425	No	No	1.13425	1	1.13425	1
737	288369	23.1463	SICU	68.09	Female	White	Medicare	EMERGENCY	No	No	No	Yes	No	Yes	Yes	No	84	167	72	21	36.6802	5	2	56	3	5	13.6	9.3	27.3	0.7	1	12.4	16	166	22	150	3.7	116	100	3560	No	ICU_discharge	23.1463	No	Yes	30	0	15	0
738	272405	2.2244	SICU	83.1	Male	White	Medicare	EMERGENCY	No	No	Yes	Yes	No	No	No	No	102	138	92	17	36.5	3	2	38	12	13	6	9.8	31.8	1.3	1.2	13.3	41	98	21	140	4.4	109	100	2355	No	ICU_discharge	2.2244	No	No	19.5202	1	15	0
739	261609	12.9123	MICU	76.59	Female	White	Medicare	EMERGENCY	Yes	Yes	Yes	Yes	No	Yes	Yes	No	100	115	70	21	36.1667	6	3	50	7	10	10.9	11.4	34.1	0.8	1.9	21.1	27	219	28	140	4.6	103	96	765	No	ICU_discharge	12.9123	No	Yes	18.1623	1	15	0
740	238716	1.9584	SICU	84.89	Female	White	Medicare	EMERGENCY	No	No	No	Yes	No	Yes	No	No	91	174	79	18	37.6111	2	1	38	15	8	8.8	11.5	34.6	0.9	1.1262	12.6956	17	95	24	136	3.1	103	100	597	No	ICU_discharge	1.9584	No	No	30	0	15	0
741	260406	5.9489	SICU	70.77	Male	White	Medicare	EMERGENCY	No	No	No	Yes	No	No	No	No	61	139	77	22	37.8333	3	1	23	14	6	7.3	13.7	39	1	1.1092	12.8202	14	198	26	130	4.8	94	93	1700	No	ICU_discharge	5.9489	No	Yes	30	0	15	0
742	280316	3.0114	SICU	89	Female	Black	Medicare	EMERGENCY	No	No	No	Yes	No	Yes	No	No	69	174	71.822	16	36.7222	7	1	52	5	9	8.5	11	35	1.6	1.4	14.6	22	117	22	136	4.3	105	100	2605	No	ICU_discharge	3.0114	No	No	8.45726	1	8.45726	1
743	290330	3.7288	MICU	75.07	Male	White	Medicare	EMERGENCY	No	Yes	No	Yes	No	No	No	No	103	109	54	23	36.5556	1	2	27	15	5	8.5	8.7	25.8	0.4	1.105	12.8048	12	101	27	135	4.4	101	97	1086	No	ICU_discharge	3.7288	No	No	30	0	15	0
744	245755	4.9609	Others	44.44	Male	White	Others	EMERGENCY	No	No	No	Yes	No	Yes	No	No	97	152	102	15	36.2778	4	3	35	7	2	9.7	15.2	43.2	0.8	1.1	13.2	9	134	28	141	4.2	102	98	820	Yes	ICU_discharge	4.9609	No	Yes	30	0	15	0
745	277081	1.1459	SICU	84.72	Female	White	Medicare	EMERGENCY	No	No	No	Yes	No	No	No	No	80	140	63	19	35.7222	3	2	29	11	7	16.8	11.3	32.8	0.7	1.1	12.7	12	166	26	137	3.7	100	96	1195	No	ICU_discharge	1.1459	No	No	7.39009	1	7.39009	1
746	233899	7.7833	SICU	55.54	Male	White	Private	EMERGENCY	No	No	Yes	No	No	Yes	No	No	79	119	80	15	38.3333	3	1	30	8	6	9.6	12.8	37.7	1.1	1.1	12.9	17	124	21	140	4.1	110	100	2524	Yes	ICU_discharge	7.7833	No	No	30	0	15	0
747	205740	1.2325	SICU	76.8	Female	White	Private	EMERGENCY	No	No	No	No	No	No	No	No	96	147	81	15	36.8889	2	0	22	14	7	7.5	12.9	40.2	0.7	1.2	12.5	14	122	23	139	3.8	103	98	2132	No	ICU_discharge	1.2325	No	No	30	0	15	0
748	273651	1.0639	SICU	54.16	Male	White	Private	EMERGENCY	Yes	No	No	Yes	No	No	No	No	87	119	81	18	35.5556	0	1	16	15	8	9.6	15.3	44.2	0.9	1.098	12.7714	14	114	22	143	3.2	113	99	3360	No	ICU_discharge	1.0639	No	No	30	0	15	0
749	216365	8.8406	SICU	56.51	Female	Others	Others	EMERGENCY	No	Yes	Yes	No	No	Yes	Yes	No	116	110	81	22	36.5556	6	3	44	7	3	8.1	10.6	32	0.6	1.3	13.8	17	135	23	138	3.7	108	97	3200	Yes	ICU_discharge	8.8406	No	Yes	30	0	15	0
750	212703	1.6819	SICU	83.44	Female	White	Medicare	EMERGENCY	No	No	No	Yes	No	Yes	No	No	84	147	60	17	37.2222	3	2	48	10	8	13.2	9.5	26.7	1	1.2	13.7	26	137	19	135	4.5	105	100	1220	No	ICU_discharge	1.6819	No	No	22.1257	1	15	0
751	285042	1.719	SICU	89	Female	White	Medicare	EMERGENCY	No	No	Yes	Yes	No	No	No	No	70	120	47	13	36.1111	4	2	39	6	5	7.9	13.3	39	0.5	1	11.8	16	148	26	140	4	106	98	1333	No	ICU_discharge	1.719	No	No	29.0543	1	15	0
752	243872	5.5331	SICU	79.72	Female	Unknown	Medicare	EMERGENCY	No	Yes	No	Yes	No	Yes	No	No	78	109	66	25	35.6667	3	3	41	10	5	12.4	10.3	29.1	0.9	1.1	12.6	17	84	19	137	4.1	105	100	2060	No	ICU_discharge	5.5331	No	Yes	5.53807	1	5.53807	1
753	264293	6.6074	SICU	59.26	Female	White	Medicare	EMERGENCY	No	No	No	Yes	No	Yes	No	No	65	145	69	17	38.0556	7	3	51	4	6	29.7	15	45.2	0.7	1.4	15.8	17	163	22	144	4.5	112	97	1175	Yes	ICU_death	6.452	No	Yes	6.452	1	6.452	1
754	285927	15.6574	SICU	58.25	Female	Black	Private	EMERGENCY	No	No	No	Yes	No	Yes	No	No	101	158	74	19	36.6667	3	2	27	8	5	10.6	14.9	43.7	0.8	1	11.8	11	113	26	140	4.2	100	93	2838	Yes	ICU_discharge	15.6574	No	No	30	0	15	0
755	266767	24.2136	SICU	83.13	Male	Others	Others	EMERGENCY	Yes	No	Yes	Yes	No	Yes	Yes	No	109	151	59	25	37	7	3	52	6	9	8.1	11.6	36.6	1.1	1.1	11.8	29	176	27	142	3.6	99	92	1993	No	ICU_re_admission	30.2579	No	No	30	0	15	0
756	221587	1.6019	SICU	65.43	Male	White	Medicare	EMERGENCY	No	No	No	No	No	No	No	No	75	160	82	14	36.6667	2	2	36	14	11	9.2	13.7	40.2	0.7	1.2	14	15	166	24	139	4.2	104	96	3325	No	ICU_re_admission	2.84006	No	No	30	0	15	0
757	296062	1.5891	SICU	51.13	Female	Others	Medicare	EMERGENCY	Yes	No	No	Yes	No	Yes	No	No	66	157	82	13	36.4444	7	1	27	14	13	8	11.2	36.1	5.2	1.1	12.3	30	171	29	138	3.4	97	100	1266.5	No	ICU_discharge	1.5891	No	No	30	0	15	0
758	226031	6.9062	SICU	58.17	Male	White	Private	EMERGENCY	No	No	No	Yes	No	Yes	No	No	60	139	66	18	37.1667	3	2	26	13	3	10.1	15.1	43.1	1	1.1	12.7	12	108	24	137	4.1	104	100	1410	No	ICU_discharge	6.9062	No	No	30	0	15	0
759	248471	1.2525	SICU	89	Male	White	Medicare	EMERGENCY	No	No	Yes	Yes	No	No	No	No	68	127	46	15	36.8889	3	3	49	13	12	10.1	9.7	28.1	1.1	1.4	15.7	21	95	18	145	3.5	110	97	1120	No	ICU_discharge	1.2525	No	No	6.57662	1	6.57662	1
760	235138	4.8284	SICU	66.14	Male	White	Medicare	EMERGENCY	No	Yes	No	No	No	No	No	No	93	112	64	18	36.9444	3	3	41	12	10	7.5	14.2	41	0.7	1	12	9	120	24	131	4.6	98	96	3000	No	ICU_discharge	4.8284	No	No	30	0	15	0
761	250297	4.0387	SICU	80.03	Female	White	Medicare	EMERGENCY	No	Yes	No	Yes	No	No	No	No	77	151	88	18	36.7778	3	2	33	11	5	10.5	11.7	32.9	0.5	1.1	11.9	14	117	24	137	3	101	95	1725	No	ICU_discharge	4.0387	No	No	30	0	15	0
762	298082	1.5713	SICU	81.94	Male	White	Medicare	EMERGENCY	No	No	No	No	No	No	No	No	50	171	61	18	36.2222	2	1	35	14	6	8.6	12.3	35.1	0.9	1.2	13.9	16	158	24	139	4	106	99	3300	No	ICU_discharge	1.5713	No	No	30	0	15	0
763	289210	4.9085	SICU	68.93	Male	White	Private	EMERGENCY	No	No	Yes	Yes	No	No	No	No	123	176	127	24	36.8889	5	2	27	12	5	8	12	35.5	1.2	1.1	13.4	16	178	26	139	3.6	103	96	1311	Yes	ICU_discharge	4.9085	No	No	30	0	15	0
764	219051	19.738	MICU	52	Female	White	Private	EMERGENCY	No	No	No	No	No	Yes	Yes	No	89	99	62	19	35.9444	13	3	58	6	6	8.5	10.9	31.1	3.4	2.4	24.6	48	193	11	117	4.1	86	98	1707	Yes	ICU_discharge	19.738	No	Yes	30	0	15	0
765	294356	11.2497	SICU	76.89	Female	Others	Medicare	EMERGENCY	No	No	No	Yes	No	Yes	No	No	72	214	65	18	36.6111	4	1	61	15	6	7.2	9.8	30	1.3	1.1	12.6	37	288	18	138	4.9	108	100	1500	No	ICU_re_admission	15.4202	No	Yes	30	0	15	0
766	236422	3.0825	SICU	56.47	Male	White	Private	EMERGENCY	No	Yes	No	No	Yes	Yes	No	No	96	121	70	20	37	3	3	39	8	7	17.1	12.5	36.3	1.1	1.3	14.4	10	199	23	140	3.6	106	99	2540	Yes	ICU_discharge	3.0825	No	No	30	0	15	0
767	253567	1.976	SICU	74.63	Female	White	Medicare	EMERGENCY	No	No	No	No	No	Yes	No	No	95	187	86.032	15	36.1111	1	1	28	15	5	9.6	11.3	34.1	0.6	1	12.3	12	133	25	138	3.8	103	100	2840	Yes	ICU_discharge	1.976	No	No	2.03633	1	2.03633	1
768	222770	4.4355	MICU	33.53	Male	White	Private	EMERGENCY	No	No	No	No	No	Yes	Yes	No	81	143	88	24	37.5	3	2	22	15	5	9	11.8	34.1	1	1.3	14.9	7	116	24	142	3.8	106	100	3355	No	ICU_re_admission	8.3535	No	No	30	0	15	0
769	241962	1.1091	SICU	80.74	Female	White	Medicare	EMERGENCY	No	No	No	Yes	No	No	No	No	68	96	69	14	36.7778	4	2	51	7	8	7.5	11.2	32.2	0.6	1.2	14.2	15	102	29	133	2.9	95	100	990	No	ICU_discharge	1.1091	No	Yes	30	0	15	0
770	249190	1.4941	SICU	55.51	Male	White	Others	EMERGENCY	Yes	No	No	Yes	No	No	No	No	106	172	97	19	36.6667	4	1	19	14	8	10.4	15.2	43.9	1.9	1.114	12.68	26	265	33	139	3.9	98	95	2935	No	ICU_discharge	1.4941	No	No	30	0	15	0
771	288187	13.487	SICU	45.84	Male	Black	Private	EMERGENCY	No	No	No	Yes	No	Yes	Yes	No	103	142	80	21	37.5556	1	1	28	15	4	15.9	14.8	41.7	1.1	1.2	14.1	13	180	24	137	5.6	101	100	3990	Yes	ICU_discharge	13.487	No	Yes	30	0	15	0
772	248409	7.8062	SICU	79.14	Male	White	Private	EMERGENCY	No	No	No	Yes	Yes	No	No	No	80	153	70	23	36.5	0	1	26	15	9	9.6	16.2	47.8	1	1.1	12.7	14	135	27	138	4.3	102	95	1760	No	ICU_discharge	7.8062	No	No	30	0	15	0
773	204800	2.8694	SICU	59.52	Female	White	Private	EMERGENCY	Yes	No	No	Yes	Yes	Yes	Yes	No	73	99	31	17	36.9444	6	2	46	15	13	10.2	11.9	36.3	0.7	1.6	17.2	14	134	30	139	4.1	103	96	1370	No	ICU_discharge	2.8694	No	No	3.15644	1	3.15644	1
774	228387	19.3638	SICU	55.81	Male	Black	Others	EMERGENCY	No	No	No	Yes	No	Yes	No	No	53	125	64	16	36.8333	2	1	29	15	6	15.6	10.6	32.8	2.5	1	11.3	29	102	24	128	4	100	100	3825	Yes	ICU_discharge	19.3638	No	No	30	0	15	0
775	203972	4.7376	SICU	79.07	Female	White	Medicare	EMERGENCY	No	No	No	Yes	No	Yes	No	No	68	139	61	16	37.6111	2	1	33	15	5	15.2	11.9	34.2	0.7	1.1	13.1	13	128	26	135	3.9	99	100	1455	No	ICU_discharge	4.7376	No	No	7.78519	1	7.78519	1
776	253232	2.2174	SICU	87.89	Male	White	Medicare	EMERGENCY	No	No	Yes	Yes	No	No	Yes	No	93	140	72	20	37	4	3	59	9	13	7.5	11.7	33.9	1.1	1.3	15.3	19	173	24	134	4.4	97	95	898	No	ICU_discharge	2.2174	No	No	30	0	15	0
777	257758	1.8757	SICU	64.74	Female	White	Private	EMERGENCY	No	No	No	No	No	No	No	No	78	137	78	19	36.7222	8	2	36	15	8	3.1	11.9	35.1	0.6	1.091	12.7216	18	76	26	143	3.7	107	83	300	No	ICU_discharge	1.8757	No	Yes	30	0	15	0
778	257729	7.8599	SICU	34.16	Male	White	Medicare	EMERGENCY	No	No	No	Yes	No	Yes	No	No	65	191	27	15	36.6111	3	1	11	14	5	11.8	16.2	44.9	1.1	1.1	12.9	9	99	28	132	5.9	96	98	3552	Yes	ICU_discharge	7.8599	No	No	30	0	15	0
779	225507	22.8504	SICU	72.98	Male	White	Medicare	EMERGENCY	No	No	No	Yes	No	Yes	Yes	No	91	119	72	15	36.8333	3	2	30	14	10	6.9	13.1	38.3	1	1.2	13.1	18	155	25	137	3.6	104	96	1730	No	ICU_discharge	22.8504	No	No	30	0	15	0
780	263325	1.8851	SICU	69.83	Female	White	Medicare	EMERGENCY	No	No	No	Yes	No	Yes	No	No	78	113	96	14	37.5556	3	1	43	8	5	8.4	11.2	31.7	0.7	1.1004	12.8456	9	107	26	139	3.6	106	95	817	No	ICU_discharge	1.8851	No	No	30	0	15	0
781	210229	3.6618	SICU	60.67	Male	White	Others	EMERGENCY	Yes	No	No	Yes	No	Yes	Yes	No	117	139	91	24	38.0556	3	3	32	13	8	6.9	11.3	33.1	0.6	1	11.6	13	101	29	145	2.6	108	99	1505	No	ICU_re_admission	4.9105	No	No	30	0	15	0
782	215528	2.1564	SICU	71.46	Female	White	Medicare	EMERGENCY	No	No	Yes	Yes	No	Yes	No	No	96	141	77	17	38.0556	5	2	35	6	10	10.9	10.6	33.1	0.7	1.4	14.8	16	263	25	143	3.3	109	97	2330	Yes	ICU_discharge	2.1564	No	No	2.45755	1	2.45755	1
783	276584	1.1714	SICU	80.26	Male	White	Medicare	EMERGENCY	No	No	Yes	No	Yes	Yes	No	No	107	119	65	15	36.9444	2	1	48	15	12	19	12.7	36.9	1.3	1.5	16.6	41	170	29	135	4.5	96	98	2775	No	ICU_discharge	1.1714	No	No	24.2443	1	15	0
784	207930	3.8378	MICU	87.77	Female	White	Medicare	EMERGENCY	No	No	Yes	Yes	Yes	No	No	No	70	111	53	17	35.9444	2	3	49	13	7	12.2	10.8	32.5	0.6	1.3	14.7	13	129	25	115	4.5	86	99	780	No	ICU_discharge	3.8378	No	No	30	0	15	0
785	276116	6.9504	SICU	42.51	Male	White	Others	NO_EMERGENCY	No	No	No	No	No	Yes	No	No	88	156	78	15	36.8333	3	3	29	10	5	9.5	14.3	40.9	0.9	1.2	13.1	12	136	23	141	3.7	107	96	2670	No	ICU_discharge	6.9504	No	No	30	0	15	0
786	257285	1.0059	SICU	85.44	Male	Others	Medicare	EMERGENCY	No	No	No	No	No	Yes	No	No	87	154	61	18	36.9444	4	3	47	7	6	12.3	14.4	43.5	0.8	1.0952	12.6966	10	107	22	142	3.6	110	100	1725	No	ICU_discharge	1.0059	No	No	30	0	15	0
787	200613	6.929	SICU	83.28	Female	White	Medicare	EMERGENCY	No	No	No	Yes	No	Yes	No	No	91	93	76	20	37.0556	7	3	72	5	8	15.1	9.1	27.9	2.3	1.1	12.6	36	183	21	144	4.2	106	100	1290	No	ICU_discharge	6.929	No	No	7.59477	1	7.59477	1
788	288588	5.0942	SICU	58.21	Male	Black	Private	EMERGENCY	No	No	No	Yes	No	Yes	Yes	No	95	154	95	19	36.2222	8	2	45	3	3	10.5	15	45.7	1	1.0938	12.8908	15	253	29	143	3.9	98	99	4035	No	ICU_discharge	5.0942	No	No	5.46626	1	5.46626	1
789	243848	1.1281	SICU	79.05	Female	White	Medicare	EMERGENCY	No	No	No	Yes	No	Yes	No	No	90	173	106	21	37.0556	5	2	53	4	7	16.9	13	40.5	0.6	1	10.9	11	191	23	140	3.6	100	100	2175	Yes	ICU_death	1.03589	No	No	1.03589	1	1.03589	1
790	235515	1.2561	SICU	72.25	Male	White	Medicare	EMERGENCY	No	No	No	No	No	No	No	No	72	125	71	32	35.7222	1	2	28	13	6	9.3	12.6	34.7	0.7	1.1	12.8	21	117	30	142	3.8	106	97	2756	No	ICU_discharge	1.2561	No	No	13.5224	1	13.5224	1
791	238502	22.8044	SICU	55.65	Male	Others	Private	EMERGENCY	Yes	No	No	Yes	No	Yes	Yes	No	80	140	71	21	37.1667	1	1	23	15	6	15.9	13.5	39.3	0.7	1.1	11.5	10	125	22	138	3.7	101	100	1880	No	ICU_discharge	22.8044	No	Yes	30	0	15	0
792	258687	7.1165	SICU	63.71	Female	White	Private	EMERGENCY	No	No	No	No	No	Yes	Yes	No	61	176	69	14	35.1667	4	2	33	15	5	18.5	11.7	33.7	0.7	1.2	13.9	9	117	22	138	3.1	112	100	3210	No	ICU_discharge	7.1165	No	Yes	30	0	15	0
793	238981	2.6213	SICU	62.79	Female	White	Private	EMERGENCY	No	No	Yes	Yes	No	No	No	No	97	150	52	19	36.8333	3	3	36	12	7	12	9.7	28.8	0.5	1.1	12.4	14	288	43	140	3.7	93	93	752	No	ICU_discharge	2.6213	No	Yes	30	0	15	0
794	218166	11.5338	SICU	61.05	Male	White	Private	EMERGENCY	No	No	No	Yes	No	Yes	No	No	63	128	93	24	35.1111	5	2	33	8	6	5.9	14	40.5	1	1.0938	12.907	20	128	28	142	3.8	104	100	2935	No	ICU_discharge	11.5338	No	No	30	0	15	0
795	201220	4.4013	MICU	62.68	Male	Others	Others	EMERGENCY	No	Yes	No	No	No	Yes	Yes	No	80	160	106	22	35.3889	5	2	40	15	5	13.6	13	41.5	3.7	1.1	12.9	208	367	22	160	4.4	123	100	1310	No	ICU_discharge	4.4013	No	Yes	4.92442	1	4.92442	1
796	267605	4.6562	SICU	57.12	Female	White	Private	EMERGENCY	No	No	No	Yes	No	No	No	No	96	128	71	27	37.2222	3	1	21	14	3	15.2	11.6	33.7	1.8	1.1032	12.8148	29	118	21	137	3.3	105	97	1515	No	ICU_discharge	4.6562	No	No	30	0	15	0
797	222954	1.0973	SICU	60.34	Male	Others	Others	EMERGENCY	No	No	No	Yes	No	No	No	No	70	147	82	16	36.6111	2	1	20	15	4	10.6	13.5	36.8	1.2	1.2	13.9	20	108	26	142	3	106	99	1975	No	ICU_discharge	1.0973	No	No	30	0	15	0
798	273113	14.3352	MICU	30.03	Female	White	Private	EMERGENCY	No	No	No	No	No	Yes	No	No	99	153	90	22	35.7778	4	2	28	15	3	13.4	12.9	41.4	1	1	11.9	17	242	15	144	4.5	110	98	1005	No	ICU_discharge	14.3352	No	No	30	0	15	0
799	286239	9.9393	MICU	66.49	Female	White	Medicare	EMERGENCY	No	No	No	No	No	Yes	No	No	92	128	68	12	36.6111	10	2	52	7	5	7.7	9.8	28.2	5.1	1.6	18.3	62	138	16	146	4	105	93	315	No	ICU_discharge	9.9393	No	Yes	30	0	15	0
800	279579	3.1529	SICU	81.76	Female	Unknown	Medicare	EMERGENCY	No	No	Yes	Yes	No	No	No	No	78	203	103	12	36.2966	1	2	41	13	5	6.7	12.9	37.1	0.7	1.6	17.5	29	159	24	137	3.7	103	99	5550	No	ICU_re_admission	9.05779	No	Yes	30	0	15	0
801	297205	2.0484	SICU	88.06	Male	White	Medicare	EMERGENCY	Yes	No	No	Yes	No	Yes	No	No	63	123	53	21	35.4444	4	3	31	11	7	11	13.4	38.8	1.1	1.2	13.5	21	112	22	140	4.4	109	99	1107	No	ICU_discharge	2.0484	No	No	30	0	15	0
802	202918	1.1288	SICU	52.02	Male	White	Others	EMERGENCY	No	No	No	Yes	No	No	No	No	78	150	98	18	37.1667	2	1	21	14	6	10.4	12.4	37.4	1.9	1	12	28	113	27	142	3.5	106	96	1760	No	ICU_discharge	1.1288	No	No	30	0	15	0
803	222394	5.9205	SICU	72.29	Female	White	Medicare	EMERGENCY	No	No	Yes	No	No	Yes	No	No	72	188	52	10	36.8889	1	2	37	15	8	12.9	12.8	38.5	0.7	1.1242	12.8392	20	131	24	137	5	102	100	1225	No	ICU_discharge	5.9205	No	No	10.3103	1	10.3103	1
804	281127	2.0873	SICU	50.66	Male	White	Private	EMERGENCY	No	No	No	Yes	No	Yes	Yes	No	93	127	67	21	38.6111	4	2	48	4	4	11.9	13.3	38.4	1.1	1.2	13.8	20	392	25	137	4.1	98	99	10525	No	ICU_discharge	2.0873	No	No	2.28926	1	2.28926	1
805	202894	1.97	SICU	55.36	Female	White	Private	EMERGENCY	No	No	No	No	Yes	No	No	No	73	106	48	18	37.5	1	2	31	15	10	13	11.9	34.7	0.6	1	12	12	119	24	139	4.5	107	98	1920	No	ICU_re_admission	3.84683	No	No	30	0	15	0
806	269733	2.9656	SICU	58.68	Male	White	Private	EMERGENCY	No	No	No	No	Yes	No	No	No	84	132	61	30	36.0556	4	3	32	11	9	10.4	13.6	38.3	0.7	1.1046	12.8218	13	138	25	139	3.8	106	99	2135	No	ICU_discharge	2.9656	No	No	30	0	15	0
807	298075	2.0914	SICU	71.42	Male	White	Medicare	EMERGENCY	No	No	No	Yes	Yes	No	No	No	96	159	92	20	35.8333	2	1	30	14	17	9.8	13.3	37.2	0.6	1	12.4	23	168	22	142	4.1	108	98	1700	No	ICU_discharge	2.0914	No	No	15.384	1	15	0
808	275576	21.6219	SICU	40.49	Male	Others	Private	EMERGENCY	No	No	No	Yes	No	Yes	No	No	90	131	117	16	38.3333	4	1	13	15	2	11.5	13.6	41.6	1.3	1	12.4	16	123	25	140	3.4	105	100	1940	Yes	ICU_discharge	21.6219	No	No	30	0	15	0
809	248647	14.1244	SICU	53.84	Female	Others	Others	EMERGENCY	No	No	No	Yes	No	Yes	Yes	No	99	204	72	18	38.1667	7	2	38	6	3	15.3	11.8	34.8	0.7	1.1	12.9	6	124	25	146	3.6	111	92	3425	Yes	ICU_discharge	14.1244	No	No	30	0	15	0
810	247508	2.9131	SICU	66.99	Male	Others	Medicare	EMERGENCY	No	No	No	Yes	No	Yes	No	No	56	142	74	15	35	6	2	40	14	4	16.9	12.8	33.1	0.9	1.2	13.5	10	110	21	138	3.3	105	100	770	No	ICU_discharge	2.9131	No	No	30	0	15	0
811	286607	3.4071	SICU	83.88	Male	White	Medicare	EMERGENCY	No	No	No	Yes	No	Yes	No	No	67	142	93	13	36.8889	6	2	48	13	5	10.1	12.5	34.5	1.1	1.2	13.5	17	134	30	140	3.5	104	99	950	No	ICU_discharge	3.4071	No	Yes	30	0	15	0
812	259191	18.6194	SICU	65.74	Male	White	Private	EMERGENCY	No	No	No	Yes	No	Yes	Yes	No	86	140	96	20	36.3889	8	3	47	12	5	5.2	8.9	25.5	0.8	1.3	15.2	7	162	24	140	3.1	106	100	2382	No	ICU_re_admission	21.0023	No	Yes	30	0	15	0
813	207844	6.2699	SICU	49.55	Male	Black	Private	EMERGENCY	No	No	No	Yes	No	Yes	No	No	78	119	69	20	37.1111	4	1	21	14	3	11.1	13.5	39.2	0.8	1	12.1	12	130	26	141	4	105	99	1069	Yes	ICU_discharge	6.2699	No	No	30	0	15	0
814	246239	2.5426	SICU	36.79	Female	Others	Private	EMERGENCY	No	No	No	No	No	No	No	No	82.734	142.072	76.682	15.82	36.8581	0	0	8	14.984	1	10.8	9.8	29.8	0.5	1	12.3	6	138	24	141	3.7	110	98.502	2558.86	Yes	ICU_discharge	2.5426	No	No	30	0	15	0
815	223790	3.508	SICU	20	Male	White	Private	EMERGENCY	No	No	No	No	No	Yes	No	No	65	120	52	16	37	2	3	26	13	1	10.4	13	37.6	0.9	1.2	13.7	12	125	27	136	4	97	100	4820	Yes	ICU_discharge	3.508	No	No	30	0	15	0
816	234813	1.9018	SICU	85.75	Female	Black	Medicare	EMERGENCY	No	No	No	Yes	No	Yes	Yes	No	70	151	87	15	35.2778	1	0	28	15	8	4.3	8	25.3	0.8	1.2	13.9	19	100	22	136	4.2	108	100	1375	No	ICU_discharge	1.9018	No	No	30	0	15	0
817	211031	10.3829	SICU	73.31	Female	White	Medicare	EMERGENCY	No	No	Yes	No	No	Yes	No	No	63	142	59	20	36.2222	2	2	36	15	6	3.8	10.4	32.6	0.5	1	12.1	9	126	24	139	3.3	106	100	1639	No	ICU_discharge	10.3829	No	No	30	0	15	0
818	270249	10.2239	SICU	51.29	Male	Unknown	Private	EMERGENCY	No	No	No	Yes	No	Yes	No	No	93	157	99	15	37.0556	1	1	23	15	7	7.8	14	40.9	0.7	1	12.2	10	83	29	140	3.8	104	100	1390	No	ICU_discharge	10.2239	No	No	30	0	15	0
819	260565	7.0917	SICU	42.5	Male	White	Private	EMERGENCY	No	No	No	Yes	No	Yes	No	No	77	163	88	17	36.7222	5	2	39	6	2	20.9	15.5	41	1.3	1	11.8	19	140	24	124	2.8	85	91	4230	No	ICU_re_admission	8.19973	No	No	30	0	15	0
820	222205	1.3128	SICU	46.84	Male	Others	Others	EMERGENCY	Yes	No	No	Yes	No	No	No	No	120	130	100	33	37.5	1	2	22	15	4	14.6	16.5	49.9	0.9	1.1	13.1	15	201	20	135	4.9	101	97	3125	No	ICU_discharge	1.3128	No	No	30	0	15	0
821	232989	8.3065	SICU	30.79	Female	Unknown	Private	EMERGENCY	No	No	No	Yes	No	Yes	Yes	No	103	161	110	14	37.8333	4	1	25	15	4	13.2	6.9	19.8	2.3	1.1038	12.6358	23	211	22	137	4.5	106	100	3720	Yes	ICU_discharge	8.3065	No	Yes	9.00925	1	9.00925	1
822	272090	2.6642	SICU	68.98	Male	White	Medicare	EMERGENCY	No	Yes	No	Yes	No	Yes	No	No	64	167	75	18	37.1667	2	2	30	13	4	10	14.5	39.6	0.8	1	12	8	108	27	130	4.2	90	100	1475	No	ICU_discharge	2.6642	No	No	30	0	15	0
823	282715	11.605	SICU	65.12	Male	Black	Others	EMERGENCY	No	No	No	Yes	No	Yes	Yes	No	77	170	95	22	37.2222	3	2	28	10	6	13.4	13.9	38.4	1.4	1.3	14.6	14	203	30	142	3.8	101	98	4090	Yes	ICU_discharge	11.605	No	Yes	30	0	15	0
824	299743	1.2901	SICU	86.67	Female	White	Private	EMERGENCY	Yes	No	No	Yes	No	No	No	No	81	153	74	15	36.2778	3	1	34	14	7	6	13.6	42	1.3	1.1028	12.7504	39	97	32	138	4.7	98	90	800	No	ICU_discharge	1.2901	No	No	30	0	15	0
825	210449	8.3799	SICU	50.32	Female	Others	Medicare	EMERGENCY	No	No	No	Yes	No	Yes	No	No	69	138	80	14	36.8889	0	1	23	15	6	12.9	12.1	37.5	0.6	0.9	11.3	10	136	25	134	3.1	95	100	2110	No	ICU_discharge	8.3799	No	Yes	30	0	15	0
826	228194	2.8378	SICU	89	Male	Unknown	Medicare	EMERGENCY	No	No	No	No	No	Yes	No	No	78	130	44	16	37.2778	6	1	50	6	12	9.7	12.3	36.5	0.7	1.1	12.8	15	115	27	139	3.9	98	100	1391	No	ICU_discharge	2.8378	No	No	3.36399	1	3.36399	1
827	272178	7.8615	SICU	62.83	Male	White	Medicare	NO_EMERGENCY	No	No	Yes	Yes	No	Yes	Yes	No	72	148	69	13	36.6111	6	3	60	5	10	18.3	13.6	42.7	1.7	1.1598	12.8272	59	144	27	140	4.8	102	92	2605	No	ICU_discharge	7.8615	No	No	10.1615	1	10.1615	1
828	200723	2.2755	SICU	70.05	Male	Black	Medicare	EMERGENCY	No	No	Yes	Yes	No	No	No	No	64	172	84	15	37.6111	0	1	29	15	6	6.9	13.5	41.6	1.1	2.1	21.7	16	102	27	147	3.8	110	98	3450	No	ICU_discharge	2.2755	No	Yes	30	0	15	0
829	246984	4.9403	MICU	74.68	Male	White	Medicare	EMERGENCY	No	No	Yes	Yes	No	Yes	No	No	58	162	57	16	38	6	1	38	15	10	9.6	9.8	29.7	1.8	1.2	14	33	163	23	138	3.8	107	99	1250	No	ICU_discharge	4.9403	No	No	5.40845	1	5.40845	1
830	259802	1.8646	SICU	81.98	Male	White	Medicare	EMERGENCY	No	No	No	Yes	No	No	No	No	65	148	63	22	36.7222	2	2	33	13	8	9.1	13	39.5	0.8	1.1032	12.8196	14	126	28	138	3.9	102	100	2175	No	ICU_discharge	1.8646	No	No	30	0	15	0
831	229965	8.6534	SICU	50.64	Male	White	Others	EMERGENCY	Yes	No	No	Yes	No	Yes	No	No	76	171	106	18	37.2222	6	2	33	10	5	8.3	12.9	37.9	1	1.1	13	20	136	23	141	4.1	110	100	1500	No	ICU_re_admission	11.1367	No	No	30	0	15	0
832	287689	9.9835	SICU	86.87	Male	Unknown	Medicare	EMERGENCY	No	Yes	Yes	Yes	No	Yes	No	No	78	145	63	13	36.9444	4	2	39	10	8	14	11.1	33.3	1	1.4	14.8	20	167	24	134	3.9	101	97	2930	No	ICU_discharge	9.9835	No	Yes	19.2031	1	15	0
833	289296	3.0502	SICU	66.54	Male	White	Medicare	EMERGENCY	No	No	No	Yes	No	No	No	No	109	210	100	19	36.8889	0	1	22	15	6	10.6	14	40.8	0.8	1.2	14.4	14	141.962	23	135	3.6	102	97	1520	No	ICU_discharge	3.0502	No	No	30	0	15	0
834	230552	1.3471	SICU	66.66	Male	White	Medicare	EMERGENCY	No	No	No	Yes	No	Yes	No	No	75	125	79	16	35.6667	1	1	20	14	4	8.2	14.2	40	0.8	1.1008	12.9242	16	99	22	139	3.6	107	100	3020	No	ICU_discharge	1.3471	No	No	30	0	15	0
835	219853	16.493	SICU	74.47	Male	White	Medicare	EMERGENCY	No	Yes	No	No	No	Yes	Yes	No	66	130	70	8	35.2222	4	2	50	15	6	6.5	14.7	42	0.9	1.3	14.5	16	158	29	144	3.9	107	100	755	No	ICU_discharge	16.493	No	No	30	0	15	0
836	221041	5.2541	SICU	75.54	Female	Black	Medicare	EMERGENCY	Yes	No	Yes	Yes	No	Yes	Yes	No	77	163	72	19	36.1667	5	2	66	3	9	9.8	10.4	32.8	1	1	12.3	23	125	26	145	3.4	106	100	3962	Yes	ICU_discharge	5.2541	No	Yes	5.38388	1	5.38388	1
837	201955	3.878	SICU	51.95	Male	Others	Others	EMERGENCY	No	No	No	Yes	No	Yes	No	No	75	108	72	18	36.5556	2	2	21	14	5	3.4	4.6	12.1	0.6	1.6	17.6	10	109	12	145	3	93	100	2430	No	ICU_discharge	3.878	No	Yes	30	0	15	0
838	269151	2.4485	MICU	50	Male	White	Private	EMERGENCY	No	No	No	No	No	No	No	No	90	138	83	23	36.2222	1	1	22	15	10	9	13.5	38.3	1.1	1	12.4	14	129	27	141	4.2	103	97	1600	No	ICU_discharge	2.4485	No	No	30	0	15	0
839	239136	7.6434	SICU	75.42	Male	White	Medicare	EMERGENCY	Yes	Yes	Yes	Yes	No	Yes	Yes	Yes	85	134	67	15	35.9444	7	1	38	15	8	9.1	10.5	30.8	6.4	1.2	14.2	45	94	29	137	4.2	98	100	926	No	ICU_discharge	7.6434	No	No	7.84	1	7.84	1
840	271524	1.7315	MICU	40.07	Male	Unknown	Medicare	EMERGENCY	No	No	No	Yes	No	Yes	Yes	No	90	162	90	17	36.5556	7	1	45	15	8	9.1	10.8	31.6	4.5	1	12.1	36	303	27	132	3.6	90	100	118	Yes	ICU_death	1.05853	No	No	1.05853	1	1.05853	1
841	292270	1.8889	SICU	64.9	Male	White	Others	EMERGENCY	No	No	No	Yes	Yes	No	No	No	86	155	67	18	35.1667	7	2	36	11	14	4.6	10	28.2	0.8	0.9	10.9	15	138	30	142	3.2	99	98	6695	No	ICU_discharge	1.8889	No	Yes	28.1455	1	15	0
842	290290	1.856	Others	32.54	Male	Others	Others	EMERGENCY	No	No	Yes	No	No	Yes	Yes	No	78	188	87.31	24	36.6809	4	1	17	15	2	14.7	13.3	37.4	0.8	1.4	15.5	10	185	19	139	3.2	100	35	5800	No	ICU_discharge	1.856	No	No	1.90231	1	1.90231	1
843	280274	6.6319	SICU	66.85	Male	White	Medicare	EMERGENCY	No	No	No	Yes	No	Yes	Yes	No	84	131	66	30	36.7222	5	3	44	7	7	14.9	12.4	36	1	1.1038	12.823	19	186	26	137	4.5	103	95	1385	No	ICU_discharge	6.6319	No	No	30	0	15	0
844	228948	10.9672	SICU	78.09	Male	White	Private	EMERGENCY	No	Yes	No	Yes	No	Yes	No	No	92	141	55	29	37.5	5	2	47	8	6	6.8	11.5	31.5	1.1	1.9	20.3	21	114	25	140	3.4	105	88	670	No	ICU_discharge	10.9672	No	Yes	30	0	15	0
845	243750	4.3299	SICU	40.31	Female	White	Others	NO_EMERGENCY	No	No	No	No	No	No	Yes	No	68	157	90	14	36.5	1	2	20	13	4	16.9	11.7	34.7	0.5	0.9	10.2	9	140	19	143	3.6	114	100	2900	No	ICU_discharge	4.3299	No	No	30	0	15	0
846	206521	1.8524	SICU	56.81	Male	Black	Others	EMERGENCY	No	No	Yes	Yes	No	Yes	Yes	No	60	108	59	14	35.2778	6	1	35	15	6	9.8	11.1	33.1	1	1.9	20.1	17	178	29	142	3.4	108	100	2150	No	ICU_discharge	1.8524	No	No	2.22736	1	2.22736	1
847	231955	1.8093	MICU	71.5	Male	White	Medicare	EMERGENCY	No	No	No	Yes	No	No	No	No	82	129	73	19	36.1667	3	0	39	14	11	5.7	13.4	39.2	0.7	1	12.4	32	161	25	145	4.1	112	99	1675	No	ICU_discharge	1.8093	No	No	30	0	15	0
848	205701	5.6899	SICU	57.9	Male	White	Medicare	EMERGENCY	No	Yes	No	No	No	Yes	No	No	70	140	77	24	36.5	1	1	21	15	6	6.4	10.9	33.2	0.8	1.1	12.4	10	119	23	142	4.1	110	97	730	Yes	ICU_discharge	5.6899	No	Yes	30	0	15	0
849	276205	1.198	SICU	49.46	Male	Black	Private	EMERGENCY	No	No	No	Yes	No	No	No	No	66	189	116	21	36.7778	1	1	19	15	2	3.3	13.3	40.8	1.2	1	12.4	16	92	28	139	3.3	101	100	825	No	ICU_discharge	1.198	No	No	30	0	15	0
850	200072	2.8856	SICU	55.2	Male	White	Others	EMERGENCY	No	No	No	Yes	No	No	No	No	72	152	73	17	36.7778	0	1	17	15	4	7.5	14	37.9	1	1.3	15.2	18	158	24	137	4.3	104	98	1175	No	ICU_re_admission	20.5767	No	Yes	30	0	15	0
851	265282	1.0861	SICU	68.72	Female	White	Medicare	EMERGENCY	No	No	No	No	No	No	No	No	62	142	72	17	37.2222	2	1	20	14	5	8.2	12.8	37.2	0.6	1.2	13.5	11	112	22	139	3.8	106	98	2420	No	ICU_discharge	1.0861	No	No	30	0	15	0
852	265944	9.7776	SICU	46.29	Female	White	Private	EMERGENCY	No	Yes	No	Yes	Yes	Yes	Yes	No	75	167	95	15	37.1667	4	0	36	15	7	19.1	12.2	35.8	1.1	1.1026	12.822	24	252	26	138	3.5	101	100	829	Yes	ICU_death	9.74574	No	No	9.74574	1	9.74574	1
853	201868	12.8605	SICU	63.8	Female	White	Private	EMERGENCY	No	No	Yes	Yes	No	Yes	No	No	90	145	63	20	37.7222	4	3	42	7	4	9.6	9.3	27.2	0.706	2.6	26.9	16.36	148.938	25.148	140	3.5	104.59	100	2090	Yes	ICU_discharge	12.8605	No	Yes	30	0	15	0
854	205193	1.1349	SICU	69.2	Female	Others	Medicare	EMERGENCY	No	No	No	Yes	No	Yes	Yes	No	69	128	69	22	35.5	6	3	60	3	5	18	15	46.8	0.6	1.0986	12.8738	14	302	20	142	3.7	104	100	10100	Yes	ICU_discharge	1.1349	No	No	1.48448	1	1.48448	1
855	223350	16.8625	SICU	66.54	Female	White	Medicare	EMERGENCY	No	No	No	No	No	Yes	Yes	No	72	162	86	15	36.8889	1	2	36	15	4	13.3	11.9	34.5	0.6	1.2	13.9	11	127	23	137	3	107	100	2540	No	ICU_discharge	16.8625	No	No	30	0	15	0
856	207878	9.9196	SICU	64.86	Female	Others	Private	EMERGENCY	No	No	No	Yes	No	Yes	No	No	76	107	83	15	37.7778	4	2	36	9	6	14	12.9	37.4	0.9	1.1	12.9	12	160	28	138	3.8	99	100	3925	Yes	ICU_discharge	9.9196	No	No	30	0	15	0
857	207145	1.4869	SICU	54.74	Female	White	Private	EMERGENCY	No	No	No	Yes	Yes	Yes	No	No	74	109	57	13	38.2778	3	3	36	12	9	12.9	10.2	30.6	0.5	1	11.5	7	139	21	133	3.4	101	100	2405	No	ICU_discharge	1.4869	No	No	30	0	15	0
858	240953	1.0561	SICU	57.97	Female	White	Private	EMERGENCY	No	No	No	No	No	No	No	No	74	134	60	14	35.6667	2	2	20	14	4	9.4	11.8	36.3	0.7	1	11.5	7	128	21	140	4.2	109	100	1810	No	ICU_discharge	1.0561	No	No	30	0	15	0
859	261545	2.0286	SICU	60.07	Female	Others	Others	EMERGENCY	No	No	No	Yes	No	No	No	No	67	192	91	17	36.4444	3	1	31	14	8	7.4	8.7	27.7	2.3	1.1	12.5	36	119	21	137	6	110	100	2300	No	ICU_discharge	2.0286	No	No	30	0	15	0
860	214648	9.1357	SICU	75.96	Male	White	Medicare	EMERGENCY	No	No	Yes	Yes	Yes	Yes	Yes	No	73	142	49	17	36.6667	4	2	42	9	10	18.8	13.2	39.2	1	1.2	14.4	27	182	22	140	4.1	109	98	2340	No	ICU_discharge	9.1357	No	No	30	0	15	0
861	247861	1.7799	SICU	75.19	Female	White	Medicare	EMERGENCY	No	No	No	Yes	No	No	No	No	90	132	61	15	36.8333	2	1	22	14	5	11.8	13.1	37.2	0.6	1.105	12.7376	18	164	26	139	3.5	104	97	1010	No	ICU_discharge	1.7799	No	No	9.89617	1	9.89617	1
862	298499	3.4203	MICU	39.18	Female	Black	Others	EMERGENCY	No	No	No	Yes	No	Yes	No	No	109	121	86	21	37.8333	7	2	54	5	8	19.8	10.4	30.2	1.1	1.3	15.1	26	153	22	135	4.5	100	100	1832	No	ICU_discharge	3.4203	No	Yes	30	0	15	0
863	263642	1.0762	SICU	85.95	Male	Others	Others	EMERGENCY	No	No	Yes	Yes	No	Yes	No	No	77	125	67	20	35.7778	0	1	24	15	6	12.3	12.4	36.3	1	1.4	15.9	16	206	25	141	3.9	103	100	2675	Yes	ICU_discharge	1.0762	No	Yes	1.17145	1	1.17145	1
864	252216	1.2038	SICU	89	Female	White	Medicare	EMERGENCY	No	No	No	Yes	No	No	No	No	84	169	71	21	35.8333	4	2	33	9	5	11.1	11.2	35	0.6	1.0998	12.699	9	142	20	130	4.4	97	99	1290	No	ICU_discharge	1.2038	No	No	30	0	15	0
865	235858	4.7692	SICU	70.59	Male	Others	Medicare	EMERGENCY	No	Yes	No	No	No	Yes	No	No	93	92	24	12	35.8333	3	3	35	13	8	7.7	12.5	35.2	0.9	1.3	14.5	17	121	24	141	4	109	95	1280	Yes	ICU_discharge	4.7692	No	No	5.97203	1	5.97203	1
866	296259	3.1694	SICU	61.06	Male	Black	Private	EMERGENCY	Yes	No	No	Yes	No	No	No	No	77	135	62	16	38.8889	3	0	28	14	7	7.1	8	23.3	1.5	1.6	16.5	32	130	25	138	4.2	103	99	1980	No	ICU_discharge	3.1694	No	Yes	30	0	15	0
867	254093	9.0872	SICU	69.73	Male	White	Medicare	EMERGENCY	No	No	Yes	Yes	No	Yes	No	No	77	187	105	17	36.1111	4	2	33	12	7	11.9	11.3	31.6	3.2	1.2	13.9	64	135	20	144	4.8	112	100	2460	No	ICU_discharge	9.0872	No	No	30	0	15	0
868	230569	1.2881	SICU	50.25	Male	White	Private	EMERGENCY	No	No	No	Yes	No	No	No	No	81	177	86	11	37	1	1	24	13	3	13	16	44.9	1	1.1214	12.9352	19	114	26	137	3.5	97	98	720	No	ICU_re_admission	2.90788	No	No	30	0	15	0
869	296275	12.6463	SICU	80	Female	White	Medicare	EMERGENCY	Yes	No	No	Yes	No	Yes	Yes	No	73	133	79	17	36.6667	1	0	28	15	8	7.4	13.3	37.7	0.9	1	12.3	22	115	30	141	3.7	99	98	945	No	ICU_discharge	12.6463	No	No	30	0	15	0
870	225791	3.4457	MICU	62.19	Male	White	Others	EMERGENCY	No	No	No	No	No	No	No	Yes	114	136	103	15	36.2778	13	2	55	4	7	8.3	9.5	28.4	5.5	1.7	18.4	33	124	25	137	4.1	99	96	722.068	No	ICU_re_admission	28.2761	No	Yes	30	0	15	0
871	256446	1.8524	MICU	82.42	Female	White	Medicare	EMERGENCY	No	No	Yes	No	No	No	No	No	102	154	84	23	36.0556	5	2	43	9	5	12.7	8.4	25.8	1.6	1.4	15.6	65	143	16	145	3.9	114	100	2110	Yes	ICU_discharge	1.8524	No	No	6.11024	1	6.11024	1
872	297858	11.196	SICU	78.94	Female	White	Medicare	EMERGENCY	Yes	No	No	Yes	No	Yes	Yes	No	73	130	66	21	36.1667	5	3	46	12	10	11	10	29.6	2.3	1.3	14.7	63	385	21	138	4.7	98	89	2730	No	ICU_discharge	11.196	No	No	12.2716	1	12.2716	1
873	293132	1.0946	SICU	51.16	Female	White	Private	EMERGENCY	No	No	No	No	No	Yes	No	No	96	155	78	16	37.8889	0	0	30	15	11	11.8	11	32.4	0.7	1	12.4	11	133	21	133	3.7	106	100	3535	No	ICU_re_admission	3.81425	No	No	30	0	15	0
874	230239	2.2404	SICU	75.51	Male	White	Medicare	EMERGENCY	No	No	No	No	No	Yes	No	No	97	152	112	13	36.5556	5	2	45	13	8	9.3	11.1	34.2	0.9	1.102	12.8012	13	118	25	139	3.8	106	98	240	No	ICU_re_admission	8.0403	No	No	19.3496	1	15	0
875	211421	3.8991	SICU	34.14	Male	White	Private	EMERGENCY	No	No	No	No	No	No	No	No	72	153	95	10	37.5	2	0	10	14	1	7.5	13.9	42.2	1.1	1.1	13.3	19	104	25	141	3.9	106	99	1365	No	ICU_discharge	3.8991	No	No	30	0	15	0
876	256279	1.0837	SICU	74.92	Female	White	Medicare	EMERGENCY	No	No	No	Yes	No	No	No	No	88	188	78	20	36.3333	2	1	28	14	12	6.5	11.8	35.3	1.3	1	12.1	17	214	23	135	9.4	101	98	973	No	ICU_discharge	1.0837	No	No	30	0	15	0
877	283477	5.3424	SICU	71.84	Female	White	Medicare	EMERGENCY	No	Yes	No	Yes	No	Yes	No	No	96	156	104	20	37.1667	1	1	30	15	6	23.1	14.4	42.9	0.8	1.2	14.3	10	300	22	137	3.8	97	100	1093	Yes	ICU_discharge	5.3424	No	No	5.72253	1	5.72253	1
878	203008	6.9359	SICU	89.12	Male	White	Medicare	EMERGENCY	No	No	Yes	Yes	No	Yes	No	No	45	201	69	15	35.9444	2	3	40	13	7	7	10.8	32	0.7	1.13	12.5392	11	112	23	140	3.3	104	100	2640	No	ICU_discharge	6.9359	No	Yes	30	0	15	0
879	225358	2.9058	SICU	83.39	Female	White	Medicare	EMERGENCY	Yes	No	Yes	Yes	No	Yes	No	No	82	127	52	20	36.3889	3	2	32	11	9	10.7	13.3	40.4	0.7	1.3	13.5	19	138	27	144	3.5	108	96	1980	No	ICU_discharge	2.9058	No	No	30	0	15	0
880	262077	10.9283	SICU	65.97	Male	White	Medicare	EMERGENCY	No	No	Yes	Yes	No	Yes	Yes	No	70	171	85	13	37	6	2	36	9	5	13.3	12.8	35.7	0.9	1.1	13.3	18	192	24	135	4.8	104	98	2565	No	ICU_discharge	10.9283	No	No	30	0	15	0
881	294860	1.7708	SICU	47.71	Male	White	Private	EMERGENCY	Yes	No	Yes	Yes	No	Yes	No	No	84	170.16	110	21	35.5556	10	2	63	3	5	13.1	14.8	43.2	1.9	1.9	20.4	18	273	33	139	2.7	100	99	2135	Yes	ICU_discharge	1.7708	No	No	2.05931	1	2.05931	1
882	209991	2.584	SICU	72.54	Female	White	Medicare	EMERGENCY	No	No	Yes	Yes	No	No	No	No	78	152	70	19	36.5556	2	1	21	14	6	18.9	13.6	38.7	0.8	1.1	13.4	15	98	28	140	4.1	105	95	1960	No	ICU_discharge	2.584	No	No	30	0	15	0
883	205745	24.1757	SICU	69.52	Male	Others	Private	EMERGENCY	No	No	No	Yes	No	Yes	Yes	No	99	150	68	21	36.2222	3	3	43	8	7	6	15	43.2	0.8	1.3	14.5	16	164	19	136	4.1	104	97	2580	Yes	ICU_discharge	24.1757	No	No	30	0	15	0
884	242727	9.9072	SICU	82.2	Male	White	Medicare	EMERGENCY	No	No	No	Yes	No	Yes	No	No	81	124	64	14	36.3889	5	3	50	6	8	11.4	12.3	35	1	0.9	11.4	13	150	28	133	3.5	93	100	2885	No	ICU_discharge	9.9072	No	No	30	0	15	0
885	244704	7.9708	SICU	47.19	Female	White	Private	EMERGENCY	No	No	No	No	No	Yes	No	No	114	114	63	18	36.8333	3	2	34	15	4	12.2	10.2	31	0.8	1.1	12.8	9	98	23	141	7.6	109	99	2020	Yes	ICU_discharge	7.9708	No	No	30	0	15	0
886	285480	5.2085	SICU	81.53	Male	White	Medicare	EMERGENCY	No	Yes	No	Yes	No	No	No	No	101	99	62	22	37.5556	3	3	40	13	6	12	11.3	31.8	1.1	1.5	17	39	111	25	138	4.2	105	91	1115	No	ICU_discharge	5.2085	No	Yes	30	0	15	0
887	238921	1.2731	Others	63.43	Male	White	Private	EMERGENCY	No	No	No	Yes	No	No	No	No	96	149	94	24	36.7222	0	1	20	15	4	10.2	13.5	39	0.7	1.1086	12.7792	12	82	24	139	3.5	107	96	1295	No	ICU_discharge	1.2731	No	No	30	0	15	0
888	269789	1.2689	SICU	80.9	Female	Black	Medicare	EMERGENCY	No	No	No	Yes	No	No	No	No	65	136	60	15	35.7778	1	1	27	15	5	16.4	11.3	33.9	0.9	1	12.3	15	158	24	146	3.6	113	100	3930	No	ICU_discharge	1.2689	No	Yes	30	0	15	0
889	211846	1.1435	SICU	89	Female	White	Medicare	EMERGENCY	No	No	Yes	Yes	No	No	No	No	83	135	61	15	36.6111	5	3	51	13	7	12.3	12.6	36.3	1.1	1.107	12.7024	28	158	20	140	4	107	98	355	No	ICU_discharge	1.1435	No	No	30	0	15	0
890	256311	3.9413	SICU	72.41	Male	White	Medicare	EMERGENCY	No	No	No	Yes	Yes	Yes	No	No	74	116	75	18	36.5	7	3	42	12	8	11.7	11.6	35.1	0.9	1.1014	12.8748	16	159	25	143	3.4	108	98	3260	No	ICU_discharge	3.9413	No	No	30	0	15	0
891	216663	1.2872	SICU	87	Male	White	Medicare	EMERGENCY	No	No	Yes	Yes	No	No	No	No	58	175	74	19	36.7778	1	1	26	15	6	9.4	12.8	36.4	0.8	1	11.3	13	145	29	138	3.8	102	97	2970	No	ICU_discharge	1.2872	No	Yes	30	0	15	0
892	237119	25.1482	SICU	63.41	Male	White	Private	EMERGENCY	No	No	No	Yes	No	Yes	No	No	95	147	84	23	38.4444	2	1	26	15	5	13.2	14	41.1	0.9	1.3	14.9	18	159	24	139	4.3	104	100	1585	No	ICU_discharge	25.1482	No	No	30	0	15	0
893	222355	1.878	MICU	77.54	Male	White	Medicare	EMERGENCY	No	No	Yes	No	No	Yes	No	No	73	129	84	16	37.5556	3	1	33	14	11	8.4	12.1	34.3	0.9	1.4	15.7	14	103	27	137	3.6	103	98	2895	No	ICU_re_admission	3.91282	No	No	30	0	15	0
894	235976	1.4821	SICU	72.55	Female	White	Medicare	EMERGENCY	No	No	No	Yes	Yes	No	No	No	90	162	73	16	35.8889	0	1	40	15	11	6.3	9.3	27.6	1.1	1.2	13.7	17	220	25	138	4	101	99	1525	No	ICU_discharge	1.4821	No	No	30	0	15	0
895	277943	1.1023	MICU	55.24	Male	White	Private	EMERGENCY	No	No	Yes	Yes	No	No	No	No	116	138	78	17	37.0556	3	3	37	13	4	21.1	12.5	35.5	0.8	1.4	16.1	27	151	20	132	4.7	101	99	800	No	ICU_discharge	1.1023	No	No	30	0	15	0
896	204741	2.314	SICU	79.31	Male	White	Medicare	EMERGENCY	No	No	No	Yes	No	No	No	No	91	143	65	17	36.6111	1	1	22	15	5	6.9	13.4	40.1	0.8	1.1	12.7	17	93	29	141	4.2	101	91	1250	No	ICU_discharge	2.314	No	No	30	0	15	0
897	247054	1.6518	MICU	54.85	Male	Others	Others	EMERGENCY	Yes	No	No	No	No	Yes	Yes	No	59	114	77	18	36.301	9	3	36	6	6	6.6	10.7	31.6	0.9	0.8	9.7	24	171	21	127	5.2	97	100	2570	Yes	ICU_discharge	1.6518	No	Yes	1.8378	1	1.8378	1
898	256529	2.6278	SICU	58.66	Male	White	Private	EMERGENCY	Yes	No	No	No	No	Yes	Yes	Yes	100	102	60	19	36.4444	13	2	53	15	6	3.9	10.6	34.4	0.8	1.5	16.3	12	126	23	139	3.9	103	100	670	No	ICU_discharge	2.6278	No	Yes	2.93954	1	2.93954	1
899	234799	14.0152	SICU	84.13	Male	White	Medicare	EMERGENCY	No	Yes	No	Yes	No	Yes	Yes	No	69	134	79	21	37.5556	5	2	39	8	7	15.8	14.5	40.1	1.2	1.1	12.8	16	144	26	136	3.7	100	96	2540	Yes	ICU_discharge	14.0152	No	No	30	0	15	0
900	253146	2.8644	SICU	88.63	Female	White	Medicare	EMERGENCY	No	No	No	Yes	No	No	No	No	59	144	69	18	36.2222	3	3	41	13	5	8.4	10.8	30.4	0.9	1.7	18.6	18	129	24	140	3.4	106	95	2750	No	ICU_discharge	2.8644	No	Yes	30	0	15	0
901	224971	1.0556	SICU	86.38	Female	Black	Medicare	EMERGENCY	No	No	No	Yes	No	Yes	Yes	No	74	159	73	21	35.0556	2	1	54	15	8	7.2	9.2	25.8	1.1	1.096	12.6658	26	254	24	141	3.2	109	100	4810	No	ICU_discharge	1.0556	No	Yes	1.43584	1	1.43584	1
902	294906	2.6471	MICU	64.22	Female	White	Private	EMERGENCY	No	No	No	No	Yes	No	No	No	92	136	78	17	36.7778	4	2	44	15	6	3.8	14.4	42.9	0.6	1	12.1	18	104	27	142	4	107	98	450	No	ICU_discharge	2.6471	No	No	30	0	15	0
903	293744	5.2201	MICU	30.72	Male	White	Private	EMERGENCY	No	No	No	No	No	Yes	No	No	124	160	89	16	36.5556	0	1	16	15	1	13.2	9.6	28.7	0.5	1.1	13.4	7	101	26	144	4.7	110	100	1582	No	ICU_discharge	5.2201	No	No	30	0	15	0
904	207794	1.8553	SICU	39.1	Male	Others	Private	EMERGENCY	No	No	No	No	No	Yes	Yes	No	88.3	80	40	22	36.3333	4	2	30	15	1	24.5	14.2	41.3	1	1	11.8	14	171	25	138	4.3	104	96	3850	No	ICU_death	0.62963	No	No	0.62963	1	0.62963	1
905	281515	2.6839	SICU	41.24	Male	Others	Others	EMERGENCY	No	No	No	Yes	No	No	No	No	89	140	89	15	37.4444	0	1	15	15	4	11.8	14.7	42.9	0.7	1.1002	12.686	11	109	25	140	4	104	96	1780	No	ICU_discharge	2.6839	No	No	30	0	15	0
906	222880	10.4049	SICU	53.25	Male	White	Medicare	EMERGENCY	No	No	No	Yes	No	Yes	No	No	91	143	84	15	37.2778	6	1	36	6	4	4.4	10.7	30.4	0.6	1.1	12.9	15	94	31	139	3.5	98	100	1893	No	ICU_discharge	10.4049	No	Yes	30	0	15	0
907	257538	2.8637	SICU	65.49	Male	White	Private	EMERGENCY	No	No	No	No	No	No	No	No	67	132	62	14	38.1111	1	1	31	14	11	6.3	14.3	38.5	0.9	1.1	12.8	14	155	23	128	3.9	96	92	2475	No	ICU_discharge	2.8637	No	No	30	0	15	0
908	266909	36.6273	Others	39.91	Male	White	Medicare	EMERGENCY	Yes	No	No	Yes	No	Yes	Yes	No	72	146	107	13	36.3	9	1	27	15	8	11.3	9.6	28.8	3.9	1.3	14.7	79	309	16	131	3.9	95	92	4020	Yes	ICU_discharge	36.6273	No	Yes	30	0	15	0
909	284410	3.0371	SICU	70.67	Female	White	Medicare	EMERGENCY	No	No	No	Yes	No	No	No	No	86	146	90	22	36.6667	1	1	21	15	7	13	14	39.7	0.6	1.1	12.5	13	115	25	140	3.7	103	95	1588	No	ICU_discharge	3.0371	No	No	30	0	15	0
910	238355	2.878	SICU	78.57	Male	Unknown	Medicare	EMERGENCY	Yes	No	Yes	Yes	No	Yes	No	No	68	169	83	19	35.8333	3	2	35	14	7	9.7	12.3	35.2	0.6	1.5	16.9	20	93	22	145	9.2	122	99	1000	No	ICU_re_admission	4.11175	No	No	30	0	15	0
911	245599	5.7578	SICU	79.89	Male	White	Medicare	EMERGENCY	No	No	No	No	No	Yes	Yes	No	64	128	78	13	36.5556	6	2	44	8	6	12.6	15.5	44.6	0.7	1.4	15.5	18	197	23	136	4.3	103	95	2810	No	ICU_discharge	5.7578	No	Yes	30	0	15	0
912	241049	6.0453	SICU	76.62	Female	Others	Medicare	EMERGENCY	No	No	Yes	Yes	No	Yes	No	No	99	154	84	12	36.2778	3	1	35	15	7	11.4	11.9	33.5	0.7	2.1	21.7	19	106	31	142	2.6	106	100	2880	No	ICU_discharge	6.0453	No	Yes	30	0	15	0
913	232368	2.7099	SICU	60.46	Female	Others	Others	EMERGENCY	No	No	No	Yes	No	Yes	No	No	55	150	78	16	37.0556	4	0	33	15	5	9.5	12.3	35.1	0.7	1.1	13.1	24	130	25	142	3.8	107	100	1025	No	ICU_discharge	2.7099	No	No	30	0	15	0
914	240852	1.0095	SICU	50.02	Male	Black	Private	EMERGENCY	No	No	Yes	Yes	No	No	No	No	67	143	68	9	35.3333	3	2	20	15	5	7.4	12	35.8	1.4	1.2	13.6	17	117	27	142	4.2	109	99	1465	No	ICU_discharge	1.0095	No	No	30	0	15	0
915	278763	1.0366	SICU	71.4	Male	White	Medicare	EMERGENCY	No	No	No	Yes	No	No	No	No	82	161	93	16	36.3889	0	1	23	15	6	6.6	14.4	42.4	0.8	1	12.2	16	100	25	141	4.3	106	97	2140	No	ICU_discharge	1.0366	No	No	30	0	15	0
916	299725	3.8856	SICU	80.3	Male	White	Medicare	NO_EMERGENCY	No	No	No	Yes	No	No	No	No	96	141	49	20	35.5556	3	2	35	14	7	16.2	11.9	35.6	1.7	1.1308	12.6596	37	332	17	138	4.6	105	96	1655	No	ICU_re_admission	5.83178	No	No	30	0	15	0
917	201747	1.7615	SICU	50.14	Female	White	Private	EMERGENCY	No	No	No	No	Yes	Yes	No	No	68	104	84	14	36.6667	3	2	34	10	7	7.1	13	36.7	0.8	1	11.6	13	125	28	138	4.6	101	100	1795	No	ICU_discharge	1.7615	No	No	30	0	15	0
918	239246	3.8954	SICU	85.36	Male	White	Medicare	EMERGENCY	No	No	Yes	No	Yes	Yes	No	No	93	117	55	16	37.9444	1	1	44	15	8	8.4	9.3	29.9	1	1.2	14.3	21	114	20	137	3.9	103	100	559	No	ICU_discharge	3.8954	No	No	8.09185	1	8.09185	1
919	260965	2.3547	SICU	64.55	Male	Others	Others	EMERGENCY	No	No	No	Yes	No	Yes	No	No	80	143	79	26	37.8889	0	1	20	15	4	13.3	12.9	36.3	0.9	1	12.3	16	151	23	131	3.9	98	99	4100	Yes	ICU_discharge	2.3547	No	No	2.83527	1	2.83527	1
920	229221	2.7277	SICU	63.39	Female	White	Medicare	EMERGENCY	No	No	No	Yes	No	Yes	No	No	76	150	62	17	37.4444	6	3	45	12	10	6.9	8.7	27.4	3.5	1.1002	12.8784	51	86	16	139	4	111	100	1855	No	ICU_discharge	2.7277	No	No	30	0	15	0
921	232142	4.9169	Others	51.79	Female	White	Private	EMERGENCY	No	No	No	Yes	No	Yes	Yes	No	126	177	82	24	37.2222	1	2	28	15	6	11.6	12.6	36.3	0.3	1.1	12.6	7	259	26	139	3.5	105	98	3725	No	ICU_discharge	4.9169	No	No	30	0	15	0
922	240937	2.18	SICU	83.13	Male	White	Medicare	EMERGENCY	No	No	No	Yes	No	No	No	No	94	115	53	22	36.6111	4	2	33	13	8	12.9	14.1	39.8	1	1.1066	12.712	23	218	23	138	4.2	101	98	925	No	ICU_discharge	2.18	No	No	7.48749	1	7.48749	1
923	265983	3.0417	SICU	89	Female	White	Medicare	EMERGENCY	No	No	No	No	No	No	No	No	97	122	43	23	36.6667	6	3	60	7	5	11.3	12.3	37.3	0.7	1.3	15.4	32	156	21	141	3.4	108	96	965	No	ICU_discharge	3.0417	No	No	30	0	15	0
924	217529	1.0152	SICU	60.75	Male	White	Private	EMERGENCY	No	No	No	Yes	No	Yes	No	No	63	106	63	19	36.6111	6	1	36	14	4	11.4	13.7	40.2	1	1.0924	12.7696	9	142	23	143	3.4	110	100	2510	No	ICU_discharge	1.0152	No	No	30	0	15	0
925	211077	7.8864	SICU	66.63	Male	Others	Medicare	EMERGENCY	Yes	No	Yes	Yes	No	No	No	No	98	153	96	14	37.5	2	1	22	14	8	11.6	14.8	47.8	0.8	1.1	11.7	11	187	22	138	3.5	101	96	3225	No	ICU_discharge	7.8864	No	No	30	0	15	0
926	286389	1.0838	MICU	80.56	Female	White	Medicare	EMERGENCY	No	No	No	Yes	No	No	No	No	81	126	66	16	36.7778	2	0	26	14	8	7.6	10.7	31.6	1	1.0958	12.7552	15	96	30	143	4.2	106	97	1960	No	ICU_discharge	1.0838	No	No	17.2591	1	15	0
927	264167	17.1164	SICU	69.58	Female	Others	Others	NO_EMERGENCY	No	Yes	No	Yes	No	Yes	No	No	91	117	64	22	36.7778	4	3	28	8	4	12.2	12.7	38.2	0.9	1	11.6	15	210	24	145	3.8	106	98	1560	No	ICU_discharge	17.1164	No	No	30	0	15	0
928	295319	3.444	SICU	57.24	Female	White	Private	EMERGENCY	No	No	No	No	No	Yes	Yes	No	67	76	45	16	35	12	2	61	3	3	14.9	11.8	37.7	0.6	1.1	12.7	15	204	19	148	3.7	119	97	3258	No	ICU_death	0.928912	No	No	0.928912	1	0.928912	1
929	214912	4.6074	SICU	37.99	Female	White	Private	EMERGENCY	No	No	No	No	No	No	No	No	90	122	69	21	37.2778	1	2	18	15	1	10.1	11.9	33.4	0.5	1.1	12.7	8	144	18	138	3.9	105	99	4875	No	ICU_re_admission	6.45572	No	No	30	0	15	0
930	221033	2.65	SICU	51.48	Male	Others	Others	EMERGENCY	No	No	Yes	Yes	No	Yes	No	No	94	155	78	19	35.7778	5	2	28	9	4	16.2	15.8	46.6	0.9	1	12.2	14	170	27	140	3.6	100	98	1700	Yes	ICU_discharge	2.65	No	No	3.31247	1	3.31247	1
931	228236	1.9566	SICU	54.45	Male	White	Medicare	EMERGENCY	No	No	No	Yes	Yes	Yes	No	No	131	164.598	109	22	37.5	1	2	34	15	5	17.9	14	39.1	1	1.1246	12.7186	10	152	25	130	3	91	98	1715	No	ICU_discharge	1.9566	No	No	30	0	15	0
932	225899	1.481	SICU	81.83	Female	White	Medicare	EMERGENCY	Yes	No	Yes	Yes	No	Yes	No	No	87	149	76	12	35.3333	1	1	30	14	7	8.7	11.2	31.4	0.8	1.5	16.5	16	139	30	142	3.2	101	100	2540	No	ICU_re_admission	4.02634	No	Yes	30	0	15	0
933	235986	2.1928	SICU	40.61	Female	White	Private	EMERGENCY	No	No	No	Yes	No	No	No	No	97	146	76	22	37.2222	2	2	18	14	2	10.1	11.6	34	0.6	1.1	13.1	9	93	26	140	3.7	107	96	1320	No	ICU_discharge	2.1928	No	No	30	0	15	0
934	281518	1.1893	SICU	78.27	Male	Others	Medicare	EMERGENCY	Yes	No	No	Yes	No	No	No	No	95	174	74	24	36.1667	1	1	25	15	9	5.8	14.3	42.1	0.8	1	11.9	16	112	30	142	3.9	102	100	1215	No	ICU_discharge	1.1893	No	No	30	0	15	0
935	219850	18.7556	SICU	63	Female	White	Private	EMERGENCY	No	Yes	Yes	Yes	No	Yes	Yes	No	73	161	92	14	36.5556	1	2	27	15	6	12.3	13.8	41.8	0.5	1.3	14.6	11	107	22	143	3.2	114	98	1290	No	ICU_discharge	18.7556	No	No	30	0	15	0
936	241314	30.0212	SICU	54.26	Female	White	Private	EMERGENCY	No	No	No	No	No	Yes	Yes	No	90	107	75	18	38.5	4	2	34	15	3	8.2	10.2	30.1	0.7	1.2	13.5	14	200	19	142	3.7	110	100	2115	Yes	ICU_discharge	30.0212	No	Yes	30	0	15	0
937	234843	2.5243	SICU	76.65	Male	White	Medicare	EMERGENCY	No	No	No	Yes	No	Yes	Yes	No	98	143	56	19	37.1804	4	2	50	15	7	17.8	11.4	31.7	0.6	1.2	13.8	22	157	22	132	4.3	102	100	1092	No	ICU_discharge	2.5243	No	Yes	5.10625	1	5.10625	1
938	282423	1.0261	SICU	69.38	Female	White	Medicare	EMERGENCY	No	No	Yes	No	No	Yes	No	No	88	168	83.372	14	37.3333	4	0	37	15	4	14.2	16.3	47.2	1.2	1.2	14.1	28	169	28	140	4	98	99	1320	No	ICU_discharge	1.0261	No	No	1.17954	1	1.17954	1
939	202956	1.9071	MICU	71.32	Female	Others	Others	EMERGENCY	No	No	No	Yes	No	No	No	No	79	143	74	29	35.7222	2	1	23	14	7	12.1	11.7	36.1	0.6	1.1066	12.5152	8	117	27	140	3.3	102	100	1420	No	ICU_discharge	1.9071	No	No	30	0	15	0
940	231870	3.0588	SICU	77.42	Male	White	Medicare	EMERGENCY	No	Yes	No	Yes	No	Yes	No	No	80	151	118	11	37.3889	3	3	34	13	5	10.1	15.5	42.2	1.3	1	12.1	14	183	26	137	4.2	103	95	2630	No	ICU_discharge	3.0588	No	No	30	0	15	0
941	272350	3.1471	SICU	45.16	Male	White	Private	EMERGENCY	No	No	No	Yes	No	Yes	No	No	70	113	79	15	36.7778	0	1	23	15	3	5.9	13	38.9	0.6	1.1	12.6	6	170	24	139	4.3	106	97	2820	No	ICU_discharge	3.1471	No	No	30	0	15	0
942	288709	4.2529	SICU	68.17	Male	White	Medicare	EMERGENCY	No	No	No	Yes	No	Yes	No	No	52	145	83	14	36.9444	6	3	49	7	6	12.1	13.7	40.2	0.9	1	12.3	16	155	26	135	5.2	100	100	3450	No	ICU_discharge	4.2529	No	No	5.4797	1	5.4797	1
943	259979	12.464	SICU	67.79	Female	White	Medicare	EMERGENCY	No	Yes	Yes	Yes	No	Yes	Yes	Yes	97	153	75.446	16	37.7222	8	3	66	6	7	19.4	9.9	31.1	8.5	1.4	16.2	34	166	28	140	4.7	97	100	4	No	ICU_discharge	12.464	No	Yes	13.0458	1	13.0458	1
944	247569	1.5845	SICU	83.11	Male	White	Medicare	EMERGENCY	Yes	No	No	Yes	No	No	No	No	66	182	88	13	36.7222	3	2	36	15	10	5.4	10.4	28.8	1.2	1.4	15.3	24	135	27	140	3.7	104	97	2025	No	ICU_discharge	1.5845	No	Yes	30	0	15	0
945	262542	3.8568	MICU	58.11	Female	White	Medicare	EMERGENCY	No	No	No	Yes	Yes	No	No	No	104	143	78	19	37.6111	2	2	31	14	10	12.8	12.3	36.3	0.8	1.1112	12.704	13	167	22	135	4.4	100	95	900	No	ICU_discharge	3.8568	No	No	30	0	15	0
946	280351	8.9985	SICU	69.82	Male	Others	Medicare	EMERGENCY	No	No	No	Yes	No	Yes	Yes	No	81	154	83	23	38.3889	8	2	50	6	6	14.6	12.6	38.4	1.2	1.1	12.5	18	138	23	139	4.7	100	88	760	No	ICU_discharge	8.9985	No	No	9.12929	1	9.12929	1
947	235148	1.6048	SICU	72.64	Male	White	Medicare	EMERGENCY	No	No	Yes	Yes	No	Yes	Yes	No	106	152	77	15	36.1111	6	3	66	3	6	34.1	8.3	26.6	1.3	1.5	16.4	21	169	24	148	4.3	115	100	2380	No	ICU_death	0.866215	No	Yes	0.866215	1	0.866215	1
948	256074	2.2394	SICU	84.81	Female	Others	Medicare	EMERGENCY	No	No	No	Yes	No	Yes	No	No	77	115	55	16	37.2778	2	1	27	15	7	15.5	12.3	38.4	0.9	1.1028	12.7608	15	297	28	139	4.5	101	100	1045	No	ICU_discharge	2.2394	No	No	30	0	15	0
949	201829	1.4292	SICU	63.39	Female	Others	Others	EMERGENCY	No	No	No	Yes	No	Yes	No	No	91	135	89	14	34.6111	4	2	54	3	6	15	14.6	41.4	0.9	1.2	14.2	15	179	24	141	3.9	107	99	556	No	ICU_discharge	1.4292	No	No	1.91544	1	1.91544	1
950	240340	20.478	SICU	64.56	Female	Black	Others	EMERGENCY	No	Yes	No	Yes	No	Yes	Yes	No	74	142	52	22	36.5556	12	2	61	3	5	12	11.1	31	0.9	1.4	16.2	11	178	26	137	3.5	97	99	2595	Yes	ICU_discharge	20.478	No	Yes	20.8666	1	15	0
951	225130	1.7031	SICU	80.19	Male	White	Medicare	EMERGENCY	No	No	No	No	No	No	No	No	65	174	68	11	35.9444	2	1	26	14	5	12.3	13.5	38.9	1.2	1.3	15.3	26	97	24	141	4.2	106	98	2095	No	ICU_discharge	1.7031	No	No	30	0	15	0
952	269767	21.8894	SICU	60.29	Female	Others	Private	EMERGENCY	No	No	No	No	No	Yes	Yes	No	53	129	68	16	35.6667	1	2	39	15	4	14.4	12.1	34	0.8	1.2	13.6	14	261	21	139	3.7	107	100	1925	Yes	ICU_discharge	21.8894	No	Yes	30	0	15	0
953	216353	5.1089	SICU	71.73	Male	White	Medicare	EMERGENCY	No	No	No	Yes	No	Yes	No	No	85	168	91	12	35.6111	7	1	43	7	8	16.9	12.5	34.4	1	1.1	12.9	16	141	24	135	3.5	100	96	2343	Yes	ICU_discharge	5.1089	No	Yes	30	0	15	0
954	294703	2.9701	SICU	77.27	Female	White	Medicare	EMERGENCY	No	No	Yes	Yes	No	No	No	No	110	138	73	18	37.1667	1	1	26	15	7	10.9	12.5	37.6	0.7	1.2	12.6	12	134	26	142	3.6	106	98	1880	No	ICU_discharge	2.9701	No	No	30	0	15	0
955	223395	3.0462	SICU	64.26	Male	White	Private	EMERGENCY	No	No	No	Yes	Yes	Yes	No	No	88	146	69	14	35.9444	3	2	40	12	11	12.4	12.7	37.6	0.7	1	12	17	171	23	135	3.7	104	99	2746	Yes	ICU_discharge	3.0462	No	No	30	0	15	0
956	276979	1.7814	SICU	88.47	Male	White	Medicare	EMERGENCY	No	No	No	Yes	No	Yes	No	No	72	182	73	19	37.3333	5	3	42	13	5	11.4	13.2	38.9	1	1.1	13	41	136	23	140	4.3	106	100	1015	No	ICU_discharge	1.7814	No	No	24.1497	1	15	0
957	204815	3.3986	SICU	84.75	Female	White	Private	EMERGENCY	Yes	No	No	Yes	No	Yes	No	No	70	158	65	14	36.3333	7	3	58	6	8	14.1	12.6	35.2	0.7	1.2	13.9	15	181	24	139	4.3	105	100	2230	Yes	ICU_discharge	3.3986	No	No	30	0	15	0
958	201566	1.9372	SICU	75.56	Female	Others	Private	EMERGENCY	No	No	No	Yes	No	No	No	No	71	123	77	15	35.0556	1	1	33	13	6	14.9	11.2	33	0.8	1	12.3	14	145	27	137	3.4	99	98	671	No	ICU_discharge	1.9372	No	No	30	0	15	0
959	250749	1.5188	SICU	60.62	Female	Others	Private	NO_EMERGENCY	No	No	No	No	Yes	No	No	No	95	141	60	20	36.5556	2	2	29	14	10	13.3	10.6	31.8	1	1.1	11.6	14	94	27	128	3	98	97	3075	No	ICU_re_admission	9.28796	No	No	30	0	15	0
960	298083	3.4498	SICU	71.89	Female	White	Medicare	EMERGENCY	No	No	No	Yes	No	Yes	No	No	59	182	77	16	36.1667	4	1	30	9	8	11.1	10.8	34.3	0.7	1	11.5	19	121	26	132	4.1	96	100	2037	No	ICU_discharge	3.4498	No	No	30	0	15	0
961	230940	6.2555	SICU	68.54	Female	Unknown	Medicare	EMERGENCY	No	No	No	Yes	No	Yes	No	No	70	177	108	12	36.7222	1	1	37	15	7	11.3	9.5	29.7	0.8	1.2	12.9	23	161	26	140	3.2	104	99	835	No	ICU_discharge	6.2555	No	Yes	9.46502	1	9.46502	1
962	208762	1.2016	SICU	81.26	Male	White	Medicare	EMERGENCY	No	No	Yes	Yes	No	No	No	No	76	151	126	26	35.9444	3	1	28	14	7	6.3	11.8	35.9	1.3	1.5	16.9	20	101	24	138	4.2	107	97	745	No	ICU_discharge	1.2016	No	No	30	0	15	0
963	205415	2.0818	SICU	52.08	Male	Others	Medicare	EMERGENCY	No	No	No	Yes	No	No	No	No	83	156	75	21	35.5	5	3	27	10	8	10.5	13.5	38.6	2	1.104	12.8456	25	152	27	141	3.9	106	100	1985	No	ICU_discharge	2.0818	No	No	30	0	15	0
964	245465	5.2888	SICU	22.47	Male	White	Private	EMERGENCY	No	No	No	No	No	No	No	No	51	146	77	8	36.2222	1	1	20	15	1	24.5	14	38.9	0.7	1.1534	12.9528	18	134	24	134	4	99	100	3420	No	ICU_discharge	5.2888	No	No	30	0	15	0
965	224324	1.0499	SICU	46.56	Female	White	Private	EMERGENCY	No	No	No	No	No	No	No	No	80	128	74	14	36.9444	2	1	24	14	2	3.3	12.1	35.5	0.6	1.0908	12.7706	7	95	26	140	3.8	106	98	900	No	ICU_discharge	1.0499	No	No	30	0	15	0
966	287198	1.3219	SICU	60.88	Male	Others	Private	EMERGENCY	No	No	No	Yes	No	No	No	No	84	138	87	19	36.6111	5	2	27	9	7	8.1	11.7	35.6	1	1.1028	12.6552	11	134	26	142	3.2	109	99	1785	No	ICU_discharge	1.3219	No	No	30	0	15	0
967	259516	2.2118	SICU	80.39	Male	White	Private	EMERGENCY	No	No	No	Yes	No	Yes	Yes	No	83	135	57	18	37.6667	8	2	46	10	8	13.1	12.8	39.1	1.6	1	12.4	28	161	25	141	3.7	105	100	1440	Yes	ICU_death	2.19134	No	No	2.19134	1	2.19134	1
968	229063	13.6032	SICU	61.23	Female	Others	Private	EMERGENCY	No	No	No	Yes	No	Yes	No	No	79	173	92	19	35.1111	5	3	60	5	6	13.1	10.2	33.1	0.6	1.1098	12.6126	18	156	22	143	4.1	111	100	3101	Yes	ICU_discharge	13.6032	No	No	30	0	15	0
969	289225	13.3471	SICU	41.45	Female	White	Private	EMERGENCY	No	Yes	No	Yes	No	Yes	No	No	47	132	89	18	36.1667	2	1	25	13	2	19.2	12.2	36.7	0.4	1	12	6	143	22	137	3.5	105	100	4285	Yes	ICU_discharge	13.3471	No	No	30	0	15	0
970	228963	8.1563	SICU	59.45	Female	White	Medicare	EMERGENCY	No	No	No	Yes	No	Yes	No	No	85	126	52	16	35.8333	5	2	26	9	6	10.6	9.8	28.2	0.4	1.103	12.8212	21	129	27	141	4.1	106	99	850	No	ICU_discharge	8.1563	No	Yes	30	0	15	0
971	201528	16.8624	SICU	74.2	Male	White	Medicare	EMERGENCY	No	No	No	Yes	No	Yes	Yes	No	82	126	68	18	37.3333	4	0	32	15	9	15.4	13.1	38.5	1	1.2	13.7	22	130	28	136	4.2	101	98	1485	No	ICU_discharge	16.8624	No	No	30	0	15	0
972	209627	24.7218	Others	64.48	Male	White	Private	EMERGENCY	No	Yes	Yes	Yes	No	Yes	Yes	No	91	93	47	14	37.2831	9	2	55	15	5	11.4	8.3	24	1.4	1.3	15.4	18	148	23	142	6.5	112	100	915	No	ICU_discharge	24.7218	No	Yes	30	0	15	0
973	202575	22.7954	SICU	57.66	Male	White	Private	EMERGENCY	No	No	Yes	Yes	No	Yes	Yes	No	66	137	79	33	37.6667	1	1	26	15	6	21.9	15.4	42.6	0.9	1.2	13.6	20	156	22	139	3.8	105	100	1140	Yes	ICU_discharge	22.7954	No	No	30	0	15	0
974	276848	5.9926	SICU	60.36	Female	White	Medicare	EMERGENCY	No	Yes	No	No	Yes	Yes	Yes	No	70	143	61	13	36.1111	1	1	40	14	10	10.8	10.2	34	1	1.2	14.4	17	161	29	138	4.6	101	94	1650	Yes	ICU_discharge	5.9926	No	No	30	0	15	0
975	238844	4.914	SICU	69.83	Female	White	Medicare	NO_EMERGENCY	No	No	No	Yes	No	Yes	No	No	91	138	70	18	36.5556	2	1	25	15	5	15.3	12.5	37.8	0.5	1.1	11.7	6	233	19	142	3.6	107	95	2625	No	ICU_discharge	4.914	No	Yes	30	0	15	0
976	203640	2.0505	SICU	75.81	Male	White	Medicare	EMERGENCY	Yes	No	No	Yes	No	Yes	No	No	77	150	62	22	39.0556	1	1	28	15	8	12.9	10.8	31.2	0.9	1.4	15.9	15	133	25	140	3.5	106	97	990	No	ICU_discharge	2.0505	No	No	4.32255	1	4.32255	1
977	266456	3.5788	MICU	88.31	Female	White	Medicare	EMERGENCY	No	No	No	Yes	No	No	No	No	96	133	53	23	35.9444	5	3	63	5	6	8.2	10.8	32.4	0.5	1.1	13	16	92	29	130	4	92	100	2200	No	ICU_discharge	3.5788	No	No	30	0	15	0
978	299496	2.625	SICU	69.66	Female	White	Medicare	EMERGENCY	No	No	No	No	No	Yes	Yes	No	79	151	62	23	35.2222	2	2	42	15	4	12.9	11	31.5	0.9	1.1	13.4	11	146	18	143	4	99	99	2515	Yes	ICU_discharge	2.625	No	No	30	0	15	0
979	217548	1.9865	SICU	65.7	Male	White	Medicare	EMERGENCY	No	No	No	Yes	No	No	No	No	86	145	70	12	36.5	0	1	24	15	5	6.3	11.2	32.4	0.9	1.2	13.9	20	189	26	142	4	108	97	883	No	ICU_discharge	1.9865	No	No	30	0	15	0
980	294509	9.6116	SICU	78.51	Female	White	Medicare	EMERGENCY	No	No	No	Yes	No	Yes	No	No	71	168	62	16	37.2778	1	1	24	15	8	11.9	12.7	37.4	0.8	1.1	12.5	21	256	27	135	4.4	98	100	1280	No	ICU_discharge	9.6116	No	No	9.91491	1	9.91491	1
981	277113	5.7245	SICU	66.49	Female	Others	Medicare	EMERGENCY	No	No	No	Yes	No	Yes	No	No	91	142	78	13	37.1111	0	1	22	15	7	7.6	12	34	0.9	1.1056	12.6884	14	183	28	141	3.7	103	100	932	No	ICU_discharge	5.7245	No	No	7.79498	1	7.79498	1
982	270868	1.2164	SICU	86.17	Male	White	Medicare	EMERGENCY	No	No	Yes	Yes	No	No	No	No	89	150	62	17	35.3333	4	3	38	13	7	7.3	12.2	35.9	1.2	1.3	15.1	15	89	25	140	4.3	108	99	1695	No	ICU_re_admission	9.4159	No	No	30	0	15	0
983	228543	11.8698	SICU	56.82	Male	White	Medicare	EMERGENCY	No	No	Yes	No	No	Yes	Yes	No	93	130	83	25	36.2222	2	2	27	15	9	16.1	13	40	1.2	1.2	13.4	12	204	22	139	4.7	106	100	1280	No	ICU_discharge	11.8698	No	No	30	0	15	0
984	290512	1.7778	SICU	74.55	Male	Unknown	Medicare	EMERGENCY	No	No	No	Yes	No	Yes	No	No	80	122	75	14	37.1667	1	2	37	13	7	18.4	16.4	49.1	1.1	1.1	13.1	32	136	30	142	3.9	103	99	1445	No	ICU_discharge	1.7778	No	No	30	0	15	0
985	265425	1.0971	SICU	74.61	Male	Others	Private	EMERGENCY	No	No	Yes	Yes	No	Yes	Yes	No	58	204	72	11	36.6111	6	1	48	15	10	12.6	12.6	38.4	1.2	1.3	14.2	23	181	20	138	4.4	109	100	3980	Yes	ICU_discharge	1.0971	No	No	1.29464	1	1.29464	1
986	272503	19.9408	MICU	84.4	Male	White	Medicare	EMERGENCY	No	No	No	Yes	No	Yes	Yes	No	55	152	80	18	36.7778	2	2	38	15	5	9.2	12.4	37	0.7	1	12.2	15	159	24	139	3.9	105	100	960	No	ICU_discharge	19.9408	No	No	30	0	15	0
987	298795	13.1407	SICU	52.86	Male	White	Private	NO_EMERGENCY	No	No	No	No	No	Yes	No	No	88	108	72	12	36.2778	4	2	36	7	3	17.3	13.5	38.5	0.7	1.2	13.5	9	216	17	140	4.1	104	99	1780	No	ICU_discharge	13.1407	No	No	30	0	15	0
988	239725	1.9727	SICU	81.98	Male	White	Medicare	EMERGENCY	No	No	Yes	Yes	No	No	No	No	79	170	61	18	36.5556	2	2	31	13	12	6.6	10.5	32	1.4	1.4	15.7	21	165	27	138	4.6	102	98	1380	No	ICU_discharge	1.9727	No	No	30	0	15	0
989	239209	2.4864	SICU	29.41	Male	Others	Private	EMERGENCY	No	No	No	Yes	No	Yes	No	No	91	148	88	22	36.6667	0	1	8	15	4	10.1	14	38.9	0.8	1.1	13.2	14	132	28	138	3.8	104	98	1415	No	ICU_re_admission	6.92244	No	No	30	0	15	0
990	295396	16.5155	SICU	56.67	Female	White	Private	EMERGENCY	No	No	No	No	No	Yes	Yes	No	96	164	85	15	36.9444	2	1	18	14	5	15.8	13.4	41.1	0.7	1.1082	12.8026	13	204	22	137	4	101	97	1897	Yes	ICU_discharge	16.5155	No	No	30	0	15	0
991	224948	18.4903	SICU	71.36	Male	White	Medicare	EMERGENCY	No	No	Yes	No	No	Yes	Yes	No	107	162	69	22	38.3333	1	2	37	15	6	14.8	9.7	28.7	0.9	1.1	12.7	13	136	19	141	4.1	113	98	1456	No	ICU_discharge	18.4903	No	No	30	0	15	0
992	231182	18.1451	SICU	70.66	Female	Black	Medicare	EMERGENCY	Yes	Yes	Yes	Yes	No	Yes	No	No	82	209	89	16	36	6	2	57	6	13	9.2	8.8	27.6	3.1	1.4	15.6	40	239	19	142	3	111	100	613	No	ICU_discharge	18.1451	No	Yes	19.4606	1	15	0
993	270616	4.1891	SICU	79.94	Female	White	Medicare	EMERGENCY	No	No	No	Yes	Yes	Yes	No	No	70	162	65	19	36.5	4	3	58	9	7	4.2	10.3	30	0.7	1	11.5	15	112	22	131	3.9	98	100	929	No	ICU_discharge	4.1891	No	No	30	0	15	0
994	258717	2.0842	SICU	73.7	Male	White	Medicare	EMERGENCY	No	No	Yes	Yes	No	Yes	No	No	115	214	87	16	37.2778	0	1	31	15	8	12.1	11.1	32	0.8	1.3	14.4	15	152	26	138	4.1	103	100	2185	No	ICU_discharge	2.0842	No	No	2.34432	1	2.34432	1
995	239481	10.8611	SICU	58.73	Male	White	Medicare	EMERGENCY	No	No	No	Yes	No	Yes	Yes	No	86	113	56	13	37.1111	9	2	28	10	8	5	11.9	37.4	0.7	1.3	15.3	17	61	29	141	4.3	108	100	3380	No	ICU_discharge	10.8611	No	No	30	0	15	0
996	280119	2.0365	SICU	89	Female	White	Medicare	EMERGENCY	No	No	No	Yes	No	No	No	No	90	146	82	21	36.8889	4	2	52	8	7	9.7	12.7	39.4	0.9	1.1	12.5	41	157	24	145	3.8	107	93	885	No	ICU_discharge	2.0365	No	No	12.2571	1	12.2571	1
997	265722	16.7401	SICU	58.05	Male	Black	Private	EMERGENCY	No	No	No	Yes	No	Yes	No	No	76.516	144.034	75.762	16.064	36.8691	1	0	13	14.702	6	7.9	12.1	34.4	1.2	1.0902	12.6158	14	133	27	143	4.1	108	97.914	1766.1	No	ICU_discharge	16.7401	No	No	30	0	15	0
998	263271	2.8635	SICU	47.91	Male	Others	Others	EMERGENCY	No	No	No	No	No	No	No	No	78	142	85	12	37.2222	2	3	27	13	2	9.2	14.4	40.8	1	1	10.5	11	111	26	140	4.4	105	97	2030	No	ICU_discharge	2.8635	No	No	30	0	15	0
999	211942	2.9058	SICU	73.49	Female	White	Medicare	EMERGENCY	No	No	No	Yes	No	Yes	No	No	88	169	111	19	37	3	3	46	10	8	15.1	12.7	35.6	0.8	1.2	14.3	17	214	20	135	2.7	97	99	1550	Yes	ICU_discharge	2.9058	No	Yes	3.98615	1	3.98615	1
1000	273418	2.2569	SICU	49.67	Male	Black	Private	EMERGENCY	No	No	No	Yes	No	No	No	No	72	152	72	17	35.7778	2	0	15	14	3	6.5	12.3	36	0.6	1.2	13.7	9	133	26	138	3.6	104	98	1845	No	ICU_discharge	2.2569	No	Yes	30	0	15	0
1001	262105	1.642	SICU	89.01	Male	White	Medicare	EMERGENCY	No	No	No	Yes	No	No	No	No	82	126	82	19	36.3889	6	3	46	7	7	7.7	10.7	32.6	0.9	1.1	12.7	10	141	23	136	4.7	105	100	2375	No	ICU_discharge	1.642	No	No	10.0258	1	10.0258	1
1002	296868	9.8882	SICU	59.76	Female	Others	Private	EMERGENCY	No	No	No	Yes	No	Yes	No	No	76	122	58	16	36.1667	1	2	25	15	6	10.7	11.9	35.9	0.4	1.1	12.8	11	149	29	139	3.1	105	100	3720	No	ICU_discharge	9.8882	No	No	30	0	15	0
1003	291925	2.8911	SICU	41.6	Male	Unknown	Medicare	EMERGENCY	No	No	No	Yes	No	Yes	No	No	64	155	58	16	37.6111	6	1	36	15	6	16.2	13.5	37.8	2	1.1	12.7	30	342	23	139	4.8	104	100	1207	No	ICU_discharge	2.8911	No	No	3.2902	1	3.2902	1
1004	207216	1.6142	SICU	87.59	Female	White	Medicare	EMERGENCY	No	No	No	Yes	No	Yes	No	No	57	120	58	24	36.1111	2	2	37	15	5	17.2	11	32.5	1.2	1.1	12.8	25	171	26	136	4.5	101	100	830	No	ICU_discharge	1.6142	No	No	2.14644	1	2.14644	1
1005	237023	6.6706	SICU	79.58	Female	White	Medicare	EMERGENCY	Yes	Yes	No	No	No	Yes	Yes	No	98	150	62	23	38.8889	9	3	48	6	9	14.6	13	37.2	0.9	1.2	14.2	16	119	21	140	4.1	103	100	2292	Yes	ICU_discharge	6.6706	No	Yes	7.31369	1	7.31369	1
1006	297089	1.598	SICU	64.75	Male	Others	Others	EMERGENCY	No	No	No	Yes	No	Yes	No	No	61	164	79	20	38.1667	4	2	40	13	7	14.7	11.4	32.6	0.5	1.4	15.5	11	75	18	143	2.4	117	99	3060	No	ICU_discharge	1.598	No	No	30	0	15	0
1007	206894	1.334	SICU	67.54	Male	White	Private	EMERGENCY	No	No	No	Yes	No	No	No	No	87	168	98	22	37.6667	3	3	28	13	6	9.9	15.3	44.8	1.2	1.107	12.9996	20	134	25	139	3.7	102	96	2680	No	ICU_discharge	1.334	No	No	30	0	15	0
1008	270051	1.1108	SICU	62.95	Female	White	Private	EMERGENCY	No	No	No	Yes	No	No	No	No	80	151	75	14	36.7222	1	1	23	15	4	15.4	12.3	37.3	0.5	1.0932	12.814	12	131	24	130	5	95	93	2340	No	ICU_discharge	1.1108	No	No	30	0	15	0
1009	243259	4.9536	SICU	83.08	Male	White	Private	EMERGENCY	No	No	No	Yes	No	Yes	No	No	87	146	74	21	37.5	1	1	30	15	8	19	12.6	36	0.9	1.1	13.1	12	167	25	140	3.9	106	100	1900	No	ICU_discharge	4.9536	No	No	13.2008	1	13.2008	1
1010	221631	4.804	MICU	40.73	Male	White	Others	EMERGENCY	No	No	No	Yes	No	Yes	Yes	No	84	128	76	15	36.1111	11	2	66	3	2	6.2	12.6	36.8	0.8	1.1	13.2	7	116	27	146	3.6	110	97	4950	No	ICU_death	1.35385	No	No	1.35385	1	1.35385	1
1011	254881	2.9425	SICU	54.8	Female	Black	Others	EMERGENCY	No	No	No	Yes	No	Yes	No	No	77	137	88	14	36.3889	2	2	22	10	4	10.5	12.7	43.2	0.9	1.1018	12.758	15	114	26	138	4	100	100	2595	Yes	ICU_discharge	2.9425	No	No	30	0	15	0
1012	287836	3.8776	SICU	59.99	Male	White	Private	EMERGENCY	No	No	Yes	No	No	Yes	No	No	55	116	58	17	35.7222	4	2	36	6	3	6.7	8.9	28.6	1	1.1	12.6	18	120	25	137	4.5	104	100	2355	No	ICU_discharge	3.8776	No	No	30	0	15	0
1013	212286	2.1751	MICU	88.78	Female	White	Medicare	EMERGENCY	No	No	Yes	Yes	No	No	No	No	69	178	67	18	36.2778	2	2	31	13	7	9.4	9.7	29.1	0.5	1.3	14.9	12.932	147	24	135	4	100	100	1320	No	ICU_discharge	2.1751	No	No	30	0	15	0
1014	240740	8.5204	SICU	78.93	Female	Black	Medicare	EMERGENCY	Yes	No	Yes	Yes	Yes	Yes	Yes	No	98.324	132	105	20	37.7778	5	2	54	7	13	13.9	12.2	37.9	1.1	1.3	14	9	153	18	146	3.3	113	93	1217	No	ICU_discharge	8.5204	No	No	10.8268	1	10.8268	1
1015	202803	8.9195	SICU	20.79	Male	Black	Private	EMERGENCY	No	No	No	Yes	No	Yes	No	No	67	126	73	11	36.7778	1	0	16	14	2	16	12.9	37.1	0.8	1.2	13	12	119	24	139	4.8	104	96	1938	No	ICU_discharge	8.9195	No	No	30	0	15	0
1016	276289	10.7821	SICU	86.46	Female	Black	Medicare	EMERGENCY	No	No	No	Yes	No	Yes	No	No	81	196	103	16	36.2222	4	2	37	6	7	5.7	11.7	37.3	0.8	1.1	11.6	12	117	23	137	3.4	103	100	2317	Yes	ICU_discharge	10.7821	No	No	30	0	15	0
1017	282946	2.1005	SICU	58.02	Male	White	Private	EMERGENCY	No	No	No	Yes	No	Yes	No	No	70	131	71	12	36	4	2	32	13	3	22.4	12.1	38.4	1	1.1	13.3	18	81	29	138	5.3	103	100	2010	No	ICU_re_admission	5.92557	No	No	30	0	15	0
1018	256754	7.8373	Others	61.96	Male	White	Others	EMERGENCY	No	No	No	Yes	No	No	No	No	131	146.878	89.476	32	35.8333	4	2	32	9	6	7	11.5	34	0.8	1	12.4	8	77	22	146	3	114	93	7215	No	ICU_re_admission	9.69568	No	No	30	0	15	0
1019	259494	1.6652	SICU	89	Female	White	Medicare	EMERGENCY	No	No	No	Yes	No	No	No	No	66	151	62	17	36.7778	2	1	29	14	6	6.2	12.6	38.3	1.1	1.1034	12.7858	20	107	25	140	4	106	97	1900	No	ICU_discharge	1.6652	No	No	30	0	15	0
1020	246765	1.025	SICU	89	Female	White	Medicare	EMERGENCY	No	No	Yes	Yes	No	Yes	No	No	75	153	102	14	37.2222	4	2	38	13	7	8.9	12.2	34.8	0.5	1.4	15.5	9	137	25	136	2.7	97	100	925	No	ICU_discharge	1.025	No	No	30	0	15	0
1021	213392	3.0776	SICU	32.85	Female	White	Private	EMERGENCY	No	No	No	No	No	No	No	No	67	115	66	15	37.3889	2	1	15	13	2	15.7	13.4	38.8	0.6	1.1	12.9144	8	109	26	138	3.9	102	99	3180	No	ICU_discharge	3.0776	No	No	30	0	15	0
1022	202019	1.0682	SICU	80.23	Female	White	Medicare	EMERGENCY	No	No	Yes	Yes	No	No	No	No	99	160	56	20	36.7222	3	2	29	11	7	11.1	10.6	33	0.7	1.1	12.3	19	129	25	137	3.9	103	96	1515	No	ICU_discharge	1.0682	No	No	7.45179	1	7.45179	1
1023	202223	6.3324	SICU	66.5	Male	Others	Private	EMERGENCY	No	No	No	Yes	No	No	No	No	78	158	74	16	37.0556	1	1	22	14	4	9.5	11.4	31.9	0.9	1	11.1	9	167	24	137	4	107	100	3380	No	ICU_discharge	6.3324	No	Yes	30	0	15	0
1024	285213	1.6226	SICU	81.28	Female	White	Medicare	EMERGENCY	No	No	No	Yes	No	Yes	No	No	79	167	77	21	36.3333	5	2	59	3	8	12.6	13.3	38.2	0.8	0.9	11.3	16	250	22	137	3.7	97	100	2980	Yes	ICU_discharge	1.6226	No	No	2.11148	1	2.11148	1
1025	255160	8.1238	SICU	63.28	Male	Black	Medicare	EMERGENCY	No	No	No	Yes	No	Yes	No	Yes	66	114	61	14	36.5556	10	1	60	3	8	4	11.5	36.2	7.4	1.1	12.8	32	131	25	137	3.8	98	100	527.226	No	ICU_re_admission	10.0403	No	No	12.4665	1	12.4665	1
1026	205738	1.1183	SICU	63.9	Male	White	Private	EMERGENCY	No	No	No	Yes	No	No	No	No	73	122	72	10	37.3889	3	1	46	15	15	8.2	13	37.4	1.9	1.2	14.1	35	218	19	139	5.4	110	96	1900	No	ICU_discharge	1.1183	No	No	30	0	15	0
1027	285526	11.6778	SICU	75.72	Female	Unknown	Medicare	EMERGENCY	No	No	Yes	Yes	No	Yes	No	No	71	116	101	14	37.1667	3	3	52	7	7	14.5	13.6	38.7	0.9	1.1	12.9	17	136	27	135	6.2	97	100	3470	Yes	ICU_discharge	11.6778	No	No	12.0232	1	12.0232	1
1028	263403	6.6329	SICU	82.31	Male	White	Medicare	EMERGENCY	No	No	No	No	No	Yes	No	No	105	126	97	19	37.9444	5	3	54	7	5	10.8	12.1	36.1	1	1.3	14.4	15	195	29	145	2.9	100	91	580	No	ICU_discharge	6.6329	No	Yes	14.0259	1	14.0259	1
1029	294531	38.6475	SICU	60.7	Female	White	Private	EMERGENCY	No	No	No	Yes	No	Yes	Yes	No	111	151	80	22	37.5556	5	2	38	6	6	21.5	14.9	43.1	0.6	1.139	12.7996	11	142	22	143	3.7	109	100	2447	No	ICU_discharge	38.6475	No	Yes	30	0	15	0
1030	267169	11.8782	SICU	40.56	Male	Others	Others	EMERGENCY	No	No	No	Yes	No	Yes	No	No	77	166	84	15	36.8333	3	0	25	15	4	10.3	14	37.6	1.1	1.3	14.6	17	157	28	137	2.6	98	100	1780	No	ICU_discharge	11.8782	No	No	30	0	15	0
1031	242969	2.2541	SICU	82.92	Female	White	Medicare	EMERGENCY	No	No	Yes	Yes	No	Yes	Yes	No	59	189	80	16	36.6111	5	2	66	3	6	10.9	11.1	32.5	0.6	1.141	12.3858	16	97	33	143	2.6	102	83	2005	Yes	ICU_discharge	2.2541	No	No	2.26013	1	2.26013	1
1032	274356	10.4963	SICU	32.99	Male	White	Private	EMERGENCY	No	No	No	No	No	Yes	No	No	85	136	72	23	36.5	0	1	12	15	1	9.8	14.8	43.8	1.1	1.1	12.6	14	92	26	141	4.1	105	96	900	No	ICU_discharge	10.4963	No	No	30	0	15	0
1033	217701	5.2193	SICU	74.99	Male	White	Medicare	EMERGENCY	No	No	No	Yes	No	Yes	No	No	62	106	68	18	38.0556	2	1	36	15	5	12.8	13.1	37.7	1.1	1.1128	12.8878	12	99	22	141	4.1	109	99	2080	No	ICU_discharge	5.2193	No	No	30	0	15	0
1034	261752	1.8428	SICU	81.69	Male	White	Medicare	EMERGENCY	No	No	Yes	Yes	No	No	No	No	56	143	59	13	36.3889	3	1	31	13	7	9.6	14	39.3	0.9	1.2	14.3	12	109	26	137	3.4	100	95	2350	No	ICU_re_admission	4.06356	No	No	30	0	15	0
1035	239820	1.2009	SICU	55.62	Male	White	Private	EMERGENCY	No	No	No	Yes	No	No	No	No	65	140	77	13	36.8889	1	1	22	13	3	12.2	13	37	0.8	1.1	13.3	21	138	26	135	3.4	99	97	1580	No	ICU_discharge	1.2009	No	No	30	0	15	0
1036	292354	16.5819	SICU	83.03	Male	White	Medicare	EMERGENCY	No	No	No	Yes	No	Yes	No	No	63	172	89	22	36.9658	5	1	37	15	8	11.7	15.6	49.4	1.6	1	10.6	20	287	28	136	4.9	97	100	1810	No	ICU_discharge	16.5819	No	No	16.7635	1	15	0
1037	212178	4.8709	SICU	86.14	Male	White	Medicare	EMERGENCY	No	No	No	Yes	No	Yes	No	No	62	112	52	14	37.2222	4	3	54	8	7	13	12	36	0.7	1.1	12.9	23	127	24	138	3.8	106	100	780	No	ICU_discharge	4.8709	No	No	5.38718	1	5.38718	1
1038	224242	6.8373	SICU	74.76	Female	Others	Medicare	EMERGENCY	No	No	No	Yes	No	Yes	Yes	No	61	142	68	19	36.3333	5	3	69	4	6	13.5	9.1	29.1	0.6	1.1	11.6	11	106	15	143	3.4	116	100	1573	Yes	ICU_discharge	6.8373	No	Yes	7.36718	1	7.36718	1
1039	271622	3.1494	SICU	42.18	Male	Others	Others	EMERGENCY	No	No	No	Yes	No	Yes	No	No	71	125	80	16	36.8889	2	0	23	14	4	10.3	14.2	41.4	0.7	1.1	11.9	11	149	25	140	4.2	104	100	2930	No	ICU_discharge	3.1494	No	No	30	0	15	0
1040	267666	4.9314	SICU	73.97	Male	White	Medicare	EMERGENCY	No	No	Yes	Yes	No	Yes	No	No	58	141	73	16	34.8889	4	2	42	8	5	8.3	11.1	32	0.7	1.5	16.8	12	109	26	139	3.6	106	97	2372	No	ICU_discharge	4.9314	No	Yes	30	0	15	0
1041	242196	1.6991	SICU	58.39	Male	White	Private	EMERGENCY	No	No	No	Yes	No	No	No	No	69	137	70	21	36.4444	1	1	21	15	3	5.5	13.3	40.7	0.8	1.2	14.2	12	106	30	140	4.3	101	99	675	No	ICU_discharge	1.6991	No	No	30	0	15	0
1042	210414	2.9189	SICU	84.89	Female	White	Medicare	EMERGENCY	No	No	No	Yes	No	Yes	No	No	64	188	80	19	36.2222	2	1	36	15	5	12.7	12.9	39.8	0.8	1.1096	12.7496	13	128	22	133	3.6	98	100	1375	No	ICU_discharge	2.9189	No	No	3.08598	1	3.08598	1
1043	218630	3.3853	SICU	35.06	Male	White	Private	EMERGENCY	No	No	No	No	No	No	No	No	80	134	83	10	36.7222	1	0	10	14	1	5.4	14.6	40	0.8	1.1	13	7	91	29	140	4.1	105	100	1225	No	ICU_discharge	3.3853	No	No	30	0	15	0
1044	225727	3.5522	Others	47.87	Male	White	Others	EMERGENCY	No	No	No	Yes	No	Yes	No	No	65	129	91	25	37.1111	8	3	58	3	4	7.8	11.2	32.4	2	1	12.3	28	98	25	138	4	105	100	3127	No	ICU_discharge	3.5522	No	No	30	0	15	0
1045	259289	3.6891	SICU	57.17	Female	Black	Private	EMERGENCY	No	No	No	Yes	No	No	No	No	60	173	67	16	36.8889	3	1	22	12	3	8.2	12.1	36	0.7	1.1	12	13	120	24	138	3.3	103	100	1625	No	ICU_discharge	3.6891	No	No	30	0	15	0
1046	218447	7.7437	SICU	73.31	Male	Others	Others	EMERGENCY	No	No	No	Yes	No	Yes	No	No	68	151	53	16	36.7152	3	0	32	15	7	11.3	10.6	29.7	1.4	1	11.2	19	143	26	145	3.5	113	100	1190	No	ICU_discharge	7.7437	No	Yes	30	0	15	0
1047	219222	2.4386	SICU	58.3	Male	Unknown	Others	EMERGENCY	No	No	No	Yes	No	Yes	No	No	81	156	100	20	36.8889	4	1	34	15	8	17.4	11.5	34.1	4.2	1.3	14.5	57	154	22	140	5	106	100	686	No	ICU_discharge	2.4386	No	No	30	0	15	0
1048	224088	2.1623	SICU	87.41	Female	White	Medicare	EMERGENCY	Yes	No	Yes	Yes	No	No	No	No	104	155	86	19	36.6667	3	3	34	11	9	8.1	12.6	38.5	0.7	1	11.2	15	119	26	133	3.8	99	94	1105	No	ICU_discharge	2.1623	No	No	30	0	15	0
1049	225994	4.2594	SICU	57.76	Male	White	Private	EMERGENCY	No	No	No	Yes	Yes	Yes	No	No	71	112	50	15	36.7222	2	1	22	14	6	6.6	14.5	41.3	0.9	1.1	13.1	23	126	30	147	4	107	95	950	Yes	ICU_discharge	4.2594	No	No	30	0	15	0
1050	216757	28.7306	SICU	42.69	Male	White	Others	EMERGENCY	No	No	No	Yes	No	Yes	Yes	No	123	160.392	120	22.806	37.5	5	2	24	11	5	12.3	15.9	47.7	1.1	1	10.5	13	283	23	139	3.7	104	93	3875	Yes	ICU_discharge	28.7306	No	Yes	30	0	15	0
1051	35200789	1.06068	Others	33	Male	White	Others	NO_EMERGENCY	No	No	No	No	No	Yes	No	No	86	121	67	19	36.8889	1	2	15	15	1	12	13.1	39.7	1	1.2	13	11	91	27	138	3.9	102	100	2850	No	ICU_discharge	1.06068	No	No	30	0	15	0
1052	34992648	5.79822	SICU	67	Female	Others	Medicare	NO_EMERGENCY	Yes	Yes	Yes	Yes	Yes	Yes	No	No	84	108	61	11	36.9444	2	1	27	14	11	6.7	10	32	0.9	1.2	13.5	11	92	20	130	5.3	98	97	675	No	ICU_discharge	5.79822	No	No	30	0	15	0
1053	32769810	6.2969	SICU	70	Female	Black	Medicare	NO_EMERGENCY	Yes	Yes	No	No	No	No	No	No	106	106	72	19	36.5556	5	3	40	9	9	9.3	9.3	30.9	1.3	1.3	14.7	35	124	29	141	4	96	100	1755	No	ICU_discharge	6.2969	No	No	30	0	15	0
1054	30101877	3.34969	MICU	38	Female	Black	Others	NO_EMERGENCY	No	No	No	Yes	No	Yes	No	No	109	121	86	21	37.8333	7	2	48	5	8	19.8	10.4	30.2	1.1	1.3	15.1	26	153	22	135	4.5	100	100	1857	No	ICU_discharge	3.34969	No	Yes	8.72014	1	8.72014	1
1055	33703830	2.94152	SICU	55	Male	White	Others	NO_EMERGENCY	No	No	No	No	No	Yes	No	No	73	127	80	24	36.8333	1	1	15	14	1	13	14.5	41.9	1	1.1552	12.0176	12	120	26	140	3.4	103	92	1700	No	ICU_discharge	2.94152	No	No	30	0	15	0
1056	32008553	1.8889	SICU	64	Male	White	Others	NO_EMERGENCY	No	No	No	Yes	Yes	Yes	No	No	86	155	67	18	35.1667	7	2	36	11	11	4.6	10	28.2	0.8	0.9	10.9	15	138	30	142	3.2	99	98	6695	No	ICU_discharge	1.8889	No	Yes	28.1455	1	15	0
1057	36265401	20.6695	SICU	50	Male	Others	Others	NO_EMERGENCY	No	Yes	No	Yes	No	Yes	No	No	91	169	87.58	23	37.2222	6	2	19	15	3	10.1	13.2	37.8	1.1	1.1474	12.2156	21	158	23	135	3.7	100	91	2260	Yes	ICU_discharge	20.6695	Yes	No	30	0	15	0
1058	36452771	1.17836	SICU	69	Male	White	Medicare	NO_EMERGENCY	No	No	No	Yes	No	No	No	No	98	175	77	22	37.6667	1	2	25	13	3	7.7	13.1	38.3	0.9	1.1822	11.9928	18	114	23	139	3.9	105	99	1060	No	ICU_discharge	1.17836	No	No	30	0	15	0
1059	30351720	1.58778	SICU	78	Male	White	Medicare	NO_EMERGENCY	No	No	Yes	Yes	No	Yes	No	No	80	150	84	20	36.5556	2	2	29	11	2	6.4	13.6	40.7	0.8	1	11.2	19	92	30	144	3.7	107	95	3720	No	ICU_discharge	1.58778	Yes	Yes	30	0	15	0
1060	36334808	1.22468	SICU	48	Female	White	Others	NO_EMERGENCY	Yes	No	No	Yes	No	Yes	No	No	79	130	70	15	36.6667	2	1	20	14	6	7.2	15.7	50.4	0.7	1.1672	12.0838	15	179	24	137	4.3	102	98	2700	No	ICU_discharge	1.22468	No	No	30	0	15	0
1061	39258314	3.04334	MICU	68	Male	Black	Medicare	NO_EMERGENCY	No	No	No	Yes	No	Yes	Yes	No	66	111	63	19	37.3889	9	3	32	14	3	9.6	8.5	28.4	1.4	1.7	18.6	59	273	22	159	4.2	124	100	1125	No	ICU_discharge	3.04334	No	Yes	22.1076	1	15	0
1062	35987620	1.56947	SICU	61	Male	White	Others	NO_EMERGENCY	No	No	No	Yes	No	Yes	No	No	63	128	93	22	35.1111	5	2	33	8	3	5.9	14	40.5	1	1.1016	12.5506	20	128	28	142	3.8	104	100	2935	No	ICU_re_admission	2.00704	No	No	30	0	15	0
1063	34550664	8.34733	SICU	52	Female	Others	Medicare	NO_EMERGENCY	No	No	No	Yes	No	Yes	No	No	69	138	80	14	36.8889	0	1	23	15	3	12.9	12.1	37.5	0.6	0.9	11.3	10	136	25	134	3.1	95	100	2110	No	ICU_discharge	8.34733	Yes	Yes	30	0	15	0
1064	31254041	2.16562	SICU	82	Female	White	Medicare	NO_EMERGENCY	Yes	No	Yes	Yes	Yes	Yes	No	No	85	161	91	13	36.4444	2	1	39	14	8	8.6	14.7	44.1	0.6	1.2	12.8	19	106	26	139	3.7	100	97	800	No	ICU_re_admission	7.73112	No	No	14.4015	1	14.4015	1
1065	36608070	1.81729	SICU	42	Male	Black	Others	NO_EMERGENCY	No	No	No	Yes	No	No	No	No	76	150	106	13	37.1667	0	0	15	15	2	7.2	14.3	43.4	1	1.1578	12.0932	17	124	24	138	3.5	104	99	2375	No	ICU_discharge	1.81729	Yes	No	30	0	15	0
1066	32190450	24.7984	SICU	72	Female	White	Medicare	NO_EMERGENCY	No	Yes	No	Yes	No	Yes	No	No	74	143	77	16	37	4	3	28	15	4	16.3	12.2	37.2	0.7	1.2	12.9	11	175	20	138	4	103	100	2622	No	ICU_discharge	24.7984	Yes	No	30	0	15	0
1067	32404106	2.08916	MICU	74	Female	White	Medicare	NO_EMERGENCY	No	No	No	Yes	Yes	No	No	No	72	158	86	12	37.5556	5	2	23	15	5	13.5	9.5	28	0.4	1.1598	12.239	16	104	24	138	3.2	105	100	2985	Yes	ICU_discharge	2.08916	No	No	5.21038	1	5.21038	1
1068	32438589	2.4226	SICU	60	Male	Unknown	Others	NO_EMERGENCY	No	No	No	Yes	No	No	No	No	89	132	65	26	36.9444	5	2	25	12	1	5.1	12.5	36.3	0.7	1	10.5	6	123	21	138	3	101	100	2360	No	ICU_discharge	2.4226	Yes	No	30	0	15	0
1069	30447359	2.68501	SICU	80	Female	Others	Medicare	NO_EMERGENCY	Yes	No	Yes	Yes	No	No	Yes	No	94	138	64	30	36.7778	5	2	37	7	5	7.3	11	35.7	1.4	1.2	12.8	17	181	27	132	4.3	95	98	1170	No	ICU_discharge	2.68501	Yes	No	30	0	15	0
1070	34499311	2.70434	Others	80	Female	Black	Medicare	NO_EMERGENCY	Yes	No	No	Yes	No	No	No	No	67	135	76	18	37.2222	3	2	31	12	3	8.5	12.6	40.7	0.9	1.5	15.9	15	92	24	139	3.6	99	100	1400	No	ICU_discharge	2.70434	No	No	30	0	15	0
1071	34670961	8.85413	SICU	52	Male	White	Others	NO_EMERGENCY	No	No	Yes	Yes	No	Yes	No	No	70	134	108	21	37.0556	4	1	19	13	4	12	12	37.5	0.9	1.2	13.1	24	126	22	142	4.5	104	98	2660	Yes	ICU_discharge	8.85413	No	No	30	0	15	0
1072	34259186	7.91024	SICU	80	Female	Others	Medicare	NO_EMERGENCY	No	No	No	Yes	No	Yes	No	No	67	168	82	22	36.7778	2	2	37	13	1	14.6	13.3	39.9	0.7	0.9	10.3	14	116	25	137	4.3	99	96	1760	No	ICU_discharge	7.91024	No	No	30	0	15	0
1073	36630531	22.276	SICU	63	Male	Unknown	Others	NO_EMERGENCY	No	Yes	No	Yes	No	Yes	No	No	88	134	74	21	36.7222	5	2	25	10	3	9.9	14.2	43.3	1.2	1.1	11.4	12	118	21	140	3.7	108	99	2090	Yes	ICU_discharge	22.276	No	No	30	0	15	0
1074	34733972	2.9783	SICU	29	Female	Others	Others	NO_EMERGENCY	No	No	No	No	No	No	No	No	96	107	63	15	37	1	2	15	15	1	5.5	12.7	36.6	0.5	1.1	12.4	9	132	20	138	3.9	105	100	1810	No	ICU_re_admission	5.82337	Yes	No	30	0	15	0
1075	34755606	6.07172	SICU	67	Female	White	Medicare	NO_EMERGENCY	No	Yes	No	Yes	No	Yes	No	No	74	134	52	17.798	36.9444	6	2	33	8	3	15.6	9.9	30.7	0.7	1	10.7	18	190	22	139	4.1	102	95	1540	Yes	ICU_re_admission	7.45368	Yes	No	30	0	15	0
1076	35664404	7.09174	SICU	43	Male	White	Others	NO_EMERGENCY	No	No	No	Yes	No	Yes	No	No	77	163	88	17	36.7222	5	2	45	6	1	20.9	15.5	41	1.3	1	11.8	19	140	24	124	2.8	85	91	4230	No	ICU_re_admission	8.19973	Yes	No	30	0	15	0
1077	32418443	1.09925	SICU	55	Female	Unknown	Others	NO_EMERGENCY	No	No	No	Yes	No	Yes	No	No	91	107	83	26	38.2778	4	2	32	15	2	15.6	13.4	40	0.9	1.2	13.1	12	218	22	140	3.6	105	100	5745	Yes	ICU_re_admission	1.18345	No	No	12.6986	1	12.6986	1
1078	30796685	3.25081	SICU	79	Male	White	Medicare	NO_EMERGENCY	No	No	No	Yes	No	Yes	No	No	103	145	77	16	36.8889	7	2	32	9	5	9	12.7	36.7	1.8	1.2	14.3	26	158	24	146	4.1	113	95	1340	No	ICU_discharge	3.25081	Yes	No	30	0	15	0
1079	39406113	3.05623	MICU	70	Female	White	Medicare	NO_EMERGENCY	No	No	No	No	No	Yes	No	No	92	145	90	22	37.1667	4	3	32	15	4	17.6	12.7	40.2	0.8	1	11.3	16	138	24	146	4.2	106	97	1220	No	ICU_discharge	3.05623	No	No	30	0	15	0
1080	32694978	2.1684	SICU	79	Male	White	Others	NO_EMERGENCY	No	No	No	Yes	No	Yes	Yes	No	83	135	57	13	37.6667	9	2	44	10	4	13.1	12.8	39.1	1.6	1	12.4	28	161	25	141	3.7	105	100	1520	Yes	ICU_death	2.14792	No	No	2.14792	1	2.14792	1
1081	38155760	3.86741	SICU	48	Female	White	Others	NO_EMERGENCY	No	No	No	No	Yes	Yes	No	No	49	143	78	15	36.4444	2	2	34	12	4	18.1	13.5	39.8	0.5	1	11.2	11	125	25	137	4	100	98	3070	No	ICU_discharge	3.86741	Yes	No	30	0	15	0
1082	33769648	1.46439	SICU	75	Male	White	Medicare	NO_EMERGENCY	No	No	No	Yes	No	Yes	No	No	60	132	98	17.004	36.7222	3	2	29	15	4	9.6	12	36.8	1	1.187	11.9268	15	149	23	141	4.5	109	96	1875	No	ICU_discharge	1.46439	No	No	30	0	15	0
1083	31242973	11.3173	SICU	38	Male	White	Others	NO_EMERGENCY	No	Yes	No	No	No	Yes	No	Yes	53	162	95	18	35.4444	7	3	33	15	5	18.4	8.9	27.3	4.6	1.1	12.3	36	128	18	136	6.6	107	99	1425	No	ICU_discharge	11.3173	Yes	Yes	30	0	15	0
1084	39378505	18.698	SICU	64	Male	White	Others	NO_EMERGENCY	No	Yes	No	No	Yes	Yes	No	No	78	135	46	17.708	37.9444	4	1	20	15	5	13.9	14	41.8	1.1	1.1	11.6	18	165	23	142	3.9	103	100	2045	No	ICU_discharge	18.698	No	No	30	0	15	0
1085	32949764	1.20111	SICU	57	Male	White	Others	NO_EMERGENCY	No	No	No	Yes	No	Yes	Yes	No	99	142	94	25	38.8333	10	2	42	15	1	10.3	12.9	41.8	3.2	1.3	13.9	33	75	25	156	4.2	117	99	851	No	ICU_discharge	1.20111	No	No	1.88611	1	1.88611	1
1086	34714915	2.88564	SICU	55	Male	White	Others	NO_EMERGENCY	No	No	No	Yes	No	Yes	No	No	72	152	73	17	36.7778	0	1	17	15	2	7.5	14	37.9	1	1.3	15.2	18	158	24	137	4.3	104	98	1175	No	ICU_re_admission	20.5767	No	Yes	30	0	15	0
1087	35622225	1.8206	SICU	63	Female	White	Others	NO_EMERGENCY	No	No	No	No	No	Yes	No	No	82	102	52	12	36.8333	3	2	38	15	7	10.9	10.9	33.9	0.7	1.4	14.8	13	91	24	142	2.1	114	94	3010	No	ICU_discharge	1.8206	No	Yes	30	0	15	0
1088	37141306	5.78454	SICU	42	Male	Black	Others	NO_EMERGENCY	No	No	No	Yes	No	Yes	No	No	70	131	94	18	36.5556	7	3	30	15	3	6.4	12.7	38.2	0.6	1.1	11.9	6	90	19	138	3.3	110	100	2284	Yes	ICU_discharge	5.78454	Yes	No	30	0	15	0
1089	34885239	2.60545	SICU	68	Female	White	Medicare	NO_EMERGENCY	No	No	No	No	No	Yes	Yes	No	79	151	62	18	35.2222	3	2	38	15	1	12.9	10	30	0.9	1.1	13.4	11	146	18	143	4	99	99	2590	Yes	ICU_discharge	2.60545	No	No	30	0	15	0
1090	32323717	4.55619	SICU	72	Female	Unknown	Others	NO_EMERGENCY	Yes	No	No	Yes	No	Yes	No	No	96	151	62	18.538	36.9444	2	2	40	15	4	16	10.2	32.7	0.9	1.1	11.8	13	212	20	143	4	109	100	1397	No	ICU_death	4.4463	No	Yes	4.4463	1	4.4463	1
1091	32807761	1.73154	MICU	40	Male	Unknown	Medicare	NO_EMERGENCY	No	No	No	Yes	No	Yes	Yes	No	90	162	90	17	36.5556	7	1	45	15	7	9.1	10.8	31.6	4.5	1	12.1	36	303	27	132	3.6	90	100	118	Yes	ICU_death	1.05853	No	No	1.05853	1	1.05853	1
1092	34605328	6.22661	SICU	67	Female	Unknown	Medicare	NO_EMERGENCY	No	No	No	Yes	No	Yes	No	No	70	177	108	12	36.7222	5	2	37	15	4	11.3	9.5	29.7	0.8	1.2	12.9	23	161	26	140	3.2	104	99	840	No	ICU_discharge	6.22661	Yes	Yes	9.43611	1	9.43611	1
1093	33494860	6.03929	SICU	80	Female	Others	Others	NO_EMERGENCY	Yes	No	Yes	Yes	No	No	No	No	95	152	84	22	36.8333	1	1	28	15	2	9	12.8	40.8	1.1	1.1	12.1	23	103	24	142	4.2	106	97	1310	No	ICU_discharge	6.03929	No	No	30	0	15	0
1094	39965372	1.18859	SICU	60	Male	Unknown	Others	NO_EMERGENCY	No	No	No	Yes	No	No	No	No	87	152	104	21	37.6111	2	2	23	15	3	9.2	14	41.9	1.8	1.3	14.1	19	104	25	139	3.2	99	100	1125	No	ICU_discharge	1.18859	No	No	30	0	15	0
1095	37646192	1.24984	SICU	55	Male	White	Others	NO_EMERGENCY	Yes	No	Yes	Yes	No	Yes	Yes	No	94	143	65	15	38	7	2	34	15	2	15.7	16.6	47.5	1.3	1.6	17.6	18	176	28	151	3.5	109	98	8885	No	ICU_death	0.804861	No	No	0.804861	1	0.804861	1
1096	33329383	7.47456	SICU	82	Female	White	Medicare	NO_EMERGENCY	No	No	Yes	Yes	No	Yes	No	No	76	137	68	17	36.5	4	2	36	10	1	11.5	10.9	32.4	0.7	1.4	14.7	10	200	20	137	3.4	100	100	2040	No	ICU_discharge	7.47456	No	Yes	30	0	15	0
1097	32515520	7.70447	SICU	70	Female	Others	Others	NO_EMERGENCY	No	Yes	No	No	No	No	No	No	67	115	43	14	37.8889	4	3	39	13	7	5.6	10.8	32.8	0.9	1.1	11.7	14	253	18	144	3.7	111	96	3265	No	ICU_discharge	7.70447	No	No	30	0	15	0
1098	38172427	11.7827	SICU	49	Female	Unknown	Others	NO_EMERGENCY	No	Yes	No	No	No	Yes	Yes	No	76	144	67	13	37.2222	6	2	34	8	1	15.1	13.1	37.1	0.8	1	10.7	16	101	26	146	3.8	106	98	1897	Yes	ICU_discharge	11.7827	Yes	No	30	0	15	0
1099	34937174	3.12435	MICU	70	Male	White	Medicare	NO_EMERGENCY	Yes	No	No	No	No	Yes	Yes	No	80	103	54	26	36.8333	8	2	32	14	5	10.6	9.4	30.7	2.9	1.8	20.1	54	146	25	138	3.4	98	95	2155	Yes	ICU_discharge	3.12435	Yes	Yes	3.80833	1	3.80833	1
1100	37514863	2.53865	SICU	85	Female	Unknown	Medicare	NO_EMERGENCY	Yes	No	No	No	No	Yes	No	No	106	172	91	18	36.9444	5	2	29	11	7	10.6	13.9	40.9	0.8	1.1904	11.744	17	173	21	140	3.8	108	93	1471.24	No	ICU_discharge	2.53865	Yes	No	30	0	15	0
1101	32443482	41.9686	SICU	57	Female	White	Others	NO_EMERGENCY	No	Yes	No	Yes	No	Yes	Yes	No	104	147	83	16	36.3889	7	3	32	15	1	14.1	9.6	29	0.9	1.3	13.7	14	113	22	128	2.9	100	100	2855	Yes	ICU_discharge	41.9686	No	Yes	30	0	15	0
1102	32312353	2.92115	SICU	73	Female	Others	Others	NO_EMERGENCY	No	No	No	Yes	No	Yes	No	No	92	121	82	19	35.5556	4	3	35	15	5	11.8	13.3	38.9	0.7	1	12.4	11	145	25	145	4.6	108	100	1105	No	ICU_discharge	2.92115	No	No	30	0	15	0
1103	35968919	25.4845	SICU	80	Male	Unknown	Others	NO_EMERGENCY	No	Yes	No	Yes	No	Yes	No	No	72	157	73	20	36.7222	5	1	40	11	7	7.4	9.8	29.1	1.4	1	11.1	29	87	24	144	4.7	107	100	3080	Yes	ICU_discharge	25.4845	No	No	30	0	15	0
1104	34313017	3.48552	Others	85	Female	Black	Others	NO_EMERGENCY	No	No	Yes	Yes	No	No	No	No	67	120	73	17.41	36.2222	3	2	33	9	5	6.3	10.5	31.9	0.6	2	22.4	7	199	25	137	3.8	100	100	2000	No	ICU_discharge	3.48552	No	No	30	0	15	0
1105	33018802	4.01856	Others	72	Male	White	Others	NO_EMERGENCY	No	No	No	Yes	No	Yes	No	No	88	172	94	15	36.8889	3	1	28	15	1	8.8	13.8	43.3	2.1	1.1	11.4	37	95	21	145	4	110	95	1600	No	ICU_discharge	4.01856	No	No	30	0	15	0
1106	36975675	22.1317	SICU	69	Male	Unknown	Medicare	NO_EMERGENCY	Yes	Yes	No	Yes	No	Yes	No	No	73	145	107	18	37.1111	7	3	32	15	3	15.1	16.4	49.9	1.2	1.2	13.2	14	109	21	142	4.6	104	98	1215	No	ICU_discharge	22.1317	No	No	30	0	15	0
1107	35646380	1.70715	Others	76	Male	Black	Medicare	NO_EMERGENCY	No	No	No	Yes	No	Yes	No	No	74	141	65	16	36.3333	1	1	25	15	5	9.8	14.8	44.7	1.2	1.1	11.4	21	135	22	147	3.8	110	91	1467.39	No	ICU_discharge	1.70715	No	No	30	0	15	0
1108	35785312	11.9328	Others	69	Male	Black	Medicare	NO_EMERGENCY	No	No	No	Yes	No	No	No	No	67	144	78	18	37	5	2	36	15	1	3.6	12.3	38.1	0.8	1.3	14.2	12	102	25	142	4	107	97	475	No	ICU_discharge	11.9328	Yes	No	30	0	15	0
1109	39805373	4.07359	SICU	58	Male	White	Others	NO_EMERGENCY	No	No	No	Yes	No	Yes	No	No	62	120	67	14	36.1111	3	0	23	14	3	7.4	13.8	39.4	1	1	12.5	17	112	26	142	3.3	108	100	2320	No	ICU_discharge	4.07359	No	No	30	0	15	0
1110	39951817	2.79206	SICU	69	Female	White	Medicare	NO_EMERGENCY	Yes	No	Yes	Yes	No	Yes	No	No	88	120	63	18	38.0556	5	1	29	14	2	7.8	10.8	33.9	0.2	1.2	12.6	5	77	11	145	1.7	125	100	2071	No	ICU_discharge	2.79206	No	No	30	0	15	0
1111	33498151	2.92657	SICU	80	Male	White	Others	NO_EMERGENCY	No	No	Yes	No	No	Yes	No	No	74	166	77	14	38.6667	4	2	26	14	4	9.1	11.7	36	0.8	1.2	13	13	171	22	137	3.7	107	97	1628	No	ICU_discharge	2.92657	Yes	No	30	0	15	0
1112	38400142	9.73775	MICU	62	Male	Black	Others	NO_EMERGENCY	No	No	No	Yes	Yes	Yes	No	Yes	89	178	87	14	37.2222	7	2	54	9	10	11.2	9.4	27	33.1	1.4	14.5	159	106	17	137	5.5	96	98	2565	No	ICU_re_admission	16.8084	No	Yes	30	0	15	0
1113	31649432	7.14839	SICU	85	Female	Unknown	Others	NO_EMERGENCY	No	No	No	No	No	Yes	No	No	96	143	67	29	36.6667	3	2	26	15	2	7.7	10.4	32.9	0.8	1	10.7	18	118	25	142	4	104	96	1650	No	ICU_discharge	7.14839	No	No	30	0	15	0
1114	34756918	1.12382	Others	46	Male	White	Others	NO_EMERGENCY	No	No	No	Yes	No	No	No	No	90	143	73	16	36.5556	0	1	27	15	7	14.5	13	37.9	1.1	1.2	13.2	20	137	19	136	4	97	97	3255	No	ICU_discharge	1.12382	No	No	30	0	15	0
1115	36514308	2.01612	SICU	75	Male	White	Medicare	NO_EMERGENCY	Yes	No	No	Yes	No	Yes	No	No	77	150	62	23	39.0556	4	2	31	15	4	12.9	10.8	31.2	0.9	1.4	15.9	15	133	25	140	3.5	106	97	990	No	ICU_discharge	2.01612	No	No	4.28819	1	4.28819	1
1116	38870879	17.6809	SICU	78	Male	White	Medicare	NO_EMERGENCY	No	Yes	No	No	No	Yes	Yes	No	76	108	34	17.958	37	8	2	33	15	3	12.2	10.1	31.7	2.1	1.3	14	41	106	22	151	4.8	116	100	1060	No	ICU_discharge	17.6809	Yes	Yes	30	0	15	0
1117	37222297	9.70154	Others	68	Male	White	Medicare	NO_EMERGENCY	Yes	No	No	No	No	Yes	No	No	105	179	113	20	36.7222	2	1	18	14	8	13	9.6	31.1	1.8	1.1	11.8	26	137	25	142	4.1	103	92	1200	No	ICU_discharge	9.70154	No	No	30	0	15	0
1118	36217031	2.76263	SICU	62	Female	White	Medicare	NO_EMERGENCY	No	No	No	Yes	No	No	No	No	91	154	70	26	37.0556	2	2	25	14	1	7.7	13.6	39.6	0.8	1	11.3	13	132	23	136	4	99	97	2100	No	ICU_discharge	2.76263	No	No	30	0	15	0
1119	35448442	1.16755	SICU	86	Male	White	Medicare	NO_EMERGENCY	No	No	Yes	Yes	No	Yes	No	No	89	150	62	17	35.3333	4	3	38	13	3	7.3	12.2	35.9	1.2	1.3	15.1	15	89	25	140	4.3	108	99	1755	No	ICU_re_admission	9.36706	No	No	30	0	15	0
1120	31035057	1.10475	MICU	86	Male	White	Medicare	NO_EMERGENCY	No	No	Yes	No	Yes	No	No	No	78	127	76	15	36.7778	1	1	40	15	7	10.1	13.7	38.1	0.7	1.173	12.1434	15	127	23	120	3.2	87	98	1300	No	ICU_discharge	1.10475	No	No	30	0	15	0
1121	33068059	1.16948	SICU	84	Female	White	Others	NO_EMERGENCY	No	No	Yes	No	No	Yes	No	No	74	157	75	16	36.3889	5	3	51	15	5	11.6	9.5	29.3	1.3	1	11.3	28	129	26	139	4.1	100	100	2450	Yes	ICU_discharge	1.16948	No	No	7.17361	1	7.17361	1
1122	33997337	14.9783	SICU	76	Male	White	Medicare	NO_EMERGENCY	No	Yes	No	Yes	No	Yes	No	No	107	147	76	20	36.2778	5	2	31	13	1	19.8	15.2	45.4	1.2	1.1	11.7	26	165	23	139	4.2	102	97	1950	No	ICU_discharge	14.9783	No	No	15.1868	1	15	0
1123	30908632	11.8836	SICU	81	Male	White	Others	NO_EMERGENCY	Yes	No	No	Yes	No	Yes	No	No	70	133	91	28	37.2778	6	3	43	11	4	10	11.3	35.7	1	1.1	11.5	13	143	28	140	3.6	101	96	2270	Yes	ICU_re_admission	13.3096	No	Yes	18.1632	1	15	0
1124	30886536	18.1253	SICU	55	Male	White	Others	NO_EMERGENCY	No	Yes	No	Yes	No	Yes	Yes	No	89	120	60	18.644	36.9444	7	3	48	3	1	13.2	13.9	39.3	0.9	1.1	12.1	13	161	29	141	3.1	102	96	2765	No	ICU_discharge	18.1253	Yes	No	30	0	15	0
1125	36304327	6.64948	SICU	81	Male	White	Medicare	NO_EMERGENCY	No	Yes	Yes	Yes	No	Yes	No	No	84	106	64	23	36.8333	4	3	38	14	6	20.3	12.7	40.4	0.9	1.4	14.8	14	250	20	136	3.8	100	95	650	No	ICU_discharge	6.64948	No	No	30	0	15	0
1126	37031128	2.11529	SICU	87	Female	White	Others	NO_EMERGENCY	Yes	No	Yes	Yes	No	Yes	No	No	104	155	86	19	36.6667	3	3	34	11	5	8.1	12.6	38.5	0.7	1	11.2	15	119	26	133	3.8	99	94	1145	No	ICU_discharge	2.11529	No	No	30	0	15	0
1127	38230717	2.29808	MICU	50	Male	White	Others	NO_EMERGENCY	No	No	No	No	No	No	No	No	90	138	83	23	36.2222	1	1	24	15	9	9	13.5	38.3	1.1	1	12.4	14	129	27	141	4.2	103	97	1700	No	ICU_re_admission	2.302	No	No	30	0	15	0
1128	38931105	3.99848	SICU	79	Female	White	Medicare	NO_EMERGENCY	No	No	No	Yes	No	Yes	No	No	77	151	88	18	36.7778	2	2	31	11	1	10.5	11.7	32.9	0.5	1.1	11.9	14	117	24	137	3	101	95	1825	No	ICU_discharge	3.99848	Yes	No	30	0	15	0
1129	31142090	3.51425	Others	49	Male	White	Others	NO_EMERGENCY	No	No	No	Yes	No	Yes	No	No	65	129	91	20.77	37.1111	8	3	58	3	2	7.8	11.2	32.4	2	1	12.3	28	98	25	138	4	105	100	3287	No	ICU_discharge	3.51425	No	No	30	0	15	0
1130	37583474	6.89963	SICU	51	Male	White	Others	NO_EMERGENCY	No	Yes	No	Yes	No	Yes	No	No	80	123	73	16	37.8889	4	2	35	10	5	8.9	13	38.7	0.8	1.1	11.5	8	97	24	142	3.5	108	100	3810	No	ICU_re_admission	9.82596	Yes	No	30	0	15	0
1131	37368194	1.0383	SICU	88	Female	White	Medicare	NO_EMERGENCY	No	No	No	No	No	Yes	Yes	No	86	134	65	22	36.6111	6	3	81	4	4	9.4	7.9	24.6	1	1	11.1	18	321	22	139	3.8	101	100	3340	Yes	ICU_discharge	1.0383	No	No	1.24583	1	1.24583	1
1132	38261457	1.47154	Others	75	Female	White	Medicare	NO_EMERGENCY	No	No	No	Yes	No	No	No	No	77	124	56	26	36.7778	2	1	28	14	2	6.1	11.6	34.7	0.6	1	10.4	21	293	25	138	4.1	100	99	900	No	ICU_discharge	1.47154	No	No	30	0	15	0
1133	32839000	18.7959	SICU	48	Female	Others	Others	NO_EMERGENCY	No	Yes	No	No	No	Yes	Yes	No	83	151	78	26	37.0556	7	2	26	15	1	13	11.1	34.3	0.6	1.1	12.1	11	137	22	136	3.5	104	100	775	Yes	ICU_re_admission	53.3684	Yes	Yes	30	0	15	0
1134	37715215	1.89561	Others	87	Female	Black	Others	NO_EMERGENCY	No	No	Yes	No	No	Yes	No	No	103	155	121	17	37.1111	3	2	33	13	5	5.6	11.1	33.4	1.5	1.2	12.7	22	116	23	143	3.6	105	100	550	No	ICU_discharge	1.89561	No	No	30	0	15	0
1135	38391954	2.13069	SICU	50	Female	White	Others	NO_EMERGENCY	No	No	No	No	Yes	Yes	Yes	No	70	100	66	12	36	4	1	53	15	3	0.7	10.2	30.3	0.7	1.4	16.2	10	160	19	139	4.2	103	100	3975	Yes	ICU_discharge	2.13069	No	Yes	2.38976	1	2.38976	1
1136	37144114	3.03513	SICU	82	Male	White	Medicare	NO_EMERGENCY	No	No	No	Yes	No	Yes	No	No	105	135	82	20	36.5	2	2	42	13	5	12.1	13.3	39.4	0.6	1.1886	11.956	42	273	25	138	4	103	95	1670	No	ICU_re_admission	6.40216	No	No	30	0	15	0
1137	39218329	6.30869	SICU	57	Male	White	Others	NO_EMERGENCY	No	Yes	No	Yes	No	Yes	No	No	78	105	54	17	36.1111	5	3	31	15	1	28.6	16.3	45.1	0.8	1.3	13.9	28	164	22	140	3.1	102	100	2065	No	ICU_re_admission	13.0302	Yes	No	30	0	15	0
1138	34982826	8.95559	SICU	82	Female	Unknown	Medicare	NO_EMERGENCY	Yes	Yes	No	Yes	No	Yes	No	No	74	149	71	17	38.0556	5	3	44	8	4	11	12.4	37.7	0.9	1.1	12.1	11	132	22	140	4.4	106	100	1500	No	ICU_discharge	8.95559	No	No	16.3201	1	15	0
1139	33744429	1.8239	SICU	65	Male	White	Medicare	NO_EMERGENCY	No	No	No	Yes	No	Yes	No	No	66	121	53	14	36.6111	2	2	33	14	4	8.7	13.7	41.4	0.8	1	11.3	26	119	21	137	3.7	103	96	2310	No	ICU_discharge	1.8239	No	No	30	0	15	0
1140	36094519	3.99689	SICU	74	Female	White	Medicare	NO_EMERGENCY	Yes	No	Yes	No	No	No	No	No	74	103	57	19	37.0556	3	2	28	15	3	6.8	11.1	32	0.7	1.1	13.4	15	106	29	140	3.5	102	96	1500	Yes	ICU_discharge	3.99689	No	No	30	0	15	0
1141	31942357	5.87806	SICU	29	Male	Unknown	Others	NO_EMERGENCY	No	No	No	Yes	No	Yes	Yes	No	56	112	62	22	36.6111	2	3	22	14	3	15.6	12.5	38.5	0.6	1	10.9	7	117	25	145	4.4	108	99	2200	Yes	ICU_discharge	5.87806	No	No	30	0	15	0
1142	38040576	1.02403	SICU	76	Male	Others	Others	NO_EMERGENCY	No	No	Yes	Yes	No	Yes	Yes	No	58	204	72	11	36.6111	6	1	46	15	6	12.6	12.6	38.4	1.2	1.3	14.2	23	181	20	138	4.4	109	100	3980	Yes	ICU_discharge	1.02403	Yes	No	1.22153	1	1.22153	1
1143	37406372	3.85082	SICU	59	Male	White	Others	NO_EMERGENCY	No	No	Yes	No	No	Yes	No	No	55	116	58	17	35.7222	4	2	36	6	1	6.7	9.1	27	1	1.1	12.6	18	120	25	137	4.5	104	100	2355	No	ICU_discharge	3.85082	No	No	30	0	15	0
1144	30748168	11.6977	SICU	87	Female	Others	Medicare	NO_EMERGENCY	No	No	Yes	Yes	No	Yes	No	No	78	124	67	25	36.8333	4	2	28	15	4	12	11.4	34.1	0.7	1	10.5	24	303	24	133	3.8	90	100	1520	No	ICU_discharge	11.6977	No	No	30	0	15	0
1145	36460480	8.11937	Others	89	Female	Unknown	Others	NO_EMERGENCY	Yes	Yes	No	No	No	Yes	No	No	103	119	59	29	37.1111	5	2	36	13	2	9	10.2	36.4	2.4	1.1688	12.1506	67	137	35	145	4.2	99	95	1515	No	ICU_re_admission	8.12821	Yes	No	21.47	1	15	0
1146	37468075	1.45625	Others	60	Male	White	Others	NO_EMERGENCY	No	No	No	Yes	No	Yes	No	No	107	174	98	15	36.6667	3	1	30	15	5	13.6	12.6	37.6	1.2	1	10.9	23	377	24	140	4.3	102	95	400	No	ICU_discharge	1.45625	No	No	30	0	15	0
1147	30948668	2.59867	SICU	89	Male	Unknown	Others	NO_EMERGENCY	No	No	No	Yes	No	No	No	No	88	126	50	21	37	7	2	39	7	1	11.1	13.7	42	0.5	1	10.6	15	131	26	141	3.2	106	96	1775	Yes	ICU_discharge	2.59867	No	No	3.07039	1	3.07039	1
1148	35103141	1.0812	SICU	75	Male	White	Medicare	NO_EMERGENCY	No	No	Yes	Yes	No	Yes	No	No	60	180	70	14	36.8889	0	1	24	15	1	7.6	9.8	29.1	0.8	1.3	13.9	16	108	26	139	3	105	98	1495	No	ICU_discharge	1.0812	No	No	30	0	15	0
1149	33047297	1.98255	SICU	46	Male	Others	Others	NO_EMERGENCY	No	No	No	Yes	No	Yes	No	No	69	127	86	18	36.4444	2	2	20	11	3	6.1	13.8	41.6	0.8	1	10.6	15	116	25	139	3.5	103	100	2235	No	ICU_discharge	1.98255	No	No	30	0	15	0
1150	38633075	1.53096	Others	70	Male	White	Medicare	NO_EMERGENCY	No	No	No	No	No	No	No	No	69	123	83	9	36.7222	1	1	26	15	3	5.7	11.6	37.3	1.5	1.1	11.5	24	98	20	144	4.2	105	94	1550	No	ICU_discharge	1.53096	No	No	30	0	15	0
1151	37578075	1.17414	SICU	54	Male	White	Others	NO_EMERGENCY	No	No	No	Yes	No	No	No	No	65	140	77	13	36.8889	1	1	22	13	1	12.2	13	37	0.8	1.1	13.3	21	138	26	135	3.4	99	97	1755	No	ICU_discharge	1.17414	No	No	30	0	15	0
1152	39196187	1.93723	SICU	75	Female	Others	Others	NO_EMERGENCY	No	No	No	Yes	No	Yes	No	No	71	123	77	15	35.0556	1	1	33	13	1	14.9	11.2	33	0.8	1	12.3	14	145	27	137	3.4	99	98	671	No	ICU_discharge	1.93723	No	No	30	0	15	0
1153	36934800	1.75642	SICU	42	Male	Unknown	Others	NO_EMERGENCY	No	No	No	Yes	No	Yes	No	No	72	157	98	15	37.2778	4	0	19	15	1	11.1	14.3	42.5	1.5	1.1	12.2	22	90	29	143	3.4	106	100	2885	No	ICU_discharge	1.75642	No	No	30	0	15	0
1154	39012490	8.26988	SICU	55	Female	White	Medicare	NO_EMERGENCY	No	No	No	Yes	No	Yes	No	Yes	73	132	70	17	36.6667	9	2	43	15	5	5.6	13.4	40.3	5.7	1.1766	11.9792	69	151	21	135	3.5	93	100	0	Yes	ICU_discharge	8.26988	Yes	No	30	0	15	0
1155	32530463	23.942	Others	76	Female	Black	Medicare	NO_EMERGENCY	Yes	Yes	No	No	No	Yes	Yes	No	75	161	87	22	37.0556	7	2	43	9	8	9.6	12.1	38.3	1.1	2.4	26.6	23	140	20	149	4.3	113	99	450	No	ICU_discharge	23.942	No	Yes	25.2206	1	15	0
1156	34006795	1.97046	MICU	32	Female	Others	Others	NO_EMERGENCY	No	No	No	No	No	Yes	Yes	No	110	117	84	25	36.4444	13	3	34	9	1	15	11.9	36	0.7	1.2	13.1	11	123	22	132	5.1	107	92	2555	No	ICU_re_admission	2.75146	No	Yes	30	0	15	0
1157	30883942	1.91988	SICU	85	Female	White	Medicare	NO_EMERGENCY	No	No	Yes	Yes	No	No	No	No	57	151	74	16	36.6111	2	1	31	13	4	9.9	9.7	28.1	0.7	1.1584	12.2246	15	148	24	125	4	90	96	1485	No	ICU_discharge	1.91988	Yes	No	25.1458	1	15	0
1158	33275629	3.97882	Others	56	Male	Others	Others	NO_EMERGENCY	No	No	No	Yes	No	No	No	No	89	147	86	30	37.0556	1	1	15	15	1	8.5	14.6	45.2	0.9	1.1	12.4	15	134	20	141	4.1	103	100	1000	No	ICU_discharge	3.97882	No	No	30	0	15	0
1159	37954084	1.35262	SICU	52	Female	Unknown	Others	NO_EMERGENCY	No	No	No	No	No	No	No	No	70	110	68	14	36.7222	1	2	23	15	3	11.3	12.3	35.6	0.7	1	10.7	11	107	19	135	4.4	99	99	2500	No	ICU_discharge	1.35262	No	No	30	0	15	0
1160	35650136	2.03409	SICU	61	Female	Others	Medicare	NO_EMERGENCY	No	No	No	No	Yes	No	No	No	96	144	73	15	36.3333	3	3	45	11	7	8.3	11.2	33.1	0.5	1.3	14.2	5	174	26	138	3.5	100	99	905	No	ICU_discharge	2.03409	Yes	No	30	0	15	0
1161	30532133	5.93063	SICU	45	Female	Black	Others	NO_EMERGENCY	No	No	No	No	No	Yes	No	No	98.508	211	114	29	37.1667	1	1	24	14	4	11.3	13.2	39.9	0.7	1.2	12.8	10	199	28	143	4.1	104	97	3025	No	ICU_discharge	5.93063	Yes	No	30	0	15	0
1162	39766094	1.49802	MICU	86	Male	White	Others	NO_EMERGENCY	No	No	Yes	Yes	No	No	No	No	99	130	42	21	36.4444	3	2	38	14	3	9.2	8.6	24.1	1.4	1.2	13.4	78	147	20	143	3.5	115	96	1765	No	ICU_discharge	1.49802	No	Yes	30	0	15	0
1163	31897081	1.2661	MICU	76	Male	White	Medicare	NO_EMERGENCY	No	No	No	Yes	No	No	No	No	61	135	54	14	36.1111	7	3	55	3	2	11.2	14	41.5	1.4	1	11.7	25	186	22	142	4.6	109	100	3285	Yes	ICU_discharge	1.2661	No	No	1.72361	1	1.72361	1
1164	34323711	8.94267	SICU	78	Male	White	Medicare	NO_EMERGENCY	No	No	No	No	No	Yes	No	No	73	118	72	8	36.9444	5	1	33	15	6	7.8	12.2	38.7	1.1	1.8	19.8	27	100	32	141	4.7	102	99	1715	No	ICU_death	8.64541	Yes	No	8.64541	1	8.64541	1
1165	35028535	14.4701	SICU	81	Female	White	Medicare	NO_EMERGENCY	No	Yes	No	No	No	Yes	No	No	69	145	50	16.574	36.6667	8	3	61	3	5	9.7	9.2	27.5	1	1.3	14.1	16	113	25	136	4.1	100	99	2940	No	ICU_discharge	14.4701	No	Yes	30	0	15	0
1166	33346003	2.94559	SICU	58	Male	Others	Medicare	NO_EMERGENCY	No	No	No	No	Yes	Yes	No	No	81	104	56	14	36.5556	2	0	18	15	4	8.3	14	41.6	0.8	1.1786	11.8938	13	179	19	138	3.7	105	96	3685	No	ICU_discharge	2.94559	Yes	No	30	0	15	0
1167	33413406	8.11013	SICU	47	Male	Unknown	Others	NO_EMERGENCY	No	Yes	No	Yes	No	Yes	No	No	68	158	79	18	36.5	4	2	21	15	1	10.4	13.5	38.1	0.8	1.1	11.9	17	138	26	139	4.1	106	100	1585	Yes	ICU_re_admission	9.85021	Yes	No	17.3403	1	15	0
1168	36052003	15.6864	SICU	49	Male	Others	Others	NO_EMERGENCY	No	No	No	No	No	Yes	Yes	No	87	133	85	30	36.5556	5	3	27	15	1	12.4	8	25	0.9	1.6	17.6	11	151	25	142	2.4	108	100	2850	Yes	ICU_re_admission	17.0158	Yes	Yes	30	0	15	0
1169	31018130	1.70858	SICU	70	Male	White	Medicare	NO_EMERGENCY	No	No	No	Yes	No	No	No	No	55	153	119	22	36.7222	1	1	25	15	3	4.1	14.2	44.1	1	1.1	11.5	18	93	23	137	3.9	107	95	2850	No	ICU_discharge	1.70858	No	No	30	0	15	0
1170	38225094	2.85984	SICU	46	Female	Unknown	Others	NO_EMERGENCY	No	No	No	Yes	No	Yes	No	No	95	129	99	23.452	34.5	11	2	38	8	1	39.2	15.2	45	1.5	1.4	15.4	18	86	6	146	3.2	108	100	1135	Yes	ICU_discharge	2.85984	No	No	2.88056	1	2.88056	1
1171	34551553	1.68774	SICU	59	Female	Others	Others	NO_EMERGENCY	No	No	No	Yes	No	Yes	No	No	74	121	97	18.444	36	5	0	31	15	2	19.6	12.8	37.2	2	1.1	13.3	39	196	26	145	3.8	104	98	2335	No	ICU_re_admission	1.68965	No	No	4.63542	1	4.63542	1
1172	38616400	9.13574	SICU	75	Male	White	Medicare	NO_EMERGENCY	No	No	Yes	Yes	Yes	Yes	Yes	No	73	142	49	17	36.6667	6	2	36	9	6	16.8	13.4	39	1.1	1.2	13.5	27	167	22	140	4.2	107	98	2340	No	ICU_discharge	9.13574	Yes	No	30	0	15	0
1173	37778973	2.9952	SICU	71	Female	White	Medicare	NO_EMERGENCY	No	No	No	Yes	No	No	No	No	86	146	90	22	36.6667	2	1	21	15	3	13	14	39.7	0.6	1.1	12.5	13	115	25	140	3.7	103	95	1738	No	ICU_discharge	2.9952	Yes	No	30	0	15	0
1174	38939501	1.95837	SICU	69	Female	White	Medicare	NO_EMERGENCY	Yes	No	No	No	Yes	Yes	No	Yes	113	133	89	19	36.9444	6	2	51	11	14	5.7	9.3	29.4	5.2	1.3	14.7	34	126	29	136	4.9	94	94	273	No	ICU_discharge	1.95837	No	No	20.981	1	15	0
1175	33351107	1.0306	SICU	49	Female	Unknown	Others	NO_EMERGENCY	No	No	No	No	No	Yes	Yes	No	122	111	94	24	37.7778	8	2	51	15	2	7.9	14.1	44	0.9	1	11.3	16	182	15	135	3.9	108	87	2225	No	ICU_discharge	1.0306	No	No	1.38611	1	1.38611	1
1176	33498571	6.20825	SICU	62	Male	White	Others	NO_EMERGENCY	No	Yes	No	No	Yes	Yes	No	No	106	135	62	17	36.7778	6	2	32	10	6	9.5	10.7	32.6	1.1	1.4	14.9	13	273	18	137	4.5	101	98	1170	No	ICU_discharge	6.20825	Yes	No	15.2113	1	15	0
1177	33528556	2.5576	SICU	30	Female	Others	Others	NO_EMERGENCY	No	No	No	No	Yes	Yes	No	No	57	107	56	14	36.5556	2	3	30	15	9	13.7	8.7	26.3	0.7	1.3	13.6	10	140	23	144	3.6	110	100	2600	No	ICU_discharge	2.5576	No	Yes	30	0	15	0
1178	30170355	2.84515	SICU	71	Male	Unknown	Medicare	NO_EMERGENCY	No	No	No	Yes	Yes	Yes	Yes	No	82	164	67	18	37	6	3	44	15	4	12.3	11.7	34.7	1.3	1.2	12.8	16	181	24	138	4	99	98	2840	No	ICU_discharge	2.84515	No	No	3.00887	1	3.00887	1
1179	36925495	3.32897	SICU	34	Male	White	Others	NO_EMERGENCY	No	No	No	No	No	No	No	No	80	128	84	13	36.2778	1	0	10	14	1	5.4	14.6	40	0.8	1.1	13	7	91	29	140	4.1	105	98	1225	No	ICU_discharge	3.32897	Yes	No	30	0	15	0
1180	31990388	5.25027	SICU	76	Female	White	Medicare	NO_EMERGENCY	No	No	No	Yes	No	No	No	No	86	157	117	20	36.5	2	2	31	14	3	11	13.5	40.4	0.8	1.189	11.8462	18	155	24	138	4.1	104	97	970	No	ICU_discharge	5.25027	No	No	30	0	15	0
1181	35290097	3.89157	SICU	70	Male	White	Others	NO_EMERGENCY	No	No	Yes	Yes	No	No	No	No	71	169	83	15	37	3	2	30	13	1	11.3	14.6	41.5	1.1	1	10.9	15	153	22	138	4	104	96	1950	No	ICU_discharge	3.89157	Yes	No	30	0	15	0
1182	32184162	15.82	Others	63	Female	White	Others	NO_EMERGENCY	No	Yes	No	Yes	No	Yes	No	No	95	142	100	8	36.8333	4	3	40	6	3	12.8	10.8	33.9	0.5	1.1	12.1	11	91	24	139	4.4	101	98	1350	No	ICU_discharge	15.82	No	No	30	0	15	0
1183	38291404	8.09591	MICU	63	Male	Black	Medicare	NO_EMERGENCY	No	Yes	No	Yes	No	No	No	No	71	117	76	21	37.0556	5	2	35	14	7	14.8	9.8	29.5	4.7	1.1	12.4	74	320	10	139	2.9	113	100	1995	No	ICU_discharge	8.09591	Yes	No	30	0	15	0
1184	38991873	10.6958	MICU	47	Male	White	Others	NO_EMERGENCY	No	Yes	No	No	No	Yes	Yes	No	111	128	79	15	37	16	2	56	15	5	15.3	7	20.7	1.6	2.3	25.7	41	122	17	134	4.4	109	99	407	No	ICU_re_admission	11.9368	No	Yes	23.4394	1	15	0
1185	35868880	17.0627	SICU	72	Male	White	Medicare	NO_EMERGENCY	Yes	Yes	Yes	No	No	Yes	Yes	No	98	156	108	13	36.6111	5	3	41	15	8	14	9.9	31.3	2.4	1.1	11.9	50	213	19	137	5.7	108	99	1182	No	ICU_re_admission	17.0668	Yes	Yes	30	0	15	0
1186	36889534	4.20204	SICU	55	Male	White	Others	NO_EMERGENCY	No	No	No	Yes	No	Yes	Yes	No	85	182	126	14	35.6667	4	2	34	6	3	8	14.2	41.5	0.8	1.104	12.4686	9	95	24	139	4.1	105	100	2090	No	ICU_discharge	4.20204	Yes	No	30	0	15	0
1187	34010299	4.67422	SICU	77	Male	Black	Medicare	NO_EMERGENCY	Yes	No	No	No	No	Yes	No	No	64	120	63	19	36.7778	4	1	33	14	6	8.2	14.7	44.4	1.6	1.4	15.6	22	96	24	143	3.7	99	96	750	No	ICU_discharge	4.67422	No	No	30	0	15	0
1188	37198102	13.8835	MICU	41	Male	Others	Medicare	NO_EMERGENCY	Yes	Yes	No	Yes	No	Yes	Yes	Yes	73	157	83	14	37	13	2	41	15	6	10.3	8.1	24.5	2.8	1.1644	12.2298	63	83	17	129	4.4	98	96	195	No	ICU_discharge	13.8835	Yes	Yes	30	0	15	0
1189	31979591	2.96998	SICU	67	Male	White	Medicare	NO_EMERGENCY	No	No	No	Yes	No	No	No	No	109	210	100	19	36.8889	1	1	22	15	3	10.6	14	40.8	0.8	1.2	14.4	14	134.628	23	135	3.6	102	97	1170	No	ICU_discharge	2.96998	No	No	30	0	15	0
1190	38680229	4.10976	SICU	81	Female	White	Others	NO_EMERGENCY	No	No	No	Yes	Yes	Yes	No	No	70	162	65	19	36.5	4	3	56	9	3	4.2	10.3	30	0.7	1	11.5	15	112	22	131	3.9	98	100	1004	No	ICU_discharge	4.10976	No	No	30	0	15	0
1191	39039839	11.7847	SICU	70	Male	Others	Medicare	NO_EMERGENCY	No	Yes	No	Yes	No	Yes	No	No	113	131	91	20.344	37.6667	7	2	41	15	1	6.4	12.1	36.1	0.9	1.1	12	24	124	23	141	3.9	109	100	1165	No	ICU_discharge	11.7847	No	No	12.7347	1	12.7347	1
1192	39080060	3.32773	SICU	51	Female	White	Others	NO_EMERGENCY	No	No	No	Yes	No	No	No	No	93	136	84	18	37.0556	1	1	17	14	1	14.3	14.1	41.8	0.6	0.9	10.2	8	154	22	139	3.7	104	98	2765	No	ICU_discharge	3.32773	No	No	30	0	15	0
1193	39796372	1.76154	SICU	75	Female	White	Medicare	NO_EMERGENCY	No	No	No	Yes	No	Yes	No	No	90	132	61	15	36.8333	2	1	22	14	1	11.8	13.1	37.2	0.6	1.148	12.1254	18	164	26	139	3.5	104	97	1010	No	ICU_discharge	1.76154	No	No	9.87778	1	9.87778	1
1194	38488422	10.1412	SICU	42	Female	White	Others	NO_EMERGENCY	No	No	No	No	No	Yes	No	No	62	114	55	11	36.4444	4	3	22	14	1	7.8	10.7	32.2	0.5	1	10.6	10	98	24	137	4	105	100	4645	Yes	ICU_discharge	10.1412	Yes	No	30	0	15	0
1195	37101751	3.2539	SICU	87	Female	White	Others	NO_EMERGENCY	No	No	No	No	No	No	No	No	83	135	68	33	36.9444	3	2	42	7	3	14.3	13.1	38.9	1	1	11	15	158	24	133	5	93	93	1375	No	ICU_discharge	3.2539	No	No	23.3076	1	15	0
1196	32442901	3.02984	SICU	34	Female	White	Others	NO_EMERGENCY	No	No	No	No	No	No	No	No	67	115	66	15	37.3889	3	1	15	13	2	15.7	13.4	38.8	0.6	1.149	12.2476	8	109	26	138	3.9	102	99	3380	No	ICU_discharge	3.02984	Yes	No	30	0	15	0
1197	38109740	8.32172	SICU	88	Female	White	Medicare	NO_EMERGENCY	Yes	Yes	Yes	Yes	No	Yes	Yes	No	57	203	78	14	35.3333	8	2	34	15	4	6.7	11.2	32.2	1	2	21.6	23	122	21	138	3.5	106	100	1885	No	ICU_discharge	8.32172	Yes	No	30	0	15	0
1198	36174214	2.84692	SICU	87	Female	White	Medicare	NO_EMERGENCY	No	No	No	Yes	No	Yes	No	No	79	176	71	16	36.0556	0	0	34	15	3	14.2	11.1	32.3	0.9	1.1	12.7	19	179	28	143	3.7	106	100	1740	Yes	ICU_discharge	2.84692	No	No	3.06319	1	3.06319	1
1199	35877867	3.97514	SICU	81	Male	Others	Medicare	NO_EMERGENCY	No	No	No	Yes	No	No	No	No	87	144	69	30	37.7778	4	2	31	13	1	7.5	13.4	38.1	0.8	1.1	12.3	22	104	22	139	3	103	96	1485	No	ICU_discharge	3.97514	No	No	30	0	15	0
1200	34755072	7.30906	SICU	60	Male	White	Others	NO_EMERGENCY	No	No	No	No	No	Yes	No	No	89	153	97	14	37.8889	3	2	27	12	1	10.4	15.7	45.2	1.1	1.1	13.3	18	123	23	140	3.9	106	92	1320	No	ICU_discharge	7.30906	Yes	No	30	0	15	0
1201	38362147	23.117	SICU	53	Female	Unknown	Others	NO_EMERGENCY	No	Yes	No	Yes	No	Yes	No	No	82	127	81	16	37.0556	3	2	19	15	3	10.1	13.7	39.5	0.6	1	11.1	11	137	22	133	3.8	101	100	1374	Yes	ICU_discharge	23.117	Yes	No	30	0	15	0
1202	30488620	5.09193	SICU	48	Female	Black	Others	NO_EMERGENCY	Yes	No	No	Yes	No	Yes	No	No	82	153	68	14	36.8333	7	3	20	15	2	13.3	13.3	39.3	1.1	1.2	13.1	20	143	23	142	3	108	100	1385	No	ICU_discharge	5.09193	No	No	30	0	15	0
1203	30851202	6.02976	SICU	88	Female	White	Medicare	NO_EMERGENCY	No	No	No	No	No	No	No	No	72	147	86	20	36.0556	7	3	55	15	5	20.6	12.7	38.6	1	1.1	12	33	154	19	140	4	107	99	400	No	ICU_discharge	6.02976	No	No	9.2375	1	9.2375	1
1204	39110323	1.96546	SICU	81	Female	Black	Others	NO_EMERGENCY	Yes	No	No	Yes	No	Yes	No	No	109	146	66	23	36.3889	2	3	34	13	8	10.1	9.7	30.4	0.4	1.1	12.3	10	146	30	141	4	103	99	1470	No	ICU_discharge	1.96546	No	Yes	30	0	15	0
1205	37885220	2.21312	SICU	52	Male	White	Others	NO_EMERGENCY	No	No	Yes	Yes	No	Yes	Yes	No	80	119	88	19	36.8333	5	2	37	15	1	7.9	12.2	35.9	0.8	1.1	11.7	7	101	22	144	4	106	100	7435	Yes	ICU_death	1.82153	No	No	1.82153	1	1.82153	1
1206	32678119	3.65479	SICU	81	Male	Unknown	Medicare	NO_EMERGENCY	No	No	Yes	Yes	No	Yes	No	No	104	119	71	20.72	37.1111	4	1	40	15	2	12.4	15.7	45.7	2.4	1.3	13.7	39	156	21	136	5.5	105	97	1310	No	ICU_discharge	3.65479	No	No	3.90556	1	3.90556	1
1207	32842923	11.65	SICU	49	Female	Black	Others	NO_EMERGENCY	No	No	No	Yes	No	Yes	No	No	100	122	83	20	36.3889	1	2	21	14	2	7.9	12.1	35.2	0.7	1.1	12	8	103	21	140	3.7	104	100	2665	No	ICU_discharge	11.65	No	No	30	0	15	0
1208	33369265	1.28463	SICU	60	Male	Others	Others	NO_EMERGENCY	No	No	No	Yes	No	Yes	No	No	84	138	87	19	36.6111	5	2	27	9	4	8.1	11.7	35.6	1	1.1858	12.1054	11	134	26	142	3.2	109	99	1885	No	ICU_discharge	1.28463	No	No	30	0	15	0
1209	37850501	7.45089	Others	52	Male	White	Others	NO_EMERGENCY	No	No	No	Yes	Yes	No	No	No	59	160	96	10	36.7778	1	0	35	14	7	9.1	13.3	37.6	1	1.4	15	15	130	27	141	3.9	101	97	1800	No	ICU_discharge	7.45089	No	No	30	0	15	0
1210	36004732	1.7702	Others	80	Male	White	Medicare	NO_EMERGENCY	No	No	No	No	No	No	No	No	62	137	126	18	36.9444	2	1	36	14	3	7.1	16	48.3	1.3	1.1	12.1	34	95	26	141	4.4	100	99	900	No	ICU_discharge	1.7702	No	No	30	0	15	0
1211	38503972	4.35748	MICU	63	Male	Others	Others	NO_EMERGENCY	No	No	No	No	No	Yes	Yes	No	80	160	106	4	35.3889	9	3	40	15	1	13.6	13	41.5	3.7	1.1	12.9	208	367	22	160	4.4	123	100	1410	No	ICU_discharge	4.35748	No	Yes	4.88056	1	4.88056	1
1212	34224284	1.81519	MICU	69	Male	White	Medicare	NO_EMERGENCY	Yes	No	Yes	No	Yes	Yes	No	No	78	140	73	19	35.7222	2	2	31	13	6	10	12	36	1	1	11.7	43	160	34	143	3.8	101	94	1005	No	ICU_discharge	1.81519	No	No	30	0	15	0
1213	35570851	2.65881	Others	66	Male	Others	Others	NO_EMERGENCY	No	No	No	No	No	No	No	No	48	109	72	23	36.6667	3	2	30	10	4	6.1	14.4	43.8	0.7	1.181	11.858	14	141	19	139	4.4	103	93	1545.88	No	ICU_discharge	2.65881	No	No	30	0	15	0
1214	32552715	4.21563	SICU	81	Male	White	Others	NO_EMERGENCY	No	No	Yes	Yes	No	Yes	No	No	60	118	60	20	36.6667	1	2	37	15	1	11.2	10.9	35.2	0.8	1.1	11.5	22	138	22	142	3.6	108	100	870	No	ICU_discharge	4.21563	No	No	4.42708	1	4.42708	1
1215	38456999	1.71681	SICU	74	Female	White	Others	NO_EMERGENCY	No	No	No	Yes	No	Yes	No	No	100	180	106	25	37.7778	6	2	41	6	2	13.1	8.9	30.6	0.6	1.2	12.9	17	224	25	153	3.1	114	100	2255	No	ICU_discharge	1.71681	No	No	8.13611	1	8.13611	1
1216	35199653	11.87	SICU	61	Male	Others	Others	NO_EMERGENCY	No	Yes	No	No	No	Yes	Yes	No	73	149	86	15	37	6	3	45	6	1	8.9	16.1	46	0.8	1.1	12.1	13	116	22	142	4.1	108	96	2850	Yes	ICU_death	11.0278	Yes	Yes	11.0278	1	11.0278	1
1217	35030578	2.85935	Others	70	Male	Black	Others	NO_EMERGENCY	No	No	No	Yes	No	No	No	No	80	147	79	19	36.8889	4	1	47	13	8	8	8.7	27.3	1.8	1.2	12.6	28	68	24	147	5	108	100	475	No	ICU_discharge	2.85935	No	No	30	0	15	0
1218	30229526	3.84513	SICU	53	Male	Others	Others	NO_EMERGENCY	No	No	No	Yes	No	Yes	No	No	75	108	72	18	36.5556	2	2	21	14	3	3.4	4.6	12.1	0.6	1.6	17.6	10	109	12	145	3	93	100	2605	No	ICU_discharge	3.84513	Yes	Yes	30	0	15	0
1219	36951401	1.90553	SICU	60	Male	White	Others	NO_EMERGENCY	No	No	No	No	Yes	Yes	No	No	103	120	79	19	37.8333	6	2	43	13	7	8.9	10.8	33.3	2	1.4	15.5	49	185	22	139	5.4	106	94	1885	No	ICU_discharge	1.90553	No	No	19.2509	1	15	0
1220	30212938	23.6296	MICU	77	Female	White	Medicare	NO_EMERGENCY	Yes	Yes	No	No	No	Yes	Yes	No	77	119	70	30	36.8333	8	3	67	5	5	33	10.5	33.5	0.7	1.2	13.5	15	161	21	127	3.9	87	95	3355	Yes	ICU_discharge	23.6296	No	Yes	30	0	15	0
1221	32592614	10.7305	SICU	61	Female	Others	Others	NO_EMERGENCY	No	Yes	No	Yes	No	No	No	No	119	143	94	26	38.1667	5	2	36	7	5	18.1	10.8	32.5	0.8	1	11	19	143	22	142	3.9	103	98	1285	Yes	ICU_discharge	10.7305	No	No	30	0	15	0
1222	32435103	2.73028	SICU	76	Female	White	Medicare	NO_EMERGENCY	No	No	Yes	Yes	No	Yes	No	No	73	108	81	18	37.2778	2	3	31	14	3	4.4	12	36.4	0.6	1.1	11.7	10	128	22	136	3.7	101	92	2040	No	ICU_discharge	2.73028	Yes	No	30	0	15	0
1223	35213420	5.36172	MICU	73	Male	Others	Medicare	NO_EMERGENCY	Yes	Yes	Yes	Yes	No	Yes	Yes	No	88	137	83	14	36.5	11	3	42	8	3	26.7	7.5	25.3	0.6	1.4	15.7	20	159	21	142	4.4	109	97	1910	No	ICU_discharge	5.36172	No	Yes	30	0	15	0
1224	30773864	3.33218	SICU	85	Female	White	Others	NO_EMERGENCY	Yes	No	No	Yes	No	Yes	No	No	70	158	65	17	36.3333	6	3	46	6	4	14.1	12.6	35.2	0.7	1.2	13.9	15	181	24	139	4.3	105	100	2230	Yes	ICU_discharge	3.33218	Yes	No	30	0	15	0
1225	34286801	22.8697	SICU	83	Female	White	Medicare	NO_EMERGENCY	No	Yes	Yes	Yes	No	Yes	Yes	No	73	156	46	11	36.9444	6	2	36	14	2	15.8	13.4	39.5	1.4	1.1678	12.0948	32	113	28	138	4	100	88	860	No	ICU_discharge	22.8697	Yes	Yes	30	0	15	0
1226	39143945	9.78979	SICU	56	Male	White	Others	NO_EMERGENCY	No	Yes	No	Yes	No	Yes	No	No	93	145	67	21	36.9444	6	2	24	15	3	12.9	13.7	41	1	1.2	13.1	11	187	26	137	3.7	102	98	4050	Yes	ICU_discharge	9.78979	Yes	No	30	0	15	0
1227	34121619	3.72727	SICU	82	Male	White	Medicare	NO_EMERGENCY	No	No	No	Yes	No	No	No	No	76.456	146.9	74.152	17.032	36.8707	2	0	26	14.214	1	8.2	12.9	36.1	0.8	1.1	13	17	153	25	139	3.4	105	97.168	1504.8	No	ICU_discharge	3.72727	No	No	13.9583	1	13.9583	1
1228	30770113	7.78284	SICU	71	Female	White	Medicare	NO_EMERGENCY	No	No	Yes	Yes	No	Yes	No	No	102	144	122	19	36.4444	4	2	48	7	3	15	11.8	34.5	0.6	1.2	12.9	17	163	22	128	5.4	95	99	826	No	ICU_discharge	7.78284	Yes	No	30	0	15	0
1229	39292587	2.99317	SICU	51	Male	Unknown	Others	NO_EMERGENCY	No	No	No	Yes	No	Yes	No	No	81	155	106	23	36.9444	6	2	19	15	3	10.3	14	39.5	0.9	1.1	11.9	11	108	25	138	3.2	103	100	3045	No	ICU_discharge	2.99317	No	No	3.24861	1	3.24861	1
1230	35070553	4.72634	Others	88	Male	White	Others	NO_EMERGENCY	No	Yes	No	Yes	No	Yes	No	No	82	151	94	27	37	2	2	28	15	1	8.7	13.7	39.8	1	1.1	11.4	13	113	24	142	4.1	105	92	550	No	ICU_discharge	4.72634	No	No	30	0	15	0
1231	36262036	2.86354	SICU	49	Male	Others	Others	NO_EMERGENCY	No	No	No	No	No	Yes	No	No	78	142	85	12	37.2222	2	3	27	13	1	9.2	14.4	40.8	1	1	10.5	11	111	26	140	4.4	105	97	2030	No	ICU_discharge	2.86354	Yes	No	30	0	15	0
1232	38042557	26.0672	Others	68	Female	White	Others	NO_EMERGENCY	No	Yes	No	Yes	No	Yes	No	No	61	151	76	8	36.5556	4	2	35	13	4	10.5	11.4	34.6	0.3	1.3	14	3	93	23	137	2.7	103	99	1050	Yes	ICU_discharge	26.0672	No	Yes	27.569	1	15	0
1233	34068711	1.69913	SICU	60	Male	White	Others	NO_EMERGENCY	No	No	No	Yes	No	No	No	No	69	137	70	21	36.4444	1	1	26	15	1	5.5	13.3	40.7	0.8	1.2	14.2	12	106	30	140	4.3	101	99	675	No	ICU_discharge	1.69913	No	No	30	0	15	0
1234	35584477	6.64348	SICU	62	Male	Unknown	Others	NO_EMERGENCY	No	Yes	No	No	No	Yes	Yes	No	74	154	71	16	37.3333	5	1	27	15	4	14.3	11.9	33.3	1.2	1.1	12.4	16	190	24	136	3.9	103	100	1615	No	ICU_discharge	6.64348	Yes	Yes	7.34516	1	7.34516	1
1235	37011469	10.4262	SICU	63	Male	Unknown	Medicare	NO_EMERGENCY	Yes	Yes	No	Yes	No	Yes	No	No	70	124	69	20	36.6111	3	3	25	15	4	9.5	12.7	38.1	0.9	1	11.3	5	96	21	138	4.1	107	100	2885	Yes	ICU_discharge	10.4262	No	No	30	0	15	0
1236	39942364	20.9298	SICU	70	Male	White	Others	NO_EMERGENCY	No	Yes	No	No	No	Yes	No	No	99	127	72	16	36.7778	4	3	33	13	1	5.5	11.4	32.3	0.8	1.1632	12.324	11	111	31	139	3.3	101	98	1175	No	ICU_discharge	20.9298	Yes	No	30	0	15	0
1237	33714586	3.83463	MICU	30	Female	White	Medicare	NO_EMERGENCY	No	No	No	No	No	Yes	No	No	114	100	73	30	37.7222	12	3	21	15	2	22.6	10.2	30.7	0.7	6.8	71.1	13	114	24	138	2.4	103	100	1780	Yes	ICU_re_admission	5.10095	Yes	No	30	0	15	0
1238	37922957	2.10051	SICU	80	Female	White	Medicare	NO_EMERGENCY	No	No	Yes	Yes	No	No	No	No	92	154	97	27	37.2778	3	2	34	9	3	10.8	14.5	42.5	0.8	1.1706	12.0178	11	110	25	143	3.6	106	96	1427	Yes	ICU_discharge	2.10051	Yes	No	30	0	15	0
1239	31724298	1.78108	SICU	76	Female	White	Medicare	NO_EMERGENCY	No	No	No	Yes	No	Yes	No	No	87	144	61	27	37.7778	5	2	31	10	6	12.6	12.6	39.7	0.6	1.5	16.7	16	149	23	137	4	100	100	1045	No	ICU_discharge	1.78108	No	No	4.04588	1	4.04588	1
1240	32384541	1.86774	SICU	75	Male	White	Medicare	NO_EMERGENCY	No	No	No	Yes	No	Yes	No	No	95	111	51	19	37.3333	2	1	22	15	4	10	13.4	37.7	0.9	1.1758	12.019	12	132	25	135	3.7	99	99	1790	No	ICU_discharge	1.86774	No	No	30	0	15	0
1241	35121536	1.10014	SICU	71	Female	Others	Medicare	NO_EMERGENCY	No	No	No	Yes	No	No	No	No	97	143	77	18	37.5556	2	3	39	13	2	4.9	12.1	36.3	0.7	1.1	12	17	128	24	139	3.8	105	97	905	No	ICU_re_admission	3.53375	No	No	30	0	15	0
1242	33199436	2.07927	SICU	73	Female	Black	Medicare	NO_EMERGENCY	No	No	Yes	Yes	Yes	Yes	No	No	94	104	47	29	37.1111	2	1	37	15	8	9.3	12.8	38	0.7	1.4	15	7	128	19	131	2.7	101	100	1970	No	ICU_discharge	2.07927	No	No	30	0	15	0
1243	32431702	3.99524	SICU	68	Male	White	Medicare	NO_EMERGENCY	No	No	No	Yes	Yes	Yes	No	No	72	142	71	17	36.8889	4	3	36	13	7	9.7	12.8	37.4	0.9	1.1	12.2	15	176	24	137	4.3	103	94	2400	No	ICU_discharge	3.99524	Yes	No	30	0	15	0
1244	30169361	10.1741	SICU	54	Male	Others	Others	NO_EMERGENCY	No	Yes	No	Yes	No	Yes	No	No	100	131	89	28	37.5	4	3	29	12	3	16.8	14.3	41.9	0.9	1.2	12.5	22	126	21	139	4.1	108	99	2235	Yes	ICU_re_admission	11.2138	Yes	No	30	0	15	0
1245	30289380	3.85061	SICU	73	Male	Others	Others	NO_EMERGENCY	No	No	No	Yes	No	Yes	No	No	114	171	74	17	38.1111	3	1	25	15	2	10.9	13.4	44	1.1	1.2	13.4	24	182	23	142	4.1	109	100	1515	No	ICU_discharge	3.85061	Yes	No	30	0	15	0
1246	38304161	1.95454	SICU	89	Male	White	Medicare	NO_EMERGENCY	Yes	No	No	Yes	No	Yes	No	No	63	123	53	7	35.4444	4	3	31	11	3	11	13.4	38.8	1.1	1.2	13.5	21	112	22	140	4.4	109	99	1292	No	ICU_discharge	1.95454	No	No	30	0	15	0
1247	33649039	11.9452	SICU	81	Female	Black	Medicare	NO_EMERGENCY	No	Yes	No	Yes	No	Yes	Yes	No	76	154	66	22	37.7222	5	3	37	15	1	11.4	11.9	37.1	0.9	1.1	12.7	15	159	27	143	3.5	107	100	1557	No	ICU_discharge	11.9452	Yes	No	30	0	15	0
1248	35597217	2.7798	SICU	63	Male	Others	Others	NO_EMERGENCY	Yes	No	No	No	No	Yes	No	No	85	153	87	18	36.8333	5	2	24	14	6	8.2	9.5	28.2	2.5	1.1	11.7	32	265	22	143	4.2	107	99	1675	No	ICU_discharge	2.7798	No	No	30	0	15	0
1249	30762826	2.18193	Others	83	Female	White	Medicare	NO_EMERGENCY	Yes	No	Yes	Yes	No	No	No	No	65	146	60	16	36.4444	2	0	41	14	2	8.6	11	34.8	0.8	1.2	13.1	30	138	24	137	5.1	99	95	950	No	ICU_discharge	2.18193	No	No	30	0	15	0
1250	34619536	2.08738	SICU	55	Male	White	Medicare	NO_EMERGENCY	No	No	No	Yes	No	Yes	No	No	104	139	89	15	36.6111	2	1	21	15	6	5.9	10.1	33.7	1	1.4	15.6	20	74	17	133	5.8	102	94	1905	Yes	ICU_re_admission	2.3188	No	No	8.1125	1	8.1125	1
1251	39416236	1.95623	SICU	65	Female	Others	Others	NO_EMERGENCY	No	No	No	Yes	No	Yes	No	No	116	207	100	26	36.8889	1	1	36	15	2	12.2	12.6	36	1	1.1	11.5	13	328	27	141	3.3	106	99	1760	No	ICU_discharge	1.95623	No	No	2.82917	1	2.82917	1
1252	38182969	10.3593	SICU	32	Female	White	Others	NO_EMERGENCY	No	No	No	No	Yes	No	No	No	70	150	83	9	36.4444	2	1	10	14	3	5.8	11.3	32.6	0.7	1	11.4	12	93	23	141	3.8	107	97	1605	No	ICU_discharge	10.3593	Yes	No	30	0	15	0
1253	32874443	1.92203	SICU	78	Male	White	Others	NO_EMERGENCY	No	No	No	No	No	Yes	No	No	98	101	57	25	36.6111	4	2	37	11	6	12.3	13.8	41.1	0.8	1	10.9	36	90	16	155	3.4	116	92	1250	No	ICU_discharge	1.92203	Yes	No	30	0	15	0
1254	39915765	3.48943	Others	75	Female	White	Others	NO_EMERGENCY	No	No	No	No	Yes	Yes	No	No	80	140	71	24	36.3889	1	1	38	15	8	9.5	12.7	38.8	0.6	2.3	25.3	20	105	30	139	5.1	95	98	800	No	ICU_discharge	3.48943	No	No	30	0	15	0
1255	33868204	12.8757	MICU	77	Female	White	Medicare	NO_EMERGENCY	Yes	Yes	Yes	Yes	No	Yes	Yes	No	100	115	70	21	36.1667	6	3	44	7	5	10.9	11.4	34.1	0.8	1.9	21.1	27	219	28	140	4.6	103	96	765	No	ICU_discharge	12.8757	Yes	Yes	18.1257	1	15	0
1256	36551258	1.3827	MICU	75	Male	White	Medicare	NO_EMERGENCY	Yes	No	Yes	No	No	Yes	No	No	84.514	111	59	24	36.6111	5	1	35	14	5	14.4	10.6	32.1	1.3	1.2	13.3	30	110	20	139	5.3	106	98	1240	No	ICU_discharge	1.3827	Yes	No	30	0	15	0
1257	33521917	27.0711	SICU	62	Female	Black	Others	NO_EMERGENCY	No	Yes	No	Yes	No	Yes	Yes	No	122	134	94	21	36.3889	7	3	50	15	1	18.4	11.2	31.9	1.6	1.2	12.7	8	158	16	137	2.6	97	96	1973	No	ICU_discharge	27.0711	Yes	Yes	30	0	15	0
1258	38103244	2.95539	SICU	62	Female	White	Others	NO_EMERGENCY	No	No	No	Yes	No	Yes	No	No	81	110	96	21	36.3333	2	2	28	14	1	5.6	13.2	39.6	0.6	1.2	12.9	8	88	25	145	4	107	82	2150	No	ICU_discharge	2.95539	No	No	30	0	15	0
1259	37478183	4.7769	SICU	65	Male	White	Medicare	NO_EMERGENCY	No	Yes	No	No	No	Yes	No	No	93	112	64	18	36.9444	3	3	41	12	7	7.5	14.2	41	0.7	1	12	9	120	24	131	4.6	98	96	3080	No	ICU_discharge	4.7769	Yes	No	30	0	15	0
1260	38105038	4.96359	SICU	77	Female	Unknown	Others	NO_EMERGENCY	No	No	No	Yes	No	Yes	No	No	71	143	66	17.152	36.3889	2	1	28	15	3	24.4	13.9	41.9	0.6	1.2	13.5	11	124	24	138	4.2	102	100	2360	Yes	ICU_discharge	4.96359	No	No	5.42222	1	5.42222	1
1261	36416228	8.6983	Others	55	Male	White	Others	NO_EMERGENCY	No	No	No	Yes	No	No	No	No	57	152	78	16	36.7222	2	1	19	14	4	13.8	14.2	45	0.9	1	11.2	9	207	27	140	4.5	102	98	500	No	ICU_discharge	8.6983	No	No	30	0	15	0
1262	39661672	39.938	SICU	71	Male	White	Medicare	NO_EMERGENCY	Yes	Yes	Yes	Yes	No	Yes	No	No	87	183	86	17	36.7778	4	2	23	15	5	10.5	12.9	39.7	0.6	1.1	11.4	11	120	21	135	4.2	102	94	1975	No	ICU_discharge	39.938	Yes	Yes	30	0	15	0
1263	33009600	3.61767	Others	70	Male	White	Medicare	NO_EMERGENCY	No	No	No	Yes	No	Yes	No	No	117	156	83	15	37.0556	1	1	23	15	3	12.4	14.7	43.1	1	1.1	11.9	8	106	22	141	3.9	108	96	2300	No	ICU_discharge	3.61767	No	No	30	0	15	0
1264	33979243	3.80968	Others	69	Female	White	Medicare	NO_EMERGENCY	No	No	No	No	No	No	No	No	71	120	66	15	36.4444	6	2	36	14	1	11.8	12.7	39.8	0.5	1.1	11.7	13	91	24	142	4.3	107	97	400	No	ICU_discharge	3.80968	No	No	30	0	15	0
1265	30488892	2.69083	SICU	75	Female	White	Medicare	NO_EMERGENCY	No	No	No	Yes	No	Yes	No	No	76	114	59	16	37.1111	4	1	42	15	4	9.1	11	34.7	0.8	1.1	11.5	19	153	23	148	3.2	107	98	350	No	ICU_discharge	2.69083	No	No	30	0	15	0
1266	37215727	5.74197	Others	56	Female	Others	Others	NO_EMERGENCY	No	No	No	No	No	No	No	No	58	141	69	14	36.8333	1	1	17	14	3	7	12.4	37.1	0.7	1.1	11.7	13	104	29	141	4.2	102	100	1100	No	ICU_discharge	5.74197	No	No	30	0	15	0
1267	37499273	2.45809	MICU	60	Male	White	Others	NO_EMERGENCY	No	No	No	Yes	No	Yes	No	No	103	136	85	19	36.6667	1	1	18	15	3	12.4	15.6	47.6	0.7	1.1	11.9	15	135	25	139	3.8	104	97	1550	No	ICU_discharge	2.45809	Yes	No	30	0	15	0
1268	39416095	1.80873	SICU	67	Female	White	Medicare	NO_EMERGENCY	No	No	Yes	Yes	No	No	No	No	114	115	54	28	36.5	3	2	29	14	1	24.4	13	38.1	0.7	1.1	11.5	13	141	23	139	3.4	105	95	710	No	ICU_discharge	1.80873	No	No	30	0	15	0
1269	33822952	3.91713	SICU	24	Male	Others	Others	NO_EMERGENCY	No	No	No	No	No	Yes	Yes	No	62	154	79	15	36.6111	4	1	21	15	1	7.3	14.6	44	0.8	1.1	12	10	130	21	127	3.7	98	100	1525	No	ICU_discharge	3.91713	Yes	Yes	30	0	15	0
1270	36046835	2.29167	SICU	50	Female	White	Others	NO_EMERGENCY	No	No	No	Yes	No	No	No	No	90	141	94	12	37.0556	3	2	24	9	3	8.1	12	36.9	0.4	1	10.8	12	101	21	136	3.7	106	97	814	No	ICU_re_admission	3.93521	No	No	30	0	15	0
1271	35840639	9.89882	Others	69	Female	White	Medicare	NO_EMERGENCY	No	Yes	No	Yes	No	Yes	Yes	No	90	114	87	20	36.8889	12	3	41	15	3	14.1	11.1	33.4	1	1.2	13.1	26	167	26	140	4.2	106	98	3320	No	ICU_discharge	9.89882	Yes	Yes	30	0	15	0
1272	30558349	2.97176	SICU	71	Male	Unknown	Others	NO_EMERGENCY	No	No	No	Yes	No	No	No	No	110	144	76	23	37	1	2	21	14	1	8.8	12.9	39.5	0.7	1	10.8	9	111	21	129	3.7	93	96	2695	No	ICU_discharge	2.97176	No	No	30	0	15	0
1273	31593790	1.67003	SICU	86	Female	Unknown	Medicare	NO_EMERGENCY	No	No	Yes	Yes	Yes	Yes	No	No	81	105	69	17	36.5	4	3	45	13	9	7.5	8.9	28.8	1.6	1	10.9	27	262	15	138	3.6	110	100	1238	No	ICU_discharge	1.67003	No	No	30	0	15	0
1274	31134615	3.00881	SICU	72	Female	Black	Medicare	NO_EMERGENCY	No	No	No	Yes	No	Yes	No	No	82	141	71	17	37.4444	4	2	42	6	4	10.6	12.7	38.2	1	1.2	12.6	12	119	24	137	4.7	99	100	1940	No	ICU_discharge	3.00881	No	No	30	0	15	0
1275	33905516	13.5891	SICU	44	Male	White	Others	NO_EMERGENCY	No	Yes	No	Yes	No	Yes	No	No	103	127	70	16	37.1667	6	2	13	14	3	13.1	14.7	43.3	2	1	11.2	22	140	23	142	4.4	105	94	2495	No	ICU_discharge	13.5891	Yes	No	21.9472	1	15	0
1276	35811931	14.5448	SICU	60	Female	White	Others	NO_EMERGENCY	No	Yes	No	No	No	Yes	Yes	Yes	81	112	94	18	36.1111	14	3	46	13	4	4.7	5.1	15.8	1	2.5	27.1	42	117	17	127	4.6	94	100	2165	No	ICU_re_admission	15.9592	No	Yes	18.7035	1	15	0
1277	30395378	4.60421	Others	25	Female	White	Others	NO_EMERGENCY	No	No	No	No	No	Yes	No	No	106	98	64	24	36.6667	5	3	24	12	2	10.8	9.9	29.5	0.6	1.4	14.8	14	140	23	137	3.8	104	96.834	1300	No	ICU_discharge	4.60421	No	No	30	0	15	0
1278	37015569	1.02785	SICU	76	Female	White	Medicare	NO_EMERGENCY	No	No	No	Yes	No	Yes	No	No	88	188	78	20	36.3333	2	1	25	14	8	6.5	11.8	35.3	1.3	1	12.1	17	214	23	135	9.4	101	98	1008	No	ICU_discharge	1.02785	No	No	30	0	15	0
1279	33778326	2.75115	SICU	70	Male	White	Others	NO_EMERGENCY	No	No	Yes	Yes	No	Yes	No	No	83	133	83	20	36.8333	2	2	33	13	3	11.4	9.4	29.8	1.1	1.4	15.7	20	155	22	138	3.9	104	95	1745	No	ICU_discharge	2.75115	No	Yes	30	0	15	0
1280	30883040	5.40676	Others	72	Male	White	Medicare	NO_EMERGENCY	Yes	Yes	No	Yes	No	No	No	No	75	143	55	14	36.6111	5	2	37	12	4	16.6	15.2	44.2	0.9	1.1878	11.9856	16	210	21	141	3.8	105	98	460	No	ICU_discharge	5.40676	No	No	5.67431	1	5.67431	1
1281	36302341	1.86898	SICU	72	Male	Black	Medicare	NO_EMERGENCY	Yes	No	Yes	Yes	Yes	No	No	No	118	134	79	17	36.4444	3	3	55	13	10	4	12.7	40.9	1.6	1.2	12.7	40	484	23	154	3.8	115	94	928	No	ICU_discharge	1.86898	No	No	30	0	15	0
1282	36703961	12.2444	SICU	69	Male	Unknown	Medicare	NO_EMERGENCY	No	Yes	No	Yes	No	Yes	Yes	No	93	189	91	11	36.7222	5	3	31	15	3	11.2	14.1	43.6	1.1	1	10.5	17	102	26	143	4.7	105	100	2680	No	ICU_discharge	12.2444	No	No	30	0	15	0
1283	34189676	20.6265	SICU	65	Male	White	Others	NO_EMERGENCY	Yes	Yes	No	Yes	No	Yes	Yes	No	87	128	71	14	37.0556	9	2	52	3	2	13.5	14.8	42.3	0.8	1	11.2	10	107	25	141	3.8	108	100	1415	No	ICU_discharge	20.6265	Yes	No	30	0	15	0
1284	39033169	2.99942	Others	63	Female	White	Medicare	NO_EMERGENCY	No	No	No	Yes	No	No	No	No	77	139	81	12	36.8333	3	2	25	12	1	12.3	12.8	38.6	0.7	1.1	11.9	15	115	25	142	3.6	104	99	1800	No	ICU_discharge	2.99942	Yes	No	30	0	15	0
1285	39956278	3.60154	SICU	61	Female	White	Others	NO_EMERGENCY	No	No	No	Yes	No	Yes	No	No	100	133	63	24	36.9444	2	3	25	14	2	7.9	11.4	36.4	0.7	1.1	11.8	16	106	20	138	3.8	109	99	1925	No	ICU_discharge	3.60154	No	No	30	0	15	0
1286	36619265	9.71813	Others	80	Male	White	Medicare	NO_EMERGENCY	No	Yes	No	Yes	No	Yes	Yes	No	44	119	39	16	36.5	7	2	56	8	4	17.7	12.8	36.7	1	1.2	13.2	17	197	21	136	3.8	104	100	2920	Yes	ICU_discharge	9.71813	Yes	No	13.1601	1	13.1601	1
1287	34550889	1.95657	SICU	56	Male	White	Medicare	NO_EMERGENCY	No	No	No	Yes	Yes	Yes	No	No	131	161.262	109	22	37.5	3	2	28	15	3	17.9	14	39.1	1	1.159	12.1034	10	152	25	130	3	91	98	1715	No	ICU_discharge	1.95657	No	No	30	0	15	0
1288	33982409	1.289	SICU	87	Male	White	Others	NO_EMERGENCY	Yes	No	Yes	Yes	No	Yes	No	No	86	126	61	25	36.7778	2	2	31	14	4	7.6	15	44.1	1.1	1.1	11.5	17	100	22	139	4.2	103	97	2575	No	ICU_discharge	1.289	No	No	30	0	15	0
1289	36891876	1.97561	SICU	82	Male	Unknown	Others	NO_EMERGENCY	Yes	No	Yes	No	No	Yes	No	No	79	128	74	23	37.2778	5	3	52	6	6	19.8	13.7	43.8	1.2	1.1	12	18	113	23	135	4.2	99	98	1680	No	ICU_re_admission	7.589	Yes	No	30	0	15	0
1290	37222223	9.50503	SICU	77	Female	White	Medicare	NO_EMERGENCY	No	Yes	No	Yes	No	Yes	No	No	71	168	62	17.506	37.2778	4	2	30	15	4	11.9	12.7	37.4	0.8	1.1	12.5	21	256	27	135	4.4	98	100	1340	No	ICU_discharge	9.50503	No	No	9.80833	1	9.80833	1
1291	31071668	1.56714	Others	49	Female	White	Others	NO_EMERGENCY	No	No	No	Yes	No	No	No	No	82	145	80	22	36.3333	3	1	24	15	2	10	11.6	35.1	0.6	1.1	12.2	8	321	22	133	3.9	96	98	300	No	ICU_discharge	1.56714	No	No	30	0	15	0
1292	39229057	8.7751	SICU	83	Female	White	Others	NO_EMERGENCY	No	Yes	No	Yes	No	Yes	Yes	No	99	117	51	19	36.3333	6	3	38	15	2	22.2	12.2	35.3	1.2	1.1804	11.9398	22	243	23	136	3.6	102	95	1756	No	ICU_discharge	8.7751	Yes	Yes	30	0	15	0
1293	37079319	1.16748	Others	23	Male	White	Others	NO_EMERGENCY	No	No	No	No	No	No	No	No	74	127	71	11	36.5556	1	2	19	15	1	4.3	15	42.4	0.7	1	11	17	94	27	140	4.1	104	96	900	No	ICU_discharge	1.16748	No	No	30	0	15	0
1294	32619492	4.03764	SICU	33	Female	White	Others	NO_EMERGENCY	Yes	No	No	No	No	Yes	No	Yes	97	125	85	20.788	37.7222	6	2	39	15	7	15.9	8	25.9	3.7	1.1	11.5	102	476	19	135	4	95	100	480	No	ICU_discharge	4.03764	No	No	4.17153	1	4.17153	1
1295	31922283	6.57834	SICU	59	Female	White	Medicare	NO_EMERGENCY	No	No	No	Yes	No	Yes	No	No	65	145	69	17	38.0556	5	3	57	4	4	30.4	16	48.4	0.8	1.4	15.8	16	300	23	142	3.5	107	97	1175	Yes	ICU_death	6.42292	No	Yes	6.42292	1	6.42292	1
1296	33587730	2.48892	SICU	76	Male	White	Others	NO_EMERGENCY	No	No	No	Yes	No	Yes	Yes	No	98	143	56	20	37.0383	8	3	55	15	3	17.8	11.4	31.7	0.6	1.2	13.8	22	157	22	132	4.3	102	100	1092	No	ICU_discharge	2.48892	No	Yes	6.07083	1	6.07083	1
1297	38855467	1.5351	Others	62	Female	White	Medicare	NO_EMERGENCY	No	No	No	Yes	No	No	No	No	61	117	80	13	36.7222	4	2	26	12	2	5.6	12.5	37.1	0.6	1.1	12.2	11	72	28	148	3	108	97	1701.69	No	ICU_discharge	1.5351	No	No	30	0	15	0
1298	34674873	5.76516	SICU	55	Male	White	Others	NO_EMERGENCY	No	No	No	Yes	No	Yes	No	No	76	136	74	19	36.6667	1	1	15	14	1	15.1	14.7	41.6	1	1.1	12.1	19	146	22	140	3.9	101	99	2890	No	ICU_discharge	5.76516	Yes	No	30	0	15	0
1299	35445060	4.96094	Others	44	Male	White	Others	NO_EMERGENCY	No	No	No	Yes	No	Yes	No	No	97	152	102	15	36.2778	4	3	35	7	1	9.7	15.2	43.2	0.8	1.1	13.2	9	134	28	141	4.2	102	98	820	Yes	ICU_discharge	4.96094	Yes	Yes	30	0	15	0
1300	32915564	2.11478	Others	75	Female	White	Others	NO_EMERGENCY	No	No	No	Yes	No	No	No	No	68	145	61	18	36.9444	6	1	35	15	5	6.4	8.6	28.2	0.7	1.4	15.7	13	162	23	140	3.6	101	99	1	No	ICU_discharge	2.11478	No	No	30	0	15	0
1301	30288381	11.6608	SICU	42	Female	Unknown	Others	NO_EMERGENCY	No	Yes	No	No	No	Yes	No	No	70	133	64	19	37.2222	2	1	17	14	2	12.4	13.1	41.1	0.6	1.1	12.4	8	126	23	141	4.1	106	99	2455	Yes	ICU_discharge	11.6608	Yes	No	30	0	15	0
1302	38000338	18.5166	SICU	61	Female	White	Medicare	NO_EMERGENCY	No	Yes	No	Yes	No	Yes	No	No	74	142	70	18	35.6667	5	2	29	15	3	14.3	12.6	38.9	0.7	1.1074	12.4308	10	182	31	141	4.2	103	98	1950	Yes	ICU_discharge	18.5166	Yes	No	30	0	15	0
1303	33404077	3.59066	SICU	69	Female	White	Others	NO_EMERGENCY	No	No	No	Yes	Yes	No	No	No	61	159	122	17	36.3889	2	3	35	13	3	19.3	12.7	34.8	0.5	1.1	12	14	80	23	121	3.2	89	97	5700	No	ICU_discharge	3.59066	No	No	30	0	15	0
1304	36281786	3.49229	SICU	38	Female	White	Others	NO_EMERGENCY	No	No	No	Yes	No	Yes	No	No	124	127	88	28	38.1667	3	2	15	15	1	10.2	12.5	37.4	0.9	1.3	14	7	97	20	138	3.5	105	96	2125	No	ICU_discharge	3.49229	No	No	30	0	15	0
1305	30525898	9.42436	Others	43	Female	Black	Others	NO_EMERGENCY	No	Yes	No	Yes	No	Yes	Yes	Yes	132	104.166	46	15	36.8522	17	3	67	15	1	13	3.6	11	1.5	3.1	34.8	21	452	5	142	5.8	108	95	239	No	ICU_re_admission	15.1583	Yes	Yes	30	0	15	0
1306	37068746	8.08111	SICU	72	Male	Unknown	Medicare	NO_EMERGENCY	No	No	Yes	Yes	Yes	Yes	No	No	102	161	92	21	36.6667	5	3	39	14	6	24.1	17.2	51.6	1.7	1.2	13.4	26	150	23	142	4.2	107	96	897	Yes	ICU_discharge	8.08111	Yes	No	13.1708	1	13.1708	1
1307	36121259	2.02896	SICU	62	Male	Others	Others	NO_EMERGENCY	No	No	No	Yes	No	No	No	No	64	188	89	18	36.3889	2	2	20	14	1	14.4	8.2	26	0.9	1	10.7	26	127	21	136	4.2	104	100	2040	No	ICU_discharge	2.02896	Yes	No	30	0	15	0
1308	35695741	2.52838	SICU	86	Female	White	Medicare	NO_EMERGENCY	No	No	No	Yes	No	Yes	No	No	94	147	59	20	37	5	2	29	12	3	11.2	11.7	36.5	0.4	1	10.3	12	100	25	139	4.1	102	91	1704.42	No	ICU_discharge	2.52838	Yes	No	30	0	15	0
1309	36974080	1.92475	MICU	78	Female	Black	Others	NO_EMERGENCY	No	No	No	Yes	Yes	Yes	No	No	93	142	71	26	37.0556	3	3	35	11	5	6.3	10.8	34.3	0.7	1.2	12.7	14	114	30	141	5	102	95	1577.46	No	ICU_discharge	1.92475	No	No	30	0	15	0
1310	34268162	1.00955	SICU	51	Male	Black	Others	NO_EMERGENCY	No	No	Yes	Yes	No	Yes	No	No	67	143	68	9	35.3333	3	2	20	15	3	7.4	12	35.8	1.4	1.2	13.6	17	117	27	142	4.2	109	99	1465	No	ICU_discharge	1.00955	No	No	30	0	15	0
1311	36592542	8.12627	Others	60	Male	White	Others	NO_EMERGENCY	No	No	Yes	No	No	No	No	No	56	130	85	14	36.7778	2	2	20	14	1	7	15.5	45.4	0.9	1.1	11.8	12	101	22	142	4.4	105	94	3075	No	ICU_discharge	8.12627	Yes	No	30	0	15	0
1312	39616065	10.7198	SICU	88	Female	Black	Others	NO_EMERGENCY	No	No	No	Yes	No	Yes	No	No	76	139	74	14	36.2222	4	2	37	6	3	5.7	11.7	37.3	0.8	1.1	11.6	12	117	23	137	3.4	103	100	2442	Yes	ICU_discharge	10.7198	Yes	No	30	0	15	0
1313	35843290	4.92167	SICU	51	Male	Unknown	Others	NO_EMERGENCY	No	No	No	Yes	No	No	No	No	88	129	84	22	37.5	2	2	22	15	3	9.7	13.7	40.8	0.8	0.9	10.1	8	108	21	138	4.1	101	100	600	No	ICU_discharge	4.92167	No	No	30	0	15	0
1314	34781266	2.69738	SICU	71	Female	White	Medicare	NO_EMERGENCY	No	No	No	Yes	Yes	No	No	No	71	143	120	24	36.7222	2	3	42	13	8	7.7	11	35.5	0.7	1.1	11.4	14	150	23	137	4.6	102	91	1927.94	No	ICU_discharge	2.69738	No	No	30	0	15	0
1315	39977872	8.43451	SICU	80	Female	White	Others	NO_EMERGENCY	No	Yes	No	No	No	Yes	No	No	92	138	65	28	36.8889	3	2	42	15	6	9.6	15.1	44.9	0.8	1.1	11.5	29	165	29	134	2.9	91	93	700	No	ICU_discharge	8.43451	No	No	30	0	15	0
1316	38247691	3.99209	SICU	50	Male	White	Others	NO_EMERGENCY	No	No	No	Yes	No	Yes	No	No	87	166	89	10	36.8333	2	1	15	14	3	11.9	13.3	39.8	0.9	1.1618	12.1468	13	145	25	140	3.6	106	98	1675	Yes	ICU_discharge	3.99209	Yes	No	30	0	15	0
1317	33535343	4.67178	Others	46	Female	White	Others	NO_EMERGENCY	No	No	No	Yes	No	No	No	No	82	90	50	15	36.7778	2	2	20	14	1	8	10.8	33.7	0.6	1.1	12	11	97	24	142	3.6	104	96	1801.04	No	ICU_discharge	4.67178	Yes	No	30	0	15	0
1318	34819523	3.91212	SICU	84	Female	Black	Medicare	NO_EMERGENCY	No	No	Yes	Yes	No	Yes	No	No	91	127	52	22	35.9444	6	1	40	15	3	17.8	13.7	41.6	0.8	1.4	15.6	19	486	16	143	3.5	102	97	1290	No	ICU_discharge	3.91212	No	No	4.08542	1	4.08542	1
1319	32781030	1.57084	SICU	81	Female	White	Others	NO_EMERGENCY	No	No	No	Yes	No	Yes	No	No	79	167	77	21	36.3333	5	2	59	3	4	12.6	13.3	38.2	0.8	0.9	11.3	16	250	22	137	3.7	97	100	3030	Yes	ICU_discharge	1.57084	No	No	2.05972	1	2.05972	1
1320	33075036	7.94113	SICU	47	Female	White	Others	NO_EMERGENCY	No	Yes	No	No	No	Yes	No	No	114	114	63	18	37.4444	4	2	28	15	3	12.2	10.2	31	0.8	1.1	12.8	8	98	18	141	3.9	109	99	2110	Yes	ICU_discharge	7.94113	Yes	No	30	0	15	0
1321	32540782	10.2358	SICU	61	Male	White	Others	NO_EMERGENCY	No	Yes	No	Yes	No	Yes	Yes	No	115	94	69	22	38.5556	4	3	32	13	5	7.7	17	51.4	1.4	1.4	15	21	176	22	135	4.3	102	94	1280	No	ICU_re_admission	12.4705	Yes	No	30	0	15	0
1322	30399955	5.93317	SICU	33	Male	Black	Others	NO_EMERGENCY	No	No	No	Yes	No	No	No	No	81	137	82	19	37	3	1	8	14	1	9.2	14.6	44.4	1.1	1.1	11.6	7	100	25	138	3.8	104	99	1900	No	ICU_discharge	5.93317	No	No	30	0	15	0
1323	31226646	26.8517	SICU	67	Male	Unknown	Others	NO_EMERGENCY	No	Yes	Yes	Yes	No	Yes	Yes	No	75	169	63	15	37.1111	7	2	28	15	3	14.3	13.9	42.8	1.1	1	11.1	24	159	22	134	4.5	101	100	2180	No	ICU_discharge	26.8517	No	Yes	30	0	15	0
1324	31540411	7.74626	SICU	54	Male	White	Others	NO_EMERGENCY	No	No	No	Yes	No	No	No	No	87	124	77	19	37.3333	1	1	18	14	3	16.7	10.8	33.2	1	1.2	12.7	18	114	24	141	5	103	98	1820	No	ICU_discharge	7.74626	No	No	30	0	15	0
1325	38724802	9.93926	MICU	66	Female	White	Medicare	NO_EMERGENCY	No	Yes	No	No	No	Yes	No	Yes	92	128	68	12	36.6111	11	2	52	7	2	7.7	9.8	28.2	5.1	1.6	18.3	62	138	16	146	4	105	93	315	No	ICU_discharge	9.93926	Yes	Yes	30	0	15	0
1326	39074014	3.69394	MICU	74	Male	White	Medicare	NO_EMERGENCY	No	Yes	No	Yes	No	Yes	No	No	103	109	54	23	36.5556	3	3	26	15	1	8.5	8.7	25.8	0.4	1.182	12.1102	12	101	27	135	4.4	101	97	1112	No	ICU_discharge	3.69394	Yes	No	30	0	15	0
1327	37494225	1.85538	SICU	61	Male	White	Others	NO_EMERGENCY	No	No	No	Yes	No	Yes	No	No	105	151	65	27	37.1111	1	1	18	14	1	11.9	13.6	37.2	0.7	1.1566	12.0864	11	140	25	137	3.9	101	98	1925	No	ICU_discharge	1.85538	Yes	No	30	0	15	0
1328	30352206	23.9555	SICU	65	Male	White	Others	NO_EMERGENCY	No	Yes	No	No	No	Yes	No	No	89	186	93	20	36.6667	7	2	33	15	1	14.3	11.8	34.2	5.7	1.1	11.8	123	118	15	142	3.8	110	99	1551	No	ICU_discharge	23.9555	Yes	Yes	30	0	15	0
1329	30064993	2.08624	SICU	74	Female	Unknown	Medicare	NO_EMERGENCY	No	No	No	No	Yes	Yes	No	No	55	103	65	15	37	3	2	60	13	7	8	9.2	29.2	0.6	1.1	12.4	31	116	20	147	3.8	117	96	1635	No	ICU_discharge	2.08624	No	No	30	0	15	0
1330	30787857	2.05767	SICU	51	Female	Unknown	Others	NO_EMERGENCY	No	No	No	No	No	Yes	Yes	No	89	132	101	19.562	36.3889	9	3	39	15	1	19.6	11.9	35.1	0.8	1	10.4	23	147	21	139	8.2	109	100	3765	No	ICU_death	1.00391	No	No	1.00391	1	1.00391	1
1331	30183329	9.96271	SICU	70	Male	Unknown	Medicare	NO_EMERGENCY	No	Yes	No	Yes	No	Yes	No	No	64	115	52	24	37.4444	7	3	28	15	3	15.1	14.3	41.1	1.2	1.1692	12.1622	18	96	25	136	4.4	99	100	2455	Yes	ICU_discharge	9.96271	Yes	No	27.0076	1	15	0
1332	39808989	12.9096	SICU	39	Male	White	Others	NO_EMERGENCY	No	Yes	No	Yes	No	Yes	Yes	No	95	159	80	15	37	5	2	11	15	2	18.7	14	42	0.7	1.1	12.4	12	159	21	139	4	105	99	2320	No	ICU_discharge	12.9096	No	No	30	0	15	0
1333	34901656	5.89677	SICU	51	Female	White	Others	NO_EMERGENCY	No	No	No	Yes	No	Yes	Yes	No	88	126	107	13	36.6667	2	3	38	13	3	11	11	31.7	0.7	1.1	13.2	10	140	19	139	3.4	109	97	1200	No	ICU_discharge	5.89677	Yes	No	30	0	15	0
1334	35859158	2.11362	Others	67	Female	White	Medicare	NO_EMERGENCY	No	No	Yes	No	No	Yes	No	No	73	120	67	17	37.2222	2	2	25	12	4	8.7	12.4	39.1	0.8	1.1	11.4	13	114	24	144	4.2	106	100	1835	No	ICU_discharge	2.11362	No	No	30	0	15	0
1335	32907154	8.96977	SICU	79	Male	White	Medicare	NO_EMERGENCY	Yes	Yes	No	No	No	Yes	No	No	57	140	57	12	37.5	6	1	35	12	9	8.2	12.8	40.6	1.5	1.2	12.8	29	97	25	142	4	105	97	2275	No	ICU_re_admission	19.6075	No	Yes	30	0	15	0
1336	32287712	1.70101	SICU	48	Male	Others	Others	NO_EMERGENCY	No	No	No	Yes	No	No	No	No	69	158	99	19	36.6667	1	0	15	14	2	8.4	14.1	40.6	1	1	10.9	14	211	24	134	3.8	100	99	2025	No	ICU_discharge	1.70101	Yes	No	30	0	15	0
1337	32919777	1.04991	SICU	45	Female	White	Others	NO_EMERGENCY	No	No	No	No	No	No	No	No	80	128	74	14	36.9444	2	1	24	14	1	3.3	12.1	35.5	0.6	1.1564	12.3178	7	95	26	140	3.8	106	98	900	No	ICU_discharge	1.04991	No	No	30	0	15	0
1338	38776203	1.10817	SICU	78	Female	White	Medicare	NO_EMERGENCY	No	No	Yes	Yes	No	Yes	No	No	87	192	71	16	36.8333	4	1	35	15	6	7.4	10.6	32.2	1	1.5	16.3	21	256	26	140	3.5	103	100	185	No	ICU_discharge	1.10817	No	No	1.84167	1	1.84167	1
1339	35850112	1.73402	SICU	65	Male	White	Others	NO_EMERGENCY	No	No	No	No	No	No	No	No	92	159	74	20	36.9444	2	2	27	13	1	12.7	15.3	44	1	1.1638	12.018	20	149	28	141	3.7	102	100	1605	No	ICU_discharge	1.73402	Yes	No	30	0	15	0
1340	32864039	2.28487	SICU	60	Female	Unknown	Others	NO_EMERGENCY	No	No	No	Yes	No	Yes	No	No	63	141	79	23	36.5556	5	3	60	4	1	12.8	11.8	35	0.8	1.1	11.7	13	144	21	126	4.4	103	100	3270	No	ICU_discharge	2.28487	No	No	3.40237	1	3.40237	1
1341	31715618	2.8535	SICU	78	Female	White	Others	NO_EMERGENCY	No	No	No	Yes	No	No	No	No	97	139	59	16	36.6111	3	2	34	12	1	11.7	13.3	39.5	0.7	1	11.1	11	114	22	135	3.6	98	98	1275	No	ICU_discharge	2.8535	No	No	30	0	15	0
1342	34829814	15.6369	SICU	75	Male	Unknown	Medicare	NO_EMERGENCY	Yes	No	No	Yes	No	Yes	No	No	85	133	75	20	37	4	3	34	10	5	10.3	12.7	37.7	1.2	1.2	12.5	24	141	24	139	4.6	102	100	1250	No	ICU_discharge	15.6369	No	No	30	0	15	0
1343	36221691	1.18185	MICU	86	Male	Black	Others	NO_EMERGENCY	Yes	No	No	Yes	No	Yes	No	No	90	213	116	15	36.9444	7	2	72	3	2	7.9	10	30.4	1.6	1.2	13	18	140	19	136	4.1	103	100	2000	Yes	ICU_discharge	1.18185	No	No	1.94462	1	1.94462	1
1344	32292742	3.31716	SICU	87	Female	White	Others	NO_EMERGENCY	No	No	No	Yes	No	Yes	No	No	88	130	50	18.292	36.6667	4	2	38	7	3	8.9	12.3	37	0.8	1	11.1	27	170	25	138	4	99	97	2245	No	ICU_discharge	3.31716	No	No	4.94167	1	4.94167	1
1345	34304316	2.94701	Others	86	Male	White	Medicare	NO_EMERGENCY	Yes	No	Yes	Yes	No	No	No	No	96	156	80	22	37.1111	4	1	37	14	5	6.3	12.5	39.8	1.3	1.2	12.6	20	130	27	140	4.6	102	96	200	No	ICU_discharge	2.94701	No	No	30	0	15	0
1346	30623580	3.24574	Others	68	Female	White	Medicare	NO_EMERGENCY	No	No	No	Yes	No	No	No	No	78	126	83	17	36.3889	1	2	25	14	3	6.7	13.5	41.6	0.2	1	11.3	9	87	24	142	3.8	101	100	1500	No	ICU_discharge	3.24574	No	No	30	0	15	0
1347	30706648	7.74367	SICU	74	Male	Others	Others	NO_EMERGENCY	No	Yes	No	Yes	No	Yes	No	No	68	151	53	16	36.6994	5	1	32	15	3	11.3	11	33	1.4	1	11.2	19	143	26	145	3.5	113	100	1190	No	ICU_discharge	7.74367	Yes	Yes	30	0	15	0
1348	30781313	2.30725	SICU	61	Female	White	Others	NO_EMERGENCY	No	No	No	No	No	Yes	No	No	134	164	83	25	37.6111	3	2	31	9	2	7.9	10.8	32.1	0.4	1.2	12.9	9	128	23	138	3.2	104	94	1184	No	ICU_re_admission	5.00304	Yes	No	30	0	15	0
1349	39539892	1.91588	Others	55	Male	White	Others	NO_EMERGENCY	No	No	No	Yes	No	No	No	No	75	150	105	12	36.8889	0	1	17	15	1	5.3	11.9	35.5	1	1.1	11.8	11	98	26	143	4.5	107	94	2200	No	ICU_discharge	1.91588	No	No	30	0	15	0
1350	31938102	21.8453	SICU	61	Female	Unknown	Others	NO_EMERGENCY	No	Yes	No	No	No	Yes	Yes	No	53	129	68	16	35.6667	4	2	36	15	1	14.4	12.1	34	0.8	1.2	13.6	14	261	21	139	3.7	107	100	1925	Yes	ICU_discharge	21.8453	Yes	Yes	30	0	15	0
1351	39384092	18.1968	SICU	51	Male	White	Others	NO_EMERGENCY	No	Yes	No	Yes	No	Yes	Yes	No	67	127	52	16	36.9444	4	2	24	15	1	11.5	11.8	35	0.8	1	11.2	11	94	23	131	3.9	104	100	2790	No	ICU_discharge	18.1968	Yes	No	30	0	15	0
1352	39672823	1.7828	SICU	77	Female	White	Medicare	NO_EMERGENCY	No	No	Yes	Yes	No	Yes	No	No	72	112	89	18	38.8333	1	1	31	15	2	14.5	13.6	41.7	0.6	1.3	14.1	15	134	23	138	3.6	105	100	1009	No	ICU_discharge	1.7828	Yes	No	3.96736	1	3.96736	1
1353	30498702	1.60051	MICU	78	Male	White	Medicare	NO_EMERGENCY	No	No	Yes	No	No	No	No	No	119	116	60	19	36.1667	3	2	31	14	1	4.7	9.8	27.8	0.7	1.3	14.4	14	135	20	135	3.5	109	100	1575	No	ICU_discharge	1.60051	No	No	30	0	15	0
1354	39917280	2.12808	SICU	63	Male	Others	Others	NO_EMERGENCY	No	No	No	Yes	No	Yes	No	No	79	95	70	16	37.1111	3	1	46	15	2	26	14.1	41	1.1	1.1	11.6	29	183	19	137	5.1	102	100	1933	No	ICU_discharge	2.12808	Yes	Yes	30	0	15	0
1355	34227753	8.87777	SICU	21	Male	Black	Others	NO_EMERGENCY	No	No	No	Yes	No	Yes	No	No	67	126	73	11	36.7778	3	1	16	14	2	16	12.9	37.1	0.8	1.2	13	12	119	24	139	4.8	104	96	1978	No	ICU_discharge	8.87777	Yes	No	30	0	15	0
1356	30463812	19.738	MICU	52	Female	White	Others	NO_EMERGENCY	No	Yes	No	No	No	Yes	Yes	Yes	89	99	62	19	35.9444	14	3	58	6	4	10	11.5	32.2	3.4	5.6	49.1	47	35	12	117	4.8	89	98	1707	Yes	ICU_discharge	19.738	Yes	Yes	30	0	15	0
1357	39500476	3.13882	SICU	43	Male	Others	Others	NO_EMERGENCY	No	No	No	Yes	No	Yes	No	No	71	125	80	16	36.8889	2	0	23	14	3	10.3	14.2	41.4	0.7	1.1	11.9	11	149	25	140	4.2	104	100	2930	No	ICU_discharge	3.13882	Yes	No	30	0	15	0
1358	37101251	5.40241	SICU	66	Male	White	Others	NO_EMERGENCY	Yes	Yes	No	Yes	No	Yes	Yes	No	116	126	101	21.218	36.7222	6	3	48	12	10	12.7	13.4	39.3	1.8	1.183	11.9798	21	197	19	137	3.3	114	100	1765	No	ICU_discharge	5.40241	Yes	Yes	5.76111	1	5.76111	1
1359	34805754	6.60906	Others	78	Male	White	Medicare	NO_EMERGENCY	No	No	No	Yes	No	Yes	No	No	68	145	68	19	36.7778	5	3	36	9	4	11.7	13.6	39.7	1	1.1	12.1	21	102	24	142	4	103	97	1109.15	No	ICU_discharge	6.60906	No	No	30	0	15	0
1360	34939019	1.7624	SICU	84	Female	White	Medicare	NO_EMERGENCY	Yes	No	Yes	Yes	No	Yes	No	No	54	124	26	10	35.6667	4	2	33	12	3	11.7	10.1	30.5	0.9	2.1	22.6	17	133	30	142	3.5	101	95	2840	No	ICU_discharge	1.7624	No	Yes	10.1813	1	10.1813	1
1361	30195618	2.91964	Others	59	Male	White	Others	NO_EMERGENCY	No	No	No	No	Yes	Yes	No	No	83	114	69	15	37.0556	0	2	31	15	7	8	9.6	30.7	1	1.2	12.6	19	105	26	141	4.8	100	98	950	No	ICU_discharge	2.91964	No	No	30	0	15	0
1362	31880024	5.22485	Others	70	Female	Black	Medicare	NO_EMERGENCY	No	No	No	No	Yes	Yes	Yes	No	59	162	50	13	36.9444	8	2	58	15	12	28.3	8.7	25.3	3.1	0.9	9.8	53	107	19	138	5.1	102	100	310	No	ICU_discharge	5.22485	No	No	6.02633	1	6.02633	1
1363	34386243	2.80737	SICU	55	Male	White	Others	NO_EMERGENCY	No	No	No	Yes	No	Yes	No	No	78	165	119	9	36.2222	4	1	31	15	3	7.5	11.4	31.2	1.6	1.1	12.8	31	157	27	142	3.1	103	100	958	No	ICU_discharge	2.80737	Yes	No	30	0	15	0
1364	37035888	3.26197	Others	57	Male	Others	Others	NO_EMERGENCY	No	No	Yes	Yes	No	No	No	No	95	137	69	16	38.0556	1	1	29	14	1	25.3	13.8	40.1	1.1	1.3	13.7	15	104	21	137	3.3	93	98	575	No	ICU_discharge	3.26197	Yes	No	30	0	15	0
1365	37150591	28.4157	SICU	85	Female	Black	Medicare	NO_EMERGENCY	No	Yes	No	Yes	No	Yes	Yes	No	75	141	70	12	36.8333	9	2	63	8	2	4.8	10	31.7	0.8	1.1748	12.3534	16	123	23	138	3.7	103	95	965	No	ICU_discharge	28.4157	Yes	No	30	0	15	0
1366	35084713	1.11832	SICU	68	Male	Others	Others	NO_EMERGENCY	No	No	No	No	No	Yes	Yes	No	92	139	47	16.538	37.9444	6	1	27	15	4	13.5	11.3	33.3	1.7	1.5	15.6	27	94	27	154	2.9	120	100	1770	No	ICU_discharge	1.11832	No	No	1.22847	1	1.22847	1
1367	31864759	3.91532	SICU	85	Female	White	Medicare	NO_EMERGENCY	No	No	No	Yes	No	Yes	No	No	67	133	56	15	38.3333	5	1	41	15	10	12.6	11.3	32.8	1.6	1.1586	12.1698	40	146	22	139	4	105	100	1290	No	ICU_discharge	3.91532	Yes	No	30	0	15	0
1368	34276548	20.0381	Others	52	Male	White	Others	NO_EMERGENCY	Yes	Yes	No	Yes	No	Yes	Yes	Yes	96	147	80	20	35.5	11	3	31	15	2	15.7	9.3	28	1.3	2.1	22.5	15	372	21	137	2.2	100	99	1865	No	ICU_discharge	20.0381	Yes	Yes	30	0	15	0
1369	36383794	15.7351	SICU	61	Male	White	Medicare	NO_EMERGENCY	No	Yes	No	Yes	No	Yes	No	No	60	127	94	16.692	36.3333	9	2	28	15	3	9.7	11	34.6	0.7	1.7	18.7	10	195	23	137	3.6	103	100	1215	No	ICU_re_admission	20.066	Yes	No	30	0	15	0
1370	31406980	10.2131	SICU	77	Female	White	Others	NO_EMERGENCY	Yes	Yes	No	No	No	Yes	No	Yes	90	154	75	14	36.4444	8	2	33	13	8	7.5	10.6	32.3	8.2	1	11.2	42	136	23	136	3.7	93	100	832.778	No	ICU_discharge	10.2131	No	No	10.4319	1	10.4319	1
1371	31669147	2.00488	MICU	73	Female	Black	Medicare	NO_EMERGENCY	No	No	No	Yes	Yes	Yes	No	No	86	115	82	13	37.2778	4	1	37	15	9	8.2	11.6	36.4	0.8	1.2	13.2	22	113	16	142	4.2	110	99	740	No	ICU_discharge	2.00488	No	No	30	0	15	0
1372	37787988	4.94736	SICU	47	Female	White	Others	NO_EMERGENCY	No	No	No	Yes	No	Yes	No	No	97	137	64	11	37.0556	4	3	29	13	4	10.9	10.5	33.9	0.6	1	10.3	15	107	27	143	3.5	102	97	1650	Yes	ICU_re_admission	5.04031	Yes	No	30	0	15	0
1373	39813875	5.50161	SICU	63	Male	Unknown	Others	NO_EMERGENCY	No	No	No	Yes	No	Yes	No	No	89	146	75	8	36.8333	4	1	26	15	3	19.5	14	42	0.8	1.1688	11.998	13	275	25	139	3.3	106	100	2770	No	ICU_discharge	5.50161	Yes	No	30	0	15	0
1374	33350859	2.93707	SICU	77	Female	White	Medicare	NO_EMERGENCY	No	No	No	Yes	No	Yes	No	No	63	138	56	12	36.4444	4	3	46	7	1	13.7	11.8	35.5	0.8	1.1	11.8	23	112	25	133	2.8	99	100	995	No	ICU_re_admission	5.2159	Yes	No	30	0	15	0
1375	37230660	3.70856	MICU	66	Female	Unknown	Others	NO_EMERGENCY	No	No	No	No	No	Yes	Yes	No	86	152	98	16	35.5556	10	3	69	3	1	15.3	13.7	42.3	1	1.1	11.4	25	149	24	147	4.3	114	99	4280	No	ICU_death	1.51941	No	No	1.51941	1	1.51941	1
1376	33052201	1.25478	SICU	72	Male	White	Medicare	NO_EMERGENCY	No	No	No	Yes	No	Yes	No	No	88	137	60	24	36.8889	4	2	39	7	3	22.8	14.2	42.8	0.8	1.2	12.5	16	157	21	138	3.8	103	94	1580	No	ICU_discharge	1.25478	No	No	2.29236	1	2.29236	1
1377	30437431	3.779	MICU	87	Female	White	Medicare	NO_EMERGENCY	No	No	Yes	Yes	Yes	Yes	No	No	70	111	53	17	35.9444	2	3	46	13	3	12.2	10.8	32.5	0.6	1.3	14.7	13	129	25	115	4.5	86	99	780	No	ICU_discharge	3.779	No	No	30	0	15	0
1378	31963064	11.0572	SICU	66	Male	White	Others	NO_EMERGENCY	No	Yes	No	Yes	No	Yes	No	No	81	119	65	13	38	4	3	25	15	1	12.5	13.5	41	1	1.4	15.4	15	128	23	135	4.5	100	100	2013	No	ICU_discharge	11.0572	Yes	No	30	0	15	0
1379	34126920	6.10373	SICU	41	Male	Others	Others	NO_EMERGENCY	No	No	No	Yes	No	Yes	No	No	84	156	113	31	37.0556	7	2	24	14	1	11.4	12.6	36.9	2.5	1.1584	12.2326	26	130	22	141	3.5	106	100	1405	No	ICU_discharge	6.10373	No	No	30	0	15	0
1380	36919727	5.09792	SICU	51	Female	Others	Others	NO_EMERGENCY	No	No	No	Yes	Yes	No	No	No	117	127	84	17	36.8889	1	2	27	14	9	6.6	11.1	34.6	0.6	1	10.7	8	175	27	143	3.7	104	96	4420	No	ICU_discharge	5.09792	No	No	30	0	15	0
1381	31711050	7.60269	SICU	75	Male	White	Medicare	NO_EMERGENCY	Yes	Yes	Yes	Yes	No	Yes	Yes	Yes	85	134	67	15	35.9444	11	2	38	15	4	9.1	10.5	30.8	6.4	1.2	14.2	45	94	29	137	4.2	98	100	956	No	ICU_discharge	7.60269	Yes	No	7.79931	1	7.79931	1
1382	33878254	1.83352	SICU	57	Female	White	Medicare	NO_EMERGENCY	No	No	No	Yes	No	Yes	No	No	76	120	58	14	36.9444	3	2	24	13	4	6.2	8.9	26.7	1.4	1	11.3	47	89	24	140	3.3	99	95	1575	No	ICU_discharge	1.83352	No	No	30	0	15	0
1383	33154482	5.03573	Others	47	Male	Black	Others	NO_EMERGENCY	No	No	No	Yes	No	Yes	No	No	102	147	111	20	36.8333	2	1	14	15	1	7.5	12.8	40.3	1.4	1.3	13.8	17	108	26	145	3.8	106	96	1494.35	No	ICU_discharge	5.03573	No	No	30	0	15	0
1384	30148493	2.63	Others	67	Female	White	Medicare	NO_EMERGENCY	No	No	No	Yes	No	No	No	No	88	110	65	24	36.6667	0	1	22	15	5	9.6	12.8	40.2	0.9	1	10.8	12	154	28	143	4.7	102	95	900	No	ICU_discharge	2.63	No	No	30	0	15	0
1385	31315394	4.6676	SICU	24	Male	White	Others	NO_EMERGENCY	No	No	No	No	Yes	No	No	No	84	127	81	17	37.1111	4	2	15	13	4	4.2	14.8	43.5	0.9	1.3	13.7	13	115	24	138	4.8	100	96	3700	No	ICU_re_admission	6.14133	No	Yes	30	0	15	0
1386	35896877	1.85256	SICU	80	Female	White	Medicare	NO_EMERGENCY	No	No	No	No	No	No	No	No	70	145	58	23	36.9444	3	2	33	12	2	10.4	11.5	32.5	0.6	1.175	12.1458	11	92	26	140	3.7	104	96	1435	No	ICU_discharge	1.85256	No	No	30	0	15	0
1387	36030151	11.5063	SICU	64	Male	Black	Others	NO_EMERGENCY	No	No	No	Yes	No	Yes	Yes	No	75	172	95	24	36.1111	4	2	28	10	3	13.4	13.9	38.4	1.4	1.3	14.6	14	203	30	142	3.8	101	99	4150	Yes	ICU_discharge	11.5063	Yes	Yes	30	0	15	0
1388	38122080	2.69685	Others	76	Female	White	Medicare	NO_EMERGENCY	No	No	No	Yes	No	No	No	No	71	151	79	20	36.6667	7	3	48	13	3	8.1	13.8	42.2	0.6	1	11.1	15	87	19	143	4.2	104	95	100	No	ICU_discharge	2.69685	No	No	30	0	15	0
1389	32269643	2.22862	SICU	76	Female	White	Medicare	NO_EMERGENCY	No	No	Yes	Yes	No	Yes	No	No	91	188	86.828	19	36.5	6	2	45	11	5	8.7	12.1	34.6	0.8	1.2	13.4	14	275	24	138	4	102	93	475	No	ICU_discharge	2.22862	No	No	30	0	15	0
1390	32384888	23.7955	SICU	71	Female	White	Medicare	NO_EMERGENCY	No	Yes	No	Yes	No	Yes	Yes	No	61	137	70	18	36.6111	4	2	33	15	1	17.2	15.5	48.1	0.8	1.1	11.8	10	245	18	144	3.7	110	100	1845	No	ICU_re_admission	24.1332	No	No	30	0	15	0
1391	37275078	3.79091	SICU	60	Female	White	Medicare	NO_EMERGENCY	No	No	No	Yes	No	Yes	No	No	95	101	54	20	37	4	3	32	15	3	8.5	10.6	34.2	0.3	1	10.4	13	96	27	143	3.1	104	100	773	No	ICU_discharge	3.79091	No	No	30	0	15	0
1392	36010566	2.87847	SICU	84	Male	White	Medicare	NO_EMERGENCY	No	No	Yes	Yes	No	Yes	No	No	77	139	77	22	34.7222	8	2	58	5	4	11.2	11.8	36.6	2.4	1.2	13.1	39	200	22	131	4.1	101	100	2190	Yes	ICU_discharge	2.87847	No	No	3.12083	1	3.12083	1
1393	34896205	7.14083	Others	76	Female	White	Medicare	NO_EMERGENCY	Yes	Yes	No	Yes	No	Yes	No	No	93	187	109	15	37	2	3	38	13	5	7.9	16.9	51.7	0.9	1.3	13.7	17	104	26	144	4	105	94	650	No	ICU_discharge	7.14083	No	No	30	0	15	0
1394	33446054	2.8314	SICU	82	Female	White	Medicare	NO_EMERGENCY	No	No	No	Yes	No	Yes	No	No	90	139	60	21	36.5556	3	2	33	10	3	8.9	12.1	38.2	0.7	1.1	11.9	12	166	22	144	4.3	105	96	1330	No	ICU_discharge	2.8314	No	No	30	0	15	0
1395	36819741	4.75844	Others	85	Female	White	Medicare	NO_EMERGENCY	No	No	No	No	Yes	Yes	No	No	103	102	87	20.274	36.4444	4	2	41	8	4	14.3	11.8	35	0.6	1	11.2	15	103	22	138	4.4	98	95	1250	No	ICU_discharge	4.75844	No	No	8.94444	1	8.94444	1
1396	31012404	4.88204	MICU	70	Male	Black	Others	NO_EMERGENCY	No	No	No	Yes	Yes	Yes	No	Yes	90	160	77	9	37.0556	6	1	35	14	4	188.3	7	22.2	0.9	1.4	15.7	12	154	23	146	3.5	108	94	2100	No	ICU_discharge	4.88204	No	Yes	30	0	15	0
1397	35654172	12.6798	SICU	76	Female	White	Others	NO_EMERGENCY	No	Yes	No	No	No	Yes	Yes	No	81	140	56	21	37.3333	3	3	40	13	4	9.7	11.7	37.5	0.7	1.2	12.5	21	123	22	143	4.1	108	94	2510	No	ICU_re_admission	12.681	No	No	30	0	15	0
1398	38291406	2.1316	SICU	64	Male	White	Medicare	NO_EMERGENCY	No	No	No	No	No	No	No	No	75	160	65	29	36.5	3	3	47	13	7	18.9	14.5	43.6	1.4	0.9	10.2	35	274	24	134	4.7	98	100	2745	No	ICU_discharge	2.1316	No	No	30	0	15	0
1399	31459221	2.03448	Others	61	Female	White	Others	NO_EMERGENCY	No	No	No	No	No	No	No	No	70	118	62	13	36.8333	2	2	26	14	1	5.6	12.8	37.4	0.8	1	11.1	13	93	27	145	4.3	108	97	1575	No	ICU_discharge	2.03448	No	No	30	0	15	0
1400	37667136	6.21587	SICU	66	Female	White	Medicare	NO_EMERGENCY	Yes	Yes	Yes	Yes	Yes	Yes	No	No	63	141	64	24	36.4444	6	3	56	10	9	12.1	8.6	29.6	0.8	1.173	12.3178	35	105	38	143	5	103	89	1170	No	ICU_discharge	6.21587	No	No	21.7472	1	15	0
1401	31161275	1.25778	SICU	86	Male	White	Medicare	NO_EMERGENCY	No	No	Yes	Yes	No	Yes	No	No	60	175	74	19	36.7778	1	0	26	15	2	9.4	12.8	36.4	0.8	1	11.3	13	145	29	138	3.8	102	97	2970	No	ICU_discharge	1.25778	No	Yes	30	0	15	0
1402	34546081	2.25742	SICU	69	Male	Black	Medicare	NO_EMERGENCY	No	No	Yes	Yes	No	Yes	No	No	81	159	101	21	36.5556	1	2	23	13	2	8	13.4	41.4	0.9	1.1	11.7	14	103	21	139	3.9	104	97	4405	No	ICU_discharge	2.25742	No	No	30	0	15	0
1403	32791762	8.65337	SICU	51	Male	White	Others	NO_EMERGENCY	Yes	Yes	No	Yes	No	Yes	No	No	76	171	106	18	37.2222	6	2	33	10	3	8.3	12.9	37.9	1	1.1	13	20	136	23	141	4.1	110	100	1500	No	ICU_re_admission	11.1367	Yes	No	30	0	15	0
1404	34342494	2.47926	SICU	86	Male	White	Medicare	NO_EMERGENCY	No	No	No	Yes	No	Yes	No	No	58	141	52	19	36.8889	6	3	37	11	4	10	12.8	38.7	0.8	1.1	12.1	14	120	23	141	4.1	105	100	1645	No	ICU_discharge	2.47926	No	No	3.78194	1	3.78194	1
1405	33156141	2.71315	SICU	56	Male	Others	Others	NO_EMERGENCY	No	No	No	No	No	Yes	Yes	No	67	175	96	14	36.6667	1	0	21	15	4	10.2	12.8	37.1	0.6	0.9	9.9	18	121	20	139	4.1	106	98	1935	No	ICU_discharge	2.71315	No	No	30	0	15	0
1406	37879014	5.00675	Others	82	Female	White	Medicare	NO_EMERGENCY	Yes	No	Yes	Yes	No	No	No	No	52	124	89	13	37	1	3	36	13	2	9.3	15.1	45.9	0.8	1.3	14.3	13	93	27	141	3.4	102	96	1000	No	ICU_discharge	5.00675	No	No	30	0	15	0
1407	36533616	3.32112	SICU	85	Male	White	Others	NO_EMERGENCY	No	No	No	Yes	No	Yes	No	No	67	142	93	13	36.8889	8	2	48	13	1	10.1	12.5	34.5	1.1	1.2	13.5	17	134	30	140	3.5	104	99	990	No	ICU_discharge	3.32112	No	Yes	20.4257	1	15	0
1408	33913781	11.638	SICU	44	Female	Others	Others	NO_EMERGENCY	No	No	No	Yes	No	Yes	No	No	68	131	88	15	36.1667	3	1	15	15	3	6.3	8	26.6	0.5	1	10.9	9	103	26	134	3	96	100	4015	Yes	ICU_discharge	11.638	Yes	No	30	0	15	0
1409	39934300	1.31812	SICU	65	Male	White	Medicare	NO_EMERGENCY	No	No	No	Yes	No	No	No	No	113	139	123	24	36.9444	3	2	25	11	3	13.3	14.9	45.4	0.7	1.1	11.9	9	78	24	138	3.3	105	96	2545	No	ICU_discharge	1.31812	Yes	No	30	0	15	0
1410	32622504	1.81168	SICU	88	Male	White	Medicare	NO_EMERGENCY	No	No	Yes	Yes	No	Yes	No	No	68	158	65	13	36.9444	3	1	41	15	4	10.8	7.7	25.1	3.2	1.3	13.9	78	117	19	135	4.3	102	98	935	No	ICU_discharge	1.81168	No	No	4.96458	1	4.96458	1
1411	33055143	8.97671	Others	62	Male	White	Others	NO_EMERGENCY	No	Yes	No	Yes	Yes	Yes	Yes	No	92	146	77	21	36.6667	4	1	29	13	5	5.4	9.4	28.4	0.9	5.9	64.3	19	120	33	143	3.8	105	100	975	Yes	ICU_re_admission	17.8386	Yes	Yes	30	0	15	0
1412	39631432	2.76008	SICU	78	Female	White	Medicare	NO_EMERGENCY	Yes	No	No	No	No	Yes	No	No	75	142	55	27	37.3889	5	2	41	8	9	12.4	11.2	34.7	1.2	1	10.9	20	130	24	142	4.1	105	96	835	No	ICU_discharge	2.76008	No	No	4.02222	1	4.02222	1
1413	33036074	3.97954	SICU	44	Female	White	Others	NO_EMERGENCY	No	No	No	Yes	Yes	No	No	No	72	134	79	15	37.2778	2	3	31	14	7	10.6	11.8	34.8	0.4	1.1	11.7	5	138	28	138	3.6	103	98	4435	Yes	ICU_discharge	3.97954	No	No	8.92076	1	8.92076	1
1414	32160155	1.79078	Others	75	Male	White	Medicare	NO_EMERGENCY	No	No	Yes	Yes	No	Yes	No	No	104	143	66	23	36.3333	4	2	29	11	1	11	17.7	51.3	0.7	1.2	13.2	11	98	25	140	3.5	100	93	1722	No	ICU_discharge	1.79078	No	No	30	0	15	0
1415	37557883	5.36633	SICU	59	Male	Others	Medicare	NO_EMERGENCY	No	No	No	No	No	Yes	No	No	56	145	74	21	36.5	4	2	21	14	4	5.6	12.1	35.9	0.7	1.1	12.4	12	135	23	141	4	108	97	935	Yes	ICU_discharge	5.36633	Yes	Yes	30	0	15	0
1416	35642543	22.903	SICU	46	Male	Others	Others	NO_EMERGENCY	No	Yes	No	Yes	No	Yes	No	No	107	132	95	27	37.6111	6	2	30	15	2	17.3	14.8	44.2	1	1.1	11.4	12	263	17	145	4.6	106	97	2355	No	ICU_discharge	22.903	No	No	30	0	15	0
1417	33791659	1.91303	Others	56	Female	White	Others	NO_EMERGENCY	No	No	No	Yes	No	No	No	No	68	132	79	13	36.3889	2	2	20	12	3	6.9	12.4	39	0.6	1.1766	11.9434	13	76	25	142	3.8	107	100	1200	No	ICU_discharge	1.91303	No	No	30	0	15	0
1418	30795591	7.47786	SICU	82	Male	Unknown	Others	NO_EMERGENCY	No	No	No	Yes	No	Yes	No	No	91	127	63	25	37.7222	4	2	35	12	4	8.4	11.5	33.4	0.8	1.9	20.3	23	282	22	134	4.4	100	93	600	No	ICU_discharge	7.47786	Yes	No	30	0	15	0
1419	37299198	4.93612	SICU	63	Female	White	Others	NO_EMERGENCY	No	No	No	No	No	Yes	No	No	59	122	54	17.534	37.4444	4	2	30	15	3	13.8	12	37.2	0.7	1.1	12	10	161	19	130	3.8	99	97	3045	Yes	ICU_discharge	4.93612	Yes	No	30	0	15	0
1420	37475927	2.03839	SICU	60	Male	Unknown	Others	NO_EMERGENCY	No	No	No	Yes	No	Yes	Yes	No	92	155	65	28	34.6	8	2	52	15	1	7	15.5	47.3	1.8	1	10.7	43	708	17	137	5.6	102	100	1845	No	ICU_discharge	2.03839	No	No	2.07911	1	2.07911	1
1421	35624834	13.8186	SICU	59	Male	Unknown	Others	NO_EMERGENCY	No	Yes	No	Yes	No	Yes	Yes	No	93	155	104	23	36.5	9	3	33	15	6	6.4	9.8	28.5	0.6	1.4	15	14	257	19	137	4.3	105	100	920	No	ICU_discharge	13.8186	Yes	Yes	13.924	1	13.924	1
1422	33430379	1.41792	SICU	82	Female	White	Medicare	NO_EMERGENCY	Yes	No	Yes	Yes	No	Yes	No	No	86	149	76	15	35.4	3	1	24	14	3	8.7	11.2	31.4	0.8	1.5	16.5	16	139	30	142	3.2	101	99	2570	No	ICU_re_admission	3.96325	No	Yes	30	0	15	0
1423	35074745	6.24255	SICU	46	Female	Black	Medicare	NO_EMERGENCY	No	No	No	Yes	No	Yes	No	Yes	85	156	72	16	37.7222	12	1	41	15	3	10	9.2	28.6	7.7	1.2	13.6	62	102	26	137	4.5	99	100	298	Yes	ICU_discharge	6.24255	No	No	6.58889	1	6.58889	1
1424	36671034	7.3044	SICU	51	Male	White	Others	NO_EMERGENCY	No	Yes	Yes	Yes	No	Yes	Yes	No	75	169	73	11	35.5556	8	2	52	4	5	12.3	15	41	1.1	4.7	45.4	21	104	28	142	3.3	106	97	4230	Yes	ICU_discharge	7.3044	Yes	No	11.5488	1	11.5488	1
1425	33536695	1.12913	SICU	77	Male	Others	Others	NO_EMERGENCY	Yes	No	No	Yes	No	Yes	No	No	95	174	74	24	36.1667	1	1	22	15	5	5.8	14.3	42.1	0.8	1	11.9	16	112	30	142	3.9	102	100	1235	No	ICU_discharge	1.12913	No	No	30	0	15	0
1426	38890617	1.449	SICU	54	Male	Others	Others	NO_EMERGENCY	No	No	No	No	Yes	No	Yes	No	111	83	64	19	36.5	10	2	48	15	11	72.3	10.8	32.5	1	1.7	18.8	19	210	12	131	4	98	100	1040	No	ICU_death	1.33958	No	No	1.33958	1	1.33958	1
1427	30805974	2.78811	SICU	55	Female	White	Others	NO_EMERGENCY	No	No	No	No	No	No	No	No	73	105	54	13	36.8333	1	2	22	15	2	10.3	12.8	37	0.7	1.1714	12.02	8	121	24	137	4.1	102	97	3200	No	ICU_discharge	2.78811	Yes	No	30	0	15	0
1428	36446573	1.28825	SICU	63	Male	White	Others	NO_EMERGENCY	Yes	No	No	Yes	No	Yes	Yes	No	90	157	88	20	37	4	1	26	15	2	13.6	11.7	36.1	0.9	1.4	14.8	15	152	20	135	4.5	99	100	2415	No	ICU_re_admission	1.31663	Yes	No	30	0	15	0
1429	36694588	7.79836	SICU	33	Male	White	Medicare	NO_EMERGENCY	No	Yes	No	Yes	No	Yes	No	No	65	191	27	15	36.6111	6	2	20	14	4	11.8	16.2	44.9	1.1	1.1	12.9	9	99	28	132	5.9	96	98	3752	Yes	ICU_discharge	7.79836	Yes	No	30	0	15	0
1430	39759755	4.00641	SICU	57	Female	White	Others	NO_EMERGENCY	No	No	No	No	Yes	Yes	No	No	85	114	65	13	36.3889	2	0	15	15	5	12.4	10.7	33.1	0.3	1.1	12.2	15	114	26	138	4	106	99	1915	No	ICU_discharge	4.00641	Yes	No	30	0	15	0
1431	31914601	7.23834	SICU	21	Male	Others	Others	NO_EMERGENCY	No	No	No	No	No	Yes	No	No	125	103	47	22	38.4444	3	2	15	15	3	13.1	9.9	29.2	0.8	1.3	14.2	8	101	22	133	4.6	102	100	2635	No	ICU_re_admission	9.63833	Yes	No	30	0	15	0
1432	39375328	5.64176	Others	82	Female	White	Others	NO_EMERGENCY	No	No	No	Yes	No	No	No	No	63	157	70	15	36.5	1	1	35	15	1	8.4	13	38.8	0.8	1.6	17.1	16	125	26	137	3.6	97	99	825	No	ICU_discharge	5.64176	No	No	30	0	15	0
1433	36363043	3.023	SICU	76	Male	White	Others	NO_EMERGENCY	No	No	No	Yes	No	Yes	No	No	80	151	118	11	37.3889	4	3	34	13	1	10.1	15.5	42.2	1.3	1	12.1	14	183	26	137	4.2	103	95	2630	No	ICU_discharge	3.023	No	No	30	0	15	0
1434	39884467	2.19425	SICU	87	Female	Black	Medicare	NO_EMERGENCY	No	No	No	Yes	No	No	No	No	92	133	57	20	36.7222	1	1	35	15	2	12.9	11.1	35.8	0.7	1.1	12.2	16	143	18	144	5.5	108	100	805	No	ICU_death	2.08889	No	No	2.08889	1	2.08889	1
1435	30460393	6.2234	Others	72	Male	White	Medicare	NO_EMERGENCY	No	No	No	Yes	Yes	No	No	No	72	134	68	21	36.5	5	2	38	9	5	8.8	11.2	34.4	0.8	1.2	13.5	14	83	24	141	4.1	104	98	1220	No	ICU_discharge	6.2234	No	No	30	0	15	0
1436	38282212	8.87058	SICU	67	Male	White	Medicare	NO_EMERGENCY	No	Yes	No	Yes	No	Yes	Yes	No	79	169	73	13	36.8333	5	2	24	15	2	12.9	13	40.3	0.9	1.2	12.9	13	130	25	134	3.8	100	97	2955	No	ICU_discharge	8.87058	Yes	No	30	0	15	0
1437	30881963	3.1855	Others	82	Female	Unknown	Medicare	NO_EMERGENCY	No	No	Yes	Yes	No	No	No	No	77	127	90	16	36.5	2	1	32	13	3	9.3	11.9	36.5	0.8	1.2	12.5	15	132	27	146	3.9	106	97	1465	No	ICU_discharge	3.1855	No	No	30	0	15	0
1438	34241171	7.70937	SICU	81	Male	White	Medicare	NO_EMERGENCY	Yes	No	Yes	Yes	No	Yes	No	No	90	154	100	27	37.1667	9	2	50	6	4	14.5	11.7	35.8	2.5	1.1	12.1	24	167	24	136	4.1	102	99	334	No	ICU_discharge	7.70937	Yes	No	8.05556	1	8.05556	1
1439	34539052	6.90618	SICU	57	Male	Unknown	Others	NO_EMERGENCY	No	No	No	Yes	No	Yes	No	No	60	139	66	18	37.1667	3	2	26	13	1	10.1	15.1	43.1	1	1.1	12.7	12	108	24	137	4.1	104	100	1410	No	ICU_discharge	6.90618	No	No	30	0	15	0
1440	36169532	3.78509	SICU	68	Female	Others	Others	NO_EMERGENCY	No	No	No	Yes	No	Yes	No	No	81	136	61	16	36.8333	4	2	24	15	2	11.9	10.8	32.5	0.5	1	10.6	11	177	22	139	3.1	106	100	2900	No	ICU_discharge	3.78509	Yes	No	30	0	15	0
1441	36028142	1.84623	SICU	56	Female	White	Others	NO_EMERGENCY	No	No	No	Yes	No	Yes	No	No	92	160	70	21	36.9444	1	0	15	14	3	9.7	14	42.3	0.8	1.1	11.6	16	132	26	141	3.4	102	99	1475	No	ICU_discharge	1.84623	No	No	30	0	15	0
1442	31495444	1.05606	SICU	58	Female	White	Others	NO_EMERGENCY	No	No	No	No	No	Yes	No	No	74	134	60	14	35.6667	2	2	20	14	2	9.4	11.8	36.3	0.7	1	11.5	7	128	21	140	4.2	109	100	1810	No	ICU_discharge	1.05606	No	No	30	0	15	0
1443	31520386	2.63356	SICU	70	Female	White	Medicare	NO_EMERGENCY	No	No	No	No	Yes	Yes	No	No	88	135	58	17	37.0556	3	3	41	12	6	6.3	12.9	39.4	0.9	1	10.5	13	95	26	139	4	103	95	2890	Yes	ICU_discharge	2.63356	No	No	30	0	15	0
1444	34264261	4.09557	Others	51	Female	White	Medicare	NO_EMERGENCY	No	No	No	Yes	No	No	No	No	81	152	82	24	36.7778	1	2	24	13	1	8.1	10.9	34.7	0.7	1.2	12.8	15	112	23	141	4	104	99	550	No	ICU_discharge	4.09557	No	No	30	0	15	0
1445	31258951	1.84137	SICU	82	Female	White	Medicare	NO_EMERGENCY	No	No	No	No	No	Yes	No	No	76	106	48	26	37.1667	4	3	44	8	1	6.5	11.7	32.3	0.7	1.2	13.9	13	102	23	139	3.9	107	100	1290	No	ICU_discharge	1.84137	No	No	30	0	15	0
1446	35699681	4.75439	SICU	42	Male	White	Others	NO_EMERGENCY	No	No	No	No	No	Yes	No	No	96	124	78	25	36.6111	3	3	29	10	1	11.5	15.4	44.6	0.9	1.1	11.7	17	107	28	141	4.2	104	96	1500	No	ICU_discharge	4.75439	Yes	No	30	0	15	0
1447	36482405	4.91088	SICU	79	Male	Unknown	Medicare	NO_EMERGENCY	No	No	Yes	Yes	No	Yes	No	No	94	157	107	21	36.6667	4	2	31	12	1	4.9	14	41.9	1	1.2	13.4	12	112	27	135	3.4	96	99	1320	No	ICU_discharge	4.91088	Yes	No	30	0	15	0
1448	37952654	4.17385	SICU	62	Female	White	Others	NO_EMERGENCY	No	No	No	Yes	No	Yes	No	No	67	162	80	16	36.3889	4	3	28	15	4	14.2	11.2	33.2	0.7	1.1	12.4	14	138	20	137	4.4	103	100	2875	No	ICU_discharge	4.17385	Yes	Yes	30	0	15	0
1449	38234903	1.47166	SICU	69	Male	Unknown	Others	NO_EMERGENCY	No	No	No	No	Yes	Yes	No	No	73	148	79	13	36.7222	4	1	38	9	7	11.8	13.5	39	0.8	1	10.9	17	144	23	132	3.7	97	100	2300	No	ICU_discharge	1.47166	No	No	8.77083	1	8.77083	1
1450	36083526	2.95753	SICU	85	Male	White	Medicare	NO_EMERGENCY	No	No	Yes	Yes	No	Yes	No	No	102	120	66	19.384	36.6111	2	2	35	10	3	6.5	13	39.4	0.8	1.3	14.2	11	114	24	142	3.2	107	98	3255	No	ICU_discharge	2.95753	Yes	No	30	0	15	0
1451	32869310	5.24957	SICU	55	Male	White	Others	NO_EMERGENCY	Yes	No	No	Yes	No	Yes	No	No	117	150	91	23	36.9444	2	3	26	11	6	11.4	13.2	39.1	1	1.3	13.8	13	221	22	134	4.8	98	98	1340	No	ICU_discharge	5.24957	No	No	30	0	15	0
1452	39196414	2.61637	SICU	81	Female	White	Medicare	NO_EMERGENCY	No	No	No	Yes	Yes	No	No	No	64	176	53	20	37.1111	3	2	40	13	7	12	11.4	34.9	0.8	1.1	11.5	22	92	22	137	4.3	102	95	1900	No	ICU_discharge	2.61637	No	No	30	0	15	0
1453	33109024	6.75957	SICU	60	Male	White	Others	NO_EMERGENCY	No	Yes	No	Yes	No	Yes	No	No	70	141	64	16.446	36.3889	4	2	33	15	3	9.4	8.9	27	1	1.1722	12.0706	18	126	21	132	3.6	105	100	3470	No	ICU_discharge	6.75957	Yes	Yes	30	0	15	0
1454	30416047	2.87389	MICU	62	Male	White	Others	NO_EMERGENCY	No	No	No	Yes	No	Yes	No	No	67	161	91	19	37.3333	3	1	38	15	9	7	13.5	37.7	1.5	1.1	13.4	21	149	20	130	3.5	95	97	2195	Yes	ICU_discharge	2.87389	No	Yes	30	0	15	0
1455	35670664	3.42441	SICU	62	Female	White	Others	NO_EMERGENCY	No	No	No	Yes	Yes	Yes	No	No	105	150	73	19	36.5556	4	2	39	14	5	9.6	10.2	30.1	1.3	0.9	10.3	19	118	27	135	3.4	100	96	2590	Yes	ICU_discharge	3.42441	Yes	No	30	0	15	0
1456	34836358	2.92801	SICU	71	Female	White	Medicare	NO_EMERGENCY	No	No	No	Yes	No	Yes	No	No	89	149	56	21	37	2	1	26	14	2	9.3	10.7	34.6	0.7	0.9	9.8	26	340	29	134	5.1	95	94	1140	No	ICU_discharge	2.92801	Yes	No	30	0	15	0
1457	37742636	28.7032	SICU	44	Male	White	Others	NO_EMERGENCY	No	Yes	No	Yes	No	Yes	Yes	No	123	167.094	120	22.816	37.5	5	2	24	11	4	12.3	15.9	47.7	0.9	1	10.5	14	313	26	140	3.7	103	93	3875	Yes	ICU_discharge	28.7032	Yes	Yes	30	0	15	0
1458	36726312	1.72168	SICU	88	Female	White	Medicare	NO_EMERGENCY	No	No	No	Yes	No	Yes	No	No	76	152	68	17	36.5	4	2	40	11	5	7.5	11	32.8	1.3	1	12.2	36	151	22	141	4.1	110	95	1280	No	ICU_discharge	1.72168	Yes	No	30	0	15	0
1459	39683210	2.51507	SICU	72	Male	Others	Others	NO_EMERGENCY	No	No	No	Yes	No	Yes	No	No	76	168	91	17.938	37.6111	5	3	31	15	1	8.2	14.1	38.8	0.8	1.1656	12.0086	13	92	19	139	3.9	106	100	1925	No	ICU_discharge	2.51507	No	No	30	0	15	0
1460	39269400	3.89509	Others	81	Male	White	Medicare	NO_EMERGENCY	Yes	No	No	Yes	No	No	No	No	61	143	72	18	37	4	1	42	13	5	8.9	12.1	36.1	0.6	1.2	13.5	12	136	29	142	3.8	102	99	450	No	ICU_discharge	3.89509	No	No	30	0	15	0
1461	30381827	10.5759	SICU	76	Male	Others	Medicare	NO_EMERGENCY	Yes	Yes	No	No	No	Yes	Yes	No	81	111	58	16	37.6111	12	3	51	15	9	11.2	11.4	35.1	3.1	1.2	13.6	40	130	21	137	5	103	93	727	No	ICU_discharge	10.5759	Yes	Yes	10.8808	1	10.8808	1
1462	35653249	8.80795	SICU	55	Female	Others	Others	NO_EMERGENCY	No	Yes	Yes	No	No	Yes	Yes	No	116	110	81	22	36.5556	6	3	44	7	1	8.1	10.6	32	0.6	1.3	13.8	17	135	23	138	3.7	108	97	3200	Yes	ICU_discharge	8.80795	Yes	Yes	30	0	15	0
1463	32608984	9.95403	SICU	85	Female	Black	Others	NO_EMERGENCY	No	No	No	No	No	No	No	No	51	186	88	16	36.3889	7	2	33	9	7	8.5	12.2	38.5	1.1	1.9	21.1	24	151	29	144	3.7	104	100	1690	No	ICU_discharge	9.95403	No	Yes	30	0	15	0
1464	37799492	2.00102	SICU	65	Male	Unknown	Others	NO_EMERGENCY	Yes	No	Yes	Yes	No	Yes	No	No	96	137	83	22	38.2778	9	2	37	15	8	15	13	39.4	2	1.4	15.1	58	225	32	155	2.9	107	100	3245	Yes	ICU_discharge	2.00102	No	No	2.38711	1	2.38711	1
1465	37471042	6.21997	SICU	50	Male	Black	Others	NO_EMERGENCY	No	No	No	Yes	No	Yes	No	No	78	119	69	20	37.1111	4	2	21	14	2	11.1	13.5	39.2	0.8	1	12.1	12	130	26	141	4	105	99	1069	Yes	ICU_discharge	6.21997	No	No	30	0	15	0
1466	39993727	4.19141	SICU	52	Female	Unknown	Others	NO_EMERGENCY	No	No	No	Yes	No	Yes	No	No	62	159	90	18	37.1111	2	2	20	15	1	8.6	11.9	36.7	0.9	1.1	12.4	18	83	21	143	4.3	110	100	1495	No	ICU_discharge	4.19141	No	No	30	0	15	0
1467	38028780	2.59322	SICU	59	Female	White	Medicare	NO_EMERGENCY	No	No	No	No	No	Yes	Yes	No	100	117	47	19	37.2222	6	2	32	15	3	13.2	13.5	40	0.6	1.5	16.6	8	164	24	139	3.2	103	100	5415	Yes	ICU_death	2.01875	No	No	2.01875	1	2.01875	1
1468	34306028	3.33101	Others	68	Male	White	Medicare	NO_EMERGENCY	No	No	No	No	No	No	No	No	60	141	94	16	36.5	4	2	33	14	5	8.5	13.8	41.6	3.3	1.1	11.6	60	96	22	139	5.1	104	98	825	No	ICU_discharge	3.33101	No	No	30	0	15	0
1469	35818068	3.7015	SICU	63	Male	Black	Others	NO_EMERGENCY	No	No	No	Yes	No	Yes	No	No	113	176	104	27	37.5556	3	3	49	10	8	9.7	10.6	32.3	1	1.2	12.9	24	115	25	136	4.3	97	98	4105	No	ICU_discharge	3.7015	No	No	30	0	15	0
1470	32086796	24.4563	SICU	61	Male	White	Others	NO_EMERGENCY	No	Yes	No	No	No	Yes	Yes	No	67	151	74	14	37.1667	6	2	47	6	1	13.8	11.6	34.3	1	1.1	11.8	12	116	28	141	4.2	109	100	1535	No	ICU_discharge	24.4563	Yes	Yes	30	0	15	0
1471	30496982	11.7164	Others	86	Male	White	Others	NO_EMERGENCY	No	No	No	Yes	Yes	No	No	No	57	136	62	20	36.5556	9	2	58	10	7	6.9	12.3	37.5	0.8	1.3	14.1	16	120	19	137	4.2	102	97	175	No	ICU_discharge	11.7164	No	No	30	0	15	0
1472	34160243	16.7333	SICU	79	Male	Unknown	Others	NO_EMERGENCY	No	No	No	Yes	No	Yes	No	No	57	144	75	18.56	37.4444	4	2	35	15	1	6.5	13.2	42.6	0.7	1.2	12.9	8	109	16	139	4.7	105	100	2110	No	ICU_re_admission	27.6262	No	No	30	0	15	0
1473	36335121	1.99816	SICU	70	Male	White	Medicare	NO_EMERGENCY	No	No	No	Yes	No	Yes	Yes	No	65	145	68	16	36.1111	2	2	53	15	1	15.7	11.6	33.1	1.4	1.1	13.4	16	96	24	136	3.6	101	100	2215	Yes	ICU_death	1.96597	No	No	1.96597	1	1.96597	1
1474	39014779	18.5853	SICU	46	Female	White	Others	NO_EMERGENCY	No	Yes	No	Yes	No	Yes	Yes	No	91	130	93	24	37.5556	5	3	26	15	2	9.7	9.4	27.9	0.6	1.3	13.8	8	121	23	139	3.5	107	100	1965	Yes	ICU_discharge	18.5853	Yes	Yes	30	0	15	0
1475	30456011	1.10098	SICU	80	Male	White	Medicare	NO_EMERGENCY	No	No	No	No	No	Yes	No	No	73	153	68	10	35.8889	3	3	36	13	4	9.2	12	34.9	0.8	1	10.4	16	189	24	134	4.5	99	100	3245	No	ICU_re_admission	1.72142	Yes	No	3.15037	1	3.15037	1
1476	35983677	1.65804	Others	88	Female	White	Medicare	NO_EMERGENCY	No	No	No	Yes	No	No	No	No	106	137	77	15	36.8333	3	3	36	10	3	8.8	11.8	37.2	0.6	1.1	12.1	15	103	25	143	4.1	103	94	1400	No	ICU_discharge	1.65804	No	No	30	0	15	0
1477	36928788	2.01294	SICU	83	Female	White	Medicare	NO_EMERGENCY	No	No	No	Yes	No	Yes	No	No	85	147	69	22	36.6111	5	3	38	10	3	9.7	10.7	33.7	1	1.2	13.3	27	116	22	140	4.4	105	96	2925	No	ICU_re_admission	8.98328	No	No	30	0	15	0
1478	34146890	1.00597	SICU	83	Female	White	Medicare	NO_EMERGENCY	No	No	No	Yes	No	No	No	No	83	147	121	20	36.4444	1	2	31	15	2	7.4	12.3	34.7	0.8	1.1	11.6	21	150	20	141	4.2	108	98	1570	No	ICU_discharge	1.00597	No	No	30	0	15	0
1479	33321724	36.6273	Others	40	Male	White	Medicare	NO_EMERGENCY	Yes	Yes	No	Yes	No	Yes	Yes	No	72	146	107	13	36.3	13	2	34	15	8	11.3	9.6	28.8	3.9	1.3	14.7	79	309	16	131	3.9	95	92	4020	Yes	ICU_discharge	36.6273	Yes	Yes	30	0	15	0
1480	32081171	2.13002	SICU	83	Male	White	Others	NO_EMERGENCY	No	No	No	Yes	No	Yes	No	No	94	115	53	22	36.6111	4	2	33	13	4	12.9	14.1	39.8	1	1.1944	11.8692	23	218	23	138	4.2	101	98	975	No	ICU_discharge	2.13002	No	No	7.4375	1	7.4375	1
1481	38551186	1.75627	Others	69	Female	Unknown	Medicare	NO_EMERGENCY	No	No	No	Yes	No	Yes	Yes	No	91	97	71	21	37.1667	8	3	66	3	1	10.6	12.3	37.7	0.8	1.1	11.5	21	94	24	139	3.9	103	95	775	No	ICU_discharge	1.75627	No	No	30	0	15	0
1482	39386063	5.86547	SICU	41	Male	Unknown	Others	NO_EMERGENCY	No	No	No	No	Yes	Yes	Yes	No	79	67	27	16	37.3889	2	2	37	15	3	12.7	13.1	39	1	1.1	11.5	19	183	21	136	4.4	104	100	4515	Yes	ICU_discharge	5.86547	Yes	Yes	30	0	15	0
1483	36865163	4.76538	SICU	68	Male	White	Others	NO_EMERGENCY	No	No	Yes	Yes	No	Yes	No	No	90	154	90	21	37.1667	2	1	20	15	5	14.3	10.8	31.8	1.5	1.6	17.9	17	109	24	138	4.9	105	96	4030	No	ICU_re_admission	8.78927	Yes	Yes	30	0	15	0
1484	33007704	8.97163	Others	73	Male	Black	Medicare	NO_EMERGENCY	No	No	No	Yes	No	No	No	No	51	146	87	12	36.8889	1	1	29	14	5	5.1	10.7	33.8	0.9	1.2	13.3	12	93	25	142	4	104	100	600	No	ICU_discharge	8.97163	No	No	30	0	15	0
1485	33947529	2.79674	SICU	75	Male	White	Medicare	NO_EMERGENCY	No	No	No	Yes	No	No	No	No	78	159	85	17	37.1667	3	2	37	10	1	14.9	13.5	39.4	1.1	1.166	11.8928	38	109	20	135	3.9	103	99	2025	No	ICU_discharge	2.79674	Yes	No	30	0	15	0
1486	32866003	40.611	SICU	68	Female	Unknown	Medicare	NO_EMERGENCY	No	Yes	No	Yes	No	Yes	Yes	No	90	108	68	18	37.6667	8	3	30	15	3	11.4	11.3	34.2	0.8	1	10.5	16	112	21	139	4.9	105	98	2925	Yes	ICU_re_admission	40.616	No	No	30	0	15	0
1487	34781908	4.70479	Others	79	Female	White	Medicare	NO_EMERGENCY	No	No	No	No	No	Yes	No	No	85	150	76	25	36.8333	1	2	29	15	4	8.2	11.9	36.5	0.8	1.1	12.2	15	98	27	139	4.3	103	94	3075	No	ICU_discharge	4.70479	No	No	30	0	15	0
1488	37100412	1.91738	SICU	86	Female	White	Medicare	NO_EMERGENCY	No	No	No	Yes	No	No	No	No	85	133	94	17	37.3889	4	1	28	15	1	11	9.1	27.7	0.8	1.161	12.1754	16	141	25	139	3.8	106	100	1595	No	ICU_discharge	1.91738	No	No	30	0	15	0
1489	35920009	1.12152	SICU	89	Female	White	Medicare	NO_EMERGENCY	No	No	No	Yes	No	Yes	No	No	84	169	71	21	36.1111	4	2	33	9	1	11.1	11.2	35	0.6	1.1246	12.5782	9	142	20	130	4.4	97	99	1590	No	ICU_discharge	1.12152	No	No	30	0	15	0
1490	32390605	26.0466	SICU	60	Male	Unknown	Medicare	NO_EMERGENCY	No	Yes	No	Yes	No	Yes	No	No	65	138	71	14	37.5556	5	1	53	5	3	14.1	13.7	42.3	0.9	1.2	12.6	17	104	23	131	4.6	100	100	3445	Yes	ICU_discharge	26.0466	Yes	No	30	0	15	0
1491	34536094	5.95209	Others	24	Male	White	Others	NO_EMERGENCY	No	No	No	No	No	No	No	No	83	141	101	12	36.3333	1	0	14	14	1	6.8	15.5	44.3	1	1.1	12.4	18	134	21	140	4.4	104	97	750	No	ICU_discharge	5.95209	No	No	30	0	15	0
1492	32230304	5.01539	SICU	58	Male	Black	Others	NO_EMERGENCY	No	No	No	Yes	No	Yes	Yes	No	95	154	95	18.648	36.2222	8	2	45	3	1	10.5	15	45.7	1	1.1198	12.3132	15	253	29	143	3.9	98	99	4510	No	ICU_discharge	5.01539	No	No	5.3875	1	5.3875	1
1493	31936250	16.5001	SICU	78	Male	White	Medicare	NO_EMERGENCY	No	Yes	No	Yes	No	Yes	Yes	No	58	132	68	18	36.1667	5	2	27	14	2	8	13	36.9	1	1.1	12.8	23	128	30	145	3.4	105	100	1500	Yes	ICU_discharge	16.5001	Yes	No	30	0	15	0
1494	37556655	10.309	SICU	63	Male	Others	Others	NO_EMERGENCY	No	Yes	Yes	Yes	No	Yes	No	No	95	160	67	18	36.5556	3	3	23	14	2	14	11.8	34.5	0.8	1.1	12.4	26	179	25	135	4.4	101	96	1765	No	ICU_discharge	10.309	Yes	No	30	0	15	0
1495	34902154	3.07694	SICU	66	Female	Unknown	Medicare	NO_EMERGENCY	No	No	No	Yes	No	Yes	No	No	90	128	70	20	36.5556	2	2	28	13	1	5.4	13.1	37.9	0.9	1	10.6	16	149	19	133	4.2	99	96	2465	No	ICU_discharge	3.07694	Yes	No	30	0	15	0
1496	39964005	2.34101	SICU	67	Female	Black	Medicare	NO_EMERGENCY	No	No	No	Yes	No	Yes	No	No	76	212	85	17	37.2222	6	2	43	7	3	11	9.8	31.6	0.6	1.1	11.9	15	130	28	141	4.3	101	99	1300	Yes	ICU_discharge	2.34101	Yes	No	2.92153	1	2.92153	1
1497	31131420	3.13219	SICU	80	Female	Black	Others	NO_EMERGENCY	Yes	No	No	Yes	No	Yes	Yes	No	67	148	60	21	37.2778	1	1	41	15	2	8.7	12.2	36.2	1.2	1	10.7	27	145	28	135	3.4	95	100	1240	Yes	ICU_discharge	3.13219	No	No	3.23061	1	3.23061	1
1498	37410681	3.01597	Others	68	Male	Others	Others	NO_EMERGENCY	No	No	No	Yes	No	No	No	No	94	132	69	18	36.8333	2	1	24	14	3	8.3	14.2	44.2	0.8	1.1	11.7	9	130	26	141	4.6	104	100	550	No	ICU_discharge	3.01597	No	No	30	0	15	0
1499	32139955	1.77277	SICU	82	Male	Others	Medicare	NO_EMERGENCY	No	No	Yes	Yes	No	Yes	No	No	61	139	67	15	36.2222	4	1	28	14	1	4.4	11.2	33	1	1.6	17.6	17	161	22	143	4	111	97	1985	No	ICU_discharge	1.77277	No	Yes	30	0	15	0
1500	37635313	2.8656	MICU	57	Male	White	Others	NO_EMERGENCY	Yes	No	Yes	Yes	No	Yes	No	No	125	163	120	23	36.4444	2	1	17	14	2	16.9	16.9	49.4	1	1.1	11.8	14	126	26	140	4.3	102	96	2300	No	ICU_discharge	2.8656	Yes	No	30	0	15	0
1501	31885647	2.92561	SICU	79	Female	White	Medicare	NO_EMERGENCY	No	No	Yes	Yes	No	No	No	No	117	126	60	15	37.1667	2	1	26	15	3	10.9	12.5	37.6	0.7	1.2	12.6	12	134	26	142	3.6	106	99	1880	No	ICU_discharge	2.92561	Yes	No	30	0	15	0
1502	33856318	2.76265	SICU	81	Female	White	Medicare	NO_EMERGENCY	Yes	No	No	Yes	No	Yes	No	No	76	135	56	15	36.7778	4	1	33	12	5	8.8	11.4	34.1	0.6	1.1	11.6	10	106	29	137	3	97	94	3860	No	ICU_re_admission	5.03682	No	No	10.841	1	10.841	1
1503	31797964	8.05787	SICU	75	Female	White	Medicare	NO_EMERGENCY	No	Yes	Yes	Yes	No	Yes	No	No	92	146	66	15	36.8333	3	2	32	12	1	10.8	10.6	33.7	0.9	1	10.3	14	144	22	139	4.1	103	97	1505	No	ICU_discharge	8.05787	Yes	No	30	0	15	0
1504	34367134	2.02856	SICU	61	Female	Others	Others	NO_EMERGENCY	No	No	No	Yes	No	Yes	No	No	67	192	91	17	36.4444	4	2	31	14	5	7.4	8.7	27.7	2.3	1.1	12.5	36	119	21	137	6	110	100	2125	No	ICU_discharge	2.02856	No	No	30	0	15	0
1505	35246250	1.03418	SICU	67	Female	Unknown	Others	NO_EMERGENCY	No	No	No	Yes	No	No	No	No	71	144	73	13	36.6667	2	1	25	13	3	9.7	12.9	38.8	0.6	1	11.3	14	111	20	139	3.3	104	97	2563	No	ICU_discharge	1.03418	No	No	30	0	15	0
1506	34892246	1.87802	MICU	75	Male	White	Medicare	NO_EMERGENCY	No	No	Yes	No	No	Yes	No	No	73	129	84	16.45	37.5556	3	1	33	14	7	8.4	12.1	34.3	0.9	1.4	15.7	14	103	27	137	3.6	103	98	2895	No	ICU_re_admission	3.91282	No	No	30	0	15	0
1507	38069067	3.26227	SICU	65	Male	Unknown	Medicare	NO_EMERGENCY	No	No	No	Yes	No	Yes	Yes	No	66	143	124	20	36.4444	3	3	43	11	4	17	12.3	37.8	1.1	1.3	13.8	8	143	24	135	3.5	100	95	1280	No	ICU_discharge	3.26227	No	No	30	0	15	0
1508	30614207	5.11633	SICU	74	Male	White	Medicare	NO_EMERGENCY	No	No	No	Yes	No	Yes	No	No	56	98	61	15	38.0556	5	2	36	15	1	12.8	13.1	37.7	1.1	1.1682	12.1114	12	99	22	141	4.1	109	99	2340	No	ICU_discharge	5.11633	Yes	No	30	0	15	0
1509	31671725	2.14624	SICU	60	Male	White	Others	NO_EMERGENCY	No	No	Yes	Yes	No	No	No	No	106	142	102	13	36.9444	0	1	27	15	1	9.7	15.1	43.8	0.9	1.2	12.9	19	143	21	139	3.9	103	98	1000	No	ICU_discharge	2.14624	No	No	30	0	15	0
1510	33733648	12.9254	MICU	73	Male	Unknown	Medicare	NO_EMERGENCY	No	Yes	No	Yes	No	Yes	No	No	74	125	63	25	38.0556	13	3	48	6	5	11.8	11.2	32.6	1.6	1.5	16.2	54	169	22	141	4.7	109	100	1791	Yes	ICU_discharge	12.9254	Yes	No	25.9841	1	15	0
1511	30792107	1.62653	Others	76	Female	White	Medicare	NO_EMERGENCY	No	No	No	Yes	No	No	No	No	78	133	73	19	36.8889	0	0	24	15	1	6.2	11.6	35.8	0.7	1	10.5	9	98	23	141	4.1	104	98	1200	No	ICU_discharge	1.62653	No	No	30	0	15	0
1512	39830154	3.85854	SICU	82	Female	Unknown	Others	NO_EMERGENCY	No	No	No	Yes	No	Yes	No	No	103	179	92	18	37.2778	6	3	63	4	2	17	11.5	34.1	0.6	1.2	12.5	18	259	24	137	3.8	98	100	1445	Yes	ICU_discharge	3.85854	Yes	No	4.32986	1	4.32986	1
1513	39872799	7.31774	SICU	62	Male	Unknown	Others	NO_EMERGENCY	No	Yes	No	No	No	Yes	No	No	103	122	101	15	37.6667	9	2	27	11	2	14.3	13.6	40.7	1.1	1.4	15.1	17	132	21	129	4.1	98	96	3850	No	ICU_discharge	7.31774	Yes	No	30	0	15	0
1514	35512760	19.6074	Others	86	Male	Black	Medicare	NO_EMERGENCY	Yes	Yes	No	No	No	Yes	Yes	No	89	150	81	21	36.8333	5	2	35	12	9	5.5	10.9	34.3	1.9	1.1	12	30	134	25	144	4.4	104	98	2150	No	ICU_discharge	19.6074	No	Yes	19.8556	1	15	0
1515	32949101	1.20451	Others	65	Male	White	Others	NO_EMERGENCY	No	No	No	Yes	No	Yes	No	No	89	149	94	28	36.8333	0	1	20	15	1	10.2	13.5	39	0.7	1.1748	11.9118	12	82	24	139	3.5	107	95	1395	No	ICU_discharge	1.20451	No	No	30	0	15	0
1516	34189259	2.13133	SICU	71	Male	White	Others	NO_EMERGENCY	No	No	Yes	Yes	No	No	No	No	78	98	53	13	36.1111	3	3	37	10	3	14.9	14.6	43.3	0.8	1	11.1	18	127	21	140	4.4	107	98	1279	Yes	ICU_discharge	2.13133	Yes	No	30	0	15	0
1517	36178826	4.77134	SICU	69	Female	Black	Medicare	NO_EMERGENCY	No	No	No	No	No	Yes	Yes	No	67	133	78	16	37.0556	5	3	42	15	5	21.2	8.1	26.7	1.3	1.1	11.8	22	198	18	142	4.5	109	100	2660	No	ICU_discharge	4.77134	No	Yes	30	0	15	0
1518	39774612	2.45083	SICU	86	Female	White	Medicare	NO_EMERGENCY	No	No	Yes	Yes	No	Yes	No	No	100	133	103	23	36.3889	1	2	33	14	1	8.6	14.9	45.8	1	1.5	15.9	18	113	21	134	3.8	102	96	575	No	ICU_discharge	2.45083	Yes	No	30	0	15	0
1519	36035122	4.65617	SICU	56	Female	White	Others	NO_EMERGENCY	No	No	No	Yes	No	Yes	No	No	96	128	71	27	37.2222	3	1	21	14	1	15.2	11.6	33.7	1.8	1.1724	11.9868	29	118	21	137	3.3	105	97	1515	No	ICU_discharge	4.65617	Yes	No	30	0	15	0
1520	35502928	19.1642	SICU	73	Male	Unknown	Medicare	NO_EMERGENCY	No	Yes	No	Yes	No	Yes	Yes	No	80	127	54	15	36.7222	8	2	35	15	3	16.2	13.8	41.9	1.1	1.1	11.7	21	218	20	136	4	101	96	2660	No	ICU_discharge	19.1642	Yes	No	30	0	15	0
1521	35059449	2.95703	SICU	60	Female	White	Others	NO_EMERGENCY	No	No	No	Yes	No	Yes	Yes	No	99	167	86	17	37.2222	3	1	29	15	4	10.6	15.5	46.4	1.1	1.1452	11.9192	23	407	21	133	4	98	100	2720	No	ICU_discharge	2.95703	Yes	No	30	0	15	0
1522	32715685	10.4469	Others	76	Male	White	Others	NO_EMERGENCY	No	Yes	No	Yes	Yes	Yes	Yes	No	67	128	75	27	36.7778	3	3	45	12	7	16.4	13.2	41.8	1	1.1	12.2	23	135	22	139	4.3	105	92	1825	No	ICU_discharge	10.4469	Yes	No	30	0	15	0
1523	35020687	2.20535	SICU	52	Male	Black	Others	NO_EMERGENCY	No	No	No	Yes	No	Yes	No	No	111	165	84	19	36.6667	2	3	25	13	1	7.3	14.8	45	1	1.1778	11.8436	11	121	25	140	3.5	105	98	1350	No	ICU_discharge	2.20535	No	No	30	0	15	0
1524	34518371	1.67093	SICU	89	Female	White	Medicare	NO_EMERGENCY	No	No	Yes	Yes	No	No	No	No	106	160	76	22	37.1667	3	2	35	10	1	13.4	13.6	38.7	0.5	1	10.9	11	117	25	138	3.8	102	94	1670	No	ICU_discharge	1.67093	No	No	13.8104	1	13.8104	1
1525	32983777	1.11796	SICU	78	Male	White	Medicare	NO_EMERGENCY	No	No	No	Yes	No	Yes	No	No	65	153	77	21	36.8333	2	3	38	13	2	9.7	13.2	39	0.9	1.1	11.4	13	109	23	137	4.5	104	97	725	No	ICU_discharge	1.11796	No	No	30	0	15	0
1526	38690211	4.56657	Others	53	Male	White	Others	NO_EMERGENCY	No	No	No	Yes	No	Yes	No	No	81	133	71	25	36.8889	2	1	17	14	3	14.5	12.6	36.8	1.3	1.1848	12.1008	20	115	24	138	3.8	99	97	550	No	ICU_discharge	4.56657	No	No	30	0	15	0
1527	31116656	4.22456	SICU	56	Male	White	Others	NO_EMERGENCY	No	Yes	No	Yes	Yes	Yes	No	No	71	112	50	15	36.7222	3	2	18	14	4	6.6	14.5	41.3	0.9	1.1	13.1	23	126	30	147	4	107	95	1050	Yes	ICU_discharge	4.22456	No	No	30	0	15	0
1528	30235634	4.93573	SICU	55	Female	Others	Others	NO_EMERGENCY	No	No	No	No	No	Yes	No	No	63	116	60	14	37.2778	4	2	34	11	1	8	7.2	21.5	0.4	1	10.9	11	142	26	146	3.3	113	100	4530	Yes	ICU_re_admission	4.93589	Yes	Yes	30	0	15	0
1529	37250846	3.16912	Others	79	Female	White	Others	NO_EMERGENCY	No	No	No	Yes	No	No	No	No	98	190	110	15	36.5	0	1	24	15	3	9.5	13.7	41.2	0.8	1.178	11.9418	12	102	26	144	3.8	106	99	2525	No	ICU_discharge	3.16912	No	No	30	0	15	0
1530	37293181	4.31395	SICU	85	Male	White	Medicare	NO_EMERGENCY	No	No	No	Yes	No	Yes	No	No	95	100	59	26	39	6	3	39	15	3	11.6	13.3	38.8	0.8	1.1	12.4	14	148	23	137	2.8	105	96	550	No	ICU_death	3.99428	Yes	No	3.99428	1	3.99428	1
1531	30165895	4.15057	Others	85	Female	Unknown	Others	NO_EMERGENCY	No	No	No	No	No	Yes	No	No	115	156	75	20	36.7778	5	2	35	14	6	8.1	12.8	39.2	1	1.1954	12.0534	16	125	25	139	3.9	103	97	477	No	ICU_discharge	4.15057	No	No	30	0	15	0
1532	36246119	5.87615	SICU	58	Female	Unknown	Others	NO_EMERGENCY	No	No	No	No	No	Yes	No	No	86	161	71	18	36.8889	3	1	21	14	6	12.6	16	49.4	1.2	0.9	10.2	20	427	25	139	3.7	100	92	800	No	ICU_discharge	5.87615	No	No	30	0	15	0
1533	34390034	1.57163	SICU	60	Female	Black	Medicare	NO_EMERGENCY	No	No	No	Yes	No	Yes	No	No	63	147	84	14	37.3333	3	2	27	10	3	7	12.6	38.3	0.8	1.2	14	13	90	33	140	3.7	101	98	1207	No	ICU_discharge	1.57163	No	No	30	0	15	0
1534	37279829	1.60389	SICU	80	Female	Others	Medicare	NO_EMERGENCY	Yes	No	No	Yes	No	Yes	No	No	96	137	58	21	36.8889	10	2	47	6	4	2.8	8.4	25.5	4.3	1.2	12.7	53	119	28	133	3.5	93	100	1781.29	Yes	ICU_discharge	1.60389	No	Yes	1.88794	1	1.88794	1
1535	36066057	7.50965	MICU	71	Male	White	Others	NO_EMERGENCY	Yes	Yes	Yes	No	No	Yes	Yes	No	85	137	50	19	36.7222	13	2	51	15	4	21.1	10	32.8	2.4	1.8	19.7	49	378	21	139	4	109	100	455	No	ICU_discharge	7.50965	Yes	Yes	8.0875	1	8.0875	1
1536	33618673	8.56368	SICU	74	Male	White	Medicare	NO_EMERGENCY	No	Yes	Yes	Yes	No	Yes	No	No	60	151	64	21	36.6667	7	2	26	15	4	14	12	34.7	1.1	1.2	13.4	23	165	20	141	4.5	106	96	1805	No	ICU_discharge	8.56368	No	No	8.77708	1	8.77708	1
1537	33852907	14.9111	MICU	27	Male	Others	Others	NO_EMERGENCY	No	Yes	No	Yes	No	Yes	Yes	No	85	139	82	19	37	4	1	12	15	4	9.8	11.1	35	1.1	1.1	12.3	15	171	22	137	4	105	94	830	No	ICU_discharge	14.9111	Yes	No	30	0	15	0
1538	35336938	1.84167	SICU	43	Female	White	Medicare	NO_EMERGENCY	No	No	No	No	No	Yes	No	No	90	146	72	12	36.6667	15	2	40	9	5	5.6	6.7	21.8	0.7	2.9	32.3	69	404	17	135	3.8	102	96	1140	No	ICU_discharge	1.84167	No	Yes	2.062	1	2.062	1
1539	33818347	5.17001	SICU	69	Male	Others	Others	NO_EMERGENCY	No	No	No	Yes	No	Yes	No	No	83	128	65	16	37.1111	0	1	20	15	2	18.7	14.9	43.4	0.8	1	11	15	181	21	142	4	105	96	1430	No	ICU_discharge	5.17001	No	No	30	0	15	0
1540	39599375	1.78138	SICU	89	Male	White	Medicare	NO_EMERGENCY	No	No	No	Yes	No	Yes	No	No	72	182	73	19	37.3333	5	3	42	13	1	11.4	13.2	38.9	1	1.1	13	41	136	23	140	4.3	106	100	1015	No	ICU_discharge	1.78138	No	No	24.1497	1	15	0
1541	39533922	2.31182	Others	63	Female	Unknown	Others	NO_EMERGENCY	Yes	No	No	Yes	No	Yes	No	No	110	112	58	20.564	36.8333	1	2	23	15	2	13.9	6.6	24.2	0.5	1.1	12	13	100	23	141	3.2	105	93	3420	No	ICU_discharge	2.31182	No	Yes	30	0	15	0
1542	32297938	1.64105	Others	32	Male	White	Others	NO_EMERGENCY	No	No	No	No	No	No	No	No	83	121	75	23	37.1111	4	2	24	14	1	7.8	14.2	41.3	0.8	1.1	11.5	10	85	24	143	4	106	100	300	No	ICU_discharge	1.64105	No	No	30	0	15	0
1543	33450222	3.68008	MICU	73	Female	White	Others	NO_EMERGENCY	Yes	No	No	Yes	No	Yes	No	No	118	95	61	18	38.8	6	1	31	15	5	16.2	13	42.3	1.2	1.1	12.2	21	218	21	148	4.6	114	98	2875	No	ICU_re_admission	5.42792	No	No	7.04583	1	7.04583	1
1544	31285867	1.87648	SICU	79	Male	Unknown	Others	NO_EMERGENCY	No	No	No	Yes	No	Yes	Yes	Yes	83	154	79	25	35.6	14	2	73	15	4	22	16.8	50.7	3.5	1.3	13.8	110	129	20	153	4.8	108	99	490	No	ICU_discharge	1.87648	No	Yes	2.12813	1	2.12813	1
1545	31015337	4.30589	Others	87	Female	White	Others	NO_EMERGENCY	Yes	No	No	Yes	No	Yes	No	No	66	145	58	10	36.4444	2	2	35	14	2	5.2	10.4	33.5	0.6	1.171	12.2046	12	101	29	142	4.6	105	99	900	No	ICU_discharge	4.30589	No	No	30	0	15	0
1546	38198377	10.989	Others	81	Male	Black	Others	NO_EMERGENCY	No	Yes	Yes	Yes	No	Yes	Yes	No	75	141	82	22	37.2222	5	2	40	8	4	8	11.7	35.3	1.1	1.4	15.8	13	226	21	144	3.8	110	99	2750	Yes	ICU_discharge	10.989	No	No	11.0772	1	11.0772	1
1547	39347147	4.82663	SICU	55	Male	Black	Others	NO_EMERGENCY	No	No	No	Yes	No	Yes	Yes	No	71	146	84	18	37.2778	3	3	26	15	4	10.9	13	39.2	0.8	1.1756	11.8604	12	192	23	137	3.7	102	100	1390	No	ICU_discharge	4.82663	Yes	No	30	0	15	0
1548	37641154	2.20206	Others	84	Female	Unknown	Others	NO_EMERGENCY	No	No	Yes	Yes	No	Yes	Yes	No	67	90	51	14	36.8333	6	3	53	8	6	9.3	9.5	29	0.6	1.6	16.7	13	131	21	134	4.5	114	100	1770	No	ICU_re_admission	4.07774	No	Yes	30	0	15	0
1549	36623905	2.50317	MICU	75	Female	White	Medicare	NO_EMERGENCY	Yes	No	No	Yes	No	Yes	No	No	95	127	46	22	37.5556	3	3	34	13	3	11.9	13.9	43	0.7	1.2	12.5	12	179	23	141	3.4	106	98	1605	No	ICU_discharge	2.50317	No	No	30	0	15	0
1550	31057301	1.03979	MICU	69	Female	White	Others	NO_EMERGENCY	Yes	No	No	No	Yes	Yes	No	No	71	87	52	23	35.8333	6	2	50	15	5	0.3	7.8	23.7	1.2	1.3	15.2	19	87	24	136	4.1	106	97	1400	No	ICU_re_admission	2.84814	No	No	30	0	15	0
1551	37923381	4.79117	SICU	70	Female	Others	Others	NO_EMERGENCY	No	No	Yes	Yes	No	Yes	No	No	88	140	65	14	36.8889	3	2	36	10	1	11.8	10.3	31	0.9	1.5	16.5	22	171	22	131	3.1	91	100	1960	No	ICU_re_admission	4.7916	Yes	Yes	30	0	15	0
1552	31911658	5.66025	SICU	72	Female	Unknown	Others	NO_EMERGENCY	No	No	No	Yes	No	Yes	No	No	82	120	104	22	36.5	4	2	30	15	3	5	10.2	30.7	0.7	1.2	12.7	21	120	24	146	4.2	112	100	1570	No	ICU_discharge	5.66025	Yes	No	5.89514	1	5.89514	1
1553	32794024	12.953	SICU	59	Male	Others	Others	NO_EMERGENCY	No	Yes	No	Yes	Yes	Yes	No	No	90	137	71	23	36.7778	3	2	28	8	7	17.1	14.2	47.2	0.9	1.1	12.4	18	135	20	139	3.9	102	94	1140	No	ICU_re_admission	16.8231	Yes	No	30	0	15	0
1554	30921660	2.79164	Others	67	Male	White	Medicare	NO_EMERGENCY	No	No	No	No	No	No	No	No	60	115	67	25	36.6111	7	2	33	15	4	5.5	9.2	26.7	1.1	1.9	20.9	18	73	25	135	3.5	101	98	825	No	ICU_discharge	2.79164	No	Yes	30	0	15	0
1555	35293196	1.3394	SICU	86	Male	Unknown	Medicare	NO_EMERGENCY	No	No	No	Yes	No	Yes	No	No	79	198	79	17	36.3333	2	1	24	14	3	9.5	15.4	43.9	0.8	1.1	13.1	9	159	24	130	4	96	96	1785	No	ICU_discharge	1.3394	No	No	30	0	15	0
1556	37406991	7.02456	SICU	83	Male	White	Medicare	NO_EMERGENCY	No	No	No	Yes	Yes	Yes	No	No	93	173	87	18.994	36.9444	6	3	38	15	7	7.2	14	42.1	1	1.2	12.8	24	183	24	142	4	107	100	1150	No	ICU_discharge	7.02456	No	No	9.30184	1	9.30184	1
1557	37266390	14.2481	SICU	76	Male	White	Medicare	NO_EMERGENCY	No	Yes	No	Yes	No	Yes	Yes	No	70	159	82	17	36.3333	5	3	38	15	4	12.1	10.6	35.2	0.6	1.2	13	16	117	24	144	3.9	110	100	2925	Yes	ICU_discharge	14.2481	Yes	No	15.3243	1	15	0
1558	32865019	3.82689	SICU	84	Male	White	Medicare	NO_EMERGENCY	Yes	No	No	Yes	No	No	No	No	69	141	81	18	36.9444	7	2	26	15	3	10.1	13.5	39.8	0.9	1.2	12.9	10	141	24	136	3.4	102	96	1685	No	ICU_discharge	3.82689	No	No	4.30139	1	4.30139	1
1559	32601945	9.04863	SICU	71	Male	White	Medicare	NO_EMERGENCY	No	Yes	Yes	Yes	No	Yes	No	No	72	187	105	16	36.1111	4	2	36	12	4	11.9	11.3	31.6	3.2	1.2	13.9	64	135	20	144	4.8	112	100	2210	No	ICU_discharge	9.04863	Yes	No	30	0	15	0
1560	30764692	2.82855	SICU	83	Female	Black	Medicare	NO_EMERGENCY	No	No	No	Yes	No	Yes	No	No	79	127	46	12	36.5556	4	2	32	15	4	7.8	9	25.9	0.9	1.2	12.8	14	180	24	139	3.6	106	100	1510	No	ICU_discharge	2.82855	No	No	30	0	15	0
1561	32682174	1.66508	SICU	51	Female	White	Others	NO_EMERGENCY	No	No	No	No	Yes	Yes	No	No	80	145	80	19	37	7	2	46	10	10	7.8	8.4	25.2	1.8	1.1	12	33	94	22	137	4.3	97	93	60	No	ICU_discharge	1.66508	No	No	30	0	15	0
1562	32307249	5.75355	Others	86	Female	Unknown	Others	NO_EMERGENCY	No	No	No	Yes	No	Yes	No	No	74	144.414	72.528	13	36.6667	5	3	47	12	4	8.7	11	36.2	0.6	1	10.6	9	89	25	140	4	102	100	480	No	ICU_discharge	5.75355	No	No	30	0	15	0
1563	36667151	2.85565	SICU	54	Male	White	Others	NO_EMERGENCY	No	No	No	Yes	No	Yes	No	No	66	140	75	24	37.3889	3	2	30	11	3	12.1	12.6	35.6	1.1	1	11.1	20	129	24	136	4.2	102	100	1945	No	ICU_discharge	2.85565	Yes	No	30	0	15	0
1564	36686033	1.94414	SICU	81	Male	White	Medicare	NO_EMERGENCY	No	No	No	Yes	No	Yes	No	No	81	128	61	18	37.0556	2	2	39	13	3	11.5	15.4	46.7	1.6	1.1898	11.8746	27	141	24	140	4.2	101	94	580	No	ICU_discharge	1.94414	No	No	30	0	15	0
1565	33994194	5.86955	SICU	67	Female	White	Medicare	NO_EMERGENCY	No	Yes	No	Yes	No	No	No	No	88	112	56	21	37	4	2	21	14	1	8	11.7	35.5	1.1	1.1764	12.0958	19	118	23	140	3.8	105	100	1660	Yes	ICU_discharge	5.86955	Yes	No	30	0	15	0
1566	35070068	3.03691	SICU	64	Female	Unknown	Medicare	NO_EMERGENCY	No	No	No	Yes	No	Yes	Yes	No	62	165	97	23	37.4444	3	2	42	7	4	12.1	12.7	36.4	0.8	0.9	10.2	6	117	19	139	3.6	107	100	1755	No	ICU_discharge	3.03691	No	No	30	0	15	0
1567	33013635	1.59507	Others	69	Female	White	Medicare	NO_EMERGENCY	No	No	No	Yes	No	Yes	No	No	67	155	68	12	36.3889	0	1	20	15	2	9.4	12.7	41.8	0.8	1.1	11.9	18	110	25	143	4.5	103	95	1400	No	ICU_discharge	1.59507	No	No	30	0	15	0
1568	32266930	25.136	SICU	66	Female	White	Others	NO_EMERGENCY	No	Yes	No	Yes	No	Yes	Yes	No	83	146	89	18.844	36.8333	4	3	34	15	3	14.2	11.9	36.6	0.6	1.1764	12.2704	11	183	26	143	3.5	106	99	2560	No	ICU_re_admission	31.1359	Yes	Yes	30	0	15	0
1569	34382144	1.95309	SICU	78	Female	Black	Medicare	NO_EMERGENCY	No	No	No	Yes	No	Yes	No	No	103	120	56	16	37.0556	4	2	29	11	4	9.4	12.9	39	0.6	1.1	11.5	10	143	25	138	3.5	102	100	1125	No	ICU_discharge	1.95309	No	No	30	0	15	0
1570	31216174	1.31633	Others	53	Male	Others	Others	NO_EMERGENCY	No	No	No	No	Yes	No	No	No	63	114	77	15	36.6667	2	1	33	15	7	13.6	13.7	42	0.9	1.2	12.7	15	131	27	140	4.5	102	98	651	No	ICU_re_admission	2.44957	No	No	30	0	15	0
1571	39369540	3.5231	SICU	84	Female	White	Medicare	NO_EMERGENCY	No	No	Yes	Yes	Yes	No	No	No	62	134	82	21	36.5556	2	2	45	13	4	3.7	8.9	27.4	0.7	1.7	18	17	98	28	139	3.7	104	95	550	No	ICU_discharge	3.5231	No	No	30	0	15	0
1572	38054229	1.80115	SICU	80	Female	White	Medicare	NO_EMERGENCY	No	No	Yes	Yes	No	Yes	No	No	68	122	60	15	36.7778	1	2	45	15	3	14	10.4	32.5	0.6	1.1	11.4	12	106	26	134	3.2	94	100	3495	No	ICU_discharge	1.80115	No	No	3.90208	1	3.90208	1
1573	31313221	9.19094	SICU	84	Male	White	Medicare	NO_EMERGENCY	Yes	Yes	Yes	Yes	No	Yes	Yes	No	90	139	89	18.148	37.5	7	2	33	14	6	6.8	11.9	37.8	1	1.1	11.6	18	87	24	139	4	103	99	1175	No	ICU_discharge	9.19094	Yes	No	30	0	15	0
1574	33548740	2.2795	Others	59	Female	Black	Others	NO_EMERGENCY	No	No	Yes	Yes	Yes	Yes	No	No	83	172	70	14	37	9	2	48	8	9	10.7	8.6	27.4	0.7	1.4	15.4	24	135	31	142	3.4	101	100	395	Yes	ICU_discharge	2.2795	No	No	2.54236	1	2.54236	1
1575	38254846	6.13662	SICU	62	Female	Others	Others	NO_EMERGENCY	No	No	No	Yes	No	Yes	No	No	88	138	68	17	37.5	2	1	20	15	1	10.9	9.5	28.8	0.5	1.1	11.6	9	133	21	139	4	102	94	2200	No	ICU_discharge	6.13662	No	No	30	0	15	0
1576	31101135	1.81862	SICU	80	Male	Others	Medicare	NO_EMERGENCY	No	No	Yes	Yes	No	Yes	No	No	85	152	83	21	36.0556	2	1	26	15	1	12.7	12.5	36.8	1.1	1.7	18.7	18	134	24	143	4.4	108	98	2410	No	ICU_re_admission	3.04223	No	Yes	30	0	15	0
1577	38244656	2.22124	SICU	73	Male	Others	Medicare	NO_EMERGENCY	No	No	No	Yes	No	Yes	No	No	111	138	69	16	39	6	2	29	15	2	11.9	13.7	39.3	1.3	1.1	11.4	22	227	31	143	2.9	99	96	2515	Yes	ICU_death	2.16667	No	No	2.16667	1	2.16667	1
1578	36354456	2.19523	SICU	61	Male	White	Others	NO_EMERGENCY	No	No	No	Yes	Yes	Yes	Yes	No	68	162	86	27	36.6667	5	3	35	10	5	17.5	16.4	50.1	0.9	1	10.6	19	160	25	139	3.9	98	95	3120	Yes	ICU_discharge	2.19523	Yes	No	30	0	15	0
1579	39511145	6.40325	Others	76	Female	White	Medicare	NO_EMERGENCY	No	No	No	Yes	No	No	No	No	74	138	77	17	37	4	0	35	14	2	12.3	12.8	37.4	0.8	1.2	12.5	14	149	23	131	4.4	94	99	450	No	ICU_discharge	6.40325	No	No	30	0	15	0
1580	31804274	1.42059	SICU	66	Male	Others	Others	NO_EMERGENCY	No	No	No	Yes	No	No	No	No	78	158	74	16	37.0556	1	1	22	14	1	9.5	11.5	35	0.9	1	11.1	9	167	24	137	4	107	100	3140	No	ICU_re_admission	2.28346	Yes	Yes	30	0	15	0
1581	31944112	5.66983	SICU	61	Female	White	Others	NO_EMERGENCY	No	No	No	Yes	No	Yes	No	No	79	129	91	15	37.2222	3	3	32	10	3	8.1	11.9	35.9	0.8	1	10.8	14	150	21	142	4.5	107	94	1155	No	ICU_discharge	5.66983	No	No	30	0	15	0
1582	36687776	2.96556	SICU	59	Male	White	Others	NO_EMERGENCY	No	No	No	No	Yes	Yes	No	No	84	132	61	30	36.0556	4	3	32	11	7	10.4	13.6	38.3	0.7	1.1092	12.517	13	138	25	139	3.8	106	99	2135	No	ICU_discharge	2.96556	Yes	No	30	0	15	0
1583	31717618	5.79484	SICU	72	Female	Others	Medicare	NO_EMERGENCY	No	Yes	No	Yes	No	Yes	No	No	82	124	107	27	37.7778	2	3	35	12	5	14.1	12.3	38.7	0.8	1.2	12.6	10	220	24	143	4.1	104	100	2455	No	ICU_discharge	5.79484	No	No	30	0	15	0
1584	38222262	3.66903	SICU	68	Female	White	Medicare	NO_EMERGENCY	No	No	No	Yes	No	Yes	No	No	68	127	67	21	36.8333	3	3	36	12	3	10.5	11.7	33.3	0.5	1.1	11.8	9	128	22	126	3.1	96	100	1075	No	ICU_discharge	3.66903	Yes	No	30	0	15	0
1585	35971320	1.00196	SICU	84	Female	White	Medicare	NO_EMERGENCY	No	No	No	Yes	No	No	No	No	92	150	70	16	36.7778	3	2	29	12	5	10.4	11.2	34.4	0.8	1.1	12.1	14	173	24	139	4.1	105	97	2200	No	ICU_discharge	1.00196	No	No	30	0	15	0
1586	34874084	3.32634	SICU	84	Female	White	Medicare	NO_EMERGENCY	Yes	No	No	Yes	No	Yes	No	No	90	154	78	25	36.6111	4	3	42	8	6	10.5	11.1	33.5	0.7	1	11	12	398	24	140	3	102	85	1575	Yes	ICU_discharge	3.32634	No	Yes	3.97917	1	3.97917	1
1587	32733347	4.65598	MICU	75	Female	White	Medicare	NO_EMERGENCY	No	Yes	Yes	No	No	Yes	No	No	77	138	57	21	36.7222	7	3	50	4	4	16.2	12.1	37.1	1.2	1	11	16	120	22	141	4	105	97	1965	No	ICU_discharge	4.65598	No	No	9.77014	1	9.77014	1
1588	31668469	1.81897	Others	34	Male	Others	Others	NO_EMERGENCY	No	No	Yes	No	No	Yes	Yes	No	78	188	86.456	21.868	36.7469	6	2	15	15	2	14.7	13.3	37.4	0.8	1.4	15.5	10	185	19	139	3.2	100	35	5880	No	ICU_discharge	1.81897	Yes	No	1.86528	1	1.86528	1
1589	36426375	1.94891	SICU	36	Male	White	Others	NO_EMERGENCY	No	No	No	No	No	No	No	No	71	119	61	14	36.1111	1	1	15	15	1	6.2	13.9	40.2	0.9	1	12.1	6	103	29	138	4	102	94	4650	No	ICU_re_admission	5.634	No	No	30	0	15	0
1590	39063427	1.65181	MICU	55	Male	Others	Others	NO_EMERGENCY	Yes	No	No	No	No	Yes	Yes	No	59	114	77	18	36.4107	8	3	42	6	4	9.4	11.6	35.2	1.1	1.7	18.5	26	212	20	134	4.1	99	100	2570	Yes	ICU_discharge	1.65181	No	Yes	1.8378	1	1.8378	1
1591	33784639	2.63344	SICU	79	Female	Unknown	Medicare	NO_EMERGENCY	No	No	Yes	Yes	No	Yes	Yes	No	72	128	70	21	36.3889	5	3	45	9	3	10.3	11.7	34.5	0.6	1.1	11.9	26	155	22	126	3.2	91	100	5980	Yes	ICU_death	1.99653	No	No	1.99653	1	1.99653	1
1592	37487427	1.93628	SICU	68	Female	White	Medicare	NO_EMERGENCY	No	No	No	Yes	No	Yes	No	No	82	122	96	26	36.8333	4	3	39	7	3	11.8	11.1	34.5	1.1	1.1	12.3	20	216	18	143	4.6	109	97	1220	No	ICU_discharge	1.93628	No	No	30	0	15	0
1593	37562012	12.8265	SICU	54	Male	Others	Others	NO_EMERGENCY	No	No	No	Yes	No	Yes	Yes	No	72	139	72	12	37.2222	2	1	26	14	1	7.3	15.2	43	0.8	1.2	13.3	17	124	22	134	3.5	94	94	4490	No	ICU_discharge	12.8265	No	No	30	0	15	0
1594	39714859	11.1786	SICU	67	Male	White	Others	NO_EMERGENCY	No	Yes	No	Yes	No	Yes	Yes	No	68	121	57	14	36.7778	7	2	27	10	4	10.8	14.4	42.7	0.7	1.2	12.8	18	248	25	135	4.2	96	95	2276	Yes	ICU_death	11.1049	Yes	Yes	11.1049	1	11.1049	1
1595	30194701	17.8475	SICU	23	Male	White	Others	NO_EMERGENCY	No	Yes	No	No	No	Yes	No	No	78	109	57	18	37.2222	4	3	25	15	3	21.9	13.3	37.6	0.8	1	10.9	14	103	22	140	4.7	108	100	2720	Yes	ICU_discharge	17.8475	No	No	30	0	15	0
1596	31485989	1.92181	MICU	67	Female	White	Medicare	NO_EMERGENCY	No	No	No	Yes	No	No	No	No	64	146	78	14	36.2778	2	2	44	14	9	6.8	10.9	30.3	0.9	1.1336	12.3052	31	123	26	142	3.2	105	98	565	No	ICU_discharge	1.92181	No	No	30	0	15	0
1597	34059932	9.8456	SICU	40	Female	White	Others	NO_EMERGENCY	No	No	No	Yes	No	Yes	No	No	71	116	83	18	37.5	1	2	17	15	1	16.9	11.8	35.6	0.6	1.1	12	11	131	24	140	4.5	101	98	2265	No	ICU_discharge	9.8456	No	No	30	0	15	0
1598	31834791	3.02505	SICU	61	Male	Black	Medicare	NO_EMERGENCY	No	No	No	Yes	No	Yes	No	No	101	151	79	30	37.1111	4	2	22	14	1	10.2	15.4	43.9	0.9	1.1	11.8	10	171	25	142	3.2	104	96	1650	No	ICU_discharge	3.02505	No	No	30	0	15	0
1599	31929622	19.8903	SICU	39	Female	Unknown	Others	NO_EMERGENCY	No	Yes	No	Yes	No	Yes	No	No	102	144	98	21	38.2778	6	2	9	15	1	13.7	12.9	36.5	0.5	1	10.8	10	176	21	138	3.9	103	96	2393	Yes	ICU_discharge	19.8903	Yes	No	30	0	15	0
1600	39302648	2.19446	SICU	70	Female	White	Others	NO_EMERGENCY	No	No	No	Yes	Yes	No	No	No	72	135	80	19	37.1667	5	1	44	9	5	5.6	11.9	36.9	0.7	1.1	12.3	12	98	23	136	3.9	100	97	600	No	ICU_discharge	2.19446	No	No	30	0	15	0
1601	36021147	1.01425	MICU	82	Female	White	Medicare	NO_EMERGENCY	No	No	No	Yes	No	Yes	No	No	81	126	66	16	36.7778	2	0	26	14	4	7.6	10.7	31.6	1	1.1698	12.1648	15	96	30	143	4.2	106	97	2060	No	ICU_discharge	1.01425	No	No	30	0	15	0
1602	31906002	11.519	SICU	84	Female	Unknown	Medicare	NO_EMERGENCY	No	Yes	No	No	No	Yes	No	No	55	165	67	18	36.3889	6	2	41	15	1	6.7	10.5	33.5	0.9	1.1	11.9	29	81	24	135	3.9	107	100	847	No	ICU_discharge	11.519	Yes	Yes	30	0	15	0
1603	37334496	7.93382	SICU	72	Female	White	Others	NO_EMERGENCY	No	Yes	No	Yes	No	Yes	No	No	55	103	56	19	35.4444	6	3	40	10	3	12.3	14.3	42.5	0.8	1	12.1	12	124	24	133	8.4	102	99	2040	No	ICU_discharge	7.93382	Yes	No	30	0	15	0
1604	35483835	4.61289	Others	88	Female	White	Medicare	NO_EMERGENCY	No	No	Yes	Yes	No	No	No	No	68	135	71	23	36.8333	5	3	36	13	1	6.9	10.9	31	0.9	1.2	13	14	82	27	135	3.3	95	98	1000	No	ICU_discharge	4.61289	No	No	12.85	1	12.85	1
1605	33449734	1.01861	SICU	31	Female	Unknown	Others	NO_EMERGENCY	No	No	No	No	No	No	No	No	85	95	65	11	36.6667	2	2	16	15	3	14	13.6	42	0.9	1.1	11.9	10	91	22	138	4.5	105	100	1700	No	ICU_re_admission	1.91994	No	No	30	0	15	0
1606	36463622	3.10779	SICU	80	Female	White	Others	NO_EMERGENCY	No	No	Yes	Yes	No	Yes	No	No	65	122	65	18	35.1111	3	2	39	13	1	6.7	12.9	37.1	0.7	1.6	17.5	29	159	24	137	3.7	103	98	5220	Yes	ICU_re_admission	9.01264	No	Yes	30	0	15	0
1607	37363205	14.9092	SICU	55	Male	White	Others	NO_EMERGENCY	No	Yes	No	Yes	No	Yes	No	No	61	151	77	15.718	35.3889	4	1	21	15	1	5.4	12.9	39	0.9	1.1	12.2	15	132	22	139	4	108	100	1555	Yes	ICU_re_admission	16.7937	Yes	No	23.4243	1	15	0
1608	36332938	1.54772	SICU	79	Female	White	Medicare	NO_EMERGENCY	No	No	Yes	Yes	No	Yes	No	No	98	147	79	22	37.4444	6	3	42	7	7	11.4	12.6	37.7	1.1	0.9	11.4	25	147	28	138	4	99	100	1740	Yes	ICU_discharge	1.54772	No	No	2.03681	1	2.03681	1
1609	32406803	12.9283	SICU	18	Male	White	Others	NO_EMERGENCY	No	Yes	No	No	No	Yes	Yes	No	81	157	73	15	37.1667	4	1	8	14	3	11.6	13.4	36.5	1	1.1472	12.2876	13	182	21	136	4	103	100	3495	Yes	ICU_discharge	12.9283	Yes	Yes	30	0	15	0
1610	31740353	5.06907	SICU	64	Male	White	Medicare	NO_EMERGENCY	No	Yes	No	Yes	No	Yes	No	No	73	88	64	15	36.4446	5	1	41	15	2	4.4	7.8	23	3.4	1.7	18.1	64	368	22	130	5.4	97	100	3825	No	ICU_death	5.04097	No	Yes	5.04097	1	5.04097	1
1611	34507997	2.88431	SICU	85	Female	White	Medicare	NO_EMERGENCY	No	No	No	Yes	No	Yes	No	No	64	188	80	19	36.2222	6	2	36	15	1	12.7	12.9	39.8	0.8	1.1334	12.268	13	128	22	133	3.6	98	100	1435	No	ICU_discharge	2.88431	No	No	3.05139	1	3.05139	1
1612	31486657	2.52405	SICU	83	Female	White	Medicare	NO_EMERGENCY	No	No	Yes	Yes	No	Yes	No	No	77	145	69	24	36.5556	1	1	26	14	4	7.9	13.4	40.3	0.5	1.4	15.1	13	123	21	136	4	101	93	1500	No	ICU_discharge	2.52405	No	No	30	0	15	0
1613	33529327	4.49061	Others	62	Female	White	Others	NO_EMERGENCY	No	No	No	No	No	Yes	No	No	66	126	69	20	36.5556	1	1	20	14	3	7.2	11.3	35.5	0.7	1	11	10	100	23	140	4.1	101	94	3300	No	ICU_discharge	4.49061	No	No	30	0	15	0
1614	34152293	4.07454	SICU	79	Male	White	Medicare	NO_EMERGENCY	No	No	No	Yes	No	Yes	Yes	No	70	159	87	11	35.7222	5	3	63	4	4	10.7	12.1	34.3	0.8	1.3	14.5	18	209	23	129	4.2	99	100	1115	No	ICU_discharge	4.07454	Yes	No	4.13192	1	4.13192	1
1615	37989531	9.73696	SICU	43	Male	Unknown	Others	NO_EMERGENCY	No	Yes	No	Yes	No	Yes	No	No	95	138	82	16	37.1111	2	2	26	11	3	11	14.5	44.1	0.7	1.1	12	14	131	23	140	3	101	100	1560	Yes	ICU_discharge	9.73696	No	No	30	0	15	0
1616	36188229	3.95015	SICU	82	Male	White	Medicare	NO_EMERGENCY	No	No	Yes	Yes	No	Yes	No	No	80	127	66	17.572	36.3889	1	2	31	15	2	7.2	12.1	37	1	1.4	15.6	19	152	26	142	3.5	103	98	1002	No	ICU_discharge	3.95015	No	No	5.27569	1	5.27569	1
1617	31507909	1.76284	SICU	59	Female	White	Others	NO_EMERGENCY	No	No	No	Yes	No	Yes	No	No	88	147	78	23	36.4444	8	2	30	11	2	2.5	8.7	24.3	0.5	2	21.5	14	156	21	136	3.3	101	97	2060	No	ICU_discharge	1.76284	No	Yes	5.34792	1	5.34792	1
1618	33363244	1.95498	SICU	73	Female	White	Medicare	NO_EMERGENCY	No	No	No	No	No	Yes	No	No	95	187	87.48	15	36.1111	1	1	28	15	1	9.6	11.3	34.1	0.6	1	12.3	12	133	25	138	3.8	103	100	2840	Yes	ICU_discharge	1.95498	No	No	2.01528	1	2.01528	1
1619	35146959	12.1885	SICU	50	Female	Unknown	Others	NO_EMERGENCY	No	Yes	No	No	No	No	No	No	70	105	92	13	36.6111	1	1	20	14	3	9.7	11.8	36.2	0.6	1.1	12	10	128	20	138	4.7	106	95	1550	Yes	ICU_discharge	12.1885	No	No	30	0	15	0
1620	33201723	1.19212	SICU	60	Female	Black	Medicare	NO_EMERGENCY	No	No	No	Yes	No	No	No	No	90	131	99	17	36.7222	1	1	18	15	2	7.2	12.1	37.3	0.9	1.1	13	17	164	25	139	3.5	106	98	1350	No	ICU_discharge	1.19212	No	No	30	0	15	0
1621	34867190	4.51675	SICU	43	Female	Others	Others	NO_EMERGENCY	No	Yes	No	Yes	No	Yes	No	No	98	123	82	14	37.6111	8	3	31	15	4	6.3	11.9	36.2	0.6	1.5	15.9	7	116	24	135	3.6	100	100	1260	No	ICU_discharge	4.51675	No	No	30	0	15	0
1622	31517892	12.5119	SICU	53	Male	Black	Others	NO_EMERGENCY	No	Yes	No	Yes	No	Yes	No	No	65	140	78	18	36.8333	4	1	23	15	2	15.8	13.8	39.6	0.8	0.9	9.9	19	354	23	138	4.2	100	100	1820	Yes	ICU_discharge	12.5119	Yes	No	30	0	15	0
1623	35181557	5.93985	SICU	61	Female	White	Medicare	NO_EMERGENCY	No	Yes	No	No	Yes	Yes	Yes	No	70	143	61	13	36.5556	3	2	37	14	7	10.8	10.2	34	1	1.2	14.4	17	161	29	138	4.6	101	94	2100	Yes	ICU_discharge	5.93985	No	No	30	0	15	0
1624	33372039	2.6464	SICU	67	Male	Black	Medicare	NO_EMERGENCY	No	No	No	Yes	No	Yes	No	No	89	171	90	20	37	3	1	20	14	4	6.5	13.4	37.9	1.3	1.2	13.7	18	354	26	138	3.9	102	99	3315	No	ICU_discharge	2.6464	Yes	No	30	0	15	0
1625	39955694	10.1252	SICU	72	Female	Black	Medicare	NO_EMERGENCY	No	Yes	No	Yes	No	Yes	No	No	86	127	76	20	37.6111	5	2	31	15	2	14.3	10.8	34.5	0.7	1.2	13.5	10	188	19	141	3.9	109	99	750	No	ICU_discharge	10.1252	No	No	10.4229	1	10.4229	1
1626	37842743	8.06986	SICU	62	Male	Black	Medicare	NO_EMERGENCY	No	Yes	No	Yes	No	Yes	No	Yes	63	119	64	9	36.5556	10	1	60	3	5	4	11.5	36.2	7.4	1.1	12.8	32	131	25	137	3.8	98	100	522.268	No	ICU_re_admission	9.98634	Yes	No	12.4125	1	12.4125	1
1627	32071372	3.80236	SICU	31	Male	Others	Others	NO_EMERGENCY	No	No	No	No	Yes	Yes	No	No	66	136	85	17	36.4444	1	1	10	14	3	9.5	13.7	40.4	0.8	1.2	12.8	9	114	23	139	4.4	103	97	2550	No	ICU_discharge	3.80236	Yes	No	30	0	15	0
1628	38593514	38.0228	SICU	72	Male	Unknown	Others	NO_EMERGENCY	Yes	Yes	Yes	Yes	No	Yes	No	No	54	115	61	24	37.2222	6	3	29	15	2	9.2	13.4	43.3	1.2	2	21.5	27	144	28	149	3.9	107	100	1990	No	ICU_re_admission	38.0253	Yes	Yes	30	0	15	0
1629	33029447	1.10227	MICU	54	Male	White	Others	NO_EMERGENCY	No	No	Yes	Yes	No	Yes	No	No	116	138	78	17	37.0556	3	3	37	13	2	21.1	12.5	35.5	0.8	1.4	16.1	27	151	20	132	4.7	101	99	800	No	ICU_discharge	1.10227	No	No	30	0	15	0
1630	37679272	10.607	SICU	58	Male	White	Others	NO_EMERGENCY	No	Yes	No	Yes	No	Yes	Yes	No	86	113	56	12	37.1111	9	2	22	10	6	5	11.9	37.4	0.7	1.3	15.3	17	61	29	141	4.3	108	100	3430	No	ICU_re_admission	10.6103	Yes	No	30	0	15	0
1631	34035080	2.00199	MICU	71	Male	Others	Others	NO_EMERGENCY	Yes	No	No	Yes	Yes	Yes	No	No	79	175	90	24	36.3333	4	3	51	13	9	20.7	9.3	31.9	1.3	1.1	11.4	27	245	20	137	3.8	107	100	2120	No	ICU_discharge	2.00199	No	No	30	0	15	0
1632	37661044	7.89156	SICU	86	Female	Others	Medicare	NO_EMERGENCY	No	No	No	Yes	No	No	No	No	92	179	70	10	36.3333	3	2	32	12	4	10.5	12.5	38.5	0.7	1.1	11.7	11	112	20	144	4.4	110	98	2055	No	ICU_discharge	7.89156	No	No	30	0	15	0
1633	38643688	6.99381	SICU	80	Female	White	Medicare	NO_EMERGENCY	No	No	No	Yes	No	Yes	No	No	79	153	63	23	37	1	1	28	14	1	15.1	9.6	28.8	0.9	1	11.1	23	103	23	139	4.1	106	99	1460	No	ICU_discharge	6.99381	Yes	No	30	0	15	0
1634	30867628	11.7025	MICU	65	Male	Unknown	Others	NO_EMERGENCY	Yes	Yes	Yes	No	No	Yes	Yes	No	83.822	100	67	14	36.2	14	3	43	15	7	12.6	13.3	43.2	2.5	3.5	38.8	57	105	22	149	3.5	115	100	1855	No	ICU_discharge	11.7025	Yes	Yes	15.1817	1	15	0
1635	37475043	1.58086	SICU	56	Female	Others	Others	NO_EMERGENCY	No	No	No	Yes	No	Yes	No	No	96	119	85	12	37.1111	4	2	29	9	2	14.8	11.9	34.3	0.6	1.3	14.6	22	134	29	141	4.1	103	99	575	No	ICU_discharge	1.58086	No	No	30	0	15	0
1636	39455849	4.5599	SICU	62	Female	Unknown	Others	NO_EMERGENCY	No	No	No	Yes	No	Yes	No	No	90	142	87	19.352	36.7778	4	3	31	15	1	19.9	14.6	45	0.6	1.1	11.4	6	152	21	138	4.7	103	100	1590	No	ICU_death	4.41389	No	No	4.41389	1	4.41389	1
1637	38437697	1.63748	SICU	76	Male	Black	Others	NO_EMERGENCY	No	No	No	No	Yes	Yes	No	No	88	126	83	20	36.7778	0	1	31	15	7	9.1	11.2	35.9	0.7	1.2	13	16	115	25	144	3.9	103	99	1210	No	ICU_discharge	1.63748	Yes	No	30	0	15	0
1638	32123410	5.74225	SICU	65	Female	Unknown	Others	NO_EMERGENCY	Yes	No	No	Yes	No	Yes	No	No	76	135	48	19	36.5556	5	2	28	15	8	12	8.2	24.6	2.3	1	10.7	30	293	24	130	4.4	98	100	885	Yes	ICU_discharge	5.74225	Yes	No	30	0	15	0
1639	32073827	4.22876	SICU	69	Male	White	Others	NO_EMERGENCY	No	No	No	Yes	No	No	No	No	52	145	83	14	36.9444	6	3	43	7	3	12.1	13.7	40.2	0.9	1	12.3	16	155	26	135	5.2	100	100	3490	No	ICU_discharge	4.22876	No	No	5.45556	1	5.45556	1
1640	39514195	4.83433	Others	69	Female	Others	Medicare	NO_EMERGENCY	No	No	No	No	Yes	No	No	No	86	120	73	11	37.3889	2	1	25	12	4	12.6	12.5	36.5	0.8	1	11	21	141	25	141	4.2	104	97	1000	No	ICU_discharge	4.83433	No	No	30	0	15	0
1641	35395143	7.78528	SICU	68	Female	White	Others	NO_EMERGENCY	No	No	No	Yes	No	Yes	No	No	67	173	80	15	36.3333	4	2	31	15	1	10.3	13	39.6	1	1	11	12	165	18	143	3.3	107	100	1750	Yes	ICU_discharge	7.78528	Yes	Yes	30	0	15	0
1642	37759588	4.15863	SICU	66	Female	Black	Others	NO_EMERGENCY	No	No	No	Yes	No	Yes	No	No	101	129	67	19	36.3889	1	3	26	14	1	8.5	12.7	38.8	0.9	1	11	15	158	24	143	3.5	102	90	2200	No	ICU_discharge	4.15863	No	No	30	0	15	0
1643	35896578	1.47627	SICU	52	Female	White	Medicare	NO_EMERGENCY	No	No	No	No	No	No	No	No	64	151	82	14	36.9444	1	1	15	15	5	14.2	12.6	38.9	1.5	1.4	15.5	14	91	24	142	3.5	106	93	2350	No	ICU_discharge	1.47627	No	No	30	0	15	0
1644	36847935	2.6444	SICU	84	Female	Others	Medicare	NO_EMERGENCY	Yes	No	No	Yes	No	Yes	No	No	76	140	53	15	36.9444	6	3	36	15	3	9.3	11.7	37.2	0.8	1.1	11.5	13	81	27	123	4.4	87	100	1005	No	ICU_discharge	2.6444	No	No	3.28819	1	3.28819	1
1645	35945552	3.22101	SICU	71	Male	White	Others	NO_EMERGENCY	No	No	No	No	No	No	No	No	79	154	83	21	36.7778	3	1	34	14	7	11.8	11.7	35.4	1.2	1.1	11.8	22	175	22	135	4	101	96	1475	No	ICU_discharge	3.22101	No	No	30	0	15	0
1646	33186253	1.16038	SICU	73	Female	White	Medicare	NO_EMERGENCY	No	No	No	Yes	No	Yes	No	No	94	144	76	19	36.5	2	2	40	14	8	21.9	10.9	33	0.8	1	11.6	21	149	21	128	3.2	100	91	2780	No	ICU_discharge	1.16038	Yes	No	30	0	15	0
1647	38387397	3.1074	SICU	77	Male	Unknown	Medicare	NO_EMERGENCY	Yes	No	No	Yes	No	Yes	No	No	77	136	69	13	36.4444	3	2	24	14	7	13	12.2	34.3	0.9	1	10.9	19	113	26	142	4.2	103	98	1042	No	ICU_re_admission	7.58638	No	No	30	0	15	0
1648	33063599	15.5357	Others	27	Female	White	Others	NO_EMERGENCY	No	Yes	No	Yes	No	Yes	No	No	55	125	70	18	36.7778	7	3	52	5	3	12.1	10.6	32.4	0.6	1.2	13.2	6	102	22	140	4.1	108	99	695	Yes	ICU_discharge	15.5357	Yes	Yes	30	0	15	0
1649	33125931	2.16691	SICU	86	Male	Unknown	Others	NO_EMERGENCY	No	No	No	Yes	No	Yes	No	No	79	139	76	18.41	36.4444	3	1	27	15	2	11.9	13.2	40.7	0.9	1	10.7	11	277	25	141	4.7	104	99	1010	No	ICU_discharge	2.16691	No	No	2.42236	1	2.42236	1
1650	31038524	3.52231	SICU	83	Female	White	Others	NO_EMERGENCY	No	No	Yes	Yes	No	Yes	No	No	106	150	67	20	37.3333	1	1	28	14	1	10.8	11.6	35.2	0.5	1.1	12.2	6	136	26	132	4.3	95	98	1615	No	ICU_discharge	3.52231	No	No	30	0	15	0
1651	34621470	9.43338	SICU	77	Male	White	Others	NO_EMERGENCY	No	Yes	Yes	Yes	No	Yes	Yes	No	129	134	69	17	36.5556	6	1	31	12	3	12.4	14	40.3	0.8	1.4	15.3	15	119	24	142	3.8	106	97	1180	Yes	ICU_discharge	9.43338	Yes	No	10.6562	1	10.6562	1
1652	36894659	1.82183	SICU	70	Female	White	Others	NO_EMERGENCY	No	No	No	Yes	No	Yes	No	No	78	113	96	14	37.5556	3	1	46	8	1	8.4	11.2	31.7	0.7	1.17	12.1874	9	107	26	139	3.6	106	95	842	No	ICU_discharge	1.82183	No	No	30	0	15	0
1653	35818483	34.291	SICU	59	Female	Unknown	Others	NO_EMERGENCY	No	Yes	No	Yes	No	Yes	No	No	105	117	70	16	36.5556	5	2	22	15	3	14.2	10.5	33.1	0.8	1.2	13.4	12	130	23	141	3.5	107	99	1680	No	ICU_discharge	34.291	No	No	30	0	15	0
1654	34736434	34.5405	SICU	50	Male	Unknown	Others	NO_EMERGENCY	No	Yes	No	Yes	No	Yes	No	No	104	105	71	19	37.1667	6	3	20	14	3	13.6	14.4	43.5	0.9	1.2	12.5	9	137	22	143	4.3	108	95	1040	No	ICU_discharge	34.5405	Yes	No	30	0	15	0
1655	39054288	21.1957	Others	64	Male	White	Others	NO_EMERGENCY	No	Yes	No	Yes	No	Yes	Yes	No	81	132	75	18.006	35.5	11	3	44	15	3	5.9	7.1	21	3.8	1.8	20.1	30	79	19	137	3.9	110	100	748	No	ICU_discharge	21.1957	Yes	Yes	30	0	15	0
1656	33251090	17.6699	SICU	56	Female	White	Others	NO_EMERGENCY	No	Yes	No	No	No	Yes	No	No	97	125	64	18.586	36.6111	3	3	22	13	1	10.3	11	32.7	0.6	1	11	8	180	22	135	3.7	102	100	1415	No	ICU_discharge	17.6699	Yes	Yes	30	0	15	0
1657	31574162	18.6035	Others	86	Female	Black	Others	NO_EMERGENCY	No	Yes	No	No	No	No	No	No	92	154	62	29	36.7778	5	2	30	14	6	11.2	10.4	32.1	1.3	1.1	12.1	25	160	23	138	3.9	100	97	800	Yes	ICU_discharge	18.6035	No	No	30	0	15	0
1658	39864696	2.46514	Others	50	Male	White	Others	NO_EMERGENCY	No	No	No	Yes	No	No	No	No	81	140	71	13	36.5556	2	2	16	14	1	7.7	13.6	42.2	1.2	1.1	12.2	12	117	21	145	4.2	107	95	1668.03	No	ICU_discharge	2.46514	No	No	30	0	15	0
1659	31456219	1.89971	SICU	84	Male	White	Medicare	NO_EMERGENCY	No	No	No	Yes	No	Yes	No	No	132	109	41	16	37.8333	2	1	32	15	2	13.3	10.6	32	1	1.2	13.5	20	271	22	136	4.4	102	96	750	No	ICU_discharge	1.89971	No	No	30	0	15	0
1660	37719852	3.76087	Others	75	Female	White	Medicare	NO_EMERGENCY	No	No	No	Yes	No	No	No	No	95	126	65	22	37.0556	2	1	28	14	1	12.3	13.1	38	0.6	1.1	12.3	13	144	27	143	3.6	102	98	701	No	ICU_discharge	3.76087	No	No	30	0	15	0
1661	38045797	9.62344	SICU	81	Female	Black	Medicare	NO_EMERGENCY	No	No	No	Yes	No	Yes	Yes	No	105	139	83	15	37.4444	1	2	40	15	2	19.3	9.6	29.7	0.9	1.3	14.7	13	132	20	138	3.5	101	100	1365	No	ICU_discharge	9.62344	No	Yes	10.8674	1	10.8674	1
1662	34444813	4.01551	SICU	53	Male	White	Others	NO_EMERGENCY	No	No	No	No	No	Yes	No	No	80	138	78	9	37.6111	2	2	27	13	1	11.2	13.5	37.5	0.9	1.3	14.7	20	89	28	139	3.8	102	98	1400	No	ICU_re_admission	12.7444	No	No	30	0	15	0
1663	33368978	6.19686	SICU	31	Female	Others	Others	NO_EMERGENCY	No	Yes	No	No	No	Yes	Yes	No	89	112	68	26	37.0556	8	3	46	6	1	14.4	11.1	34.2	0.8	1.1	12.2	10	113	20	140	3.4	109	97	3125	Yes	ICU_death	3.92153	Yes	No	3.92153	1	3.92153	1
1664	32982915	2.13065	SICU	40	Female	White	Others	NO_EMERGENCY	No	No	No	Yes	No	Yes	No	No	97	135	72	22	37.2222	2	2	18	14	1	10.1	11.6	34	0.6	1.1	13.1	9	93	26	140	3.7	107	96	1470	No	ICU_discharge	2.13065	No	No	30	0	15	0
1665	35114459	8.10402	SICU	57	Female	White	Medicare	NO_EMERGENCY	No	Yes	No	Yes	No	Yes	No	No	85	126	52	16	35.8333	5	2	26	9	3	10.6	9.8	28.2	0.4	1.1078	12.596	21	129	27	141	4.1	106	99	890	No	ICU_discharge	8.10402	Yes	Yes	30	0	15	0
1666	35952995	22.4981	SICU	67	Male	Black	Medicare	NO_EMERGENCY	No	Yes	No	Yes	No	Yes	No	No	88	157	95	16	36.3889	5	2	40	11	8	15.4	5.1	15	1.1	1	11	20	116	16	132	3.9	108	100	2136	Yes	ICU_discharge	22.4981	Yes	Yes	23.675	1	15	0
1667	34544034	23.5453	SICU	58	Female	White	Others	NO_EMERGENCY	No	Yes	No	Yes	No	Yes	Yes	No	85	113	89	19.434	36.8333	6	3	37	7	1	11.4	14.5	44.6	0.7	1	11.1	20	125	20	141	3.9	105	99	1945	No	ICU_discharge	23.5453	Yes	No	30	0	15	0
1668	33023609	1.30375	SICU	82	Female	Black	Others	NO_EMERGENCY	No	No	No	Yes	No	Yes	No	No	95	212	88	18.674	37.0556	5	3	67	3	4	14	9.5	27.5	0.9	1.1	12.4	22	160	26	139	2.7	106	98	2175	Yes	ICU_discharge	1.30375	Yes	No	1.66781	1	1.66781	1
1669	33760868	1.68334	Others	56	Male	White	Others	NO_EMERGENCY	No	No	No	Yes	No	No	No	No	64	147	84	16	36.8333	1	1	15	14	1	5	14.3	43.1	1	1	11.3	19	88	24	137	4.1	104	96	1650	No	ICU_discharge	1.68334	No	No	30	0	15	0
1670	36837429	7.37729	Others	78	Female	Black	Others	NO_EMERGENCY	Yes	Yes	No	No	No	Yes	Yes	No	83	167	36	21	36.5	10	3	28	15	7	8.4	9.1	31	1.2	1.1	12.2	23	93	29	146	3.3	103	100	1750	No	ICU_discharge	7.37729	Yes	No	30	0	15	0
1671	37070188	1.09456	SICU	50	Female	White	Others	NO_EMERGENCY	No	No	No	No	No	Yes	No	No	96	155	78	16	37.8889	0	0	24	15	9	11.8	11	32.4	0.7	1	12.4	11	133	21	133	3.7	106	100	3535	No	ICU_re_admission	3.81425	No	No	30	0	15	0
1672	30924053	2.14405	SICU	84	Male	White	Medicare	NO_EMERGENCY	No	No	Yes	Yes	No	Yes	No	No	69	137	89	8	35.9444	6	2	42	8	3	5.3	14.2	41.6	0.9	1.1806	12.3902	22	98	22	136	5.9	104	99	1405	No	ICU_discharge	2.14405	Yes	No	20.358	1	15	0
1673	37888245	4.10348	SICU	83	Male	White	Medicare	NO_EMERGENCY	No	No	No	Yes	No	Yes	No	No	74	161	72	16	36.9444	4	1	32	14	3	8.2	12.2	37	2.2	1.2	13.8	40	110	24	142	4.7	107	93	2020	No	ICU_discharge	4.10348	Yes	No	30	0	15	0
1674	31291591	1.80815	MICU	83	Female	White	Medicare	NO_EMERGENCY	No	No	Yes	No	No	Yes	No	No	102	154	84	23	36.0556	5	2	43	9	1	12.7	8.4	25.8	1.6	1.4	15.6	65	143	16	145	3.9	114	100	2270	Yes	ICU_discharge	1.80815	No	No	6.06597	1	6.06597	1
1675	36013417	2.1812	SICU	85	Female	Unknown	Medicare	NO_EMERGENCY	No	No	Yes	Yes	No	Yes	No	No	67	142	81	16.754	36.4444	4	3	45	11	4	16.4	9.7	30.6	1	1.2	12.6	30	102	21	141	4.6	105	98	1087	No	ICU_discharge	2.1812	No	No	30	0	15	0
1676	31338591	2.62228	SICU	57	Female	White	Others	NO_EMERGENCY	No	No	No	No	No	No	No	No	80	115	59	16	37	2	0	18	14	1	11.6	11.1	32.1	0.4	1	11.1	16	133	22	140	3.2	103	98	1885	No	ICU_discharge	2.62228	No	No	30	0	15	0
1677	39737246	21.558	SICU	41	Male	Others	Others	NO_EMERGENCY	No	Yes	No	Yes	No	Yes	No	No	90	131	117	18.67	38.3333	8	2	13	15	1	11.5	13.6	41.6	1.3	1	12.4	16	123	25	140	3.4	105	100	1940	Yes	ICU_discharge	21.558	Yes	No	30	0	15	0
1678	35343339	8.65559	Others	86	Female	White	Medicare	NO_EMERGENCY	No	Yes	No	Yes	No	Yes	No	No	95	126	63	21	36.7778	2	1	30	15	1	6.7	14.1	43.3	0.7	1	11.3	11	108	25	139	3.9	103	95	825	No	ICU_discharge	8.65559	No	No	30	0	15	0
1679	35086982	1.94707	Others	63	Male	White	Others	NO_EMERGENCY	No	No	No	Yes	No	No	No	No	65	153	85	15	36.9444	0	1	20	15	4	10.2	13.1	37.9	0.8	1.1	11.5	14	107	28	139	4.1	102	95	2935	Yes	ICU_re_admission	1.9859	Yes	No	3.37153	1	3.37153	1
1680	35627364	2.97884	MICU	83	Male	White	Others	NO_EMERGENCY	No	No	Yes	Yes	No	Yes	No	No	51	160	62.828	18	36.9444	7	2	39	12	4	7.7	9.9	28.9	1.4	1.4	15	32	165	29	138	4	99	99	1035	No	ICU_re_admission	7.64067	No	No	17.3026	1	15	0
1681	33168226	15.1268	SICU	63	Male	White	Others	NO_EMERGENCY	No	No	Yes	Yes	No	Yes	No	No	67	180	82	19	37.1667	8	2	20	15	5	12.6	14.9	44.9	1.3	1.1	11.9	16	127	24	141	4.7	106	100	1385	No	ICU_discharge	15.1268	Yes	No	30	0	15	0
1682	37038952	6.4631	MICU	30	Male	White	Others	NO_EMERGENCY	No	No	No	No	No	Yes	Yes	No	130	133	84	23.058	37.3247	4	2	27	15	3	18.2	13.1	37.1	1.3	1.3	14.1	27	102	19	131	3	99	99	4280	No	ICU_re_admission	33.3342	Yes	No	30	0	15	0
1683	33628856	1.94889	SICU	45	Male	White	Others	NO_EMERGENCY	No	No	No	No	No	Yes	No	No	65	153	79	16.338	36.6667	7	1	29	15	7	8.2	10	31.1	2.6	1.3	14.4	13	178	31	140	4	96	99	216	No	ICU_discharge	1.94889	No	No	2.21042	1	2.21042	1
1684	34415146	14.3124	SICU	66	Female	Unknown	Others	NO_EMERGENCY	No	Yes	No	No	No	Yes	Yes	No	67	205	98	15	36.5556	7	3	30	15	3	14.9	11.7	34.7	0.6	1.2	12.5	9	172	20	142	3.2	101	100	3005	Yes	ICU_re_admission	16.6229	No	Yes	30	0	15	0
1685	33982123	2.41587	SICU	76	Male	White	Medicare	NO_EMERGENCY	No	No	Yes	Yes	No	Yes	No	No	80	153	103	19	36.5556	7	2	27	11	3	4.3	13.4	42.4	1.1	1.6	17.9	18	606	26	136	3.4	101	100	4682	No	ICU_re_admission	3.64568	No	Yes	30	0	15	0
1686	35232257	1.95854	SICU	73	Female	Unknown	Medicare	NO_EMERGENCY	No	No	Yes	Yes	No	No	No	No	83	133	76	15	37	5	2	26	12	3	7.4	12.8	40.1	0.7	1.3	14.1	15	150	24	143	4.1	105	100	2380	No	ICU_discharge	1.95854	No	No	30	0	15	0
1687	32063560	1.89317	SICU	52	Male	White	Medicare	NO_EMERGENCY	No	No	No	Yes	No	No	No	No	103	163	73	21	36.7778	4	1	27	14	3	6.7	14.6	40.3	0.7	1.186	11.8936	12	112	18	140	3.5	112	96	400	No	ICU_discharge	1.89317	No	No	30	0	15	0
1688	38940361	2.81553	SICU	42	Male	Unknown	Medicare	NO_EMERGENCY	No	No	No	Yes	No	Yes	No	No	62	169	78	25	37.4444	5	1	27	15	5	16.2	13.5	37.8	2	1.1	12.7	30	342	23	139	4.8	104	100	1282	No	ICU_discharge	2.81553	No	No	3.21458	1	3.21458	1
1689	31185256	15.0413	SICU	74	Male	Black	Others	NO_EMERGENCY	Yes	Yes	No	Yes	No	Yes	No	No	50	167	69	16	36.8889	4	2	34	13	6	5.9	12.6	39.7	1	1.5	15.8	16	122	24	142	3.9	105	94	2180	Yes	ICU_discharge	15.0413	No	No	30	0	15	0
1690	32866061	1.40906	SICU	53	Female	Unknown	Medicare	NO_EMERGENCY	No	No	No	Yes	No	Yes	No	No	74	147	99	18	37.5556	4	2	24	15	3	13.7	10.7	30.6	1.7	1.2	13.4	32	120	20	130	2.6	97	99	3535	Yes	ICU_discharge	1.40906	No	No	2.24444	1	2.24444	1
1691	36436132	3.27354	SICU	77	Male	White	Medicare	NO_EMERGENCY	No	No	No	No	No	No	No	No	66	143	91	12	36.7778	2	1	29	13	1	7.4	14.9	44.5	1.1	1.3	14.2	14	128	26	138	4.1	101	97	1180	No	ICU_discharge	3.27354	No	No	30	0	15	0
1692	35500592	6.71744	SICU	68	Female	Black	Others	NO_EMERGENCY	No	Yes	No	Yes	No	Yes	Yes	No	94	138	61	17	37.3333	8	2	57	3	13	3.1	8.1	23.2	1.1	1.1	13.1	10	98	26	137	3.7	99	100	2415	No	ICU_discharge	6.71744	Yes	Yes	7.18506	1	7.18506	1
1693	36150172	1.18884	Others	61	Male	White	Others	NO_EMERGENCY	No	No	No	Yes	Yes	No	No	No	74	91	51	22	37.3889	5	2	46	14	4	6.8	11.2	31.3	0.8	1	10.7	10	162	24	133	4.4	94	99	300	No	ICU_discharge	1.18884	No	No	30	0	15	0
1694	30327931	1.43743	SICU	72	Female	White	Medicare	NO_EMERGENCY	No	No	No	Yes	No	Yes	No	No	72	161	81	19	36.4444	3	1	40	15	1	9.9	11.3	35	2.3	1.1	13.4	46	128	24	142	5.2	108	99	2125	No	ICU_discharge	1.43743	No	No	30	0	15	0
1695	35313204	7.32993	SICU	75	Male	Others	Medicare	NO_EMERGENCY	Yes	No	Yes	No	No	Yes	Yes	Yes	73	133	78	15	36.2222	10	2	58	15	7	2.4	4.1	14.1	2.1	2	21.5	14	57	13	136	2	123	100	110	No	ICU_discharge	7.32993	No	No	30	0	15	0
1696	39596333	4.28821	Others	61	Male	Unknown	Others	NO_EMERGENCY	No	No	No	Yes	Yes	No	No	No	115	153	89	15	37.1667	2	2	23	12	5	7.8	12.8	36.4	0.6	1.1	11.6	16	115	23	140	4.3	103	99	1250	No	ICU_discharge	4.28821	No	No	30	0	15	0
1697	34422690	4.06481	Others	50	Male	White	Others	NO_EMERGENCY	No	No	No	Yes	No	No	No	No	92	159	82	30	38.5	1	1	18	15	2	10.5	9.9	29.8	0.7	1.4	15.2	9	142	23	136	3.7	100	92	3050	No	ICU_re_admission	8.09828	No	No	30	0	15	0
1698	36580188	4.59613	SICU	73	Male	White	Medicare	NO_EMERGENCY	No	No	Yes	Yes	No	Yes	No	No	71	129	74	17	36.3333	2	1	23	14	3	7.9	10.5	31.6	1	1.8	20.1	12	129	26	137	3.4	100	96	1625	No	ICU_discharge	4.59613	Yes	Yes	30	0	15	0
1699	30733137	2.66616	SICU	82	Male	White	Medicare	NO_EMERGENCY	Yes	No	Yes	No	No	No	No	No	70	146	71	8	36.6111	3	1	28	15	2	7.5	12.9	38.2	0.9	1.6	17	19	97	27	141	3.4	105	97	1400	No	ICU_discharge	2.66616	No	No	30	0	15	0
1700	31774068	3.08245	SICU	55	Male	White	Others	NO_EMERGENCY	No	No	No	No	Yes	Yes	No	No	96	121	70	20	37	5	3	39	8	5	17.1	12.5	36.3	1.1	1.3	14.4	10	199	23	140	3.6	106	99	2540	Yes	ICU_discharge	3.08245	Yes	No	30	0	15	0
1701	32300700	7.20252	SICU	67	Male	White	Medicare	NO_EMERGENCY	Yes	Yes	Yes	Yes	No	Yes	Yes	No	72	163	95	17	38.1111	5	3	55	3	4	9.8	12	37.6	0.8	1.2	12.9	25	123	30	146	3.5	109	99	2015	No	ICU_re_admission	14.8942	Yes	No	30	0	15	0
1702	32214216	3.80646	SICU	53	Male	Others	Others	NO_EMERGENCY	No	No	No	Yes	No	Yes	No	No	100	168	97	21	37.7778	6	3	29	9	3	14.2	14.4	43.3	2.3	1.1662	12.1436	18	132	26	143	4	103	100	1998	No	ICU_discharge	3.80646	Yes	No	30	0	15	0
1703	30272545	2.29462	SICU	75	Female	Unknown	Others	NO_EMERGENCY	No	No	No	Yes	No	Yes	No	No	102	92	66	19.268	36.6111	2	2	34	15	4	4.2	7.2	23.6	0.6	1.167	12.1302	14	142	19	126	3.8	98	100	1455	No	ICU_death	2.18698	No	Yes	2.18698	1	2.18698	1
1704	37392165	1.72038	SICU	75	Male	Unknown	Others	NO_EMERGENCY	No	No	No	Yes	No	Yes	No	No	80	122	75	12	37.1667	2	2	35	13	3	18.4	16.4	49.1	1.1	1.1	13.1	32	136	30	142	3.9	103	99	1445	No	ICU_discharge	1.72038	Yes	No	30	0	15	0
1705	34429852	17.2368	SICU	37	Female	White	Others	NO_EMERGENCY	No	Yes	No	No	No	Yes	No	No	85	117	67	20	37.1111	6	3	17	15	3	12.8	12.9	38.1	0.9	1.1	11.9	13	114	25	141	3.9	102	98	780	Yes	ICU_discharge	17.2368	No	No	30	0	15	0
1706	35596469	1.80109	MICU	80	Female	White	Medicare	NO_EMERGENCY	Yes	No	Yes	Yes	No	Yes	No	No	67	178	88	22	37.8333	3	2	31	12	3	9.3	11	33.3	0.8	1.171	12.1958	16	105	28	141	3.9	105	95	1645	No	ICU_discharge	1.80109	No	No	30	0	15	0
1707	32309453	3.39499	SICU	72	Female	White	Medicare	NO_EMERGENCY	No	No	No	Yes	No	Yes	No	No	58	167	106	16	36.8889	4	1	30	9	4	9	10.3	31.4	0.6	1.157	12.2562	11	133	26	135	3.9	103	100	2067	No	ICU_discharge	3.39499	No	No	30	0	15	0
1708	33600105	2.00613	MICU	55	Female	Black	Others	NO_EMERGENCY	No	No	No	Yes	Yes	Yes	No	No	69	194	85	14	36.3889	5	1	26	14	3	4.7	11.9	37.9	0.5	1	11.2	27	117	22	140	4.3	110	98	1140	No	ICU_discharge	2.00613	Yes	No	30	0	15	0
1709	39957207	3.7145	SICU	73	Male	Others	Others	NO_EMERGENCY	No	No	No	No	No	Yes	No	No	71	120	70	12	37.2778	4	3	33	12	1	7.8	13.1	37.2	0.9	1.2	12.7	15	128	26	136	3.7	98	94	1450	No	ICU_discharge	3.7145	No	No	30	0	15	0
1710	39658107	3.0692	MICU	59	Male	White	Others	NO_EMERGENCY	Yes	No	Yes	Yes	No	Yes	No	No	71	151	91	22	37.3333	3	2	22	9	6	11.9	15.6	46.7	1	1.4	14.9	19	139	30	140	4.3	101	96	3435	No	ICU_discharge	3.0692	Yes	No	30	0	15	0
1711	38711652	1.72383	MICU	81	Female	White	Medicare	NO_EMERGENCY	No	No	No	Yes	Yes	No	No	No	67	144	63	14	36.5556	3	2	33	13	3	8	12.7	38.9	0.6	0.9	9.4	24	108	27	133	4.3	97	99	1650	No	ICU_discharge	1.72383	No	No	16.9764	1	15	0
1712	32851030	3.17286	SICU	60	Female	White	Medicare	NO_EMERGENCY	Yes	No	Yes	Yes	No	Yes	No	No	65	126	70	18	36.7222	5	3	30	13	3	9.4	10.7	36.9	0.5	1.3	13.9	7	82	28	143	3.4	107	97	2261.2	No	ICU_re_admission	6.09409	Yes	No	30	0	15	0
1713	31837515	21.1445	SICU	77	Male	Black	Others	NO_EMERGENCY	No	Yes	No	Yes	No	Yes	No	No	89	148	73.58	15	37	3	3	55	15	8	6	10.9	34.9	0.6	1.2	13.4	7	92	24	149	3.4	114	100	3975	No	ICU_discharge	21.1445	No	No	30	0	15	0
1714	39648370	2.28177	SICU	83	Male	White	Medicare	NO_EMERGENCY	Yes	No	No	Yes	No	Yes	No	No	96	136	53	21	37.0556	7	2	42	11	6	11	11.9	35.8	2.1	1.1	12	61	91	19	141	4.6	104	90	815	No	ICU_discharge	2.28177	No	No	30	0	15	0
1715	33505229	2.66047	SICU	62	Male	Black	Others	NO_EMERGENCY	No	No	No	Yes	No	No	No	No	86	138	94	16	37.0556	3	1	29	15	1	11.7	14.6	43.5	0.8	1.1	11.5	14	121	25	142	4.2	103	93	400	No	ICU_discharge	2.66047	No	No	30	0	15	0
1716	31583592	4.2105	SICU	70	Female	White	Others	NO_EMERGENCY	No	No	No	No	No	No	Yes	No	67	142	49	17	37	2	2	40	13	1	20.8	9.4	25.9	0.4	1.1712	12.0202	14	110	18	135	3.6	108	96	970	No	ICU_discharge	4.2105	Yes	No	30	0	15	0
1717	33405962	2.03918	SICU	73	Male	White	Others	NO_EMERGENCY	No	No	Yes	Yes	No	Yes	No	No	115	214	87	19.472	37.2778	4	2	57	4	4	12.1	11.1	32	0.8	1.3	14.4	15	152	26	138	4.1	103	100	2185	Yes	ICU_discharge	2.03918	No	No	2.29931	1	2.29931	1
1718	36928437	9.8333	SICU	60	Female	Others	Others	NO_EMERGENCY	No	Yes	No	Yes	No	Yes	No	No	76	122	58	16	36.1667	5	3	30	15	4	10.7	11.9	35.9	0.4	1.1	12.8	11	149	29	139	3.1	105	100	3920	No	ICU_discharge	9.8333	Yes	No	30	0	15	0
1719	34122819	5.76578	SICU	67	Male	Black	Others	NO_EMERGENCY	No	No	No	Yes	No	Yes	No	No	83	101	85	18	37.2778	6	3	26	15	3	6.3	11.7	35.6	0.8	1.4	14.8	11	99	28	146	3.2	108	100	1815	Yes	ICU_discharge	5.76578	No	No	30	0	15	0
1720	32472664	10.0872	SICU	39	Female	White	Others	NO_EMERGENCY	No	Yes	No	Yes	No	Yes	Yes	No	82	142	82	20	37.5	5	1	23	9	1	12.6	11.6	32.8	0.6	1.1	13.4	10	132	29	137	4.2	101	100	2975	Yes	ICU_re_admission	10.0956	Yes	No	30	0	15	0
1721	31276290	4.71559	SICU	74	Female	Unknown	Medicare	NO_EMERGENCY	No	No	No	No	No	Yes	No	Yes	89	111	66	22	36.5	8	2	38	15	6	5.7	9.2	28.9	6.4	1	10.5	37	89	25	135	3.6	97	100	146	No	ICU_discharge	4.71559	Yes	No	30	0	15	0
1722	37519483	3.7756	SICU	62	Male	Others	Others	NO_EMERGENCY	Yes	Yes	No	Yes	No	Yes	No	No	65	118	72	16	36.3889	7	2	36	6	4	9.9	13.1	38.6	1.1	1.2	13.1	24	137	25	138	3.9	100	100	3365	Yes	ICU_discharge	3.7756	No	No	3.80694	1	3.80694	1
1723	32397999	3.12918	Others	68	Male	White	Medicare	NO_EMERGENCY	No	No	No	Yes	Yes	No	No	No	91	140	80	21	36.8333	1	1	29	14	9	6.7	13.2	40.3	0.9	1.1	12	14	149	23	142	4	104	95	1138.76	No	ICU_discharge	3.12918	No	No	24.0517	1	15	0
1724	38914408	2.86637	Others	68	Male	White	Others	NO_EMERGENCY	No	No	No	Yes	No	No	No	No	57	146	77	21	36.8889	1	1	33	15	7	7.1	9.2	30.7	1.1	1.3	13.7	18	70	21	142	3.5	105	94	550	No	ICU_discharge	2.86637	No	No	30	0	15	0
1725	39844060	1.73596	SICU	82	Male	White	Medicare	NO_EMERGENCY	No	No	Yes	Yes	No	Yes	No	No	91.386	139	96	16	37.2222	2	2	59	15	3	22.1	14.4	48.5	1	1.1	11.4	15	260	21	153	5.9	114	95	2880	No	ICU_discharge	1.73596	No	No	1.95903	1	1.95903	1
1726	31986386	1.65461	SICU	88	Male	White	Others	NO_EMERGENCY	Yes	No	No	No	Yes	Yes	No	No	105	126	61	18	36.3889	12	3	69	8	9	19	7.2	22.3	1.5	1.5	15.9	33	108	24	142	4.1	106	99	100	No	ICU_discharge	1.65461	No	Yes	1.98542	1	1.98542	1
1727	38390594	2.87395	SICU	66	Male	White	Medicare	NO_EMERGENCY	No	No	No	Yes	No	Yes	Yes	No	116	165	90	23	36.5556	10	3	42	15	1	11.9	11.2	34	1.2	1.1	12.4	17	140	17	136	4.2	108	97	2130	No	ICU_discharge	2.87395	Yes	No	3.50476	1	3.50476	1
1728	36652773	2.86368	SICU	66	Male	White	Others	NO_EMERGENCY	No	No	No	No	No	Yes	No	No	67	132	62	14	38.1111	1	1	31	14	8	6.3	14.3	38.5	0.9	1.1	12.8	14	155	23	128	3.9	96	92	2475	No	ICU_discharge	2.86368	No	No	30	0	15	0
1729	32750672	1.02384	MICU	46	Female	White	Medicare	NO_EMERGENCY	No	No	No	No	No	Yes	No	No	97	103	59	20	37.7222	5	3	36	7	1	4.5	7.8	23.4	0.7	1.1742	12.1808	18	146	24	145	3	113	100	565	No	ICU_discharge	1.02384	No	No	30	0	15	0
1730	37027767	2.01097	SICU	52	Male	Others	Medicare	NO_EMERGENCY	No	No	No	Yes	No	Yes	No	No	85	155	87	15	35.5	5	3	27	10	5	10.5	13.5	38.6	2	1.1066	12.6436	25	152	27	141	3.9	106	100	1435	No	ICU_discharge	2.01097	No	No	30	0	15	0
1731	37714361	12.4877	SICU	81	Male	White	Medicare	NO_EMERGENCY	Yes	Yes	No	Yes	No	Yes	Yes	No	79	139	65	12	36.5	10	3	38	14	2	8.1	15.5	47	0.9	2	22.1	20	147	22	142	4	106	96	1730	Yes	ICU_discharge	12.4877	No	Yes	13.4146	1	13.4146	1
1732	39810944	1.63854	SICU	80	Female	White	Medicare	NO_EMERGENCY	No	No	Yes	Yes	No	No	No	No	114	137	70	18	37.4444	8	2	44	8	3	13.5	9.3	29	1.2	1.2	13	32	292	20	148	3.9	116	100	1795	No	ICU_discharge	1.63854	No	No	6.03611	1	6.03611	1
1733	34463542	1.11847	Others	50	Male	Others	Others	NO_EMERGENCY	No	No	No	Yes	No	No	No	No	68	119	75	14	37.1111	0	0	19	15	3	7.8	14.4	43.3	0.6	1.1	11.9	8	88	24	143	4	106	98	500	No	ICU_discharge	1.11847	No	No	30	0	15	0
1734	35206882	2.39699	SICU	84	Male	White	Medicare	NO_EMERGENCY	No	No	No	No	No	Yes	Yes	No	77	100	50	15	37.0556	10	3	49	7	3	8.9	11.7	34.6	1.8	1.1884	11.98	24	150	19	137	4.4	107	100	1130	No	ICU_discharge	2.39699	No	No	2.94236	1	2.94236	1
1735	33562905	10.8329	SICU	76	Female	White	Medicare	NO_EMERGENCY	No	No	No	Yes	No	Yes	No	No	75	139	54	21	37	5	2	38	12	3	11.2	15.7	47	0.6	1.1824	12.054	14	100	22	143	4	107	91	2645	No	ICU_re_admission	21.4896	Yes	No	24.225	1	15	0
1736	33599215	2.62177	SICU	78	Female	White	Medicare	NO_EMERGENCY	No	No	Yes	Yes	No	Yes	No	No	124	153	92	24	37.0556	4	2	31	11	4	7.6	14	41.6	0.8	3.1	32.7	22	163	30	144	4.4	105	96	1420	No	ICU_discharge	2.62177	No	No	30	0	15	0
1737	32457509	3.78495	SICU	51	Male	White	Medicare	NO_EMERGENCY	No	No	No	Yes	No	Yes	No	No	73	122	56	16	37.2222	2	2	20	13	2	10.7	14.9	43	1	1.1	12.1	14	108	24	138	4.1	104	96	1380	No	ICU_discharge	3.78495	Yes	No	30	0	15	0
1738	32512038	1.59937	SICU	59	Male	White	Others	NO_EMERGENCY	No	No	No	No	No	No	No	No	77	142	77	21	36.6667	5	3	33	7	1	10.5	14.8	38.6	1.2	1.2	14	11	104	26	140	3.8	105	100	1700	No	ICU_discharge	1.59937	No	No	30	0	15	0
1739	32747259	2.73171	SICU	26	Male	Unknown	Others	NO_EMERGENCY	No	No	No	No	No	Yes	Yes	No	64	149	62	15	36.3889	1	0	15	15	4	8	13.3	40.4	0.9	1.1	12.2	10	110	24	140	4	108	100	4045	No	ICU_discharge	2.73171	Yes	No	30	0	15	0
1740	31648379	3.91999	SICU	52	Male	Others	Others	NO_EMERGENCY	No	No	No	Yes	No	Yes	No	No	104	130	59	18	36.3889	9	2	52	4	2	14.4	11.7	33.4	1.6	1.2	13.6	12	245	25	143	4.2	107	99	3540	No	ICU_discharge	3.91999	No	No	4.22907	1	4.22907	1
1741	38761888	16.6731	SICU	58	Male	Black	Others	NO_EMERGENCY	No	No	No	Yes	No	Yes	No	No	76.722	141.644	76.616	17.012	36.872	3	1	13	14.276	4	7.9	12.1	34.4	1.2	1.1732	12.0994	14	133	27	143	4.1	108	97.99	1797.38	No	ICU_discharge	16.6731	Yes	No	30	0	15	0
1742	34308401	38.7432	SICU	53	Female	Unknown	Others	NO_EMERGENCY	No	Yes	No	No	No	Yes	Yes	No	80	134	82	19.074	36.6111	5	3	29	15	2	21.4	12.7	36.8	0.5	1	11.4	10	125	20	136	3.5	101	100	2165	Yes	ICU_re_admission	38.7486	Yes	Yes	30	0	15	0
1743	30055754	1.6597	SICU	83	Female	White	Medicare	NO_EMERGENCY	No	No	No	Yes	No	Yes	No	No	84	147	60	17	37.2222	3	1	42	10	4	13.2	9.5	26.7	1	1.2	13.7	26	137	19	135	4.5	105	100	1245	No	ICU_discharge	1.6597	No	No	22.1035	1	15	0
1744	35395023	51.6605	SICU	78	Female	Black	Others	NO_EMERGENCY	No	Yes	Yes	No	No	Yes	No	No	73	133	71	17	36.6111	4	2	29	14	4	14.9	8	26.3	1.7	1.2	13.1	33	169	20	149	3.5	114	100	1084	No	ICU_discharge	51.6605	Yes	Yes	30	0	15	0
1745	32602793	2.7577	SICU	70	Male	White	Medicare	NO_EMERGENCY	No	No	Yes	Yes	No	Yes	No	No	93	133	64	19.39	36.6667	1	1	36	14	1	10.9	14.7	40.8	1.1	1.3	14.6	34	141	19	134	4.8	102	98	1350	No	ICU_discharge	2.7577	No	No	30	0	15	0
1746	31194866	1.55971	SICU	64	Male	Others	Others	NO_EMERGENCY	No	No	No	Yes	No	Yes	No	No	61	164	79	16	38.1667	4	2	40	13	3	14.7	11.4	32.6	0.5	1.4	15.5	11	75	18	143	2.4	117	99	3180	No	ICU_discharge	1.55971	Yes	No	30	0	15	0
1747	33276485	6.12398	SICU	74	Female	White	Medicare	NO_EMERGENCY	No	No	No	Yes	No	Yes	No	No	89	206	62	22	37.4444	6	2	38	6	2	14.6	9.1	27	1	1.7	17.9	18	245	25	137	4	99	97	1695	No	ICU_discharge	6.12398	Yes	Yes	30	0	15	0
1748	34698791	8.77841	SICU	29	Female	White	Others	NO_EMERGENCY	No	No	No	No	No	No	No	No	83	104	69	19	37.5	3	3	23	13	1	10.9	13.5	40	1.1	1.1	11.4	12	119	19	141	4.8	109	100	2000	Yes	ICU_discharge	8.77841	Yes	No	30	0	15	0
1749	35936173	2.07139	SICU	85	Female	White	Medicare	NO_EMERGENCY	No	No	No	Yes	No	Yes	No	No	102	148	60	16	36.7778	2	1	27	15	4	18.3	10.5	32.8	1.1	1.1	11.6	17	351	16	137	4.2	96	100	1040	No	ICU_discharge	2.07139	No	Yes	3.07564	1	3.07564	1
1750	34596004	4.7083	SICU	61	Female	Others	Others	NO_EMERGENCY	No	No	No	Yes	No	Yes	No	No	87	154	104	16	38.2222	4	2	32	11	1	7.9	9.2	25.5	1.2	1.2	13.7	23	146	27	139	2.7	98	100	1120	No	ICU_discharge	4.7083	Yes	No	30	0	15	0
1751	34532042	4.10532	SICU	51	Male	Others	Others	NO_EMERGENCY	Yes	No	No	No	No	Yes	No	No	94	103	60	20	37.0556	8	2	44	15	6	9.1	5.2	16	6.7	1	11.3	40	96	21	146	3.6	109	99	40	No	ICU_discharge	4.10532	No	No	4.43056	1	4.43056	1
1752	35533326	1.62056	SICU	54	Male	White	Others	NO_EMERGENCY	No	No	No	No	Yes	Yes	Yes	No	74	129	79	10	36.3333	2	3	34	13	3	7.7	15	43.1	0.7	1	12.2	9	126	29	135	4.5	100	95	2502	Yes	ICU_discharge	1.62056	No	No	30	0	15	0
1753	32363381	1.00348	SICU	75	Male	White	Others	NO_EMERGENCY	No	No	Yes	Yes	No	No	No	No	76	160	64	14	36.8333	2	1	24	15	3	5.8	13.5	41.3	0.7	1.3	13.7	13	103	25	137	4	102	97	3375	No	ICU_discharge	1.00348	No	No	30	0	15	0
1754	32238345	8.9975	SICU	48	Female	Black	Others	NO_EMERGENCY	No	Yes	No	No	Yes	Yes	No	No	84	118	58	16	36.3889	5	3	68	3	8	33.6	11.1	35.1	0.6	1.3	14.5	10	195	19	139	4.4	106	100	2331	Yes	ICU_discharge	8.9975	Yes	No	10.1336	1	10.1336	1
1755	37204544	9.05541	SICU	80	Female	White	Medicare	NO_EMERGENCY	No	No	Yes	Yes	No	Yes	No	No	76	127	61	16	36.2778	2	2	43	13	1	7.5	11.1	32.5	1	1.3	13.6	21	114	23	140	4	98	100	2215	No	ICU_discharge	9.05541	Yes	Yes	30	0	15	0
1756	39726996	3.73814	SICU	78	Male	Unknown	Medicare	NO_EMERGENCY	No	No	No	Yes	No	Yes	No	No	75	147	85	25	36.9444	4	3	42	7	4	9.6	12.9	38.9	0.8	1.2	12.8	17	76	29	142	3.8	103	100	1900	No	ICU_discharge	3.73814	No	No	10.0424	1	10.0424	1
1757	32266080	22.7395	SICU	57	Male	White	Others	NO_EMERGENCY	No	Yes	Yes	Yes	No	Yes	Yes	No	66	137	79	22.85	37.6667	5	2	26	15	4	21.9	15.4	42.6	0.9	1.2	13.6	20	156	22	139	3.8	105	100	1240	Yes	ICU_discharge	22.7395	Yes	No	30	0	15	0
1758	30992627	1.59058	SICU	80	Female	White	Medicare	NO_EMERGENCY	No	No	No	Yes	No	No	No	No	82	136	60	20	37.5556	3	2	34	13	1	8.1	11.4	35.6	1.1	1.1	11.8	14	95	23	137	4.1	105	96	1300	No	ICU_discharge	1.59058	No	No	30	0	15	0
1759	34831796	5.78303	Others	77	Female	White	Medicare	NO_EMERGENCY	No	No	No	Yes	No	No	No	No	79	125	86	17	36.6667	4	2	42	7	5	9.6	13.7	40.5	0.7	1.1	12.1	24	62	15	144	3.5	107	94	655	No	ICU_discharge	5.78303	No	No	8.96123	1	8.96123	1
1760	38417635	17.493	SICU	85	Male	White	Others	NO_EMERGENCY	Yes	No	Yes	Yes	No	Yes	No	No	70	121	60	21	36.9444	4	3	37	9	5	8.5	7.9	26.9	0.8	1.7	18.5	14	93	24	140	4.3	102	96	600	No	ICU_discharge	17.493	No	No	30	0	15	0
1761	34720991	3.89542	SICU	83	Male	White	Others	NO_EMERGENCY	No	No	Yes	No	Yes	Yes	No	No	93	117	55	16	37.9444	1	1	41	15	4	8.4	9.3	29.9	1	1.2	14.3	21	114	20	137	3.9	103	100	559	No	ICU_discharge	3.89542	No	No	8.09185	1	8.09185	1
1762	38698708	10.876	SICU	30	Female	Black	Others	NO_EMERGENCY	No	Yes	No	No	No	Yes	No	No	122	125	66	12	36.5556	7	2	34	14	3	12.5	10.6	32	0.5	1	11.2	3	170	17	139	3.5	105	100	5140	Yes	ICU_discharge	10.876	Yes	Yes	30	0	15	0
1763	31218856	6.57634	SICU	60	Male	White	Medicare	NO_EMERGENCY	No	Yes	No	No	No	Yes	No	No	122	139	79	19.618	36.9444	2	1	27	15	2	11.9	11.6	33.9	1	1.1	12.3	18	253	19	141	3.4	105	100	2505	No	ICU_discharge	6.57634	No	No	7.33125	1	7.33125	1
1764	30879168	10.2362	SICU	62	Female	Unknown	Medicare	NO_EMERGENCY	No	Yes	No	Yes	No	Yes	Yes	No	72	142	71	14	36.7222	3	2	21	15	6	13	10.5	30.9	0.6	1	11.1	12	156	23	134	3.3	99	99	1265	No	ICU_discharge	10.2362	Yes	No	30	0	15	0
1765	30545486	3.72762	MICU	60	Female	Others	Others	NO_EMERGENCY	No	No	No	No	Yes	Yes	Yes	No	99	130	57	23	37.3333	12	3	45	10	8	1.3	10	30.6	0.6	1.2	13.1	11	67	24	140	4	100	96	940	No	ICU_discharge	3.72762	Yes	Yes	11.9396	1	11.9396	1
1766	37008841	14.9706	SICU	60	Female	White	Others	NO_EMERGENCY	No	Yes	No	Yes	No	Yes	No	No	66	141	59	20	37.3333	5	3	37	15	4	11.5	11.4	34.6	0.8	1.4	14.7	15	133	24	145	3.9	106	98	2020	No	ICU_re_admission	20.3531	Yes	No	30	0	15	0
1767	38515357	13.8151	SICU	58	Female	White	Others	NO_EMERGENCY	No	Yes	No	No	No	Yes	Yes	No	70	132	64	14	37.1111	7	2	26	15	1	12	10.7	34.4	0.6	1.1746	12.0418	13	112	26	140	3.6	104	100	1920	No	ICU_re_admission	17.6874	Yes	No	30	0	15	0
1768	31478486	3.18917	Others	81	Female	Black	Medicare	NO_EMERGENCY	No	No	No	No	No	No	No	No	90	144	76	13	36.7222	1	2	33	15	1	4.8	9.3	28.8	0.8	1.1	11.7	14	89	24	142	4.2	103	100	600	No	ICU_discharge	3.18917	No	No	30	0	15	0
1769	38459356	7.04378	SICU	52	Female	White	Others	NO_EMERGENCY	No	No	No	No	Yes	No	No	No	69	145	69	15	36.7778	4	2	25	12	5	13.4	11.6	34.8	0.7	1.1	13.2	9	109	24	141	4.2	105	100	2960	Yes	ICU_discharge	7.04378	Yes	No	30	0	15	0
1770	39593742	6.85615	SICU	28	Male	Black	Others	NO_EMERGENCY	No	No	No	Yes	Yes	Yes	No	No	82	126	68	13	37.7222	6	2	53	3	3	15.2	14.4	43.5	1.4	1.4	15.9	44	155	26	164	3.8	130	97	900	No	ICU_discharge	6.85615	Yes	Yes	30	0	15	0
1771	33470737	12.9971	SICU	50	Male	White	Others	NO_EMERGENCY	No	No	No	Yes	No	Yes	No	No	89	110	77	16	37.1667	3	2	26	15	3	9.8	13.7	40.2	0.6	1	11.2	7	123	24	133	3.6	98	100	2400	No	ICU_discharge	12.9971	Yes	No	14.1181	1	14.1181	1
1772	37523208	2.26144	MICU	70	Male	White	Others	NO_EMERGENCY	No	No	No	Yes	Yes	Yes	Yes	No	83	93	60	20	36.8333	5	3	33	12	3	9.9	13	39.1	0.5	1.184	11.9276	23	146	25	134	3.3	95	100	2300	No	ICU_discharge	2.26144	Yes	No	30	0	15	0
1773	31917782	2.9585	SICU	84	Female	White	Medicare	NO_EMERGENCY	No	No	Yes	Yes	No	Yes	No	No	83	139	78	19	37	3	2	37	8	3	6.1	12.5	37.3	0.8	1.2	12.5	11	86	22	142	4.1	104	97	1682	No	ICU_discharge	2.9585	No	No	30	0	15	0
1774	30448677	3.59419	Others	25	Male	White	Others	NO_EMERGENCY	No	No	No	No	Yes	Yes	No	No	80	165	101	18	36.6667	4	0	24	15	7	9.5	12.6	38.6	10	1.1	11.6	64	109	16	143	4.5	102	96	5965	No	ICU_discharge	3.59419	Yes	No	30	0	15	0
1775	33191040	14.8352	MICU	47	Female	Black	Others	NO_EMERGENCY	No	Yes	No	No	No	Yes	Yes	Yes	75	113	68	18	36.1111	18	2	44	15	4	10.9	8.1	24.9	1.3	1.7	18.5	23	93	24	137	3.3	99	96	275	No	ICU_re_admission	14.8354	No	Yes	30	0	15	0
1776	36044529	2.44641	Others	55	Male	White	Others	NO_EMERGENCY	No	No	No	No	No	Yes	No	No	52	151	78	17	36.7222	0	1	15	15	3	11.5	12.8	39.1	1	1.1	11.4	14	102	21	142	4.5	110	95	1275	No	ICU_discharge	2.44641	No	No	30	0	15	0
1777	31026028	25.7461	SICU	54	Female	White	Others	NO_EMERGENCY	No	Yes	No	No	No	Yes	Yes	No	70	116	66	15	36.8889	6	3	35	10	3	5.1	9.5	29.4	0.6	1	11.2	16	124	20	139	3.9	106	100	2101	Yes	ICU_discharge	25.7461	Yes	Yes	30	0	15	0
1778	38091455	34.4096	SICU	62	Female	Unknown	Medicare	NO_EMERGENCY	No	Yes	No	Yes	No	Yes	Yes	No	71	141	94	19	36.2778	6	2	28	15	1	8.7	12.2	36.7	0.6	1.1	11.6	13	138	27	137	3.3	95	100	2369	Yes	ICU_discharge	34.4096	No	No	30	0	15	0
1779	38923222	16.5797	SICU	19	Female	White	Others	NO_EMERGENCY	No	Yes	No	No	No	Yes	Yes	No	78	109	49	20	36.8889	3	3	28	15	1	11.1	11.2	33.6	0.5	1.2	12.5	9	107	17	140	5.3	109	100	2135	No	ICU_discharge	16.5797	No	No	30	0	15	0
1780	30763370	11.5696	SICU	71	Male	Unknown	Others	NO_EMERGENCY	No	Yes	No	Yes	No	Yes	Yes	No	83	107	53	26	38.1667	5	2	32	15	2	11.6	12.7	39.2	1.1	1.3	14.5	25	188	21	142	4.5	109	98	1570	No	ICU_discharge	11.5696	Yes	No	30	0	15	0
1781	32815361	3.61679	MICU	66	Male	White	Medicare	NO_EMERGENCY	No	No	No	No	No	Yes	No	No	81	164	85	22	36.8889	6	3	35	15	4	13.5	14.4	46	1.6	1.1	12.4	44	134	20	141	4.9	107	96	1085	No	ICU_discharge	3.61679	No	No	30	0	15	0
1782	37961196	21.5625	SICU	87	Male	White	Others	NO_EMERGENCY	No	Yes	No	Yes	No	Yes	Yes	Yes	61	126	82	15	36.3889	6	3	45	8	3	5.9	11.6	33.3	0.9	1.2	12.6	26	131	22	137	3.7	102	100	1158	No	ICU_discharge	21.5625	Yes	Yes	30	0	15	0
1783	32497127	16.7829	SICU	74	Male	White	Medicare	NO_EMERGENCY	No	Yes	No	Yes	No	Yes	Yes	No	82	126	68	10	37.3333	7	2	34	15	5	15.4	13.1	38.5	1	1.2	13.7	22	130	28	136	4.2	101	98	1375	No	ICU_discharge	16.7829	Yes	No	30	0	15	0
1784	32223099	7.83226	SICU	69	Male	White	Medicare	NO_EMERGENCY	No	No	Yes	Yes	No	Yes	No	No	83	138	74	16	36.6667	2	2	20	14	1	13.3	11.7	33.1	0.9	1.1	13.2	16	224	25	136	3.8	101	96	5150	Yes	ICU_discharge	7.83226	Yes	Yes	30	0	15	0
1785	32655950	8.0084	SICU	34	Male	White	Medicare	NO_EMERGENCY	No	No	No	Yes	No	Yes	Yes	No	82	140	82	22	36.6111	7	2	30	14	3	30.4	12.8	40.8	0.8	1.4	15.3	8	142	17	139	3.2	106	100	4720	No	ICU_discharge	8.0084	No	No	30	0	15	0
1786	34270270	9.00039	SICU	70	Female	Unknown	Others	NO_EMERGENCY	No	No	No	Yes	No	Yes	No	No	71	150	85	14	36.3333	8	3	55	9	3	11.2	10.9	33.3	3.4	1	10.9	39	159	15	142	3.5	104	98	2310	No	ICU_death	8.97809	No	No	8.97809	1	8.97809	1
1787	32009913	1.8063	SICU	79	Male	White	Medicare	NO_EMERGENCY	No	No	Yes	Yes	No	Yes	No	No	87	158	103	21	37.0556	3	1	31	10	6	4.8	11.8	34	0.9	1.5	15.9	21	126	24	137	4	104	96	1050	No	ICU_discharge	1.8063	Yes	No	30	0	15	0
1788	37167709	2.11789	SICU	53	Male	Others	Others	NO_EMERGENCY	No	No	No	No	No	Yes	Yes	Yes	116	120	51	10	36.6667	14	2	61	15	4	23.5	9	27.4	1.1	2.4	24.6	30	128	26	123	4.9	90	100	1122	Yes	ICU_discharge	2.11789	No	Yes	2.43125	1	2.43125	1
1789	35649199	1.7252	SICU	73	Male	White	Medicare	NO_EMERGENCY	Yes	No	No	Yes	No	Yes	No	No	83	153	85	12	37.0556	4	2	39	8	4	8.5	7.8	25	1	1.4	15.6	10	107	26	138	2.9	101	98	2850	No	ICU_re_admission	5.06569	Yes	No	12.1096	1	12.1096	1
1790	37629799	4.23082	Others	79	Male	Others	Others	NO_EMERGENCY	No	No	No	Yes	No	Yes	No	No	68	144	68	16	36.8333	1	0	25	15	2	10.1	14.6	45.6	1.2	1.1	11.7	16	217	27	143	4	103	97	1450	No	ICU_discharge	4.23082	No	No	30	0	15	0
[truncated: 1,032 more rows]
[truncated: 5 more columns]
