# Supplementary material for: Predictive value of admission red cell distribution width-to-platelet ratio for 30-day death in patients with spontaneous intracerebral hemorrhage: an analysis of the MIMIC database
Source: Front Neurol. 2023 Oct 18;14:1221335. doi: 10.3389/fneur.2023.1221335 (PMC10618669; doi:10.3389/fneur.2023.1221335)
Supplement: Supplementary file 3 [file Data_Sheet_2.CSV]

Icustay_id	Los	First_careunit	Age	Gender	Ethnicity	Insurance	Admission_type	Congestive_heart_failure	Sepsis	Atrial_fibrillation	Hypertension	Malignant_cancer	Ventilation	Vasopressor	Rrt	Heart_rate	Systolic	Diastolic	Respiratory_rate	Temperature	Sofa	qsofa	Sapsii	GCS	Charlson_comorbidity_index	WBC	Hemoglobin	Hematocrit	Creatinine	INR	PT	BUN	Glucose	Bicarbonate	Sodium	Potassium	Chloride	SPO2	Urine_output	Mannitol	ICU_status	ICU_follow_time	Anticoagulation	blood_transfusion	Time30	Expire_flag30	Time15	Expire_flag15	RPR
220597	5.3231	MICU	41.79	Male	Unknown	Others	EMERGENCY	Yes	Yes	No	Yes	No	Yes	Yes	No	85	203	106	14	35.50000085	5	0	31	15	3	13.7	12.9	37.4	1.4	1.117	12.2656	17	178	26	138	2.9	103	99	887	Yes	ICU_discharge	5.3231	No	No	5.45275463	1	5.45275463	1	0.055421687
222874	1.5137	SICU	85.06	Male	White	Medicare	EMERGENCY	No	No	No	Yes	Yes	No	No	No	65	122	66	17	35.27780151	4	1	43	9	7	6.6	11.5	34.8	0.8	1.1	12.8	16	133	20	127	3.8	96	99	1858	No	ICU_discharge	1.5137	No	No	3.214039352	1	3.214039352	1	0.043870968
212246	3.0237	SICU	60.33	Female	Unknown	Private	EMERGENCY	No	No	No	Yes	Yes	No	No	No	44	157	45	15	36.27777947	4	2	36	12	10	11.3	8.8	26.5	0.3	1.2	13.6	7	91	22	139	4.5	110	97	2967	No	ICU_discharge	3.0237	No	No	20.2647338	1	15	0	0.04313099
244420	9.5551	MICU	57.97	Male	Others	Private	EMERGENCY	No	No	No	Yes	No	Yes	Yes	No	76	123	57	20	35.94440079	2	2	21	15	4	8.9	10	30.7	0.7	1.3	13.8	8	122	24	140	3.8	108	100	3135	Yes	ICU_discharge	9.5551	No	Yes	30	0	15	0	0.107751938
260104	6.1601	MICU	76.38	Female	White	Medicare	EMERGENCY	No	Yes	No	Yes	No	Yes	No	No	60	142	64	14	36.4999983	5	2	45	10	7	12.1	9.8	29.7	0.9	1.1	12.9	23	131	23	142	3.5	112	100	610	No	ICU_discharge	6.1601	No	No	30	0	15	0	0.062068966
228106	2.1097	SICU	67.79	Female	White	Medicare	EMERGENCY	No	No	No	No	No	No	No	No	90	173	76	21	35.77777863	3	3	30	11	5	15.9	10.5	30.5	0.8	1.2	12.9	6	127	24	134	3.9	103	99	1755	No	ICU_discharge	2.1097	No	No	30	0	15	0	0.049146758
209737	11.9479	MICU	50.49	Male	White	Private	EMERGENCY	Yes	No	No	Yes	No	Yes	Yes	Yes	122	89	66	19	37.27777778	11	2	59	15	7	18.5	8.1	26.2	2.3	1.1	13	65	204	16	138	4.9	109	92	260	Yes	ICU_discharge	11.9479	No	Yes	12.12008102	1	12.12008102	1	0.05542522
233424	3.0832	SICU	64.02	Male	Unknown	Medicare	EMERGENCY	No	No	No	Yes	No	Yes	No	No	87	118	69	20	36.83330154	3	1	30	15	5	12.2	15.6	43.4	0.9	1.1012	12.8562	13	136	23	137	4.2	105	100	1970	Yes	ICU_discharge	3.0832	No	No	3.115509259	1	3.115509259	1	0.071052632
223445	3.3545	SICU	84.15	Female	White	Medicare	EMERGENCY	No	No	No	No	No	Yes	No	No	75	125	52	12	36.83333503	4	3	49	7	5	8.6	8.9	25.2	0.6	1.2	13.7	13	101	24	145	3.5	108	61	1425	No	ICU_re_admission	7.946886574	No	Yes	30	0	15	0	0.066190476
216266	1.5633	MICU	61.38	Male	White	Private	EMERGENCY	No	No	Yes	Yes	No	No	No	No	88	165.096	112	28	36.38888889	2	1	26	14	4	9.6	12	33.7	1.1	1	12.8	17	118	27	142	3.3	103	100	800	No	ICU_discharge	1.5633	No	Yes	30	0	15	0	0.067123288
232436	2.2019	MICU	83.89	Female	White	Medicare	EMERGENCY	No	No	No	Yes	No	Yes	No	No	56	137	89	12	36.11109924	1	0	26	15	5	8	13.6	41.2	0.7	1.108	12.6752	13	165	20	141	3.7	107	100	1685	No	ICU_discharge	2.2019	No	No	4.268333333	1	4.268333333	1	0.058441558
228181	5.253	MICU	75.32	Male	Unknown	Medicare	EMERGENCY	No	Yes	No	Yes	No	Yes	Yes	No	50	128	47	10	36.83333503	4	2	49	15	5	15.6	9	27.2	0.9	1.5	15.3	20	226	24	137	4	103	98	3240	Yes	ICU_discharge	5.253	No	Yes	6.220578704	1	6.220578704	1	0.060515021
212058	1.288	SICU	80	Female	White	Medicare	EMERGENCY	Yes	No	Yes	No	No	No	No	No	84	110	48	19	35.72222392	2	1	35	15	8	7.9	10	30.7	1.4	1.4	16	21	105	28	141	4.3	103	93	1740	No	ICU_discharge	1.288	No	No	30	0	15	0	0.059915612
232401	4.2898	MICU	83.93	Female	White	Medicare	EMERGENCY	No	No	No	No	No	No	No	No	96	149	79	20	36.61111196	7	2	44	11	11	14.9	8.9	25	0.8	1.3	14.2	53	84	26	141	4.1	109	100	1399.282	No	ICU_discharge	4.2898	No	Yes	28.36829861	1	15	0	0.186065574
205643	1.2166	SICU	64.3	Male	White	Private	EMERGENCY	No	No	No	No	No	No	No	No	75	125	66	21	36.27777947	2	0	31	14	10	7.9	9.8	26.6	0.6	1.2	13.9	10	181	27	134	3.2	95	99	3665	No	ICU_discharge	1.2166	No	Yes	30	0	15	0	0.072864322
213435	23.2853	SICU	64.74	Male	Black	Others	EMERGENCY	No	Yes	No	Yes	No	Yes	Yes	No	54	145	67	14	35.66666497	3	0	34	15	8	8.8	9.4	26.3	2.2	1.1	13.1	39	165	22	132	4.1	101	100	1870	No	ICU_discharge	23.2853	No	Yes	30	0	15	0	0.053020134
246324	1.2874	SICU	57.24	Female	White	Private	NO_EMERGENCY	No	No	No	No	No	No	No	No	58	102	46	11	35.33330154	1	1	14	15	4	15.2	10.2	30.5	0.7	1.1148	12.7454	13	107	28	139	4.3	107	98	2095	No	ICU_re_admission	3.149027778	No	No	30	0	15	0	0.057142857
225278	3.735	MICU	62.79	Male	Others	Private	EMERGENCY	No	No	No	Yes	No	No	No	No	90	159	89	19	36.55559921	1	0	23	14	4	11.1	14.1	40.3	0.9	1.0978	12.6868	14	111	25	139	3.8	103	99	5435	No	ICU_discharge	3.735	No	No	30	0	15	0	0.050204082
202049	3.2655	SICU	28.18	Male	White	Private	EMERGENCY	No	No	No	No	No	No	No	No	60	123	56	13	36.66669846	3	2	24	11	1	12.3	13.6	37.4	0.9	1.2	13.6	13	123	23	138	4.4	107	100	950	No	ICU_discharge	3.2655	No	No	30	0	15	0	0.05
207967	1.1429	SICU	80.37	Male	Others	Medicare	EMERGENCY	No	No	No	Yes	No	No	No	No	53	116	45	20	36.38890076	5	2	43	14	8	6.9	8.7	25.3	1.6	1.2	13.2	33	165	19	142	4.3	114	100	3200	No	ICU_discharge	1.1429	No	No	30	0	15	0	0.114184397
242422	6.7017	SICU	75.06	Female	Unknown	Medicare	EMERGENCY	No	Yes	Yes	Yes	No	Yes	No	No	73	102	53	8	35.27777778	6	2	46	7	7	10.4	10.6	29.7	0.7	1.2	13.2	18	157	26	139	3.7	104	98	1195	No	ICU_discharge	6.7017	No	Yes	30	0	15	0	0.070555556
211635	1.7189	SICU	58.77	Male	Others	Others	EMERGENCY	No	No	No	Yes	No	No	No	No	67	126	66	16	34.77780151	1	2	29	14	9	8.4	12.6	37.3	0.8	1	11.7	18	393	27	140	3.8	104	91	1000	No	ICU_discharge	1.7189	No	No	30	0	15	0	0.0578125
234042	1.6112	SICU	63.61	Male	White	Medicare	EMERGENCY	No	No	Yes	Yes	No	No	No	No	117	179	93	30	36.61111196	0	1	28	15	5	9.6	11.8	34.4	0.7	1.8	16.4	19	141	25	138	3.6	104	94	1875	No	ICU_discharge	1.6112	No	Yes	30	0	15	0	0.042071197
291104	1.0583	MICU	84.66	Female	White	Medicare	EMERGENCY	Yes	No	Yes	Yes	No	No	No	No	84	136	63	17	36.5	2	1	36	13	7	8.4	9.3	29.1	1.3	1.2	13.5	29	117	22	143	4.3	111	100	1540	Yes	ICU_discharge	1.0583	No	No	13.16895833	1	13.16895833	1	0.071052632
251136	7.6326	Others	84.86	Female	Unknown	Medicare	EMERGENCY	No	No	No	Yes	No	Yes	Yes	No	72	176	70	14	38.22219849	1	1	49	15	6	11.4	9.5	28.1	0.9	1.1	12.8	24	264	21	131	3.3	98	99	545	No	ICU_discharge	7.6326	No	No	7.857638889	1	7.857638889	1	0.053094463
266653	5.7968	MICU	47.51	Female	Black	Medicare	EMERGENCY	Yes	No	No	Yes	No	No	Yes	Yes	87	92	58	23	35.22219849	10	2	30	14	10	13.7	11.4	35.6	8.4	1.7	17.9	45	155	17	134	4.6	98	98	1176.864	No	ICU_re_admission	23.11069444	No	No	26.20246528	1	15	0	0.077522936
204179	7.1	SICU	82.46	Female	Unknown	Medicare	NO_EMERGENCY	No	No	Yes	Yes	No	No	No	No	95	117	63	17	36.72222137	2	1	24	14	6	8.1	9.2	27.9	0.7	1.3	13.8	19	158	23	138	4.2	104	100	1555	No	ICU_discharge	7.1	No	No	30	0	15	0	0.13364486
290848	5.8717	SICU	27.23	Male	Unknown	Private	EMERGENCY	No	No	No	No	No	Yes	No	No	62	115	53	14	37.05559921	0	1	17	15	1	15.9	10.5	30.2	0.9	1.4	15.2	12	120	20	142	3.3	108	100	2710	No	ICU_discharge	5.8717	No	No	30	0	15	0	0.064983165
229224	3.3164	MICU	67.81	Male	White	Medicare	EMERGENCY	No	No	No	No	Yes	Yes	No	No	106	122	78	23	36.44440079	6	3	49	7	7	2.8	10.4	28.3	0.5	1.1	12.9	16	183	25	130	3.5	95	100	1795	Yes	ICU_death	3.250659722	No	Yes	3.250659722	1	3.250659722	1	0.305454545
276362	2.3677	SICU	53.34	Female	White	Medicare	EMERGENCY	No	No	No	Yes	No	Yes	No	No	71	204	89	15	35	0	1	26	15	6	11.4	13.8	39.6	0.9	1.1	12.8	31	242	24	130	3.8	96	99	3125	Yes	ICU_discharge	2.3677	No	No	30	0	15	0	0.083798883
237410	1.6628	SICU	21.98	Male	White	Private	EMERGENCY	No	No	No	No	No	Yes	No	No	65	130	70	12	36.27780151	1	1	19	15	3	15.4	12.5	34	0.9	1	12.3	11	199	22	141	3.8	104	100	2575	No	ICU_re_admission	4.886608796	No	Yes	30	0	15	0	0.052118644
292233	3.0138	MICU	56.89	Male	White	Private	EMERGENCY	Yes	No	No	Yes	No	No	No	No	65	108	48	16	37.33330154	13	1	49	6	9	9.9	9.3	27.4	1.8	0.8	11.2	49	157	20	127	5.4	97	99	1764.402	No	ICU_discharge	3.0138	No	Yes	3.744386574	1	3.744386574	1	0.394117647
287606	27.5925	MICU	56.8	Female	White	Others	EMERGENCY	No	No	No	No	No	Yes	No	No	83	136	72	20	35.83330154	1	2	35	15	9	13.1	12.7	37.3	0.6	0.6	10	12	143	31	139	4	99	99	2396	Yes	ICU_discharge	27.5925	No	No	30	0	15	0	0.051272727
254517	1.4024	SICU	59.02	Female	White	Private	EMERGENCY	Yes	No	No	No	No	No	No	No	89	92	41	17	36.22222053	4	2	34	9	10	13.9	9.2	27.9	0.6	1.1	12.7	18	116	26	140	4	103	100	1300	No	ICU_discharge	1.4024	No	No	30	0	15	0	0.029668412
201547	2.3366	SICU	59.67	Female	White	Private	EMERGENCY	No	No	No	No	No	No	No	No	72	148	83	20	38.27780151	5	2	20	15	4	2.2	9.8	27.2	0.6	1.1	12.3	7	268	24	129	4.1	95	97	1800	No	ICU_discharge	2.3366	No	Yes	30	0	15	0	0.245762712
243161	3.623	SICU	75.79	Female	White	Medicare	EMERGENCY	No	Yes	No	Yes	No	Yes	No	No	118	159	75	17	38.83330154	1	0	38	15	5	9.6	12.4	35.2	0.7	1.2	13.7	18	120	25	138	3.1	102	100	3630	Yes	ICU_discharge	3.623	No	No	4.211076389	1	4.211076389	1	0.04765343
260326	2.7926	MICU	82.66	Male	White	Medicare	EMERGENCY	No	No	No	Yes	No	No	No	Yes	72	179	61	22	34.66669846	9	2	62	11	8	7.9	10.2	27.9	8.7	1.106	12.5904	136	100	10	129	4.9	99	67	637	No	ICU_discharge	2.7926	No	No	18.06248843	1	15	0	0.132231405
261790	6.2724	SICU	49.02	Female	Black	Medicare	EMERGENCY	No	No	No	Yes	No	Yes	No	No	85	156	72	16	37.72222222	8	0	41	15	4	10	9.2	28.6	7.7	1.2	13.6	62	102	26	137	4.5	99	100	298	Yes	ICU_discharge	6.2724	No	No	6.618773148	1	6.618773148	1	0.110135135
299838	4.6009	SICU	86.56	Male	White	Medicare	EMERGENCY	No	Yes	No	Yes	No	Yes	No	No	65	161	50	21	35.83330154	1	1	44	15	12	17.7	10.9	32.6	0.6	1.1	12.8	15	204	27	141	4	106	100	1320	No	ICU_discharge	4.6009	No	No	19.92819444	1	15	0	0.064317181
228381	18.7691	SICU	57.83	Male	White	Private	EMERGENCY	No	Yes	No	Yes	No	Yes	Yes	No	91	134	62	19	37.11111281	4	1	35	15	3	17.3	12.5	35.4	1	1.1	12.7	19	171	19	135	4.8	99	100	2165	No	ICU_discharge	18.7691	No	No	30	0	15	0	0.047142857
237302	6.6214	SICU	80.93	Male	White	Medicare	EMERGENCY	Yes	No	Yes	No	No	Yes	No	No	91	150	60	20	36.66669846	5	3	36	10	6	13.6	11.9	34.4	0.9	0.6	9.2	13	176	24	137	3.4	103	97	2145	No	ICU_re_admission	8.342106481	No	Yes	30	0	15	0	0.046864686
264096	1.888	Others	63.67	Female	White	Others	EMERGENCY	No	No	No	Yes	No	No	No	No	80	101	37	18	38.38890076	5	3	47	7	6	4.8	9.3	29.2	0.5	1.1	12.9	11	161	24	139	3.2	106	97	3205	Yes	ICU_discharge	1.888	No	No	30	0	15	0	0.139473684
287516	3.109	MICU	82.46	Male	White	Medicare	EMERGENCY	No	No	No	Yes	No	Yes	No	No	82	188	97	12	38.66666582	1	1	32	15	5	11.4	12.4	36.4	1.1	1.1174	12.7214	23	112	23	143	3.5	109	96	1172	No	ICU_discharge	3.109	No	No	4.231944444	1	4.231944444	1	0.086470588
287396	4.0004	SICU	54.4	Female	White	Private	EMERGENCY	No	No	No	Yes	No	Yes	No	No	93	173	79	13	36.88888974	3	0	21	15	3	10.1	13.3	38.1	0.6	0.9	11.2	16	134	21	137	4.2	103	98	3165	Yes	ICU_discharge	4.0004	No	No	30	0	15	0	0.04532872
278394	3.0738	SICU	89	Female	White	Medicare	EMERGENCY	Yes	No	Yes	Yes	No	No	No	No	65	141	80	28	35	1	1	28	14	6	6.4	11.7	36.3	0.7	1.4	14.7	16	123	27	140	3.6	102	97	2180	No	ICU_discharge	3.0738	No	Yes	30	0	15	0	0.089017341
296721	2.7132	SICU	63.08	Female	White	Private	EMERGENCY	Yes	No	No	Yes	No	Yes	No	No	101	187	85	12	37.72222307	1	1	30	15	6	15.4	10.2	30.2	1.1	1.1262	12.785	14	152	26	139	3.4	101	100	3525	No	ICU_discharge	2.7132	No	Yes	3.494525463	1	3.494525463	1	0.053372434
249088	8.8259	SICU	89	Female	White	Medicare	EMERGENCY	Yes	Yes	No	Yes	No	Yes	No	No	93	126	59	19	36.05559921	1	1	28	15	7	8.6	9.9	27.6	0.8	1.2	14	17	110	24	141	3.9	108	100	546	No	ICU_discharge	8.8259	No	No	9.545833333	1	9.545833333	1	0.090243902
276627	1.8936	MICU	48.86	Female	White	Medicare	EMERGENCY	No	No	No	Yes	No	No	No	No	89	160	87	19	36.72219849	2	1	35	15	8	2.8	9.7	29.7	1.1	1.1	13.2	21	112	24	143	3.4	105	98	1600	No	ICU_discharge	1.8936	No	Yes	30	0	15	0	0.158823529
216989	14.1643	SICU	79.67	Female	White	Medicare	EMERGENCY	Yes	No	Yes	Yes	No	Yes	No	No	68	177	77	16	35.33333249	1	2	45	15	6	10.3	12.2	35	0.4	1.1	12.8	7	138	20	129	3.1	99	100	2660	No	ICU_discharge	14.1643	No	No	30	0	15	0	0.065765766
259528	1.8834	MICU	75.56	Female	White	Medicare	EMERGENCY	No	No	No	Yes	No	No	No	No	73	172	74	20	36.61111196	2	1	28	14	5	7.5	12.4	36.7	0.7	1.3	14.1	12	191	28	134	4.7	99	94	4335	No	ICU_discharge	1.8834	No	Yes	30	0	15	0	0.063829787
227018	5.7792	SICU	67.88	Male	White	Medicare	EMERGENCY	No	Yes	No	Yes	No	Yes	No	No	84	161	75	24	36.77544427	2	2	34	12	6	13.8	13.7	38.4	0.6	1.1	13.5	18	136	26	141	4.3	111	100	4047	No	ICU_discharge	5.7792	No	No	30	0	15	0	0.072375691
249712	9.9991	SICU	39.16	Male	Unknown	Private	EMERGENCY	No	No	No	Yes	No	Yes	No	No	64	169	95	13	36.05559921	2	1	22	15	1	12.7	12.2	34.9	1.4	1.1052	12.5994	27	118	25	137	3.3	103	100	2855	No	ICU_discharge	9.9991	No	No	30	0	15	0	0.054320988
292577	14.8233	MICU	82.76	Male	Black	Medicare	EMERGENCY	Yes	No	No	Yes	No	Yes	Yes	No	122	112	52	20.54	38.55559921	7	2	57	15	6	1.4	10.9	30.6	1.1	1.0996	12.5718	22	218	18	138	3.3	107	98	2805	No	ICU_discharge	14.8233	No	No	30	0	15	0	0.051488095
261997	1.4674	Others	89	Female	White	Medicare	EMERGENCY	No	No	Yes	Yes	No	No	No	No	58	172	45	16	35.61111026	3	2	39	15	7	6.9	11.5	36.2	1.5	1	11.8	29	189	30	140	4.3	102	97	1950	No	ICU_re_admission	11.37265046	No	No	13.82121528	1	13.82121528	1	0.093630573
273444	2.3071	SICU	81.63	Male	White	Medicare	EMERGENCY	No	No	No	Yes	No	No	No	No	57	126	65	10	35.94440079	3	1	26	14	5	5.9	12.7	36.5	1.4	1.2	13.9	22	90	25	137	4.4	104	100	1740	No	ICU_discharge	2.3071	No	No	30	0	15	0	0.100714286
283287	2.7415	MICU	89	Female	White	Medicare	EMERGENCY	No	No	No	Yes	No	Yes	No	No	85	163	49	14	38.77780151	1	2	41	15	5	13.4	11.8	35.2	0.7	1	12.7	15	160	38	141	3.3	96	100	893	No	ICU_discharge	2.7415	No	No	3.108796296	1	3.108796296	1	0.054166667
243167	9.6106	MICU	61.29	Male	White	Private	EMERGENCY	Yes	Yes	Yes	No	No	Yes	No	No	113	93	58	22	36.27780151	11	3	50	13	5	7.6	10.3	30.4	0.8	1.7	16.2	20	121	17	135	3.3	104	92	1959	No	ICU_death	9.542268519	No	Yes	9.542268519	1	9.542268519	1	0.351111111
201382	3.7904	SICU	80.65	Female	White	Medicare	EMERGENCY	No	No	No	Yes	No	Yes	No	No	79	154	79	17	36.99999915	1	2	44	15	5	11.6	12.8	37.5	0.5	1.5	15	33	197	25	138	3.4	103	99	1579	Yes	ICU_discharge	3.7904	No	No	4.431423611	1	4.431423611	1	0.080952381
275028	4.8456	MICU	83.67	Female	White	Medicare	EMERGENCY	Yes	No	Yes	Yes	No	Yes	No	No	50	117	34	16	36.05559921	2	2	31	15	6	10.3	12.3	36.1	0.6	1.1	12.7	20	210	27	138	3.7	106	100	1990	Yes	ICU_discharge	4.8456	No	No	11.06487269	1	11.06487269	1	0.09375
264995	2.0775	SICU	77.37	Female	White	Medicare	EMERGENCY	No	No	No	Yes	No	No	No	No	72	131	55	20	37.16669846	0	1	31	15	6	11.4	12.5	36.6	1.1	1.1	12.5	24	100	26	143	4.3	110	96	2108	No	ICU_discharge	2.0775	No	No	30	0	15	0	0.063716814
298755	8.9967	SICU	56.13	Male	Others	Others	EMERGENCY	Yes	No	No	Yes	No	Yes	No	No	70	130	76	18	36.88888974	3	1	25	15	4	11.5	12.4	35.8	1	1.2	13.6	21	129	20	141	3.5	109	100	1585	Yes	ICU_discharge	8.9967	No	No	30	0	15	0	0.05465587
254376	16.96	SICU	67.79	Female	Unknown	Others	EMERGENCY	No	No	No	Yes	No	Yes	No	No	84	149	61	12	37.61109924	2	1	28	15	4	11.1	9.6	28.3	1	1.1	12.9	18	120	22	134	3.9	99	100	1130	No	ICU_discharge	16.96	No	No	30	0	15	0	0.097887324
252091	1.5257	SICU	54.47	Female	Others	Others	EMERGENCY	No	No	No	Yes	No	Yes	Yes	No	82	113	59	16	37.16669846	3	1	31	15	4	17.7	13.9	39.6	0.9	1.3	14.2	16	221	26	145	3.4	101	100	4540	No	ICU_discharge	1.5257	No	No	1.615509259	1	1.615509259	1	0.041584158
299973	1.1438	SICU	79.22	Male	White	Medicare	EMERGENCY	No	No	No	No	No	Yes	No	No	59	140	73	20	36.55555725	7	2	56	5	5	8.6	9.4	29.1	1	1.2	13.6	21	214	23	136	3.9	98	100	915	No	ICU_discharge	1.1438	No	No	2.868958333	1	2.868958333	1	0.079146919
279021	27.0395	SICU	56.34	Male	White	Private	EMERGENCY	Yes	Yes	Yes	Yes	No	Yes	No	No	77	130	57	20	36.22222053	2	2	18	13	4	10.9	9.9	29.6	0.6	1.4	14.4	6	85	24	137	4.8	101	100	2450	No	ICU_discharge	27.0395	No	No	30	0	15	0	0.030861244
238907	9.3764	SICU	86.38	Male	White	Medicare	EMERGENCY	No	No	No	No	No	Yes	No	No	63	167	58	18	36.77780151	5	1	45	7	6	9.9	9.8	30.1	0.8	1.1	13.1	17	150	27	138	4.4	105	94	500	No	ICU_discharge	9.3764	No	No	30	0	15	0	0.105035971
213875	13.6259	MICU	87.01	Female	White	Medicare	EMERGENCY	Yes	Yes	No	Yes	No	Yes	Yes	No	65	129	30	17	36.55559921	4	2	50	15	8	14.3	10.9	32.6	0.7	1.2	13.2	14	217	16	143	3.5	114	99	2323	Yes	ICU_discharge	13.6259	No	No	30	0	15	0	0.041065831
258878	1.136	MICU	61.6	Male	White	Private	EMERGENCY	No	No	No	Yes	No	No	No	No	66	157	54	15	36.88890076	1	1	31	15	10	9.5	14	39.2	1.2	1.1	12.6	18	188	23	140	4	99	96	4045	No	ICU_discharge	1.136	No	No	30	0	15	0	0.074269006
251423	1.5001	SICU	69.27	Male	White	Medicare	EMERGENCY	No	No	No	Yes	No	No	No	No	64	138	64	11	36.33330154	3	1	28	15	6	6.4	11.6	32	1.2	1.1	13.1	27	243	21	140	3.8	109	98	1300	No	ICU_discharge	1.5001	No	No	30	0	15	0	0.100729927
206862	1.8846	MICU	64	Male	White	Private	EMERGENCY	No	No	No	Yes	No	No	No	No	86	150	82	21	36.83333503	0	1	21	15	4	10.7	14.4	42.4	0.9	1.1	13.1	14	117	26	136	3.5	102	98	2325	No	ICU_discharge	1.8846	No	No	30	0	15	0	0.050190114
277694	6.5063	SICU	60.23	Male	White	Others	EMERGENCY	No	No	No	No	No	No	Yes	No	62	140	68	16	37.38890076	1	2	33	15	4	13.4	12.8	36.4	0.9	1.1	12.7	12	111	25	136	4.4	100	97	3600	No	ICU_discharge	6.5063	No	No	30	0	15	0	0.070526316
233457	3.8066	SICU	83.44	Male	White	Medicare	EMERGENCY	No	No	No	Yes	No	No	No	No	62	160	82	20	36.61111196	9	3	61	3	5	5.7	12.4	34.2	0.7	1.2	13.5	16	85	27	140	3.9	103	100	960	No	ICU_discharge	3.8066	No	No	30	0	15	0	0.109322034
259427	13.0721	SICU	61.64	Female	White	Medicare	EMERGENCY	No	No	No	Yes	No	Yes	No	No	91	161	73	22	36.0000017	2	2	23	11	4	8.5	13.2	40.5	0.5	1.1	12.7	5	131	31	139	4.3	101	98	3576	No	ICU_discharge	13.0721	No	No	30	0	15	0	0.074418605
237340	10.5818	SICU	71.78	Male	White	Medicare	EMERGENCY	No	Yes	No	Yes	Yes	Yes	No	Yes	81	167	79	15	38.16669846	7	3	64	9	13	9	9.3	27.5	5.8	1.1	13.1	30	90	30	143	4.8	102	96	109	No	ICU_discharge	10.5818	No	No	10.98849537	1	10.98849537	1	0.082741117
271980	17.4955	SICU	56.12	Male	White	Others	EMERGENCY	No	No	Yes	Yes	No	Yes	No	No	72	148	99	16	37	6	1	37	15	7	13.9	9.5	25.9	12.8	1.1	12.3	127	115	26	140	3.8	95	100	720	No	ICU_discharge	17.4955	No	No	30	0	15	0	0.178571429
226751	4.2213	SICU	48.72	Female	White	Others	EMERGENCY	No	Yes	No	Yes	No	Yes	No	No	87	167	107	16	36.61109924	4	2	34	7	5	11.6	11.5	34.4	0.6	1.1	12.8	7	110	22	139	3	109	100	1405	No	ICU_discharge	4.2213	No	No	30	0	15	0	0.063392857
204582	1.6556	MICU	80.25	Female	Unknown	Medicare	EMERGENCY	No	No	Yes	Yes	No	No	No	No	70	132	55	25	36.88890076	4	2	33	10	5	9.7	10.1	30.1	1.1	1.3	14.1	20	183	24	135	3.4	101	100	2826	Yes	ICU_discharge	1.6556	No	No	30	0	15	0	0.120338983
210347	1.7609	MICU	81.86	Female	White	Medicare	EMERGENCY	No	No	No	Yes	No	Yes	No	No	85	163	85	22	37.5	6	1	46	15	6	17.1	11.3	32.8	0.6	1.2	13.6	18	258	23	134	3.5	99	100	438	No	ICU_discharge	1.7609	No	No	2.051956019	1	2.051956019	1	0.092142857
202838	1.302	MICU	83.22	Female	White	Medicare	EMERGENCY	No	No	Yes	No	Yes	No	No	No	73	138	63	18	36.05555556	2	2	36	14	15	9.4	11.5	36.2	0.7	1.6	17.8	10	122	25	140	4.7	108	95	1380	No	ICU_discharge	1.302	No	No	30	0	15	0	0.071040724
208923	13.9083	SICU	83.44	Female	Black	Medicare	EMERGENCY	Yes	No	Yes	Yes	No	Yes	No	No	102	123	77	14	36.88888974	3	1	49	15	9	5.4	8.2	26.4	1.5	2.2	18.2	43	156	26	154	3.5	113	100	1200	Yes	ICU_discharge	13.9083	No	Yes	30	0	15	0	0.128333333
286927	10.5414	SICU	86.23	Female	White	Medicare	EMERGENCY	Yes	No	Yes	No	No	No	No	No	94	118	62	22	36.44440079	3	2	39	13	6	6.3	10.7	32.3	0.8	1.3	13.9	19	122	25	140	3.8	106	87	625	No	ICU_re_admission	14.69896991	No	Yes	22.1371875	1	15	0	0.10647482
266906	6.8023	SICU	59.26	Male	White	Medicare	EMERGENCY	No	No	No	Yes	No	Yes	No	No	116	96	49	19.192	37.83330154	5	2	48	15	4	20	9.4	25	0.9	1.4	15.8	23	137	21	141	3.6	110	100	1492	No	ICU_re_admission	25.72916667	No	No	30	0	15	0	0.029606625
248142	27.692	SICU	81.11	Female	White	Medicare	EMERGENCY	No	No	No	No	No	Yes	No	No	98	125	53	14	37.11109924	2	2	49	15	6	17.9	14	43.2	1.3	1.2	13.6	23	297	20	145	4.6	112	99	1985	Yes	ICU_discharge	27.692	No	No	30	0	15	0	0.054625551
268079	14.5715	Others	54.97	Male	Black	Private	EMERGENCY	No	No	No	Yes	No	No	Yes	No	67	187	101	22	35.88888804	4	3	29	10	3	12.6	11	33.4	1.8	1.2	13.2	22	148	24	142	3.5	107	100	1658	No	ICU_discharge	14.5715	No	No	30	0	15	0	0.063
275640	2.6375	SICU	40.97	Male	White	Private	EMERGENCY	No	No	No	No	No	No	No	No	56	110	52	13	36.22219849	1	2	20	15	2	6.1	14.9	42.9	0.9	1.1	12.9	16	91	32	143	4	105	96	1550	No	ICU_discharge	2.6375	No	No	30	0	15	0	0.048837209
262455	20.8795	SICU	75.79	Male	White	Medicare	EMERGENCY	No	Yes	No	No	No	Yes	No	No	107	113	64	24	37.77780151	3	3	59	8	7	17.6	13.1	37.6	0.8	1.3	14	29	268	20	145	4.4	115	99	2100	No	ICU_discharge	20.8795	No	Yes	23.08865741	1	15	0	0.056950673
266065	1.8695	SICU	64.25	Male	Others	Private	EMERGENCY	No	No	No	No	No	Yes	No	No	67	130	53	16	36.77777608	3	1	34	15	5	15.8	9	26.6	3.3	1	12	50	135	25	140	4.8	107	100	2020	Yes	ICU_discharge	1.8695	No	Yes	2.213553241	1	2.213553241	1	0.044620253
298906	1.2045	SICU	66.7	Male	White	Private	EMERGENCY	No	No	No	No	No	Yes	No	No	69	150	71	18	35.61109924	4	2	52	4	4	15.4	13.2	38.2	1	1	12	15	138	24	144	3.9	106	100	2905	Yes	ICU_discharge	1.2045	No	No	2.547581019	1	2.547581019	1	0.046616541
253313	2.0661	SICU	84.33	Female	White	Medicare	EMERGENCY	Yes	No	Yes	No	No	Yes	No	No	98	150	60	14	39.11111196	1	0	33	15	7	10.1	9.6	29.7	1.4	1.1	13.4	29	98	25	145	3.1	108	100	3305	No	ICU_death	1.970648148	No	No	1.970648148	1	1.970648148	1	0.062458472
280630	5.7607	Others	45.21	Male	White	Medicare	EMERGENCY	No	No	No	Yes	No	Yes	No	No	104	121	69	18	37.11111281	1	2	43	15	4	19.1	14.5	40.9	1.1	1.2	13.5	55	134	18	149	4.6	117	99	2770	No	ICU_discharge	5.7607	No	No	30	0	15	0	0.049820789
268428	5.8431	SICU	79.68	Female	White	Medicare	EMERGENCY	No	No	No	Yes	No	Yes	No	No	51	139	75	14	36.53826736	1	1	34	15	6	13.4	13.7	40.9	0.8	1.1	12.4	19	201	28	136	3.3	97	100	1670	No	ICU_discharge	5.8431	No	No	5.909722222	1	5.909722222	1	0.050813008
292133	6.2123	MICU	79.28	Male	White	Medicare	EMERGENCY	Yes	No	Yes	Yes	No	Yes	No	No	75	184	64	14	36.61111196	6	1	33	15	6	7.2	9.2	26.2	0.6	1.3	14.1	20	202	27	138	3.2	103	97	1460	No	ICU_discharge	6.2123	No	Yes	10.4871412	1	10.4871412	1	0.090344828
238548	2.1729	SICU	47.42	Male	White	Private	EMERGENCY	No	Yes	No	Yes	No	Yes	Yes	No	91	144	93	19	37.55559921	1	2	18	15	2	12.4	12.6	38.1	0.7	1.1	12.6	10	154	29	141	4	100	100	2580	Yes	ICU_discharge	2.1729	No	No	2.217002315	1	2.217002315	1	0.045985401
241588	2.0938	SICU	88.95	Male	White	Medicare	EMERGENCY	No	No	Yes	Yes	No	No	No	No	81	153	78	23	37.38889058	2	2	31	12	5	8.8	12.5	36.2	0.7	1.8	18.7	15	150	23	142	3.7	108	96	2016	No	ICU_discharge	2.0938	No	Yes	11.3284838	1	11.3284838	1	0.0875
256922	16.6372	SICU	63.68	Male	White	Private	EMERGENCY	No	No	No	Yes	No	Yes	No	No	93	164	84	19	36.77780151	1	2	36	15	4	9.5	13.5	38.3	0.7	1.1	12.8	10	147	24	129	6	95	100	1594	No	ICU_discharge	16.6372	No	No	30	0	15	0	0.050196078
272391	14.0715	SICU	85.4	Female	White	Medicare	EMERGENCY	No	Yes	Yes	No	No	Yes	No	No	101	157	88	22	37.38890076	3	1	39	15	6	13.1	12.7	37.4	1.2	1.3	14.2	19	242	19	137	3.7	104	100	885	Yes	ICU_discharge	14.0715	No	No	22.20981481	1	15	0	0.087058824
268535	30.7172	MICU	39.78	Female	Others	Private	EMERGENCY	No	No	No	No	Yes	No	No	No	75	150	91	18	36.66666667	4	2	44	4	7	23.7	12.1	35.1	0.5	1	12.3	17	177	23	134	4.7	97	97	1729	Yes	ICU_discharge	30.7172	No	Yes	30	0	15	0	0.06576087
237996	24.813	SICU	61.12	Male	Others	Others	EMERGENCY	No	No	No	Yes	No	Yes	Yes	No	55	105	56	12	36.16666582	5	2	53	6	4	24.5	12	34.4	1.3	1.3	14.2	30	172	20	133	4.1	103	100	1395	No	ICU_discharge	24.813	No	No	30	0	15	0	0.045357143
238581	2.0003	MICU	74.72	Male	White	Medicare	EMERGENCY	No	No	Yes	Yes	No	Yes	No	No	116	174	106	14	37.16669846	12	2	80	3	8	4.8	12.2	36.6	5.4	1.4	14.9	89	104	21	142	5.4	105	99	20	No	ICU_discharge	2.0003	No	Yes	2.022604167	1	2.022604167	1	0.305357143
226678	3.2477	SICU	80.3	Female	White	Medicare	EMERGENCY	No	No	No	Yes	No	Yes	No	No	74	120	58	17	37.77780151	1	1	31	15	6	15.1	11	31.4	0.9	1.2	13.8	13	207	26	143	3.3	105	100	1140	Yes	ICU_death	3.246354167	No	No	3.246354167	1	3.246354167	1	0.070873786
259523	25.528	SICU	63.21	Female	White	Others	NO_EMERGENCY	No	No	No	No	No	Yes	No	No	68	158	70	14	34.55555386	4	1	28	15	6	8.1	9.5	28.1	0.4	1.1	13.2	5	138	24	137	3.5	108	100	7370	Yes	ICU_discharge	25.528	No	No	30	0	15	0	0.088815789
242210	6.0721	SICU	82.19	Female	White	Medicare	EMERGENCY	Yes	Yes	No	Yes	No	Yes	No	No	65	118	37	15.268	36.72219849	6	3	65	7	14	11.2	11	31.2	1.5	1.1	12.7	28	136	27	139	3.2	101	100	637	No	ICU_discharge	6.0721	No	Yes	8.476342593	1	8.476342593	1	0.063018868
210444	1.0429	SICU	84.06	Female	White	Medicare	EMERGENCY	Yes	No	Yes	Yes	No	No	No	No	102	139	64	21	36.16669846	2	1	28	14	8	9.2	10.9	32.7	1.5	1.4	13.9	20	132	23	139	3.4	105	100	602	No	ICU_discharge	1.0429	No	Yes	30	0	15	0	0.0705
238464	2.7696	MICU	71.46	Male	White	Medicare	EMERGENCY	No	No	No	No	No	No	No	No	76	164	66	18	37.83330154	4	2	50	13	11	7.3	12.3	35.4	3	1.2	13.3	77	141	19	139	4.9	106	97	925	No	ICU_discharge	2.7696	No	No	30	0	15	0	0.081818182
284281	1.733	MICU	68.83	Male	White	Medicare	EMERGENCY	No	No	No	No	Yes	No	No	No	72	133	60	16	36.16669846	2	2	36	12	10	6.1	13	36.1	0.7	1.2	13.3	12	133	23	138	4	106	97	1400	No	ICU_discharge	1.733	No	No	30	0	15	0	0.077245509
241681	1.748	SICU	81.81	Female	White	Medicare	EMERGENCY	Yes	No	No	Yes	No	No	No	No	80	152	93	22	36.5	3	2	33	14	7	11.7	14	41.1	1.5	1.1	12.6	52	137	33	146	4	100	100	1258	No	ICU_discharge	1.748	No	No	30	0	15	0	0.053913043
271054	6.8201	SICU	85.59	Male	Unknown	Medicare	EMERGENCY	No	No	No	No	No	No	No	No	72	115	56	21	36.5	4	1	31	14	5	10.3	11.8	32.5	0.8	1.2	12.9	21	118	29	139	2.3	101	98	2120	No	ICU_discharge	6.8201	No	No	30	0	15	0	0.057142857
261961	5.0396	SICU	74.96	Male	White	Medicare	EMERGENCY	No	No	No	Yes	No	Yes	No	No	85	148.226	80	12	35	7	3	46	12	6	6.9	10.6	30.2	0.7	1.8	16	8	172	23	137	3.2	98	100	2915	No	ICU_discharge	5.0396	No	Yes	5.150694444	1	5.150694444	1	0.095744681
266307	1.688	SICU	72.43	Male	Unknown	Medicare	EMERGENCY	No	No	Yes	Yes	No	No	No	No	112	126	88	20	36.16666582	3	2	34	14	7	6.6	10.9	31.3	1.1	1.3	14.3	28	113	28	143	3.8	103	100	2365	No	ICU_discharge	1.688	No	Yes	30	0	15	0	0.072251309
282313	14.2597	SICU	52.63	Male	White	Private	EMERGENCY	No	No	No	No	No	No	No	No	92	131	73.768	18	36.55555725	2	1	28	13	3	22.1	13.4	38.1	0.9	1.2	13.3	15	126	22	138	4.7	104	97	1970	No	ICU_discharge	14.2597	No	No	30	0	15	0	0.051821862
288343	19.5651	MICU	82.08	Male	White	Medicare	EMERGENCY	No	Yes	Yes	Yes	No	Yes	Yes	No	62	125	66	16	36.77780151	2	0	28	15	5	13.1	13	38.8	0.7	1.2	13.4	11	138	25	140	4.1	106	100	2764	No	ICU_discharge	19.5651	No	No	19.77483796	1	15	0	0.096527778
206421	1.0527	SICU	78.07	Female	White	Medicare	EMERGENCY	No	No	No	Yes	No	Yes	Yes	No	66	148	81	14	35.88613257	5	2	41	15	5	9	11.2	32.1	0.8	1.2	13.5	23	231	17	139	3.1	111	100	3175	No	ICU_discharge	1.0527	No	No	1.243148148	1	1.243148148	1	0.124786325
213649	4.7047	SICU	45.79	Male	White	Private	EMERGENCY	No	No	No	No	No	No	No	No	98	123	68	16	36.72222137	0	1	15	15	2	9	14.3	38.4	0.7	1.2	13.7	15	105	22	136	3.4	102	100	2750	No	ICU_discharge	4.7047	No	No	30	0	15	0	0.061764706
267786	6.2494	Others	64.35	Male	White	Medicare	EMERGENCY	No	No	No	No	No	Yes	Yes	No	83	105	48	19	36.55559921	8	1	38	15	5	9.5	11.1	33	0.5	0.9	11.3	7	125	25	143	4.1	111	99	485	Yes	ICU_discharge	6.2494	No	No	6.937962963	1	6.937962963	1	0.056626506
200301	12.0165	MICU	78.12	Male	White	Medicare	EMERGENCY	No	No	Yes	Yes	No	Yes	No	No	90	146	46	16	37.33333164	3	1	22	14	6	7.2	11.7	34.5	0.5	1	12.5	9	152	24	137	3.1	103	97	1680	No	ICU_discharge	12.0165	No	Yes	30	0	15	0	0.092481203
265931	1.875	SICU	80.49	Male	White	Medicare	EMERGENCY	No	No	No	Yes	Yes	No	No	No	67	153	66	18	36.44440079	2	1	37	14	12	8.2	13.6	40	1	1.2	13.2	17	133	26	136	4.2	103	97	1640	No	ICU_discharge	1.875	No	No	30	0	15	0	0.0765625
207412	18.7437	SICU	79.36	Female	White	Medicare	EMERGENCY	No	No	Yes	No	No	Yes	Yes	No	90	151	87	19	36.44440079	6	3	46	11	5	10.4	9.9	27.6	0.7	1.5	15.2	12	165	26	144	2.7	105	95	1436	No	ICU_discharge	18.7437	No	Yes	30	0	15	0	0.078378378
282255	1.7321	SICU	66.92	Male	White	Medicare	EMERGENCY	No	No	No	Yes	No	No	No	No	91	168	74	10	36.99999915	1	1	20	15	5	6.6	10.5	31.9	0.7	1.1	12.6	17	211	22	139	4.6	108	95	1750	No	ICU_discharge	1.7321	No	No	30	0	15	0	0.096732026
257086	7.9356	MICU	77.94	Female	Others	Medicare	EMERGENCY	No	No	No	Yes	No	Yes	No	No	59	133	46	17	37.05559921	1	1	30	15	8	12.2	13.1	38.4	0.6	1.3	13.8	16	139	25	138	3.2	102	100	777	No	ICU_discharge	7.9356	No	No	30	0	15	0	0.06056338
286907	10.5567	Others	69.38	Male	White	Medicare	EMERGENCY	No	No	Yes	Yes	No	Yes	No	No	81	190	74	26	36.4444436	4	2	31	7	6	12.6	13.9	39.3	0.7	1.2	13.8	13	139	27	140	3.4	104	96	1720	Yes	ICU_discharge	10.5567	No	Yes	30	0	15	0	0.074444444
205093	6.1023	SICU	78.6	Female	White	Medicare	EMERGENCY	No	No	No	Yes	No	Yes	No	No	49	130	45	18	36.43437976	1	1	26	15	7	16.2	12.7	37.2	0.5	1.1132	12.7794	7	178	23	139	3.9	108	100	2647	No	ICU_discharge	6.1023	No	No	6.17244213	1	6.17244213	1	0.040314136
219893	3.193	SICU	83.75	Female	White	Medicare	EMERGENCY	No	No	No	No	No	No	No	No	80	135	54	17	38.11111026	5	1	36	12	5	8.6	9.7	26.9	0.7	1.2	13.6	15	121	25	143	4.4	108	98	1755	Yes	ICU_discharge	3.193	No	Yes	30	0	15	0	0.130097087
293281	1.5674	SICU	39.21	Male	White	Medicare	EMERGENCY	No	No	No	Yes	No	No	No	No	93	74	44	18	37.33330154	3	3	19	11	3	10.8	10.3	30	0.5	1.3	14.7	15	127	22	147	3.6	110	91	1739	No	ICU_re_admission	4.630717593	No	No	30	0	15	0	0.080288462
278435	5.1257	MICU	55.28	Male	White	Private	EMERGENCY	Yes	No	No	Yes	No	Yes	No	No	73	162	80.92	13	36.88888974	2	0	24	15	4	12.4	8.2	24	1.8	1.6	15	26	128	19	141	3.7	112	99	1055	No	ICU_discharge	5.1257	No	Yes	30	0	15	0	0.069191919
277021	2.4056	SICU	89	Female	White	Medicare	EMERGENCY	No	No	No	Yes	No	No	No	No	65	147	38	10	36.22222053	2	2	35	13	5	9.4	10.1	30.5	0.5	1.1	12.8	17	96	28	131	4	96	100	780	No	ICU_discharge	2.4056	No	No	30	0	15	0	0.052480418
203766	6.3034	MICU	68.67	Female	White	Medicare	EMERGENCY	Yes	Yes	Yes	Yes	No	Yes	Yes	No	50	97	42	13	35.88888804	11	2	67	15	8	43.6	12.2	38.5	1.8	1.3	14.8	37	173	21	129	4.5	96	94	44	No	ICU_discharge	6.3034	No	Yes	7.050034722	1	7.050034722	1	0.075555556
295967	1.3111	MICU	58.66	Male	White	Private	EMERGENCY	No	No	No	Yes	No	No	No	No	73	132	71	18	36.5	3	2	22	9	3	8.7	14.2	40.4	0.8	1.4	14.3	12	84	28	142	4.4	108	100	4670	No	ICU_discharge	1.3111	No	No	30	0	15	0	0.04962406
279155	21.4154	SICU	56.35	Male	White	Private	EMERGENCY	No	No	Yes	Yes	No	Yes	No	No	75	130	79	21	35.88890076	2	2	22	11	3	14	11.8	34.1	0.8	1.5	15.2	11	129	24	137	4.1	101	99	4203	Yes	ICU_discharge	21.4154	No	Yes	23.80006944	1	15	0	0.043384615
223849	16.3719	SICU	43.06	Male	White	Private	EMERGENCY	No	No	No	Yes	No	Yes	No	Yes	91	198	94	22	36.27780151	9	2	46	15	4	5.5	11	31.1	9.8	1.2	13.3	35	135	26	135	3.5	94	90	0	No	ICU_discharge	16.3719	No	No	18.3918287	1	15	0	0.108510638
280157	3.1394	SICU	76.01	Female	White	Private	EMERGENCY	No	Yes	No	Yes	No	Yes	No	No	47	109	31	16	36.55559921	2	2	29	14	7	9.6	11	31.6	0.7	1.1	12.9	15	83	25	142	3.3	108	100	2335	No	ICU_discharge	3.1394	No	Yes	30	0	15	0	0.058008658
209518	12.0242	SICU	62.79	Male	Others	Medicare	EMERGENCY	No	No	No	Yes	No	Yes	No	No	63	185	99	13	36.4444436	1	2	35	15	6	9.4	12.4	36.6	1	1.1	12.6	14	122	25	140	4.1	107	100	971	No	ICU_discharge	12.0242	No	No	30	0	15	0	0.0765625
230687	7.0056	SICU	83.13	Male	White	Medicare	EMERGENCY	No	Yes	No	Yes	No	Yes	No	No	56	130	67	16	35	3	1	34	15	5	3.9	12.9	38.6	1.1	1.3	14.1	19	208	24	137	3.6	103	100	2910	Yes	ICU_death	6.950648148	No	Yes	6.950648148	1	6.950648148	1	0.143434343
230412	7.5972	SICU	88.77	Male	Unknown	Medicare	NO_EMERGENCY	No	No	No	Yes	No	Yes	No	No	74	176	47	12	38.16666497	2	2	39	15	5	10	10.2	30.3	1.1	1.2	12.9	24	150	29	138	3.7	98	99	1298	No	ICU_discharge	7.5972	No	No	15.89305556	1	15	0	0.074853801
239503	14.0403	MICU	41.7	Female	White	Private	EMERGENCY	No	No	No	No	No	Yes	Yes	No	56	106	61	23	37.94444614	5	2	38	6	2	20.3	10.3	28.9	0.5	1.2	13.7	16	112	21	141	3.1	108	100	2440	Yes	ICU_discharge	14.0403	No	No	14.14259259	1	14.14259259	1	0.052066116
204546	1.9702	SICU	59.51	Female	White	Medicare	EMERGENCY	No	No	Yes	Yes	Yes	No	No	Yes	88	158	87	18	37.66666836	5	1	38	14	7	6.1	10.5	33.1	6.9	1.2	13.6	79	88	17	140	5.8	108	95	641	No	ICU_discharge	1.9702	No	No	30	0	15	0	0.084836066
223475	16.1966	SICU	39.26	Male	White	Private	EMERGENCY	No	No	No	Yes	No	Yes	No	No	65	162	98	18	37.27780151	3	1	19	15	1	10.9	16.4	42.4	1.1	1.1	13	20	142	25	138	3.4	100	100	1481	No	ICU_discharge	16.1966	No	No	30	0	15	0	0.048809524
223572	3.3491	MICU	52.98	Female	White	Others	EMERGENCY	No	No	No	No	No	Yes	Yes	No	75	109	65	22	34.77780151	5	2	33	15	3	11.3	12.7	38.9	1	1.2	13.5	15	136	18	169	3.1	139	96	1813	No	ICU_death	2.355856481	No	No	2.355856481	1	2.355856481	1	0.043023256
259672	3.3564	SICU	65.2	Male	Unknown	Medicare	EMERGENCY	No	No	No	Yes	Yes	No	No	No	79	115	73	24	36.27780151	5	2	32	12	11	10.8	10.2	30	1.2	1.1	12.5	19	131	25	134	4.1	98	93	4365	Yes	ICU_discharge	3.3564	No	Yes	24.43644676	1	15	0	0.298461538
268493	10.9314	SICU	56.92	Male	White	Private	EMERGENCY	No	No	Yes	Yes	No	Yes	No	No	91	161	82	23	37.33333164	3	1	24	15	5	19.2	13.4	37.6	1.1	1	11.8	17	219	20	136	4.2	100	99	1835	Yes	ICU_discharge	10.9314	No	No	30	0	15	0	0.062100457
268866	1.155	MICU	87.52	Female	White	Medicare	EMERGENCY	No	No	No	Yes	No	No	No	No	73	156	72	14	38	2	1	30	14	5	7.2	10.7	30.9	1.1	1	12.2	20	102	24	130	4.5	96	96	925	No	ICU_discharge	1.155	No	No	30	0	15	0	0.04765343
249016	20.3677	Others	57.38	Male	White	Others	EMERGENCY	No	Yes	No	Yes	No	Yes	No	No	77	125	65	21	37.66666836	9	3	38	9	3	11	12.7	38.5	1	1.1168	12.7978	11	116	24	139	3.7	111	100	1484	No	ICU_discharge	20.3677	No	No	30	0	15	0	0.052674897
222148	4.6201	SICU	71.63	Female	White	Medicare	EMERGENCY	No	No	No	Yes	No	No	No	No	94	135	52	14	36.72222137	3	3	31	11	7	8.4	12.4	37.9	0.7	1.1	12.8	10	114	24	142	3.4	105	99	2031	No	ICU_discharge	4.6201	No	No	30	0	15	0	0.056126482
238447	3.2756	Others	86.75	Female	White	Medicare	EMERGENCY	No	No	Yes	Yes	No	No	No	No	113	148	95	24	37.44440079	3	2	45	7	5	15.8	11.2	33.5	0.8132	1.6	15.2	19.148	155.104	24.02	140.112	3.7708	104.382	99	608	No	ICU_discharge	3.2756	No	Yes	4.497303241	1	4.497303241	1	0.077339901
204788	3.8271	SICU	67.87	Female	Unknown	Medicare	NO_EMERGENCY	No	No	No	Yes	No	No	No	No	115	154	74	24	36.88890076	4	3	42	7	5	14.2	13.1	39.4	0.8	1.3	13.9	18	328	22	140	3.9	104	97	1294	No	ICU_discharge	3.8271	No	No	4.050219907	1	4.050219907	1	0.100657895
203915	5.4792	Others	64.97	Male	Unknown	Private	NO_EMERGENCY	Yes	No	No	No	No	Yes	Yes	No	74	149	76	27	36.94444444	6	2	41	15	6	18.8	14.2	43.8	1.5	1.2	13.2	29	142	34	149	4.6	106	96	2415	No	ICU_discharge	5.4792	No	No	5.552083333	1	5.552083333	1	0.070792079
260191	3.8815	SICU	51.27	Female	White	Private	EMERGENCY	No	No	No	Yes	No	Yes	No	No	95	111	62	16	38.27780151	1	1	24	15	3	15.3	11.6	34.5	0.6	1.1	13	10	117	24	137	3.1	104	100	1485	No	ICU_discharge	3.8815	No	No	30	0	15	0	0.056903766
203388	6.0555	SICU	66.16	Male	White	Private	EMERGENCY	No	No	No	Yes	No	Yes	Yes	No	77.412	151.942	75.816	17.476	36.88666559	0	0	18	15	4	12.5	13.4	37.4	0.8	1	12.1	20	148	27	135	4	99	97.822	2592.354	Yes	ICU_discharge	6.0555	No	No	6.162291667	1	6.162291667	1	0.075147929
214976	1.095	Others	86.32	Female	White	Medicare	EMERGENCY	No	No	No	Yes	No	No	No	No	60	159	81	20	39.11111196	2	2	31	14	5	10.3	11.3	34	1.1	1.1064	12.723	21	109	27	142	3.5	106	95	1890	No	ICU_discharge	1.095	No	No	30	0	15	0	0.06492891
236301	1.467	Others	51.92	Male	Unknown	Private	NO_EMERGENCY	No	No	No	No	Yes	Yes	No	No	75	132	77	14	36.55555725	4	2	41	7	5	11.7	14.9	40.3	1.1	1.5	14.8	16	129	26	142	4	108	100	4790	No	ICU_re_admission	9.8803125	No	Yes	30	0	15	0	0.056756757
297617	22.6968	SICU	44.57	Male	White	Private	EMERGENCY	No	No	No	No	No	Yes	No	No	80	126	70	14	35.88888804	5	3	32	13	2	19.4	12.1	37.4	1.7	1	12	32	188	21	142	3	111	98	1405	Yes	ICU_discharge	22.6968	No	No	30	0	15	0	0.054744526
234390	2.1021	SICU	63.42	Female	Black	Private	EMERGENCY	No	No	Yes	Yes	No	Yes	No	No	106	128	78	19	36.0555564	6	2	31	6	5	12.6	7.1	19.3	1.2	1.9	16.6	21	200	26	137	3.3	100	100	4550	No	ICU_death	1.522222222	No	Yes	1.522222222	1	1.522222222	1	0.064976959
235227	4.5106	SICU	85.59	Male	White	Medicare	EMERGENCY	Yes	No	Yes	Yes	No	Yes	No	No	104	109	62	18	37.22219849	4	2	60	14	13	21.4	10.7	30	1.6	2.3	18.3	48	195	29	131	3.9	88	95	1840	No	ICU_discharge	4.5106	No	Yes	14.03513889	1	14.03513889	1	0.061276596
239835	1.6181	SICU	81.21	Male	White	Medicare	EMERGENCY	No	No	No	Yes	No	No	No	No	94	175	83	18	37.11111281	2	2	26	15	6	10.1	12.7	37.8	1	1.1136	12.755	17	119	29	138	4.5	100	94	1525	No	ICU_discharge	1.6181	No	No	30	0	15	0	0.03538874
241018	6.2953	Others	83.88	Female	White	Medicare	EMERGENCY	No	No	Yes	Yes	No	Yes	No	No	94	136	80	17	36.05559921	2	0	37	15	6	4.9	10	28.4	0.5	1.3	14.2	7	132	24	142	2.8	108	100	2975	No	ICU_discharge	6.2953	No	Yes	30	0	15	0	0.184337349
235949	2.056	MICU	81.5	Male	White	Medicare	EMERGENCY	Yes	No	No	No	No	No	No	No	90	130	63	29	38.11111026	6	3	54	7	9	18.7	10.9	33.7	2.6	1.11	12.815	64	147	23	145	5.1	109	98	2661	No	ICU_discharge	2.056	No	No	4.208298611	1	4.208298611	1	0.041690141
205223	5.131	MICU	73.3	Male	White	Medicare	EMERGENCY	No	No	No	Yes	No	Yes	No	No	79	123	60	17	37.00789033	1	2	46	15	5	9.1	11.5	33	0.9	1.2	13.2	10	136	25	138	3.7	105	99	1255	No	ICU_discharge	5.131	No	No	5.314594907	1	5.314594907	1	0.067346939
212676	12.2308	SICU	89	Female	White	Medicare	EMERGENCY	No	Yes	Yes	Yes	No	Yes	No	No	84	140	63	20	37.5	5	2	44	15	5	11.9	9.8	27.1	0.8	1	12	17	58	21	142	3.1	108	96	460	No	ICU_discharge	12.2308	No	No	30	0	15	0	0.14
219685	1.4257	MICU	48.18	Male	Others	Others	EMERGENCY	No	No	No	No	Yes	No	No	No	84	141	103	22	38.33333333	5	2	29	15	11	8.1	15.1	41.7	0.8	1.3	13.8	10	169	24	137	4.5	102	96	3325	No	ICU_discharge	1.4257	No	No	30	0	15	0	0.121904762
293865	11.7473	SICU	77.87	Male	Unknown	Medicare	EMERGENCY	No	No	No	No	No	Yes	Yes	No	86	192	113	14	36.11111111	5	2	49	10	6	20	16.8	45.6	0.8	1.5	15.3	20	174	27	133	3	96	92	1399	No	ICU_re_admission	16.10547454	No	Yes	30	0	15	0	0.083229814
271367	2.942	SICU	72.42	Male	White	Medicare	EMERGENCY	No	No	No	No	Yes	No	No	No	102	146	90	17	36.66666667	1	1	42	15	11	2.6	10.5	29.2	1	1	12.7	30	140	26	134	4.2	103	96	3860	Yes	ICU_discharge	2.942	No	No	10.2556713	1	10.2556713	1	0.069198312
275696	3.2036	SICU	59.25	Male	White	Private	EMERGENCY	Yes	No	Yes	Yes	No	Yes	No	No	84	153	78	12	36.77286892	9	2	47	6	4	11.3	13.9	43.9	1.1	2.2	17.7	15	95	32	145	3	104	98	1708	No	ICU_discharge	3.2036	No	Yes	3.422141204	1	3.422141204	1	0.057377049
229647	1.0277	SICU	86.82	Female	White	Medicare	EMERGENCY	No	No	No	Yes	No	Yes	Yes	No	88	96	40	12	37.72222307	4	2	39	15	6	13	10.2	31	1.2	1.1	13.4	22	253	26	140	3.9	103	100	1983	No	ICU_discharge	1.0277	No	No	1.231111111	1	1.231111111	1	0.0443769
250398	7.0201	SICU	79.39	Female	Unknown	Medicare	NO_EMERGENCY	No	No	Yes	Yes	No	Yes	No	No	117	183	104	12	35.72219849	1	2	42	15	6	7.7	13.2	35.8	0.8	2.8	20.1	13	293	24	135	2.5	96	96	3735	No	ICU_discharge	7.0201	No	Yes	15.28194444	1	15	0	0.071957672
228485	1.8196	SICU	83.29	Female	White	Medicare	EMERGENCY	No	No	No	Yes	No	No	No	No	62	146	68	21	36.27777947	4	2	33	10	5	14.2	11.1	33.8	1.6	1.107	12.7596	17	136	27	139	3.9	101	96	1115	No	ICU_discharge	1.8196	No	No	3.042766204	1	3.042766204	1	0.03675
299539	5.8414	SICU	52.27	Male	White	Private	EMERGENCY	No	No	No	Yes	No	No	No	No	78	167	84	8	36.99999915	2	1	17	15	4	10	12.9	37.8	1.4	1.2	13.4	26	184	22	139	3.9	108	96	2550	No	ICU_discharge	5.8414	No	No	30	0	15	0	0.054581673
239051	1.9774	SICU	78.98	Male	White	Medicare	EMERGENCY	No	No	No	No	No	No	No	No	65	153	67	13	37.05555556	3	0	24	14	6	5.3	10.3	29.8	0.9	1.5	16.4	13	100	30	139	3.7	104	100	1880	No	ICU_discharge	1.9774	No	Yes	30	0	15	0	0.1
203797	1.7204	SICU	50.67	Male	White	Private	EMERGENCY	No	No	No	No	No	No	No	No	76	141	82	22	36.61109924	1	1	17	14	3	6.3	17.1	46.8	1	1.1	13	14	118	24	140	3.8	104	96	1475	No	ICU_discharge	1.7204	No	Yes	30	0	15	0	0.051004016
209990	1.7373	MICU	42.91	Female	White	Private	EMERGENCY	No	No	No	No	No	No	No	No	84	125	71	19	37.33330154	1	1	26	15	10	8.5	11.6	34.8	0.5	1.1	12.9	9	145	25	142	4.1	109	100	2450	No	ICU_discharge	1.7373	No	No	30	0	15	0	0.08372093
216173	4.7312	MICU	86.51	Female	White	Medicare	EMERGENCY	No	No	Yes	Yes	No	No	No	No	69	149	61	20	36.66669846	1	2	35	13	5	8.1	10.6	32.5	0.6	1.4	14.4	13	139	29	137	3.2	95	97	645	No	ICU_discharge	4.7312	No	Yes	30	0	15	0	0.041914191
201171	1.4944	SICU	49.04	Male	White	Medicare	EMERGENCY	No	No	No	No	No	Yes	No	No	76	132	56	17	35.44444614	11	2	60	3	2	16.4	15.8	43.5	0.8	1.3	13.8	8	176	22	155	4.1	116	100	7070	No	ICU_discharge	1.4944	No	No	2.070833333	1	2.070833333	1	0.070588235
257663	6.4653	MICU	33.57	Male	Others	Private	EMERGENCY	No	No	No	Yes	No	Yes	No	No	92	150	85	14	38.5555564	4	1	17	15	1	14.8	16	44.8	1	1.2	13.2	17	169	21	138	3.5	105	100	2450	No	ICU_discharge	6.4653	No	No	30	0	15	0	0.068306011
207893	5.2321	MICU	48.67	Female	Others	Others	NO_EMERGENCY	No	No	No	Yes	No	Yes	No	No	88	132	82	18	36.16666582	2	1	50	15	9	2.2	6.5	19.7	0.9	1.3	14.2	21	87	19	141	3.8	115	100	807	Yes	ICU_discharge	5.2321	No	Yes	6.526967593	1	6.526967593	1	0.248611111
296528	12.0939	SICU	49.31	Male	White	Private	EMERGENCY	No	No	No	No	No	Yes	No	No	78	157	82	14	36.38888889	0	2	30	15	2	15.6	13	35.2	0.7	1	11.6	10	126	24	139	3.5	106	100	3998	Yes	ICU_discharge	12.0939	No	No	30	0	15	0	0.062135922
230673	4.0208	SICU	47.22	Female	White	Private	EMERGENCY	No	No	No	No	No	No	No	No	91	164	62	13	36.99999915	2	1	21	15	4	3.8	9.1	25.9	1.2	1	12.2	33	114	24	136	3.7	105	98	2145	No	ICU_discharge	4.0208	No	No	30	0	15	0	0.06007326
279569	5.5634	SICU	75.01	Female	White	Medicare	EMERGENCY	No	No	No	No	No	Yes	No	No	96	151	58	19	37.77780151	3	3	38	12	5	10.4	10.8	32.5	0.5	1.1	13.3	14	125	25	143	3.8	110	100	2155	No	ICU_discharge	5.5634	No	No	8.972418981	1	8.972418981	1	0.062439024
218339	4.5833	MICU	83.79	Male	White	Medicare	EMERGENCY	Yes	Yes	No	No	No	Yes	No	No	50	91	44	18	37.66666836	5	2	44	15	7	12.6	13.2	37.8	1.3	1.1	13	24	371	26	134	4.8	94	100	704	No	ICU_discharge	4.5833	No	No	4.825914352	1	4.825914352	1	0.04673913
238882	1.1005	SICU	78	Male	White	Medicare	EMERGENCY	No	No	No	Yes	No	Yes	No	No	111	134	53	19	38.55559921	2	2	45	15	5	16.4	14.1	40.3	1.5	1.1	12.3	24	173	25	141	4.1	105	100	2340	Yes	ICU_discharge	1.1005	No	No	1.219849537	1	1.219849537	1	0.045337621
275120	3.5691	MICU	71.73	Female	Black	Medicare	EMERGENCY	No	No	No	Yes	No	No	No	No	80	142	64	13	37.33330154	4	1	40	13	8	8.1	12.7	35.6	4.1	1.097	12.7856	58	137	21	140	4.7	108	98	1297	No	ICU_discharge	3.5691	No	No	30	0	15	0	0.063333333
225431	1.2666	SICU	85.4	Female	White	Medicare	EMERGENCY	No	No	No	Yes	No	No	No	No	105	173	77.794	18	37.27777693	3	2	31	11	7	19.4	9.8	27.6	0.9	1	11.9	15	175	21	134	3.9	101	100	1785	No	ICU_re_admission	6.465914352	No	No	30	0	15	0	0.061410788
264714	2.1473	SICU	71.89	Male	Others	Medicare	EMERGENCY	No	No	No	Yes	No	No	No	No	76	142	47	17	36.72219849	4	3	40	9	5	10.5	11.6	32.6	0.7	1	12.4	10	160	23	136	4.3	105	95	2855	No	ICU_discharge	2.1473	No	No	30	0	15	0	0.073372781
212668	3.7093	MICU	55.82	Female	White	Medicare	EMERGENCY	No	No	Yes	No	No	No	No	No	76	149	76.744	16	36.55555725	2	1	22	14	3	8.3	11.3	32.6	0.9	1.3	14	25	86	25	138	4.1	100	95	2840	No	ICU_discharge	3.7093	No	Yes	30	0	15	0	0.062555066
283597	2.8094	SICU	81.4	Female	Others	Medicare	EMERGENCY	No	No	No	Yes	No	Yes	No	No	74	176	76	18	36.83333503	2	2	37	15	5	8.7	11.7	33.6	0.6	1.1	12.4	20	183	23	136	3.4	101	100	1007	No	ICU_discharge	2.8094	No	No	3.173472222	1	3.173472222	1	0.103937008
234510	2.7321	SICU	81.88	Male	Others	Medicare	EMERGENCY	No	No	No	Yes	No	Yes	No	No	61	141	47	16	37.55559921	1	1	32	15	5	16.4	11.2	33.2	1	1.1	12.9	14	195	25	135	3.7	98	100	1220	Yes	ICU_discharge	2.7321	No	No	2.840520833	1	2.840520833	1	0.044947735
280922	2.7333	MICU	54.82	Male	White	Others	EMERGENCY	No	No	No	No	No	No	No	No	61	167	63	12	36.61111196	6	0	32	14	7	12.6	12	34.1	7.3	1.5	14.5	69	101	22	143	3.8	103	95	218	No	ICU_discharge	2.7333	No	No	30	0	15	0	0.064516129
248438	1.884	SICU	89	Female	White	Medicare	EMERGENCY	Yes	No	Yes	Yes	No	No	No	No	67	171	77	17	35.50000085	3	2	37	12	8	8.6	14.7	40.9	0.6	1.1	12.6	12	241	24	130	3.6	95	99	725	No	ICU_discharge	1.884	No	Yes	21.13420139	1	15	0	0.076683938
281990	11.224	MICU	63.33	Female	White	Private	EMERGENCY	Yes	No	No	No	No	Yes	Yes	No	95	85	47	19	37.44444529	8	2	47	15	5	13.6	8.6	28.4	0.2	2.2	18.2	36	72	40	147	4.1	102	82	583	No	ICU_discharge	11.224	No	Yes	11.58109954	1	11.58109954	1	0.139316239
215518	1.127	SICU	86.24	Female	Black	Medicare	EMERGENCY	Yes	No	No	No	No	Yes	No	No	66	151	44	14	37.05555386	1	2	47	15	7	14.1	8.6	27.2	0.6	1.1	12.4	16	90	34	149	3.7	108	100	3217.046	No	ICU_discharge	1.127	No	No	1.240497685	1	1.240497685	1	0.04353562
269182	24.0384	MICU	64.6	Male	White	Others	EMERGENCY	Yes	No	No	Yes	No	Yes	Yes	No	65	146	59	9	36.55559921	7	3	49	10	5	6.9	10.8	32.2	1.1	1.2	13.4	14	212	22	138	3.5	109	98	700	No	ICU_discharge	24.0384	No	Yes	30	0	15	0	0.07173913
239489	1.819	MICU	39.37	Male	Others	Private	EMERGENCY	No	No	No	Yes	No	No	No	No	96	158	85	22	36.72219849	1	1	6	15	1	8.1	13.4	38.1	0.8	1.1	12.9	12	108	26	141	3.1	105	96	1325	No	ICU_discharge	1.819	No	No	30	0	15	0	0.091156463
285548	12.3858	SICU	72.25	Female	White	Medicare	EMERGENCY	No	No	No	Yes	No	Yes	No	No	69	155	81	18	36.88888974	4	2	41	15	7	17	13.3	38.4	1.1	1.1	13.4	21	131	26	140	3.9	103	100	505	No	ICU_discharge	12.3858	No	No	30	0	15	0	0.047463768
297876	5.1792	MICU	72.61	Male	Unknown	Medicare	EMERGENCY	No	Yes	No	Yes	No	Yes	Yes	No	85	153	93	21	35.55555556	3	2	33	13	5	13.9	13.2	37.1	1.7	1.1	13.1	22	148	19	143	3.9	113	94	2015	No	ICU_discharge	5.1792	No	No	30	0	15	0	0.109243697
213534	2.341	SICU	76.29	Female	Black	Medicare	EMERGENCY	No	No	No	Yes	Yes	No	No	No	65	153	64	18	36.16666582	6	2	52	14	7	7.3	6.9	26	4.6	1.4	15.2	52	115	21	140	3.5	105	100	960	No	ICU_discharge	2.341	No	No	30	0	15	0	0.143636364
272009	1.6806	SICU	81.72	Female	Unknown	Medicare	NO_EMERGENCY	No	No	Yes	Yes	No	No	No	No	65	137	77	20	37.38889058	1	2	33	13	5	8.8	12.4	36.7	0.8	2.1	17.5	13	109	28	144	3.1	102	99	5005	No	ICU_re_admission	6.828472222	No	Yes	30	0	15	0	0.043624161
284107	1.483	SICU	47.55	Male	White	Private	EMERGENCY	No	No	No	No	No	No	No	No	87	113	63	19	37	3	3	32	12	8	13	10.7	30.3	0.9	1.2	13.2	21	155	21	138	4.6	104	99	2475	No	ICU_discharge	1.483	No	No	30	0	15	0	0.099450549
205717	5.5583	SICU	82.93	Male	White	Medicare	EMERGENCY	No	Yes	Yes	Yes	No	No	No	No	127	137	99	30	36.4999983	9	2	49	8	5	15.9	13.3	39.9	1.6	1.3	15	28	212	22	143	4.1	101	98	2010	Yes	ICU_discharge	5.5583	No	Yes	5.817222222	1	5.817222222	1	0.150537634
268806	36.7542	SICU	60.82	Female	Unknown	Others	NO_EMERGENCY	No	No	No	No	No	Yes	No	No	95	151	55	12	36.88890076	4	2	38	15	6	13.2	13.2	37.2	0.6	2.1	17.2	14	109	23	144	3.6	106	100	4505	No	ICU_discharge	36.7542	No	Yes	30	0	15	0	0.035675676
282351	14.715	MICU	87.26	Male	White	Medicare	EMERGENCY	No	No	Yes	Yes	No	Yes	No	No	81	131	75	17	35.55555556	6	2	39	8	5	13.1	13.7	39.9	0.8	1.3	14	12	122	28	139	3.1	98	95	1470	No	ICU_discharge	14.715	No	No	30	0	15	0	0.114193548
257798	3.7872	MICU	55.22	Male	White	Private	EMERGENCY	Yes	No	Yes	Yes	Yes	Yes	No	No	114	124	84	27	36.11111111	3	1	33	15	9	1	6.9	20.1	1.5	1.5	16.7	68	242	34	136	4.3	100	100	5225	No	ICU_discharge	3.7872	No	Yes	25.17815972	1	15	0	0.296153846
271145	2.8458	SICU	49.73	Female	Unknown	Private	NO_EMERGENCY	No	No	No	No	No	No	No	No	91	131	69	11	36.88888974	1	1	15	15	2	8.8	13.6	37.6	0.7	1.2	13.2	11	132	29	142	3.7	105	97	1550	No	ICU_discharge	2.8458	No	No	30	0	15	0	0.052702703
260203	4.1979	MICU	66.31	Male	White	Medicare	EMERGENCY	No	No	No	Yes	No	No	No	No	104	119	55	24	37.22222222	4	1	18	14	4	12.8	13.5	39.5	1.1	1.1058	12.7844	16	120	24	140	4.4	108	95	1630	No	ICU_re_admission	13.44767361	No	No	30	0	15	0	0.067326733
249623	1.8182	SICU	75.53	Male	Unknown	Medicare	EMERGENCY	No	No	No	Yes	No	No	No	No	60	144	56	23	36.66666667	2	2	29	13	6	9.7	12.5	36.1	0.7	1.2	13.2	19	134	25	142	3.6	106	98	1330	No	ICU_discharge	1.8182	No	No	30	0	15	0	0.058604651
295700	1.6153	SICU	49.12	Male	White	Private	EMERGENCY	No	No	No	Yes	No	No	No	No	71	122	64	18	37.11109924	2	2	20	13	2	11	12.5	37	0.8	1	12.1	15	127	24	141	3.9	106	100	1350	No	ICU_re_admission	3.747534722	No	No	30	0	15	0	0.052
241153	4.8408	SICU	49.38	Female	White	Private	EMERGENCY	No	No	No	Yes	No	Yes	No	No	86	134	73	16	36.61111196	3	3	31	13	2	12.8	11.9	32.5	0.5	1.1	12.5	6	132	23	137	3.6	106	100	2520	No	ICU_discharge	4.8408	No	No	30	0	15	0	0.048943662
253683	6.9662	SICU	60.23	Male	White	Private	EMERGENCY	No	No	No	Yes	No	Yes	No	No	73	144	69	20	37.44444529	1	1	26	15	4	13.2	14.2	39.3	0.7	1	12.6	9	152	21	138	3.6	105	100	1394	No	ICU_discharge	6.9662	No	No	7.336608796	1	7.336608796	1	0.060633484
286619	2.9119	MICU	82.45	Female	White	Medicare	EMERGENCY	No	No	No	Yes	No	No	No	No	86	159	61	22	37.66669846	2	2	29	13	6	17.6	13.5	39.8	0.6	1	12.5	17	118	28	137	4.2	100	100	1181	No	ICU_discharge	2.9119	No	No	30	0	15	0	0.067336683
257112	2.4667	MICU	59.33	Female	Black	Private	EMERGENCY	No	No	No	Yes	No	No	No	No	81	109	59	19	35.27780151	3	2	28	7	3	17.2	13.3	39.7	0.6	1.3	13.9	10	124	24	137	3.8	98	99	1380	No	ICU_discharge	2.4667	No	No	30	0	15	0	0.035696203
208046	6.4737	SICU	62.22	Male	White	Private	EMERGENCY	No	Yes	No	No	Yes	No	No	No	79	107	59	18	36.83330154	3	3	34	13	11	5.8	15.7	45.3	0.8	1.2	13.5	13	86	28	141	4	103	96	1970	Yes	ICU_discharge	6.4737	No	No	30	0	15	0	0.049642857
250419	1.335	MICU	30.35	Male	Unknown	Medicare	EMERGENCY	No	No	No	No	Yes	Yes	No	No	131	116	60	30	37.44440079	14	2	53	15	10	4.3	10.9	31.2	1.4	3	21.3	22	180	17	142	3.3	107	93	1350	Yes	ICU_discharge	1.335	No	Yes	2.094143519	1	2.094143519	1	0.312765957
225227	2.7521	SICU	52.78	Male	White	Medicare	EMERGENCY	Yes	No	Yes	No	No	No	No	No	78	144	71	15	36.72222137	10	3	67	3	7	5.6	11.4	34.4	5.6	1.7	15.6	27	116	38	145	5.3	98	97	250	No	ICU_discharge	2.7521	No	Yes	30	0	15	0	0.104635762
227622	6.0071	SICU	69.47	Male	White	Medicare	EMERGENCY	No	Yes	No	Yes	No	Yes	Yes	No	84	201	88.492	14	36.99999915	4	2	43	15	4	10.7	12.7	36.7	1	1	12.1	16	121	21	140	4.7	110	100	1880	No	ICU_discharge	6.0071	No	Yes	6.57943287	1	6.57943287	1	0.062256809
264862	9.8627	SICU	69.96	Female	Black	Medicare	EMERGENCY	No	No	No	Yes	No	Yes	Yes	No	87	157	57	24	36.88888974	7	3	54	8	6	12.6	10	30.5	1.4	1	12	32	235	30	140	4.3	100	100	563	No	ICU_discharge	9.8627	No	No	30	0	15	0	0.067875648
258429	2.184	MICU	75.85	Male	Others	Medicare	EMERGENCY	Yes	No	Yes	No	Yes	No	No	No	69	88	35	13	36.72219849	9	3	78	3	13	16.9	13.5	37.7	0.9	1.2	13.8	11	148	24	137	3.1	102	96	3000	No	ICU_discharge	2.184	No	No	8.139756944	1	8.139756944	1	0.051006711
221298	5.7204	SICU	77.83	Female	White	Medicare	EMERGENCY	No	No	No	Yes	No	Yes	No	No	81	149	55	14	37.61109924	5	2	58	3	5	8.3	11.3	32.8	0.6	1.2	14	8	91	25	134	3.6	102	100	1452	No	ICU_discharge	5.7204	No	No	30	0	15	0	0.045864662
279774	1.0999	MICU	49.03	Female	White	Others	EMERGENCY	No	No	No	Yes	No	No	No	No	81	184	83	22	37.22222222	5	1	16	15	4	3.5	11.2	33.7	0.5	1.4	14.7	10	91	25	137	3.2	104	100	3600	No	ICU_discharge	1.0999	No	Yes	30	0	15	0	0.283333333
204157	4.0928	Others	76.64	Female	White	Medicare	EMERGENCY	No	No	No	Yes	No	No	No	No	65	145	62	15	36.88890076	3	1	29	11	5	9.3	10.5	29.9	0.6	1.2	13.1	11	129	24	127	3.1	90	95	1040	No	ICU_discharge	4.0928	No	No	30	0	15	0	0.054385965
264352	8.8153	SICU	52.64	Male	White	Private	EMERGENCY	No	No	No	No	No	Yes	Yes	No	95	159	106	12	37.61110942	5	2	50	7	3	21.8	13.1	36	1.6	1.1	12.8	29	144	32	140	3.5	100	97	1295	No	ICU_death	8.264583333	No	No	8.264583333	1	8.264583333	1	0.053256705
287859	6.2708	MICU	80.69	Male	White	Private	EMERGENCY	Yes	No	Yes	Yes	No	No	No	No	72	133	44	20	36.4444436	3	2	33	13	6	5.7	12.1	34.9	0.9	1.6	15.3	20	140	23	139	3.7	107	95	815	No	ICU_discharge	6.2708	No	Yes	30	0	15	0	0.080124224
242489	1.0341	SICU	88.78	Female	White	Medicare	EMERGENCY	No	No	No	Yes	No	No	No	No	85	111	81	14	36.61109924	5	1	38	9	6	9.1	10.2	30.3	1.2	1.1	12.5	24	374	22	139	4.8	106	97	568	No	ICU_discharge	1.0341	No	No	7.125335648	1	7.125335648	1	0.079532164
249781	2.7665	MICU	63.86	Male	Others	Others	EMERGENCY	No	No	No	Yes	No	Yes	No	No	83	80	51	12	38	7	3	41	9	7	9.6	12.5	36.4	1.5	1.2	13.2	23	236	26	142	2.9	104	100	1745	Yes	ICU_discharge	2.7665	No	No	30	0	15	0	0.066666667
252612	3.9618	MICU	57.85	Female	White	Private	EMERGENCY	No	No	No	Yes	No	No	No	No	99	194	97	19	38.16666497	0	1	15	15	5	9	10.5	30.8	0.9	1.2	13.4	22	280	25	134	3.9	101	96	1250	No	ICU_discharge	3.9618	No	No	30	0	15	0	0.088271605
247618	2.0022	SICU	46.98	Male	White	Others	EMERGENCY	No	No	No	No	No	Yes	No	No	80	122	37	25	36.94444444	2	1	21	14	3	10.8	13.3	36.9	0.7	1	12	9	110	23	139	3.4	109	99	2850	No	ICU_discharge	2.0022	No	No	30	0	15	0	0.0421875
201810	1.1646	SICU	43.27	Female	Others	Others	EMERGENCY	No	No	No	No	No	No	No	No	67	117	62	19	36.72222137	2	1	23	14	2	7.5	13.1	36.6	0.7	1.2	13.7	16	126	20	141	4.2	109	99	1675	No	ICU_discharge	1.1646	No	No	30	0	15	0	0.067741935
224765	4.5993	SICU	43.95	Male	Black	Others	EMERGENCY	No	No	No	Yes	No	Yes	No	No	80	168.574	121	21	37.38890076	5	1	34	15	6	6.9	13.4	38.2	2.7	1	12.8	30	160	27	139	3.5	104	100	2515	Yes	ICU_discharge	4.5993	No	No	30	0	15	0	0.062204724
223000	2.8967	MICU	22.93	Male	White	Private	EMERGENCY	No	No	No	No	No	No	No	No	108	141	64	18	36.91891018	4	3	18	9	2	8.5	12.9	35.7	0.8	1.3	14.2	9	123	28	131	3.8	95	99	2770	No	ICU_discharge	2.8967	No	No	30	0	15	0	0.051476793
240731	7.3764	SICU	59.66	Female	White	Private	EMERGENCY	No	No	No	Yes	No	Yes	No	No	83	91	63	15	36.22219849	3	2	39	13	5	15.2	12.9	35.4	0.7	1.1	12.8	30	146	26	135	3.4	102	100	1487	No	ICU_re_admission	10.90108796	No	No	30	0	15	0	0.051711027
293186	10.8979	MICU	68.4	Male	White	Medicare	EMERGENCY	Yes	No	No	Yes	No	No	No	No	91	161	56	18	37.05555386	5	2	31	13	8	11.4	11	31.2	2.1	1.3	13.6	35	293	25	136	4.6	98	97	1647	No	ICU_discharge	10.8979	No	Yes	30	0	15	0	0.094244604
272055	13.7689	MICU	56.79	Male	Black	Medicare	EMERGENCY	No	Yes	No	Yes	No	No	No	No	71	168	68	16	36.4999983	6	2	40	12	3	4.1	10.1	30.2	3.7	1	12.5	42	151	22	139	4.2	106	98	733	No	ICU_discharge	13.7689	No	No	30	0	15	0	0.0703125
299595	2.0853	MICU	82.58	Male	White	Medicare	EMERGENCY	No	No	No	Yes	No	No	No	No	83	186	98	18	37.05559921	3	2	31	11	5	7.6	13.4	38	0.8	1.8	16.7	11	80	25	142	3.5	103	99	1150	No	ICU_discharge	2.0853	No	Yes	30	0	15	0	0.080357143
297771	5.3907	MICU	71.6	Male	Unknown	Medicare	EMERGENCY	No	Yes	Yes	Yes	No	Yes	Yes	No	67	86	42	22	37.38889058	13	2	64	15	5	35.5	9.6	28.5	2.1	1.4	15.6	92	236	19	139	3.5	103	100	1179	No	ICU_discharge	5.3907	No	No	6.189444444	1	6.189444444	1	0.030245232
292870	42.3555	MICU	64.6	Female	Unknown	Others	EMERGENCY	Yes	No	Yes	Yes	No	Yes	Yes	No	76	99	52	15	37	12	2	59	15	10	4.6	8.4	28	0.5	6.9	33.2	95	155	31	147	5.1	102	100	339	No	ICU_discharge	42.3555	No	Yes	30	0	15	0	0.183695652
245872	11.6604	MICU	83.59	Female	White	Medicare	EMERGENCY	No	No	Yes	No	No	Yes	No	No	130	156	55	32	38.77780151	6	3	82	3	6	12.7	12.4	39.8	1.5	1.3	13.7	101	147	24	155	4.9	120	98	1475	No	ICU_discharge	11.6604	No	No	12.92313657	1	12.92313657	1	0.083333333
244854	1.0759	SICU	86.38	Male	White	Medicare	EMERGENCY	No	No	No	Yes	No	No	No	No	65	173	52	21	37.27777693	3	1	36	15	5	8.3	8.8	26.7	2.2	1	12.6	34	107	21	143	4.6	110	95	870	No	ICU_discharge	1.0759	No	No	30	0	15	0	0.066210046
262747	13.609	SICU	71.75	Female	Black	Medicare	EMERGENCY	No	No	No	Yes	No	Yes	No	No	119	189	98	10	37.33333164	2	2	50	15	5	22	9.4	27.6	1.7	1.1328	12.4856	30	193	24	143	3.4	106	100	1220	No	ICU_discharge	13.609	No	No	13.75486111	1	13.75486111	1	0.050680272
213981	27.0393	SICU	45.83	Female	White	Private	EMERGENCY	Yes	No	No	No	No	Yes	No	Yes	88	130	71	20	37.16666751	5	2	33	14	5	13.8	11.2	32.3	2.7	1.4	14.8	20	175	28	141	3.9	99	97	229	No	ICU_re_admission	28.61591435	No	No	30	0	15	0	0.037866667
219568	2.6408	SICU	79.66	Male	White	Medicare	EMERGENCY	No	No	Yes	No	No	Yes	No	No	76	157	80	21	38.22219849	0	1	30	15	5	8.6	11.5	33.1	0.9	1.7	18.4	24	112	26	138	3.9	103	100	1235	No	ICU_discharge	2.6408	No	Yes	30	0	15	0	0.078680203
257618	2.9486	SICU	57.93	Male	Unknown	Medicare	NO_EMERGENCY	No	No	No	No	No	No	No	No	68	139	84	17	37	4	2	24	14	5	12.1	13.9	38.2	0.6	1.1	12.4	16	91	27	142	3.2	103	96	2355	No	ICU_discharge	2.9486	No	Yes	30	0	15	0	0.23442623
200995	1.4901	SICU	74.32	Male	White	Medicare	EMERGENCY	Yes	No	Yes	No	No	No	No	No	105	152	90	19	37.33330154	5	2	44	14	7	6.4	10.1	31.4	2	1.4	14.8	41	215	30	144	3.5	106	95	0	No	ICU_discharge	1.4901	No	No	30	0	15	0	0.071495327
234342	13.7284	MICU	80.58	Male	White	Medicare	EMERGENCY	Yes	No	Yes	Yes	Yes	Yes	No	No	128	138	69	20	37.77777778	8	1	49	15	10	30.3	9.1	27.1	0.8	1.1182	12.5882	64	115	36	145	4.6	103	98	1405	No	ICU_discharge	13.7284	No	Yes	30	0	15	0	0.274074074
204451	7.431	MICU	59.11	Male	Others	Others	EMERGENCY	No	No	Yes	Yes	No	No	No	No	63	123	67	14	36.11109924	3	2	28	12	4	9.9	13.6	40.2	1	1.2	13.4	17	142	24	141	4.5	106	97	1940	No	ICU_discharge	7.431	No	No	30	0	15	0	0.058525346
235218	5.6054	SICU	63.31	Male	White	Private	EMERGENCY	No	No	No	No	No	No	No	No	71	151	80	11	35.55555556	3	3	36	10	5	11.4	11.9	33.1	0.8	1.2	13.7	16	174	21	145	4.4	115	100	4270	No	ICU_discharge	5.6054	No	No	30	0	15	0	0.070520231
297098	1.0684	MICU	73.46	Male	Unknown	Medicare	EMERGENCY	No	No	No	No	No	Yes	No	Yes	79	154	49	23	37.5	7	1	38	14	6	11.8	10.1	30.1	5.7	1.3	14.1	89	95	25	146	4.3	108	94	2100	No	ICU_re_admission	10.35837963	No	No	30	0	15	0	0.052189781
221976	1.5345	SICU	83.44	Female	White	Medicare	EMERGENCY	No	No	No	Yes	No	Yes	No	No	93	144	74	22	37.66669846	7	3	69	3	5	17.8	12.3	36.1	0.8	1.1	12.8	14	153	25	136	3.6	101	100	1430	Yes	ICU_discharge	1.5345	No	No	2.617511574	1	2.617511574	1	0.041666667
220114	1.2743	SICU	24.63	Male	White	Private	EMERGENCY	No	No	No	No	No	No	No	No	63	112	72	16	35.11109924	1	1	12	15	1	12.1	15.9	43.4	0.9	1.2	13.3	12	113	26	141	3.9	102	99	575	No	ICU_discharge	1.2743	No	No	30	0	15	0	0.052380952
233623	1.401	MICU	87.03	Female	Others	Medicare	EMERGENCY	No	No	Yes	Yes	No	No	No	No	70	172	94	13	37	2	2	33	12	6	14.8	13.1	39.3	1	1.1	12.6	16	142	23	142	3.6	107	96	1037	No	ICU_discharge	1.401	No	No	30	0	15	0	0.030542986
254841	5.2896	SICU	77.41	Male	Unknown	Private	EMERGENCY	No	No	Yes	Yes	No	Yes	Yes	No	56	97	42	10	36.38888889	3	2	45	12	6	14.5	14.3	38.9	0.8	1.2	13.1	11	154	25	122	3.8	88	100	1855	No	ICU_re_admission	9.707638889	No	No	10.30347222	1	10.30347222	1	0.072043011
283332	6.8285	Others	69.56	Male	White	Private	EMERGENCY	No	No	No	Yes	No	No	No	No	67	161	74	15.794	35.33330154	3	3	33	13	5	12.4	13.1	36.5	1.3	1.1	13	27	130	25	141	3.1	104	100	1086	No	ICU_discharge	6.8285	No	Yes	30	0	15	0	0.046428571
271999	2.1909	MICU	69.69	Female	White	Medicare	EMERGENCY	No	No	No	No	No	No	No	No	93	154	75	18	36.77777608	3	3	46	12	10	5.3	9.8	26.3	0.5	1.2	13.2	9	115	22	125	3.4	89	97	1534	No	ICU_discharge	2.1909	No	No	30	0	15	0	0.076649746
233869	2.5773	SICU	87.16	Male	Black	Medicare	EMERGENCY	No	No	No	Yes	No	No	No	No	74	139	66	20	36.61109924	5	2	52	8	5	9.7	12.6	38.1	1.6	1.4	14.3	35	158	19	140	4.7	110	100	667	No	ICU_discharge	2.5773	No	No	30	0	15	0	0.089808917
250619	1.0865	MICU	75.55	Male	White	Private	EMERGENCY	No	No	No	No	No	No	No	No	95	164	91	21	37.05559921	4	2	41	9	5	25	12	35.4	0.7	1.1	12.6	24	133	26	146	3.8	107	93	733	No	ICU_discharge	1.0865	No	No	2.147847222	1	2.147847222	1	0.025494071
253895	4.0427	SICU	75.85	Female	White	Medicare	EMERGENCY	No	No	No	Yes	No	Yes	Yes	No	76	136	70	14	37.66666836	2	1	33	15	7	8	12.6	36.7	0.6	1.1	13.3	12	183	24	139	3.6	107	100	2355	Yes	ICU_discharge	4.0427	No	No	4.129872685	1	4.129872685	1	0.091366906
213572	11.1138	MICU	40.84	Female	White	Private	EMERGENCY	No	No	No	No	No	Yes	No	No	91	140	66	18	37.33270045	3	1	25	15	2	23.9	12.6	37.6	0.6	1.1	12.8	8	125	25	141	3.5	104	100	3295	No	ICU_discharge	11.1138	No	No	30	0	15	0	0.048913043
272465	6.2115	SICU	89	Male	White	Medicare	EMERGENCY	No	No	No	Yes	No	Yes	Yes	No	63	165	52	14	36.83330154	8	2	65	3	6	8.2	12.7	36.7	1	1	12.7	14	194	23	135	4	102	100	1760	No	ICU_discharge	6.2115	No	No	30	0	15	0	0.0825
232454	3.781	SICU	89	Female	Others	Medicare	EMERGENCY	No	No	No	Yes	No	Yes	No	No	92	114	40	18	36.77777608	1	1	36	15	5	10.6	11	32	0.9	1.1	12.6	20	133	24	142	4.4	105	99	713	No	ICU_discharge	3.781	No	No	30	0	15	0	0.03562341
253701	2.2493	SICU	52.92	Female	Black	Private	EMERGENCY	No	No	No	No	No	No	No	No	61	147	65	19	37.5	0	1	15	15	3	7.8	12.1	36.2	0.7	1.1	12.4	10	141	25	138	3.7	105	99	1075	Yes	ICU_discharge	2.2493	No	No	30	0	15	0	0.056573705
232170	5.1972	SICU	70.83	Female	Unknown	Medicare	EMERGENCY	No	No	No	Yes	No	Yes	No	No	88	176	85	14	37.77780151	3	1	44	6	5	13.6	12.6	34.5	0.7	1.2	13.1	13	132	25	141	3.2	103	100	1195	No	ICU_discharge	5.1972	No	No	5.331944444	1	5.331944444	1	0.053629032
207451	1.9678	MICU	81.64	Female	Unknown	Medicare	EMERGENCY	Yes	No	No	No	Yes	No	No	No	114	124	45	18	36.99999915	3	2	52	14	8	129.2	9.9	30.6	0.5	1.1282	12.5068	16	165	18	147	3.1	114	94	2745	No	ICU_re_admission	8.094664352	No	No	30	0	15	0	0.107236842
280286	1.6306	SICU	78.87	Female	Unknown	Medicare	EMERGENCY	No	No	No	No	No	Yes	Yes	No	92	141	69	17	38.05559921	5	2	64	3	5	12.7	10.1	29.5	0.7	1.1	12.4	20	124	25	150	4.1	116	99	1490	No	ICU_discharge	1.6306	No	No	2.089583333	1	2.089583333	1	0.067894737
289316	27.0816	SICU	39.57	Female	White	Private	EMERGENCY	No	Yes	No	No	No	Yes	No	No	100	163	72	30	37.94440079	0	1	16	15	1	15.9	11.3	33.9	0.5	1.1	12.7	7	154	20	137	3.6	104	100	3360	No	ICU_discharge	27.0816	No	No	30	0	15	0	0.041786744
285904	2.5126	SICU	62.5	Male	White	Private	EMERGENCY	No	No	No	Yes	No	No	No	No	88	150	73	18	36.94444444	2	1	29	14	10	7.9	14	39	0.9	1	12.2	14	173	20	134	4.2	101	95	3410	No	ICU_discharge	2.5126	No	No	30	0	15	0	0.048659004
244967	4.8675	Others	78.62	Male	Others	Medicare	EMERGENCY	No	No	Yes	Yes	No	No	No	No	66	123	66	17	37.11111281	4	2	36	10	5	8.6	11.8	34.6	0.9	1.3	14.2	16	148	29	142	3.5	100	95	3300	No	ICU_discharge	4.8675	No	Yes	30	0	15	0	0.10859375
230432	25.8854	SICU	70.67	Male	Black	Private	EMERGENCY	No	No	No	Yes	No	Yes	No	No	113	132	67	18	37.94444614	4	1	46	8	5	9	14	40.7	1.6	1.2	12.9	24	141	24	142	3.7	108	100	1220	No	ICU_discharge	25.8854	No	Yes	30	0	15	0	0.090566038
223519	15.6995	MICU	51.89	Male	White	Others	EMERGENCY	Yes	Yes	No	No	No	Yes	No	No	87	151	58	25	37.66669846	6	1	27	15	4	5.9	10.9	30.9	0.9	1.5	15	15	188	25	138	4.2	105	98	4500	Yes	ICU_discharge	15.6995	No	Yes	16.26200231	1	15	0	0.121666667
266430	3.8027	SICU	82.15	Female	White	Medicare	EMERGENCY	No	No	Yes	Yes	No	Yes	No	No	118	161	74	22	37.44440079	1	2	38	15	5	9.5	12.3	35.1	0.5	2.6	25.3	6	117	26	129	2.5	89	100	4670	No	ICU_discharge	3.8027	No	Yes	30	0	15	0	0.050993377
226406	4.8194	MICU	59.06	Male	Unknown	Private	EMERGENCY	No	No	Yes	Yes	No	No	No	No	110	152	70	10	37.94440079	3	2	29	13	5	10	9.6	27.6	1.2	1.2	13.6	20	198	27	137	3.8	100	98	876	No	ICU_re_admission	31.03927083	No	No	30	0	15	0	0.057258065
245834	14.5799	Others	70.39	Female	Unknown	Medicare	EMERGENCY	Yes	No	No	No	No	Yes	No	No	58	208	97	12	35.88890076	6	0	37	15	6	6.1	12.1	37.9	0.9	1.3	13.5	24	138	33	145	3.1	102	100	1820	No	ICU_discharge	14.5799	No	No	30	0	15	0	0.086516854
221582	3.4693	MICU	60.78	Male	White	Others	EMERGENCY	No	No	No	No	No	No	No	No	71	131	68	12	36.0555564	2	2	34	14	11	7.7	10.4	29.9	0.5	1.4	14.4	15	168	21	141	4.4	109	97	2175	No	ICU_discharge	3.4693	No	Yes	30	0	15	0	0.034526854
218665	1.9475	SICU	57.14	Male	White	Private	EMERGENCY	No	No	No	No	No	No	No	No	62	134	76	17	37.11109924	2	2	22	13	3	6.5	15.5	44	0.7	1.1	13.2	15	121	22	135	3.9	105	97	2150	No	ICU_discharge	1.9475	No	No	30	0	15	0	0.049593496
218035	19.8392	SICU	71.96	Female	Others	Medicare	EMERGENCY	Yes	No	Yes	Yes	No	Yes	Yes	No	85.6	128	63	18	37.38889058	0	0	34	15	6	15.5	11.3	32.6	0.8	2.3	23.4	13	231	21	144	3.8	112	100	1125	Yes	ICU_discharge	19.8392	No	Yes	30	0	15	0	0.055078125
277863	5.867	MICU	81.81	Female	White	Medicare	EMERGENCY	No	Yes	No	No	No	Yes	No	No	77	118	49	14	38.55559921	1	1	46	15	7	12.2	12.6	37.5	0.6	1.1	12.9	17	170	23	139	4.2	102	100	2336	No	ICU_discharge	5.867	No	No	30	0	15	0	0.0655
203755	5.6036	MICU	72.52	Female	White	Medicare	EMERGENCY	No	No	No	Yes	No	Yes	No	No	66	147	82	20	36.99999915	2	1	29	15	5	7.3	12.7	35.6	0.6	1.1058	12.887	12	141	25	139	3.4	105	100	2300	No	ICU_discharge	5.6036	No	No	30	0	15	0	0.079012346
255168	15.8063	SICU	71.04	Male	Unknown	Others	NO_EMERGENCY	No	No	No	Yes	No	No	No	No	92	199	81	20	36.33330154	2	1	28	14	6	4.8	10.8	30.8	1.7	2.1	18	21	181	18	140	4.1	108	96	4550	No	ICU_discharge	15.8063	No	No	30	0	15	0	0.08313253
211384	11.7318	SICU	77.29	Female	White	Medicare	EMERGENCY	Yes	No	Yes	Yes	No	Yes	No	No	88	120	51	18	37.05555386	4	2	36	11	6	7.4	11.4	34	0.7	1	12.1	17	125	27	141	3.9	106	100	877	Yes	ICU_discharge	11.7318	No	No	12.77476852	1	12.77476852	1	0.108029197
299555	5.6533	MICU	48.67	Female	Others	Private	EMERGENCY	No	No	No	No	Yes	No	No	No	68	105	61	12	36.88890076	7	2	44	9	6	0.4	9	24.9	0.4	1.2	13.4	15	102	27	142	3	107	99	6800	No	ICU_discharge	5.6533	No	Yes	30	0	15	0	1.42
290204	20.2103	SICU	55.16	Male	White	Others	EMERGENCY	No	Yes	No	No	No	Yes	No	No	65	158	64	14	38.55559921	4	2	30	12	3	10.3	15.1	42.4	1	1.4	14.4	13	197	27	142	3.2	106	100	2325	No	ICU_discharge	20.2103	No	Yes	30	0	15	0	0.071428571
230888	2.4523	SICU	65.38	Male	White	Medicare	EMERGENCY	Yes	No	No	No	No	Yes	No	No	87	85	50	14	37.33333164	4	1	48	15	6	17.1	13.1	37.8	1	1.1	12.7	24	139	20	140	4.3	107	98	732	No	ICU_re_admission	7.071145833	No	No	30	0	15	0	0.052694611
294881	2.5626	MICU	53.8	Male	Others	Medicare	EMERGENCY	No	No	No	Yes	No	No	No	No	93	182	85	8	36.16669846	2	1	15	15	8	7.6	11.4	32.8	2	0.9	12	27	212	23	141	4.7	111	100	1347	No	ICU_discharge	2.5626	No	No	30	0	15	0	0.09
289585	2.0604	Others	66.53	Female	White	Medicare	EMERGENCY	No	No	No	No	No	No	No	No	65	137	58	14	37.83333249	2	3	34	13	4	12.8	12.6	36.3	0.7	1.1	12.6	11	96	25	144	3.9	107	97	945	No	ICU_discharge	2.0604	No	No	30	0	15	0	0.039873418
260867	36.4571	SICU	52.22	Male	Others	Private	EMERGENCY	No	No	No	No	No	Yes	Yes	No	104	162	71	13	36.94440079	7	0	43	14	10	16.4	13.5	36.1	0.8	5	26.2	12	76	25	127	3.3	90	95	1680	No	ICU_re_admission	48.10965278	No	Yes	30	0	15	0	0.213924051
237799	6.3396	SICU	77.46	Female	White	Medicare	EMERGENCY	No	No	Yes	Yes	No	No	No	No	55	158	78	20	37.77780151	2	2	34	13	5	9.7	9.5	26.1	0.7	1.6	15	12	203	23	140	3.9	104	92	5335	No	ICU_discharge	6.3396	No	Yes	30	0	15	0	0.072727273
230986	1.1884	SICU	67.84	Male	Unknown	Medicare	EMERGENCY	No	No	No	Yes	No	No	No	No	61	121	48	18	36.05559921	3	2	32	14	6	11.5	10.8	31.8	1.7	1.1054	12.7452	29	83	22	145	3.9	110	100	1870	No	ICU_discharge	1.1884	No	No	30	0	15	0	0.052147239
225629	1.625	SICU	84.49	Female	White	Medicare	EMERGENCY	No	No	Yes	Yes	No	No	No	No	87	166	74	18	36.05559921	2	1	32	14	6	6.9	10.9	31.8	0.4	1.1018	12.5668	15	103	33	132	3.6	92	92	735	No	ICU_discharge	1.625	No	No	30	0	15	0	0.120155039
220858	1.7931	MICU	80.24	Male	Black	Medicare	EMERGENCY	No	No	Yes	No	No	No	No	No	79	148	57	19	37.66666836	2	2	40	13	11	7.3	9.8	29.1	0.9	1.1	12.4	6	105	33	138	3.2	96	97	1100	No	ICU_discharge	1.7931	No	No	30	0	15	0	0.079545455
292551	8.3208	SICU	65.92	Female	White	Private	EMERGENCY	No	Yes	No	Yes	No	Yes	Yes	No	80	130	59	20	36.22222053	3	2	40	15	7	7.9	10.8	31.4	0.7	1.5	16.6	8	133	23	140	3.4	104	95	405	Yes	ICU_discharge	8.3208	No	Yes	30	0	15	0	0.080701754
228290	1.6514	MICU	81.12	Male	White	Medicare	EMERGENCY	No	No	No	Yes	Yes	No	No	No	112	105	39	24	36.61111196	8	2	51	14	8	227.3	8.7	26.2	1.4	2.8	20.5	30	222	22	132	5	91	97	1642.258	No	ICU_discharge	1.6514	No	Yes	1.9759375	1	1.9759375	1	0.394444444
267018	9.4938	MICU	78.85	Male	White	Medicare	NO_EMERGENCY	No	No	Yes	No	No	Yes	Yes	No	69	124	70	19	35.83330154	8	2	32	15	6	7.1	12.5	36.7	0.9	1.2	13.3	12	83	23	139	4.4	107	100	3080	Yes	ICU_re_admission	11.09988426	No	Yes	30	0	15	0	0.156818182
217066	3.7569	SICU	70.15	Female	White	Medicare	EMERGENCY	No	No	No	Yes	No	No	Yes	No	76	145	63	20	35.94444275	4	3	43	7	5	5.8	12.4	34.8	0.6	1.1014	12.8254	11	160	25	140	4.1	107	98	3860	No	ICU_discharge	3.7569	No	No	30	0	15	0	0.060550459
222585	9.5889	SICU	61.39	Female	White	Private	EMERGENCY	No	No	No	No	No	Yes	No	No	83	157	70	19	36.83333503	4	2	41	7	4	7.2	12.4	35.3	0.6	1.3	13.7	12	143	30	143	2.5	99	97	5980	No	ICU_discharge	9.5889	No	Yes	30	0	15	0	0.051428571
263888	8.014	SICU	68.79	Male	White	Medicare	NO_EMERGENCY	Yes	No	No	No	No	No	No	No	61	136	60	13	37.22222222	3	0	23	14	12	9	11.9	32.6	1	1.1	13	21	172	28	138	4.3	97	97	1157	No	ICU_discharge	8.014	No	No	30	0	15	0	0.083832335
211564	1.7516	SICU	27.01	Female	Black	Private	EMERGENCY	No	No	No	No	No	Yes	Yes	No	77	144	85	21	37.77777778	6	2	54	3	1	20.1	8.1	23.5	0.5	1.3	14.1	9	225	24	142	4.3	105	100	4600	Yes	ICU_discharge	1.7516	No	No	2.061516204	1	2.061516204	1	0.064831804
264409	2.7406	SICU	88.49	Male	White	Medicare	EMERGENCY	No	No	No	Yes	No	Yes	No	No	67	150	58	20	36.94440079	5	2	44	13	6	14.2	11.4	32.7	1.5	1.2	13.3	45	134	23	143	3.4	109	100	1100	Yes	ICU_discharge	2.7406	No	Yes	30	0	15	0	0.29516129
235621	1.8771	SICU	80.21	Male	White	Medicare	EMERGENCY	No	No	No	No	No	No	No	No	62	133	64	14	37.66666836	2	3	46	13	5	10.3	10.8	31.6	0.9	1.3	13.8	15	110	28	144	3.7	106	98	2835	No	ICU_discharge	1.8771	No	No	30	0	15	0	0.073142857
210846	13.2757	SICU	49.13	Male	White	Private	EMERGENCY	Yes	No	No	Yes	No	Yes	Yes	No	75	164	84	16	36.99999915	8	1	42	15	6	13.1	8.3	23.1	5.8	1.2	13.4	51	143	16	136	3.9	110	98	1100	No	ICU_discharge	13.2757	No	Yes	13.37430556	1	13.37430556	1	0.08556701
256790	9.7364	MICU	78.9	Male	White	Medicare	EMERGENCY	No	Yes	No	No	No	No	No	No	88	159	66	18	37	4	2	40	8	5	14.5	15.1	42	1	1.3	13.8	18	179	25	141	3.4	106	98	1347	No	ICU_discharge	9.7364	No	No	10.19078704	1	10.19078704	1	0.068472906
288670	12.042	SICU	77.47	Female	Unknown	Medicare	EMERGENCY	No	No	Yes	Yes	No	Yes	No	No	54	176	47	19	35.83330154	4	3	38	9	6	14.7	12.7	37.4	0.7	1	13	10	162	29	133	3.6	97	93	1050	No	ICU_discharge	12.042	No	No	30	0	15	0	0.040062112
268262	1.4593	SICU	45.87	Female	White	Private	EMERGENCY	No	No	No	No	No	Yes	No	No	94	135	71	13	36.11111111	3	1	37	6	2	13.9	11.3	30.9	0.8	1.2	13.5	9	146	21	135	4.2	104	100	3080	No	ICU_discharge	1.4593	No	No	30	0	15	0	0.059241706
276176	33.8456	Others	38.09	Female	Black	Medicare	EMERGENCY	No	No	No	Yes	No	Yes	Yes	Yes	85	145	85	22	36.33333418	9	3	48	4	4	10.9	9.9	31.6	5.4	1.2	13.6	19	294	31	135	3.9	90	99	0	No	ICU_discharge	33.8456	No	Yes	30	0	15	0	0.038129496
264027	15.0631	SICU	67.98	Male	White	Medicare	EMERGENCY	No	No	Yes	Yes	No	Yes	No	No	78	131	69	16	37.33330154	1	1	27	15	4	9.1	12	34.5	0.9	1.3	13.7	11	130	26	145	3.6	109	100	2840	Yes	ICU_discharge	15.0631	No	Yes	30	0	15	0	0.063679245
253159	4.4884	SICU	52.9	Male	Others	Others	EMERGENCY	No	No	No	Yes	No	Yes	No	No	93	127	62	12	36	1	2	27	15	5	11	10.4	29.6	0.9	1.1	12.7	21	198	23	139	3.5	110	99	1942	No	ICU_discharge	4.4884	No	No	30	0	15	0	0.071144279
206863	1.8789	SICU	82.02	Female	White	Medicare	EMERGENCY	No	No	No	No	No	No	No	No	76	106	48	26	37.16666667	4	3	44	8	5	6.5	11.7	32.3	0.7	1.2	13.9	13	102	23	139	3.9	107	100	1500	No	ICU_discharge	1.8789	No	No	30	0	15	0	0.086666667
285435	3.1492	SICU	68.39	Female	Black	Medicare	EMERGENCY	No	No	No	Yes	Yes	Yes	No	No	53	145	40	14	34.83330154	3	2	37	14	11	20.1	7.8	24.3	1.4	2	16.9	24	97	21	137	3.7	107	100	2860	No	ICU_discharge	3.1492	No	Yes	30	0	15	0	0.075272727
217538	25.0462	SICU	25.05	Female	White	Private	EMERGENCY	No	No	No	No	No	Yes	No	No	80	118	63	12	36.4444436	1	1	20	15	1	17.1	11.1	31.4	0.8	1.2	13.5	9	131	23	143	3.9	110	100	1665	Yes	ICU_discharge	25.0462	No	No	30	0	15	0	0.066222222
256207	2.7575	Others	69.89	Male	White	Medicare	EMERGENCY	Yes	No	Yes	Yes	No	No	No	No	77	121	55	14	36.16669846	9	2	64	3	7	13.7	10.2	32.3	1.8	1.5	15	75	147	17	143	5.3	108	100	3280	No	ICU_re_admission	7.637037037	No	Yes	12.08751157	1	12.08751157	1	0.100625
236251	10.9743	SICU	76.67	Male	White	Medicare	EMERGENCY	No	No	No	Yes	No	Yes	Yes	No	79	198	69	13	36.33330154	5	1	41	15	9	7.5	11.2	34.1	7.3	1.1	13	30	153	29	139	4	100	100	1294.598	No	ICU_death	10.73509259	No	Yes	10.73509259	1	10.73509259	1	0.076315789
239683	19.4847	SICU	63.05	Male	Black	Others	EMERGENCY	No	No	No	Yes	No	Yes	No	No	76	190	109	15	36.72222137	7	2	39	9	6	22.7	11.5	34.7	2.4	1.1194	12.731	34	152	28	146	3.7	106	98	2985	No	ICU_discharge	19.4847	No	No	30	0	15	0	0.111382114
298579	1.9351	SICU	55.07	Male	Others	Private	EMERGENCY	Yes	No	No	Yes	No	No	No	No	99	146	64	25	36.83330154	3	1	19	14	6	13.2	13.2	38.9	1.7	1.6	16.1	20	144	21	139	3.8	105	96	3300	No	ICU_discharge	1.9351	No	No	30	0	15	0	0.069306931
228477	10.4459	SICU	78.52	Female	White	Medicare	EMERGENCY	Yes	No	Yes	Yes	No	Yes	No	No	79	182	69	16	38.16666497	2	1	32	15	6	13.3	14.3	41.9	1.1	1.8	19.2	17	128	24	144	3.8	104	100	1206	No	ICU_discharge	10.4459	No	Yes	11.2158912	1	11.2158912	1	0.043362832
281745	7.0586	SICU	52.15	Male	White	Others	EMERGENCY	No	Yes	No	No	No	Yes	No	No	63	133	65	16	36.80389106	1	2	30	15	4	11.7	10.2	29.8	0.9	1	12.5	7	114	24	141	3.2	108	100	3145	No	ICU_discharge	7.0586	No	No	7.317997685	1	7.317997685	1	0.056118143
205549	4.4039	Others	75.43	Male	White	Medicare	EMERGENCY	No	No	Yes	Yes	No	Yes	Yes	Yes	123	114.828	42	14	37.77780151	7	2	70	15	8	7.5	8.9	28.5	6.8	1.3	14.1	87	119	19	146	4.5	109	100	184	No	ICU_re_admission	11.76686343	No	No	23.43799769	1	15	0	0.124827586
282757	1.8855	SICU	58.1	Female	White	Medicare	EMERGENCY	No	No	No	No	No	Yes	Yes	No	85	158	93	15	35.88888804	5	1	45	15	3	13.7	12.7	35.6	0.3	1.1	12.7	9	168	26	144	2.9	109	100	2310	No	ICU_death	1.20724537	No	No	1.20724537	1	1.20724537	1	0.063084112
283574	3.4457	Others	61.58	Male	White	Private	EMERGENCY	No	No	No	No	No	Yes	No	No	71	130	76	18	37.55559921	7	2	58	3	4	10.6	12.8	37.7	0.7	1.1	13	22	133	28	145	3.8	105	98	1150	No	ICU_death	2.917407407	No	No	2.917407407	1	2.917407407	1	0.068983957
209146	1.1843	SICU	54.21	Female	White	Private	EMERGENCY	No	No	No	No	No	No	No	No	67	124	54	14	37.66669846	1	1	22	15	3	11	12.4	35.5	1	1.1036	12.812	12	98	32	141	3.1	101	98	1400	No	ICU_discharge	1.1843	No	No	30	0	15	0	0.044781145
200569	17.0596	SICU	53.52	Male	Others	Private	EMERGENCY	No	No	No	No	Yes	Yes	No	No	62	124	59	20	38.33330154	4	1	30	15	5	14.1	13.7	42.4	0.7	1.4	15.4	9	116	27	140	4.2	106	97	3095	Yes	ICU_discharge	17.0596	No	Yes	17.93297454	1	15	0	0.096296296
201170	1.7007	SICU	66.91	Male	White	Private	EMERGENCY	No	No	No	Yes	No	No	No	No	104	138	74	21	36	3	3	34	13	6	14	14.7	43.2	1.3	1.1	12.5	18	169	28	139	4.3	102	98	739	No	ICU_discharge	1.7007	No	No	30	0	15	0	0.042944785
286393	3.8739	SICU	81.01	Male	White	Medicare	EMERGENCY	No	No	No	Yes	No	Yes	Yes	No	54	115	64	14	35.66669846	7	2	52	6	5	8.2	12.9	36.1	0.8	1.1	13	17	153	25	139	3.4	105	100	1933	No	ICU_re_admission	6.559664352	No	No	14.10497685	1	14.10497685	1	0.144791667
297611	7.3316	SICU	77.13	Female	White	Others	EMERGENCY	No	No	No	Yes	No	Yes	No	No	80	110	65	25	37.88888719	1	1	40	15	5	12.8	9	27	0.9	1.2	13.5	28	126	23	141	3.1	109	100	650	No	ICU_discharge	7.3316	No	No	30	0	15	0	0.056776557
284791	2.5465	MICU	71.05	Male	Black	Medicare	EMERGENCY	No	No	Yes	Yes	No	No	No	No	74	168	73	12	36.61109924	3	2	30	10	7	6.9	12.8	34.9	1	1.8	19.6	12	166	28	137	3.2	101	99	1566	No	ICU_discharge	2.5465	No	Yes	30	0	15	0	0.088823529
220052	13.6538	SICU	64.05	Female	White	Others	EMERGENCY	No	Yes	No	No	No	Yes	No	No	94	155	80	23	36.83330154	8	3	69	5	4	15.2	10	30.2	4.2	1.1	13	67	138	19	143	5.1	112	98	1780	Yes	ICU_discharge	13.6538	No	Yes	30	0	15	0	0.044126074
253990	3.8039	SICU	83.92	Male	White	Medicare	EMERGENCY	No	No	Yes	Yes	No	Yes	No	No	74	112	84	18	36.83333503	1	1	32	15	5	9.2	12.2	35.1	1.4	1.2	13.6	17	109	23	143	3.4	110	98	1400	No	ICU_discharge	3.8039	No	No	30	0	15	0	0.064069264
238088	3.1965	SICU	58.55	Male	White	Private	EMERGENCY	No	No	No	Yes	No	No	No	No	90	147	71	9	36.27777947	2	1	17	14	5	11.5	14	41.7	1.3	1.1136	12.6804	13	212	26	140	3.3	107	100	1730	No	ICU_discharge	3.1965	No	No	30	0	15	0	0.057522124
200647	4.0831	MICU	71.61	Male	White	Medicare	EMERGENCY	No	Yes	No	No	No	Yes	Yes	No	78	140	67	20	37.61111111	3	3	47	10	7	12.9	7.8	22.6	0.8	1.3	14.4	35	111	28	143	3.9	109	100	1675	No	ICU_discharge	4.0831	No	Yes	30	0	15	0	0.041087613
224082	2.7791	SICU	55.25	Male	Others	Private	EMERGENCY	No	No	No	Yes	No	No	No	No	54	171	79	14	37.83333249	1	1	15	15	4	8.4	14.2	41.3	0.5	1.1	12.5	8	178	22	141	3	110	97	1500	No	ICU_discharge	2.7791	No	No	30	0	15	0	0.045392491
291546	2.3486	SICU	44.16	Male	White	Others	EMERGENCY	No	No	No	Yes	No	Yes	Yes	No	83	145	65	22	38.61111111	2	2	35	15	3	20.5	17.9	50.4	1.3	1.104	12.9118	16	405	18	152	4.5	117	100	11780	No	ICU_death	1.844259259	No	No	1.844259259	1	1.844259259	1	0.039452055
273876	20.7399	SICU	76.81	Male	Unknown	Medicare	EMERGENCY	No	No	No	Yes	No	Yes	Yes	No	100	159	60	22	37.16086652	4	1	30	15	6	6.1	11.7	33.2	0.8	1.1	12.5	14	216	23	135	3.3	100	100	1812	No	ICU_re_admission	21.75547454	No	Yes	30	0	15	0	0.175308642
289055	1.4825	SICU	62.31	Female	White	Private	EMERGENCY	No	No	No	No	No	No	No	No	67	104	68	21	37.27780151	2	2	32	11	4	6.5	11.8	34.2	0.7	1.2	13.8	8	105	22	142	3.8	108	100	1205	No	ICU_discharge	1.4825	No	No	30	0	15	0	0.055725191
231261	2.0939	SICU	74.38	Male	Others	Medicare	EMERGENCY	No	No	No	No	Yes	No	No	No	58	138	77	17	36.22222053	3	2	46	12	9	9.3	13.9	41.1	0.6	1.8	19	11	145	23	140	3.7	110	98	2335	No	ICU_discharge	2.0939	No	No	30	0	15	0	0.094039735
203187	2.1564	SICU	89	Male	White	Medicare	EMERGENCY	No	No	No	Yes	No	No	No	No	91	128	45	17	36.11109924	3	1	26	14	7	9.4	15.5	45.7	1.3	1.11	12.8016	22	125	25	140	4.5	105	95	1525	No	ICU_discharge	2.1564	No	No	30	0	15	0	0.078034682
266556	17.3109	MICU	47.57	Female	White	Others	EMERGENCY	No	No	No	No	No	Yes	Yes	No	83.108	109	70	18	37.01233303	2	2	29	15	5	14.1	10.8	31.2	0.9	1.2	13.4	13	142	26	142	3.4	108	95	2870	No	ICU_discharge	17.3109	No	No	18.06538194	1	15	0	0.067272727
293317	1.7664	SICU	55.74	Female	White	Private	EMERGENCY	No	No	No	No	No	Yes	No	No	66	146	76	20	36.22219849	3	1	26	15	3	5.8	11.2	33.6	1	1.4	15.7	18	163	25	139	3.3	105	100	1033	No	ICU_discharge	1.7664	No	No	30	0	15	0	0.08372093
265621	3.7242	SICU	89	Male	White	Medicare	EMERGENCY	No	No	No	Yes	No	Yes	Yes	No	54	198	86	19	35	2	0	40	15	5	7.9	9.6	29.5	1.1	1.2	13.5	39	174	23	140	3.8	108	100	1400	No	ICU_discharge	3.7242	No	No	4.147199074	1	4.147199074	1	0.0345
292392	2.0002	MICU	74.11	Female	White	Medicare	EMERGENCY	No	No	No	No	No	No	No	No	74	150	60	12	36.33330154	3	1	34	10	6	9.7	13.8	40.6	0.7	1.2	13.6	11	98	23	139	3.8	108	97	885	No	ICU_discharge	2.0002	No	No	30	0	15	0	0.046416382
235641	2.1518	SICU	73.98	Female	White	Medicare	EMERGENCY	No	No	No	Yes	No	Yes	No	No	86	156	94	22	36.83330154	3	2	42	10	7	8.9	12	35.9	0.7	1.1	12.7	13	128	27	140	3.5	107	100	3530	No	ICU_discharge	2.1518	No	No	30	0	15	0	0.060909091
255591	8.6484	SICU	55.33	Female	White	Private	EMERGENCY	No	Yes	No	Yes	No	Yes	No	No	63	129	61	20	36.5	3	1	19	14	3	8.5	14.2	41	1.1	1.2	13.9	20	160	29	144	4.1	104	96	845	No	ICU_discharge	8.6484	No	No	30	0	15	0	0.054440154
208303	20.4755	SICU	70.16	Female	Others	Others	EMERGENCY	No	No	No	Yes	No	Yes	No	No	98	122	99	18	37.66666836	3	2	40	15	8	11.1	9.3	29.1	0.9	1.4	15.8	15	166	25	139	3.7	101	100	5560	Yes	ICU_discharge	20.4755	No	No	30	0	15	0	0.031554524
251872	1.6797	SICU	89	Female	White	Medicare	EMERGENCY	Yes	No	Yes	No	No	No	No	No	111	141	90	13	37.22222222	3	2	33	9	7	12.8	13.4	39.6	1.1	2.3	23.4	25	150	27	142	3.4	103	100	1950	No	ICU_discharge	1.6797	No	Yes	5.067048611	1	5.067048611	1	0.076963351
218604	2.6196	SICU	41.01	Male	Black	Others	EMERGENCY	No	No	No	Yes	No	No	No	No	104	152	104	20	37.11111281	2	2	18	11	2	16.8	16.5	47.9	1	1	12	12	116	25	139	4.1	102	98	1535	No	ICU_discharge	2.6196	No	No	30	0	15	0	0.03933518
227404	4.8942	SICU	30.45	Female	White	Private	EMERGENCY	No	No	No	No	No	Yes	No	No	50	87	54	16	34.88889058	3	3	26	10	3	8	9.6	29.2	0.5	1.2	13.6	7	97	29	142	3.3	105	100	2072	Yes	ICU_discharge	4.8942	No	No	30	0	15	0	0.028770302
200419	7.1291	SICU	66.62	Male	White	Medicare	EMERGENCY	No	Yes	No	Yes	No	No	No	No	124	144	91	22	37.66669846	3	2	29	9	6	13.9	14.2	39.6	0.8	1.1018	12.8552	5	146	26	140	3.4	103	97	1885	No	ICU_discharge	7.1291	No	No	30	0	15	0	0.03358209
210721	14.0749	MICU	82.29	Male	White	Medicare	EMERGENCY	No	Yes	Yes	Yes	No	Yes	No	No	100	140	63	15	36	7	2	41	9	7	11	13.4	38.3	1	1	12.3	22	118	27	137	4	102	98	1605	No	ICU_discharge	14.0749	No	No	16.31123843	1	15	0	0.048387097
213542	6.0984	SICU	79.24	Female	Unknown	Medicare	EMERGENCY	No	No	No	No	No	Yes	No	No	69	170	104	18	35.72222392	4	3	55	8	5	12.6	12	35.1	1.6	1	11.6	29	120	24	145	4.3	111	97	1153	No	ICU_discharge	6.0984	No	No	11.3172338	1	11.3172338	1	0.038419619
234139	1.9643	MICU	78.32	Male	White	Medicare	EMERGENCY	No	No	No	Yes	No	No	No	No	75	165	73	25	35.83330154	5	2	29	12	7	5.7	9.5	26.6	0.8	1.1	12.7	11	101	24	137	3	103	99	1995	No	ICU_discharge	1.9643	No	No	30	0	15	0	0.153076923
281502	4.7175	SICU	27.92	Male	White	Private	EMERGENCY	No	No	No	No	No	No	No	No	90	138	83	10	36.38890076	0	1	8	15	1	12.3	17	49.3	1.1	1.2	13.4	19	131	26	138	4.6	101	93	2450	Yes	ICU_discharge	4.7175	No	No	30	0	15	0	0.040066225
268002	1.1053	SICU	78.17	Female	White	Medicare	EMERGENCY	No	No	No	No	No	Yes	No	No	74	109	54	10	36.33330154	1	2	43	15	5	9.2	11	32.3	0.7	1.1126	12.7664	10	136	22	139	3.6	109	97	2550	No	ICU_discharge	1.1053	No	No	30	0	15	0	0.045945946
200249	13.4748	SICU	68.84	Female	White	Medicare	EMERGENCY	No	Yes	No	Yes	No	Yes	No	No	82	131	86	16	36.33330154	0	1	27	15	5	12	11.8	33.4	0.7	1	12.1	7	127	23	139	2.4	113	100	3570	Yes	ICU_discharge	13.4748	No	Yes	30	0	15	0	0.049152542
256323	2.3572	SICU	69.15	Male	White	Private	EMERGENCY	No	No	No	Yes	No	No	No	No	76	149	61	15	37.27780151	3	1	31	13	7	8.3	12.9	38.2	2	1.2	13.6	28	164	26	142	3.7	103	94	1200	No	ICU_discharge	2.3572	No	Yes	30	0	15	0	0.073267327
274585	3.3637	MICU	87.72	Male	White	Private	EMERGENCY	No	No	No	Yes	Yes	No	No	No	75	134	53	25	36.16669846	3	1	26	15	10	5.8	10.4	29.4	1.5	1.7	18.2	16	133	25	138	4.4	104	96	1715	No	ICU_discharge	3.3637	No	Yes	30	0	15	0	0.116923077
201482	20.4143	SICU	84.4	Male	White	Medicare	EMERGENCY	No	No	Yes	Yes	No	Yes	No	No	57	190	68	14	37.55559921	2	1	37	15	6	13.3	10.5	30.5	1.5	1.1	12.8	27	170	24	146	4	113	100	754	No	ICU_discharge	20.4143	No	No	30	0	15	0	0.080239521
245563	1.9084	SICU	59.7	Male	Others	Medicare	NO_EMERGENCY	No	No	Yes	Yes	Yes	Yes	Yes	No	73	117	62	15	35.55559921	0	1	24	15	9	18	10.9	33.8	0.9	1.2	14	30	130	22	138	4.4	105	98	1715	No	ICU_discharge	1.9084	No	No	2.303541667	1	2.303541667	1	0.056802721
200322	2.8861	SICU	55.11	Female	White	Private	EMERGENCY	No	No	No	Yes	No	Yes	No	No	69	159	74	19	38.55559921	0	1	17	15	5	11.8	12.2	36	0.9	1	12	14	127	23	142	4.5	109	100	1095	No	ICU_discharge	2.8861	No	No	30	0	15	0	0.078199052
274296	2.7202	SICU	36.28	Female	White	Private	EMERGENCY	No	No	No	No	No	Yes	No	No	99	141	75	18	37.72219849	2	2	22	10	1	12.9	15	42.6	0.5	1	12	7	124	23	142	4	104	100	1082	Yes	ICU_discharge	2.7202	No	No	30	0	15	0	0.034153005
209190	3.4387	SICU	60.53	Female	White	Others	EMERGENCY	No	No	No	Yes	No	Yes	No	No	82	185	97	15	37.77777778	3	1	31	15	4	14.8	13.7	38.7	1	1	12.1	18	134	29	144	4.1	105	100	2600	Yes	ICU_discharge	3.4387	No	Yes	4.025150463	1	4.025150463	1	0.041017964
237752	2.3959	SICU	72.42	Male	White	Medicare	EMERGENCY	No	No	No	Yes	No	No	No	No	61	147	68	21	36.4999983	1	1	23	15	7	13.7	13.6	37.7	0.8	1	12.4	22	152	24	136	4.6	104	98	1735.494	No	ICU_re_admission	10.23106481	No	No	12.48460648	1	12.48460648	1	0.056962025
202196	10.6189	SICU	69.7	Male	White	Medicare	EMERGENCY	No	No	No	No	No	Yes	No	No	84	115	60	14	36.61109924	5	0	18	14	4	8.2	12.6	34.2	1.1	1.3	14.5	13	144	26	140	4.1	106	98	2110	Yes	ICU_discharge	10.6189	No	No	30	0	15	0	0.140625
228817	1.475	SICU	61.2	Female	White	Medicare	EMERGENCY	No	No	No	No	No	Yes	No	No	85	184	100	14	35.72222392	0	1	34	15	4	14.1	13.4	38.7	0.5	1	12.1	12	254	22	147	2.8	107	100	2720	Yes	ICU_discharge	1.475	No	No	2.029699074	1	2.029699074	1	0.061883408
262172	11.8663	SICU	82.87	Male	Others	Medicare	EMERGENCY	No	No	Yes	Yes	No	Yes	No	No	106	157	88	24	36.77780151	2	1	40	15	7	12.5	11.7	35.6	0.6	1.6	17.6	30	117	20	153	2.8	125	100	2775	No	ICU_discharge	11.8663	No	No	30	0	15	0	0.099337748
232219	5.8054	SICU	84.79	Female	White	Medicare	EMERGENCY	No	No	No	Yes	No	Yes	No	No	77	211	95	16	36.66669846	2	2	42	15	7	15	12.3	34.7	0.9	1.5	16.4	14	175	25	141	2.8	105	100	2020	No	ICU_re_admission	8.252835648	No	No	30	0	15	0	0.048024316
287872	2.733	SICU	83.48	Female	White	Medicare	EMERGENCY	Yes	No	Yes	Yes	No	Yes	Yes	No	116	98	53	18	37.38890076	3	2	46	15	9	21	12.7	38.2	0.6	1.4	15.4	10	191	24	140	4.2	106	99	830	No	ICU_discharge	2.733	No	Yes	3.459293981	1	3.459293981	1	0.034183673
221744	1.4889	SICU	79.25	Female	White	Others	EMERGENCY	No	No	No	Yes	Yes	No	No	No	91	108	54	19	36.4444436	1	1	37	15	11	6.7	12.7	37.8	0.7	1.1092	12.7048	16	104	25	143	4.1	109	97	725	No	ICU_discharge	1.4889	No	No	30	0	15	0	0.061206897
273911	1.2636	SICU	64.09	Male	White	Private	EMERGENCY	No	No	Yes	Yes	No	No	No	No	57	131	88	17	35.94440079	0	1	25	15	5	10.5	13	36.9	0.6	1.4	15.5	11	139	26	143	3.8	106	97	1775	No	ICU_discharge	1.2636	No	Yes	30	0	15	0	0.075789474
248775	4.2019	MICU	35.63	Female	White	Private	EMERGENCY	No	Yes	No	No	No	Yes	No	No	86.3	163	84.788	24	36.4444436	5	2	34	15	1	17.1	14.7	44.8	0.6	1	12	12	245	20	142	4.2	108	93	2625	No	ICU_discharge	4.2019	No	No	30	0	15	0	0.02877551
270348	1.0645	SICU	89	Female	White	Medicare	EMERGENCY	No	No	No	No	No	No	No	No	62	143	42	15	35.50000085	2	2	37	13	6	8.5	11.2	33.4	0.8	1.1	12.8	21	114	26	139	4.3	104	98	1890	No	ICU_discharge	1.0645	No	No	30	0	15	0	0.038690476
263336	1.5449	SICU	75.32	Male	White	Medicare	EMERGENCY	No	No	No	Yes	No	No	No	No	50	147	85	16	34.94444529	4	2	40	7	5	8.1	10.9	32.7	0.4	1.3	14.4	5	56	25	140	2.6	108	99	3325	No	ICU_discharge	1.5449	No	No	16.96878472	1	15	0	0.038390805
231046	1.8553	SICU	82.85	Male	Others	Medicare	EMERGENCY	No	No	Yes	Yes	No	No	No	No	61	128	67	15	36.22222222	4	1	28	14	5	4.4	11.2	33	1	1.6	17.6	17	161	22	143	4	111	97	1820	No	ICU_discharge	1.8553	No	Yes	30	0	15	0	0.2375
263948	11.6707	SICU	46.47	Female	Black	Private	EMERGENCY	No	Yes	No	Yes	No	Yes	No	No	85	178	86	10	36.94440079	3	2	32	7	3	12.9	10.9	34.5	0.8	1.1242	12.7638	18	447	31	135	3.8	96	100	1283	No	ICU_discharge	11.6707	No	No	30	0	15	0	0.04
266663	2.0476	MICU	77.3	Female	White	Medicare	EMERGENCY	No	No	No	Yes	No	Yes	No	No	55	96	37	20	37.83333249	1	2	38	15	7	10.8	9.2	27.1	0.5	1	11.9	12	139	22	139	3.7	110	100	1820	Yes	ICU_discharge	2.0476	No	No	3.137905093	1	3.137905093	1	0.060262009
235533	2.0451	SICU	33.49	Male	Others	Others	EMERGENCY	No	No	No	Yes	No	Yes	Yes	No	84	113	75	21	35.33330154	10	3	64	3	1	13.4	14.1	37.7	1.9	1.1	12.7	22	101	24	143	3.4	109	98	5550	No	ICU_discharge	2.0451	No	No	3.990416667	1	3.990416667	1	0.060550459
243868	2.7064	SICU	48.11	Male	White	Others	EMERGENCY	No	No	No	No	No	Yes	No	No	104	116	76	16	36.11111111	1	1	29	15	8	7.9	13.4	37.2	1	1.2	13.8	21	138	24	141	4.1	103	97	2145	No	ICU_discharge	2.7064	No	No	30	0	15	0	0.0875
249001	2.1702	SICU	89	Female	White	Medicare	EMERGENCY	No	No	No	Yes	No	Yes	No	No	98	158	94	15	35.83333333	2	3	44	13	6	16.3	11.3	31.5	0.7	1.1064	12.7176	11	293	22	138	3.6	100	97	2305	No	ICU_discharge	2.1702	No	No	2.32443287	1	2.32443287	1	0.069060773
204218	1.1788	SICU	77.03	Female	White	Medicare	EMERGENCY	No	No	No	No	No	Yes	Yes	No	99	131	76	22	36.66666667	3	3	59	12	6	9.4	11.9	35.5	0.5	1.3	15.1	17	96	25	141	4.3	107	95	1955	No	ICU_death	1.081574074	No	No	1.081574074	1	1.081574074	1	0.043356643
282224	2.9206	SICU	75.66	Male	White	Medicare	EMERGENCY	Yes	No	Yes	Yes	No	Yes	No	No	123	202	84	24	37.5	6	3	72	5	8	12.8	14.9	45	1.3	1.5	16.9	41	274	25	140	5.2	104	97	2850	No	ICU_discharge	2.9206	No	No	30	0	15	0	0.07431694
250905	1.2093	SICU	89	Female	White	Medicare	EMERGENCY	No	No	Yes	Yes	No	No	No	No	85	108	56	28	36.61111111	2	3	42	13	8	9.1	11.2	32.4	0.9	1.5	17.1	17	87	21	137	4.3	106	95	1935	No	ICU_discharge	1.2093	No	No	30	0	15	0	0.048679245
242687	7.8452	Others	89.02	Female	White	Medicare	EMERGENCY	No	No	Yes	Yes	No	Yes	No	No	77	186	97	20	37.44440079	0	0	39	15	7	15.6	13.1	40.2	0.8	1	11.8	23	111	30	121	3.9	84	99	542	No	ICU_discharge	7.8452	No	No	30	0	15	0	0.035960591
246393	4.0605	SICU	74.44	Female	Others	Others	EMERGENCY	No	No	No	Yes	No	Yes	No	No	65	125	59	15	34.55559921	3	1	34	15	6	7.4	12.4	34.9	0.7398	1.0958	12.5762	17.306	165.56	24.846	139	3.7291	104.782	97	3020	Yes	ICU_discharge	4.0605	No	Yes	5.013958333	1	5.013958333	1	0.119512195
265058	3.7117	SICU	79.54	Male	White	Medicare	EMERGENCY	No	No	No	Yes	No	No	No	No	86	146	71	26	36.27777947	3	3	27	12	6	6.9	11.6	34	0.8	1.1056	12.7192	15	110	28	142	4.3	107	90	1500	No	ICU_re_admission	5.729895833	No	No	30	0	15	0	0.047419355
221963	1.1664	SICU	88.87	Female	White	Private	EMERGENCY	Yes	No	No	Yes	No	Yes	No	No	83	126	60	18	38.77777947	2	1	28	14	6	11.1	10.8	31.8	0.6	1	12.4	16	103	25	140	3.3	104	100	635	No	ICU_discharge	1.1664	No	Yes	30	0	15	0	0.051937984
279382	1.1392	SICU	74.51	Female	Others	Medicare	EMERGENCY	No	No	No	No	No	Yes	No	No	92	144	91	18	36.27780151	3	1	29	15	6	9	10.8	32.5	1.5	1.2	13.4	37	165	23	132	3.6	94	100	2185	No	ICU_discharge	1.1392	No	No	30	0	15	0	0.036385542
275493	1.4407	SICU	31.44	Male	White	Private	EMERGENCY	No	No	No	Yes	No	No	No	No	76	140	97	13	37.27777778	0	0	10	15	1	17	15.5	42.7	0.9	1.2	13.6	14	107	24	142	3.9	108	92	1160	No	ICU_discharge	1.4407	No	No	30	0	15	0	0.041691843
237075	1.7234	SICU	76.39	Female	White	Medicare	EMERGENCY	No	No	No	Yes	No	Yes	No	No	53	157	87	16	35.44440079	2	1	32	15	6	15	15.4	43.2	1	1.1	13.3	19	230	25	138	3.6	102	97	1910	Yes	ICU_discharge	1.7234	No	No	1.833946759	1	1.833946759	1	0.043389831
246431	1.3182	SICU	77.05	Male	White	Medicare	EMERGENCY	No	No	No	Yes	No	Yes	No	No	38	117	43	16	36.48942315	3	0	59	15	5	10.7	8.6	25.7	2.8	1	11.6	31	190	18	137	5.9	112	100	796	No	ICU_discharge	1.3182	No	No	2.410069444	1	2.410069444	1	0.054295533
262548	1.8207	SICU	76.98	Female	White	Medicare	EMERGENCY	No	No	No	No	No	Yes	No	No	91	102	48	21	36.22219849	4	3	44	13	6	10.4	12.6	38.7	0.9	1	11.6	20	165	21	140	4.8	105	98	2870	No	ICU_discharge	1.8207	No	No	30	0	15	0	0.039548023
282630	3.9531	SICU	72.28	Female	White	Medicare	EMERGENCY	No	No	Yes	Yes	No	No	No	No	69	122	57	13	37.61109924	2	0	23	14	6	11.9	10.5	30.3	1.1	1.4	15.3	20	106	29	142	3.7	104	100	1222	Yes	ICU_discharge	3.9531	No	Yes	30	0	15	0	0.053667954
232441	9.88	SICU	74.48	Male	White	Medicare	EMERGENCY	No	No	Yes	Yes	No	Yes	No	No	68	170	91	16	35.88888804	8	1	35	15	5	9.4	14.6	43.7	1.7	1.1	12.9	24	92	32	145	3.5	101	100	1262	No	ICU_re_admission	12.03561343	No	No	30	0	15	0	0.100735294
299126	2.5405	SICU	89	Male	White	Private	EMERGENCY	No	No	Yes	Yes	No	Yes	No	No	95	163	79	16	36.16669846	1	1	24	15	5	15.5	15.2	44	1.1	1.2	13.7	17	119	27	142	3.6	104	98	1205	No	ICU_discharge	2.5405	No	No	2.96462963	1	2.96462963	1	0.108461538
218443	5.0458	SICU	34.65	Female	White	Private	EMERGENCY	No	No	No	No	No	Yes	Yes	No	71	119	68	15	36.99999915	1	1	15	15	3	12.5	12	39.1	0.6	1	12.2	7	117	21	146	4.1	116	100	7490	No	ICU_discharge	5.0458	No	No	30	0	15	0	0.042903226
250835	2.1004	SICU	82.62	Male	White	Medicare	EMERGENCY	No	No	Yes	No	No	No	No	No	64	160	68	16	35.33333249	5	2	41	7	8	4.2	9.4	27.3	1.5	1.4	15.5	21	126	27	137	4	102	100	2686	No	ICU_discharge	2.1004	No	No	30	0	15	0	0.054581673
208981	12.8403	SICU	74.16	Female	White	Medicare	EMERGENCY	No	No	No	Yes	No	Yes	No	No	114	148	72	16	37.5	1	1	35	15	8	22.7	12.1	35.8	0.6	0.9	10.7	11	175	31	142	4.4	102	99	2080	Yes	ICU_discharge	12.8403	No	No	13.07974537	1	13.07974537	1	0.060775862
264283	8.0746	SICU	57.65	Male	White	Private	EMERGENCY	No	No	No	No	No	No	No	No	72	159	84	22	36.11111111	1	1	17	14	3	10.8	14.3	41.1	0.9	1.2	13.3	14	201	23	142	4.2	106	98	1560	No	ICU_discharge	8.0746	No	No	30	0	15	0	0.03819242
242028	1.5971	SICU	86.79	Female	White	Medicare	EMERGENCY	No	No	No	Yes	No	No	No	No	49	163	86	13	36.61111196	1	2	41	15	7	6.2	11.1	33.2	1.1	1.122	12.72	30	109	27	141	4.1	107	97	750	No	ICU_discharge	1.5971	No	No	30	0	15	0	0.069856459
245106	1.9963	SICU	67.16	Female	Others	Private	EMERGENCY	No	No	No	No	No	Yes	Yes	No	92	120	54	17	37.88888719	1	1	32	15	4	12.5	11.5	34.8	0.8	1	11.6	20	302	25	136	2.9	101	100	3175	No	ICU_discharge	1.9963	No	No	2.077708333	1	2.077708333	1	0.060683761
202564	2.2733	SICU	61.37	Male	White	Private	EMERGENCY	No	No	No	No	No	Yes	No	No	97	149	87	24	36.94440079	8	2	53	5	5	7.8	12.6	35.9	0.8	1.5	16.6	12	175	20	139	3.2	105	100	2350	Yes	ICU_discharge	2.2733	No	No	3.174606481	1	3.174606481	1	0.1256
293221	3.1813	SICU	78.83	Female	White	Medicare	EMERGENCY	No	No	No	Yes	No	Yes	No	No	76	139	51	18	37.05559921	2	1	34	15	8	13.2	11.7	33.7	1.4	1.1016	12.7628	32	178	27	142	4.4	106	100	2065	No	ICU_discharge	3.1813	No	No	30	0	15	0	0.06635514
213770	1.9834	Others	33.57	Female	White	Others	EMERGENCY	No	No	No	No	No	Yes	Yes	No	49	81	51	12	35.22219849	8	2	52	3	1	23.9	15.8	44	0.7	1.2	13.5	9	260	24	142	4.1	105	100	4800	No	ICU_death	1.250289352	No	No	1.250289352	1	1.250289352	1	0.036512262
246278	1.1704	SICU	81.09	Male	White	Medicare	EMERGENCY	No	No	Yes	No	No	Yes	Yes	No	68	135	48	19	36.33330154	4	2	49	15	7	9.6	11.2	33.7	1.5	1.2	14	33	281	29	145	4.2	106	100	2143	No	ICU_discharge	1.1704	No	No	1.443194444	1	1.443194444	1	0.081081081
218018	3.3302	SICU	53.21	Male	White	Private	EMERGENCY	No	No	No	Yes	No	No	No	No	87	174	91	11	37.16669846	2	2	18	13	3	13	10.7	30	0.7	1.134	12.7642	17	95	26	142	3	104	96	1980	No	ICU_discharge	3.3302	No	No	30	0	15	0	0.042122186
203175	5.2178	SICU	22.74	Male	White	Others	EMERGENCY	No	No	No	Yes	Yes	Yes	No	No	119	144	106	17	37.05559921	1	2	24	15	9	16	9.2	29.6	0.4	1.1	12.8	22	115	30	134	4.2	93	100	2695.582	No	ICU_re_admission	8.518611111	No	No	30	0	15	0	0.039172749
294298	3.0296	SICU	72.36	Female	Others	Others	EMERGENCY	No	No	No	Yes	No	Yes	No	No	92	121	82	17	35.55555556	1	2	38	15	9	11.8	13.3	38.9	0.7	1	12.4	11	145	25	145	4.6	108	100	1040	No	ICU_discharge	3.0296	No	No	30	0	15	0	0.052650177
248977	2.0778	SICU	70.89	Male	White	Medicare	EMERGENCY	No	No	No	Yes	No	Yes	Yes	No	65	145	68	16	36.11111111	2	2	53	15	5	17.7	13.4	38	1.1	1.1	13.4	17	178	24	136	4	100	100	2095	Yes	ICU_death	2.04556713	No	No	2.04556713	1	2.04556713	1	0.0342711
246185	2.9153	MICU	74.23	Male	Others	Medicare	EMERGENCY	No	No	No	Yes	No	No	No	No	99	134	63	13	36.05555556	4	1	38	15	6	13.3	12.4	37.1	1.1	1.1	12.8	31	292	25	135	3.8	98	96	225	No	ICU_discharge	2.9153	No	No	30	0	15	0	0.026526718
274603	1.8011	MICU	83.74	Female	White	Medicare	EMERGENCY	Yes	No	Yes	Yes	No	No	No	No	67	178	88	22	37.83333333	3	2	33	12	7	9.3	11	33.3	0.8	1.2	12.9	16	105	28	141	3.9	105	95	1645	No	ICU_discharge	1.8011	No	No	30	0	15	0	0.074137931
249941	11.1194	SICU	77.15	Male	White	Medicare	EMERGENCY	No	No	No	No	No	Yes	Yes	No	66	175	59	18	36.66666667	5	2	31	10	9	13.9	11.8	34.3	0.8	1.2	12.6	21	192	21	140	3.7	108	100	1495	No	ICU_discharge	11.1194	No	No	30	0	15	0	0.07654321
244152	3.0112	SICU	72.24	Female	Unknown	Medicare	EMERGENCY	No	No	No	Yes	No	Yes	No	No	107	134	85	22	37.55555556	1	2	35	15	5	11.8	12.5	35.1	0.6	1.1	12.5	11	180	26	138	3.8	102	100	2105	No	ICU_discharge	3.0112	No	No	3.467777778	1	3.467777778	1	0.096453901
282828	1.6039	SICU	60.12	Female	Black	Medicare	EMERGENCY	No	No	No	Yes	No	No	No	No	63	147	84	14	37.33333333	3	2	27	10	6	7	12.6	38.3	0.8	1.2	14	13	90	33	140	3.7	101	98	1207	No	ICU_discharge	1.6039	No	No	30	0	15	0	0.034663342
268581	7.3091	SICU	60.1	Male	White	Others	EMERGENCY	No	No	No	No	No	Yes	No	No	89	153	97	14	37.88888889	2	2	27	12	4	10.4	15.7	45.2	1.1	1.1	13.3	18	123	23	140	3.9	106	92	1320	No	ICU_discharge	7.3091	No	No	30	0	15	0	0.045644599
277517	1.8652	MICU	71.82	Male	White	Medicare	EMERGENCY	Yes	No	Yes	No	Yes	No	No	No	78	140	73	19	35.72222222	1	2	34	13	10	10	12	36	1	1	11.7	43	160	34	143	3.8	101	94	1005	No	ICU_discharge	1.8652	No	No	30	0	15	0	0.066666667
255799	1.0921	SICU	66.83	Male	White	Private	EMERGENCY	No	No	No	Yes	No	No	No	No	88	112	47	9	36.88888889	3	2	34	13	6	12.5	11.6	32.9	1.2	1.1116	12.6808	31	277	25	138	3.4	104	97	1045	No	ICU_discharge	1.0921	No	No	30	0	15	0	0.052918288
246486	2.181	SICU	52.17	Male	Others	Private	EMERGENCY	No	No	No	No	No	Yes	Yes	No	116	120	51	10	36.66666667	14	2	61	15	6	23.5	9	27.4	1.1	2.4	24.6	30	128	26	123	4.9	90	100	1117	Yes	ICU_discharge	2.181	No	Yes	2.494398148	1	2.494398148	1	0.408695652
201857	8.9922	SICU	62.87	Male	Others	Others	EMERGENCY	No	No	No	Yes	No	Yes	No	No	58	157.486	101	18	36.55555556	6	2	37	10	4	9.7	12.3	36.4	1	1.1	12.7	16	107	21	129	4.1	100	100	6000	Yes	ICU_discharge	8.9922	No	No	30	0	15	0	0.070854271
268057	1.8736	SICU	80.77	Male	Others	Medicare	EMERGENCY	No	No	Yes	Yes	No	No	No	No	85	152	83	21	36.05555556	1	1	29	15	5	12.7	12.5	36.8	1.1	1.7	18.7	18	134	24	143	4.4	108	98	2275	No	ICU_re_admission	3.097222222	No	Yes	30	0	15	0	0.061333333
297159	1.8932	SICU	52.75	Male	White	Medicare	EMERGENCY	No	No	No	Yes	No	No	No	No	103	163	73	21	36.77777778	4	1	27	14	5	6.7	14.6	40.3	0.7	1.1058	12.744	12	112	18	140	3.5	112	96	400	No	ICU_discharge	1.8932	No	No	30	0	15	0	0.070103093
290969	2.1307	SICU	51.09	Female	White	Others	EMERGENCY	No	No	No	No	Yes	Yes	Yes	No	70	100	66	12	36	4	1	50	15	5	1.1	10.2	29.4	0.8	1.5	17	8	167	19	142	4.5	113	100	3975	No	ICU_discharge	2.1307	No	Yes	2.389756944	1	2.389756944	1	0.226865672
294692	1.5735	SICU	79.05	Female	White	Medicare	EMERGENCY	No	No	Yes	Yes	No	Yes	No	No	91	146	87	18	37.61111111	5	3	55	7	11	11.4	12.6	37.7	1.1	0.9	11.4	25	147	28	138	4	99	99	1740	No	ICU_discharge	1.5735	No	No	2.062581019	1	2.062581019	1	0.061290323
202425	18.5468	SICU	61.66	Female	White	Medicare	EMERGENCY	No	No	No	Yes	No	Yes	No	No	74	142	70	18	35.66666667	2	1	29	15	6	14.3	12.6	38.9	0.7	1.1056	12.7706	10	182	31	141	4.2	103	98	1950	Yes	ICU_discharge	18.5468	No	No	30	0	15	0	0.048881789
268470	2.6568	MICU	66.61	Male	White	Medicare	EMERGENCY	No	No	No	Yes	No	Yes	Yes	No	49	155	65	18	36.5	6	2	48	15	5	15.8	15.9	46.2	2.3	1.2	14.2	30	150	30	148	4.5	105	100	4517	No	ICU_death	1.41525463	No	No	1.41525463	1	1.41525463	1	0.0446875
280489	2.8399	SICU	56.87	Male	White	Others	EMERGENCY	No	No	No	Yes	No	Yes	No	No	78	165	119	14	36.22222222	1	1	31	15	5	7.5	11.4	31.2	1.6	1.1	12.8	31	157	27	142	3.1	103	100	938	No	ICU_discharge	2.8399	No	No	30	0	15	0	0.09205298
222539	1.9427	SICU	75.38	Male	Others	Medicare	EMERGENCY	No	No	No	Yes	Yes	No	No	No	67	145	67	17	37.27777778	4	2	37	8	8	17.3	14.2	41.9	1	1.2	13.7	18	140	22	137	4.1	103	95	1010	No	ICU_discharge	1.9427	No	No	30	0	15	0	0.055603448
222851	2.1731	MICU	47.97	Male	Others	Others	EMERGENCY	No	No	No	Yes	No	Yes	No	No	71	116	70	15	35.77777778	2	2	33	13	2	10.9	12.8	37.5	0.9	1	12.3	18	118	24	140	4.2	106	100	3140	Yes	ICU_discharge	2.1731	No	No	30	0	15	0	0.054474708
245530	2.6899	SICU	68.38	Male	Black	Medicare	EMERGENCY	No	No	No	Yes	No	No	No	No	89	171	90	20	37	2	1	20	14	7	6.5	13.4	37.9	1.3	1.2	13.7	18	354	26	138	3.9	102	99	3205	No	ICU_discharge	2.6899	No	No	30	0	15	0	0.091558442
283993	4.6655	SICU	59.1	Female	Others	Private	EMERGENCY	No	No	No	Yes	No	Yes	No	No	74	121	97	20	36	5	0	31	15	4	19.6	12.8	37.2	2	1.1	13.3	39	196	26	145	3.8	104	98	2295	No	ICU_discharge	4.6655	No	No	4.675162037	1	4.675162037	1	0.054372624
206433	1.4337	MICU	82.62	Female	Black	Medicare	EMERGENCY	No	No	Yes	No	No	No	No	No	94	146	78	16	36.27777778	2	1	30	14	5	5.3	11.8	35	0.8	1.3	14.6	7	97	32	143	3.3	102	94	4255	No	ICU_discharge	1.4337	No	No	30	0	15	0	0.082485876
217372	4.0471	SICU	87.26	Female	White	Medicare	EMERGENCY	No	No	No	Yes	No	Yes	No	No	69	205	98	19	36.88888889	2	2	33	14	6	8	15	45.3	0.6	1.2	14.2	12	138	24	134	3.6	99	100	1568	No	ICU_discharge	4.0471	No	Yes	30	0	15	0	0.047841727
287135	9.9959	SICU	35.67	Male	White	Others	EMERGENCY	No	No	No	No	No	Yes	No	No	81	130	67	14	35.5	4	1	19	15	1	13.7	13.6	39.5	0.6	1.1	12.1	13	111	26	144	3.9	110	96	1965	No	ICU_discharge	9.9959	No	No	30	0	15	0	0.068020305
203559	1.2458	SICU	89	Male	White	Medicare	EMERGENCY	No	No	No	Yes	Yes	No	No	No	113	164	94	16	35.61111111	3	2	50	13	12	6.5	11.1	32.9	1.1	1.7	19.1	28	250	24	132	4.1	96	98	1730	Yes	ICU_re_admission	3.25537037	No	No	5.504768519	1	5.504768519	1	0.086627907
211092	1.7162	SICU	54.01	Male	White	Private	EMERGENCY	No	No	No	Yes	No	No	No	No	71	137	60	14	35.88888889	5	2	31	8	3	17	14.1	39.4	1.3	1.1	13.3	17	93	28	137	6.4	103	95	1885	No	ICU_discharge	1.7162	No	No	30	0	15	0	0.048821549
244810	1.0376	SICU	71.2	Male	White	Private	EMERGENCY	Yes	No	Yes	Yes	No	No	No	No	64	144	68	14	36.05555556	1	1	23	14	7	8.2	13.3	35.7	0.7	1.4	16	10	147	24	136	3.7	102	95	2440	No	ICU_discharge	1.0376	No	Yes	30	0	15	0	0.057674419
287356	1.3001	MICU	76.22	Male	White	Medicare	EMERGENCY	No	No	No	Yes	No	Yes	No	No	61	135	54	14	36.11111111	7	3	58	3	6	11.2	14	41.5	1.4	1	11.7	25	186	22	142	4.6	109	100	3285	Yes	ICU_discharge	1.3001	No	No	1.757592593	1	1.757592593	1	0.101574803
284682	5.0422	MICU	74.01	Male	White	Private	EMERGENCY	No	No	No	Yes	No	Yes	No	No	59	147	80	18	36.61111111	1	0	30	15	8	8.3	13.4	38.6	0.8	1.1	12.9	19	108	26	140	4.1	105	100	2250	Yes	ICU_discharge	5.0422	No	No	5.08380787	1	5.08380787	1	0.074725275
279967	1.0633	SICU	63.18	Male	Others	Medicare	EMERGENCY	No	No	No	Yes	No	Yes	No	No	63	182	88	14	37.5	3	2	38	6	5	13.7	9.9	30.6	0.7	1.1	13.2	5	115	26	125	4.3	88	100	1637	No	ICU_discharge	1.0633	No	No	3.315497685	1	3.315497685	1	0.046498599
280785	25.1251	Others	55.05	Female	White	Private	NO_EMERGENCY	No	No	Yes	No	No	Yes	Yes	No	82	107	92	19	36.38888889	3	2	31	9	5	17.5	10.1	30.3	0.6	1.2	12.7	9	176	21	142	3.1	113	100	3475	Yes	ICU_discharge	25.1251	No	Yes	30	0	15	0	0.083225806
227703	8.5233	SICU	86.99	Male	White	Medicare	EMERGENCY	No	No	Yes	Yes	No	Yes	Yes	No	111	117	64	26	37.16666667	3	2	43	15	7	16.8	11.6	35.4	0.8	1.3	15.1	24	93	26	138	4.2	103	97	770	No	ICU_discharge	8.5233	No	No	30	0	15	0	0.083625731
262495	6.1751	SICU	73.88	Female	White	Medicare	EMERGENCY	No	No	No	Yes	No	Yes	No	No	80	161.438	62	20	37.44444444	6	2	38	6	6	14.6	9.8	31	1	1.7	17.9	18	245	25	137	4	99	96	1695	No	ICU_discharge	6.1751	No	Yes	30	0	15	0	0.077900552
252143	1.421	MICU	68.66	Male	Others	Medicare	EMERGENCY	No	No	No	Yes	No	No	No	No	64	158	83	20	38.55555556	5	2	33	6	7	8.5	14	40.2	1.2	1.111	12.799	16	195	20	140	3.9	106	99	1430	No	ICU_discharge	1.421	No	No	30	0	15	0	0.093006993
211143	2.5859	MICU	70.65	Male	White	Medicare	EMERGENCY	No	No	No	No	No	No	No	No	79.318	151.124	69.704	17.218	36.68753105	4	0	28	14.242	5	6.6	11.5	33.5	1.3	1	12.6	37	212	24	142	3.5	111	97.418	1439.274	No	ICU_discharge	2.5859	No	No	30	0	15	0	0.076271186
200131	8.2287	MICU	69.31	Female	White	Medicare	EMERGENCY	No	No	No	Yes	No	Yes	Yes	No	71	154	56	20	36.61111111	3	2	33	10	5	13	12.4	34.7	0.7	1.1	13.4	10	137	26	138	3.3	102	100	1825	No	ICU_discharge	8.2287	No	Yes	30	0	15	0	0.070108696
243079	3.1605	SICU	89	Female	White	Medicare	EMERGENCY	No	No	Yes	Yes	No	No	No	No	51	183	49	12	36.38888889	2	2	44	13	9	7.9	9.7	27.4	0.6	1.3	14.7	27	182	31	138	4.2	102	99	525	No	ICU_discharge	3.1605	No	No	30	0	15	0	0.058189655
284250	1.7375	SICU	78.97	Female	White	Medicare	EMERGENCY	No	No	Yes	Yes	No	Yes	No	No	104	149	80	25	37.44444444	5	1	29	15	7	13.5	9.3	29	1.2	1.2	13	32	292	20	148	3.9	116	100	1795	No	ICU_discharge	1.7375	No	No	6.135115741	1	6.135115741	1	0.126618705
253069	3.92	SICU	53.81	Male	Others	Others	EMERGENCY	No	No	No	Yes	No	Yes	No	No	104	130	59	18	36.38888889	9	2	55	4	4	14.4	11.7	33.4	1.6	1.2	13.6	12	245	25	143	4.2	107	99	3540	No	ICU_discharge	3.92	No	No	4.229074074	1	4.229074074	1	0.057201646
258269	1.1604	SICU	72.81	Female	White	Medicare	EMERGENCY	No	No	No	Yes	No	No	No	No	94	144	76	19	36.5	2	2	40	14	12	21.9	12.5	35.7	0.8	1	11.6	21	212	21	136	3.6	102	91	2860	No	ICU_discharge	1.1604	No	No	30	0	15	0	0.056060606
224132	2.2851	SICU	87.5	Female	White	Medicare	EMERGENCY	Yes	No	Yes	Yes	No	No	No	No	78	185	82	14	36.66666667	4	2	38	9	7	10.6	12.7	40.4	0.9	1.4	15.3	14	130	30	143	3.5	102	99	2660	No	ICU_discharge	2.2851	No	Yes	30	0	15	0	0.06875
201363	1.9742	SICU	86.49	Female	White	Medicare	EMERGENCY	No	No	No	Yes	No	Yes	No	No	85	133	94	17	37.38888889	2	0	28	15	5	11	9.1	27.7	0.8	1.106	12.6268	16	141	25	139	3.8	106	100	1475	No	ICU_discharge	1.9742	No	No	30	0	15	0	0.058649789
296266	3.8801	SICU	89	Female	White	Medicare	EMERGENCY	No	No	Yes	Yes	No	Yes	No	No	57	153	66	16	35.55555556	7	2	54	7	8	7.3	8.5	26.2	1.1	1.1	12.6	19	90	22	141	3.3	111	100	866	No	ICU_discharge	3.8801	No	Yes	30	0	15	0	0.076303318
234359	1.2383	SICU	61.07	Female	Black	Medicare	EMERGENCY	No	No	No	Yes	No	No	No	No	90	131	99	17	36.55555556	1	1	18	15	5	7.2	12.1	37.3	0.9	1.1	13	17	164	25	139	3.5	106	98	1350	No	ICU_discharge	1.2383	No	No	30	0	15	0	0.048540146
244285	4.1902	SICU	88.61	Female	White	Medicare	EMERGENCY	No	No	Yes	No	No	No	No	No	79	163	89	12	36.38888889	5	2	35	9	5	5.9	12.5	38	0.6	1.1	12.3	14	188	26	141	3.1	102	100	1180	No	ICU_discharge	4.1902	No	Yes	30	0	15	0	0.093037975
256562	1.0831	SICU	88.9	Female	White	Medicare	EMERGENCY	No	No	No	Yes	No	No	No	No	95	158	59	15	37.33333333	5	3	42	7	7	12.7	12.5	35.6	1.1	1.1024	12.7772	19	146	25	135	3.7	102	96	1920	No	ICU_discharge	1.0831	No	No	30	0	15	0	0.03852459
221212	5.0675	SICU	89	Male	White	Medicare	EMERGENCY	No	Yes	Yes	Yes	No	Yes	No	No	120	150	74	25	38.38888889	8	3	65	6	5	22.2	12	35.9	1.8	1.6	17.3	39	172	18	146	4.5	112	100	1430	No	ICU_discharge	5.0675	No	No	5.276597222	1	5.276597222	1	0.126605505
246813	2.2021	Others	83.3	Female	Unknown	Medicare	EMERGENCY	No	No	Yes	Yes	No	Yes	Yes	No	67	90	51	15.67	36.83333333	6	3	64	8	10	9.3	8	23.9	0.6	1.6	16.7	13	131	21	134	4.5	114	100	1770	No	ICU_re_admission	4.077743056	No	Yes	30	0	15	0	0.126213592
291734	22.8697	SICU	82.81	Female	White	Medicare	EMERGENCY	No	No	Yes	Yes	No	Yes	Yes	No	73	156	46	11	36.94444444	3	1	36	14	6	15.8	13.4	39.5	1.4	1.1176	12.7348	32	113	28	138	4	100	88	860	No	ICU_discharge	22.8697	No	Yes	30	0	15	0	0.08839779
277363	4.8252	SICU	61.73	Female	Others	Others	EMERGENCY	No	No	No	Yes	No	Yes	No	No	97	141	102	20	38.22222222	4	2	36	11	4	7.9	9.2	25.5	1.2	1.2	13.7	23	146	27	139	2.7	98	99	990	No	ICU_discharge	4.8252	No	No	30	0	15	0	0.06146789
255869	4.2172	SICU	82.35	Female	White	Medicare	EMERGENCY	Yes	No	Yes	Yes	No	No	No	No	94	140	61	14	36.88888889	3	2	32	13	8	10.8	11.8	37.6	0.7	1.3	14.5	14	152	29	140	4.7	100	96	1855	Yes	ICU_discharge	4.2172	No	No	30	0	15	0	0.04829932
254402	1.4899	SICU	72.15	Female	White	Medicare	EMERGENCY	No	No	No	Yes	No	No	No	No	72	161	81	19	36.44444444	3	1	43	15	5	9.9	11.3	35	2.3	1.3	15	46	128	24	142	5.2	108	99	2295	No	ICU_discharge	1.4899	No	No	30	0	15	0	0.038071066
264419	9.5435	Others	43.95	Male	White	Others	EMERGENCY	No	No	No	No	No	Yes	No	No	112	128	80	33	36.38888889	5	2	32	14	5	28	11.1	33.3	0.4	1.2	14.3	13	105	27	132	4.4	100	97	2245	Yes	ICU_re_admission	11.56248843	No	No	30	0	15	0	0.051492537
217609	3.7854	SICU	80.8	Male	White	Medicare	EMERGENCY	No	No	No	Yes	No	Yes	Yes	No	81	147	55	20	35.44444444	1	2	36	15	5	14.9	12.1	34.4	0.8	1	12.5	16	170	28	141	3.7	105	99	1815	Yes	ICU_discharge	3.7854	No	No	5.034375	1	5.034375	1	0.065106383
249660	1.9234	SICU	61.7	Male	White	Others	EMERGENCY	No	No	No	Yes	No	No	No	No	105	138	67	17	37.11111111	1	1	18	14	4	11.9	13.6	37.2	0.7	1.1036	12.7742	11	140	25	137	3.9	101	98	2345	No	ICU_discharge	1.9234	No	No	30	0	15	0	0.044
245439	1.6152	SICU	58.19	Male	White	Private	EMERGENCY	No	No	No	No	No	Yes	No	No	77	142	77	21	36.66666667	5	3	33	7	3	10.5	14.8	38.6	1.2	1.2	14	11	104	26	140	3.8	105	100	1700	No	ICU_discharge	1.6152	No	No	30	0	15	0	0.071505376
262259	18.6357	SICU	47.37	Female	White	Others	EMERGENCY	No	No	No	Yes	No	Yes	Yes	No	100	141	88	22	37.55555556	2	2	32	15	3	9.7	9.4	27.9	0.6	1.3	13.8	8	121	23	139	3.5	107	100	1925	Yes	ICU_discharge	18.6357	No	Yes	30	0	15	0	0.088235294
252178	3.8518	SICU	54.15	Male	Others	Others	EMERGENCY	No	No	No	Yes	No	Yes	No	No	100	168	97	21	37.77777778	6	3	29	9	5	14.2	14.4	43.3	2.3	1.1072	12.881	18	132	26	143	4	103	100	1998	No	ICU_discharge	3.8518	No	No	30	0	15	0	0.064953271
219878	1.1634	SICU	70.34	Male	Others	Medicare	EMERGENCY	No	No	No	No	No	Yes	Yes	No	92	139	47	14	37.94444444	6	1	39	15	8	13.5	11.3	33.3	1.7	1.5	15.6	27	94	27	154	2.9	120	100	1770	No	ICU_discharge	1.1634	No	No	1.273506944	1	1.273506944	1	0.113445378
268708	2.9344	MICU	64.57	Male	White	Private	EMERGENCY	No	No	No	Yes	No	No	No	No	67	161	91	19	37.33333333	2	1	38	15	12	7	13.5	37.7	1.5	1.1	13.4	21	149	20	130	3.5	95	97	2150	No	ICU_discharge	2.9344	No	Yes	30	0	15	0	0.079888268
252138	1.4273	SICU	49.26	Female	White	Private	EMERGENCY	No	No	No	Yes	No	Yes	No	No	69	138	71	16	36.27777778	4	1	50	4	4	10.6	13.1	38.4	0.5	1.1	12.8	9	213	24	144	3.7	109	99	2685	No	ICU_discharge	1.4273	No	No	2.25431713	1	2.25431713	1	0.066497462
243028	7.2043	SICU	85.82	Female	White	Medicare	EMERGENCY	No	No	Yes	Yes	No	Yes	No	No	64	142	45	16	36	1	1	39	15	7	15.7	8.5	24.5	0.8	1.4	15.8	20	160	23	141	2.8	106	100	865	Yes	ICU_discharge	7.2043	No	No	8.27724537	1	8.27724537	1	0.049828179
231459	5.8485	SICU	84.34	Female	White	Medicare	EMERGENCY	No	No	Yes	Yes	No	Yes	No	No	102	153	63	16	37.66666667	4	2	54	6	12	8.3	11.4	36.1	1	1	10.8	19	143	29	138	3.9	99	98	1582	No	ICU_discharge	5.8485	No	No	11.0231713	1	11.0231713	1	0.076646707
232226	1.1784	SICU	69.79	Male	White	Medicare	EMERGENCY	No	No	No	Yes	No	No	No	No	98	175	77	22	37.66666667	1	2	25	13	6	7.7	13.1	38.3	0.9	1.1178	12.7762	18	114	23	139	3.9	105	99	1060	No	ICU_discharge	1.1784	No	No	30	0	15	0	0.072881356
208803	10.4403	SICU	80.11	Female	White	Medicare	EMERGENCY	No	No	No	Yes	No	Yes	No	No	87	147	77	21	36.55555556	4	2	46	9	7	9.1	12.3	35.9	0.5	1	11.6	12	104	28	141	4.1	105	96	2017	No	ICU_discharge	10.4403	No	No	11.0568287	1	11.0568287	1	0.066183575
279678	39.2276	Others	56.12	Male	Others	Others	EMERGENCY	Yes	Yes	No	Yes	No	Yes	Yes	No	98	102	58	18	37.7	13	3	87	3	9	19.5	10.2	29.7	4.2	1.4	15.1	66	121	20	131	5.6	109	99	175	No	ICU_discharge	39.2276	No	Yes	30	0	15	0	0.101298701
279396	4.3139	SICU	85.84	Male	White	Medicare	EMERGENCY	No	No	No	Yes	No	Yes	No	No	95	100	59	26	39	1	2	36	15	7	11.6	13.3	38.8	0.8	1.1	12.4	14	148	23	137	2.8	105	96	750	No	ICU_death	3.994282407	No	No	3.994282407	1	3.994282407	1	0.058823529
282380	6.2942	SICU	80.75	Female	White	Medicare	EMERGENCY	No	No	No	Yes	No	Yes	No	No	80	153	64	18	35.77777778	1	1	43	15	5	18	12.9	38.2	1.1	1	12	16	122	23	137	4.1	102	98	824	No	ICU_discharge	6.2942	No	No	30	0	15	0	0.04375
246594	2.5162	SICU	88.86	Female	White	Medicare	EMERGENCY	No	No	Yes	Yes	No	No	No	No	77	128	64	16	36.22222222	2	2	33	13	7	10	13.2	39.5	1	1.2	13.8	14	201	29	142	3.8	104	95	1562	No	ICU_discharge	2.5162	No	Yes	30	0	15	0	0.050671141
274538	14.8063	SICU	38.23	Female	White	Private	EMERGENCY	No	No	No	Yes	No	Yes	Yes	No	82	142	82	20	37.5	6	1	25	9	1	12.6	11.6	32.8	0.6	1.1	13.4	10	132	29	137	4.2	101	100	2850	Yes	ICU_discharge	14.8063	No	No	30	0	15	0	0.049116608
290677	9.79	MICU	61.87	Male	Black	Others	EMERGENCY	No	No	No	Yes	Yes	No	No	Yes	89	178	87	14	37.22222222	7	2	54	9	13	11.2	9.4	27	33.1	1.4	14.5	159	106	17	137	5.5	96	98	2065	No	ICU_re_admission	16.86069444	No	Yes	30	0	15	0	0.079381443
276121	1.3666	SICU	84.98	Male	Unknown	Medicare	EMERGENCY	No	No	No	Yes	No	No	No	No	79	198	79	17	36.33333333	2	1	24	14	7	9.5	15.4	43.9	0.8	1.1	13.1	9	159	24	130	4	96	96	1745	No	ICU_discharge	1.3666	No	No	30	0	15	0	0.071676301
277802	1.9808	MICU	69.49	Female	White	Medicare	EMERGENCY	No	No	No	Yes	No	No	No	No	64	146	78	14	36.27777778	5	2	51	14	12	6.8	10.9	30.3	0.9	1.1112	12.8732	31	123	26	142	3.2	105	98	215	No	ICU_discharge	1.9808	No	No	30	0	15	0	0.055513308
297255	4.1419	SICU	82.55	Male	White	Medicare	EMERGENCY	No	No	No	Yes	No	No	No	No	73	161	72	20	36.94444444	4	1	32	14	7	8.2	12.2	37	2.2	1.2	13.8	40	110	24	142	4.7	107	93	1975	No	ICU_discharge	4.1419	No	No	30	0	15	0	0.07761194
216857	13.8151	SICU	57.85	Female	White	Private	EMERGENCY	No	No	No	No	No	Yes	Yes	No	70	132	64	14	37.11111111	4	1	26	15	3	12	10.7	34.4	0.6	1.1024	12.787	13	112	26	140	3.6	104	100	1920	No	ICU_re_admission	17.68741898	No	No	30	0	15	0	0.076605505
261894	2.4585	SICU	79.26	Male	White	Medicare	EMERGENCY	No	No	No	Yes	No	No	No	No	56	157	93	13	37.22222222	2	2	40	13	6	11.7	14.3	41.2	0.8	1.1	12.7	13	114	29	138	3	102	100	2020	Yes	ICU_discharge	2.4585	No	No	30	0	15	0	0.072774869
242406	1.1789	SICU	53.45	Male	White	Medicare	EMERGENCY	No	No	No	No	No	Yes	No	No	101	145	78	18	37.11111111	6	2	39	3	5	19.1	10.5	30.7	0.9278	1.6	16.7	17.306	173.316	22.334	131	3.9	100	97	2930	Yes	ICU_discharge	1.1789	No	Yes	1.489537037	1	1.489537037	1	0.103521127
241173	10.332	SICU	64.31	Male	Others	Private	EMERGENCY	No	No	Yes	Yes	No	Yes	No	No	95	160	67	18	36.55555556	2	2	33	14	6	14	11.8	34.5	0.8	1.1	12.4	26	179	25	135	4.4	101	96	1765	No	ICU_discharge	10.332	No	No	30	0	15	0	0.04
284448	1.5123	SICU	86.53	Female	White	Private	EMERGENCY	No	No	Yes	No	No	Yes	No	No	51	110	58	18	38.16666667	7	2	54	7	7	9.4	10.2	30.4	0.8	1.3	14.9	26	175	21	135	4.5	99	100	3570	Yes	ICU_discharge	1.5123	No	Yes	2.831597222	1	2.831597222	1	0.068442623
210909	4.2527	SICU	55.88	Male	White	Others	EMERGENCY	No	No	No	Yes	No	Yes	Yes	No	85	182	126	14	35.66666667	4	2	34	6	5	8	14.2	41.5	0.8	1.0862	12.9184	9	95	24	139	4.1	105	100	1940	No	ICU_discharge	4.2527	No	No	30	0	15	0	0.06984127
249052	1.0334	SICU	82.63	Female	Black	Medicare	EMERGENCY	No	No	No	Yes	No	No	No	No	72	125	68	21	37.5	4	2	35	14	8	7.3	12	34.3	0.7	1.2	14.1	15	90	25	137	3.9	104	100	945	No	ICU_discharge	1.0334	No	No	30	0	15	0	0.097902098
246096	1.3131	SICU	54.8	Male	White	Private	EMERGENCY	Yes	No	Yes	Yes	No	Yes	Yes	No	94	177	69	15	38.16666667	7	2	34	15	4	15.7	16.6	47.5	1.3	1.6	17.6	18	176	28	151	3.5	109	99	8535	No	ICU_death	0.868136574	No	No	0.868136574	1	0.868136574	1	0.05125448
212694	1.6818	SICU	54.16	Male	White	Private	EMERGENCY	No	No	No	No	Yes	Yes	Yes	No	74	129	79	10	36.33333333	2	3	33	13	5	7.7	15	43.1	0.7	1	12.2	9	126	29	135	4.5	100	95	2467	Yes	ICU_discharge	1.6818	No	No	30	0	15	0	0.048518519
207273	1.1917	SICU	78.75	Male	White	Medicare	EMERGENCY	No	No	No	Yes	No	No	No	No	68	137	73	12	36.83333333	2	1	24	14	6	11.5	17.7	52.9	0.6	1.1124	12.707	11	106	27	141	4	107	91	1775	No	ICU_discharge	1.1917	No	No	30	0	15	0	0.073157895
219424	1.2477	SICU	81.45	Male	Unknown	Medicare	EMERGENCY	No	No	Yes	No	No	No	Yes	No	74	123	75	25	36.44444444	1	1	26	14	7	10.1	14.6	43	0.9	2.8	29.3	17	126	24	141	3.5	108	98	2345	No	ICU_discharge	1.2477	No	No	30	0	15	0	0.073096447
277321	2.1719	SICU	66.05	Male	White	Private	EMERGENCY	No	No	No	Yes	No	Yes	No	No	81	159	81	25	37.55555556	1	2	39	15	11	9.5	10.4	32.2	0.7	1.1	13.4	9	103	26	127	4.2	94	97	1532	No	ICU_re_admission	8.9259375	No	No	30	0	15	0	0.054811715
278792	2.1441	SICU	85.82	Male	White	Medicare	EMERGENCY	No	No	Yes	Yes	No	No	No	No	69	137	89	8	35.94444444	6	2	42	8	7	5.3	14.2	41.6	0.9	1.1134	12.7978	22	98	22	136	5.9	104	99	1405	No	ICU_discharge	2.1441	No	No	20.35799769	1	15	0	0.152083333
284301	2.9097	SICU	66.36	Male	White	Medicare	EMERGENCY	No	No	No	No	Yes	Yes	No	No	66	129	71	14	35.38888889	5	1	54	3	6	9.1	12.6	35.6	1	1.1	12.9	17	119	26	134	3.4	100	100	2030	No	ICU_discharge	2.9097	No	No	30	0	15	0	0.098089172
273218	4.0714	SICU	51.13	Male	White	Others	EMERGENCY	No	No	No	No	No	No	No	No	80	138	78	9	37.61111111	2	2	27	13	3	11.2	13.5	37.5	0.9	1.3	14.7	20	89	28	139	3.8	102	98	1400	No	ICU_re_admission	12.8003588	No	No	30	0	15	0	0.057264957
238191	5.0536	SICU	79.59	Male	Others	Medicare	EMERGENCY	Yes	No	Yes	Yes	No	No	No	No	62	150	80	16	35.94444444	4	2	41	10	12	8.8	9.5	27.5	3.4	1.4	15.9	64	128	21	144	3.9	108	100	655	No	ICU_discharge	5.0536	No	No	30	0	15	0	0.064634146
248338	2.9694	SICU	82.58	Male	White	Private	EMERGENCY	No	No	No	Yes	No	Yes	No	No	64	147	57	20	37.88888889	6	2	49	9	6	8.6	11.4	34.6	1.6	1.2	13.5	39	247	27	139	3.1	102	100	897	No	ICU_discharge	2.9694	No	No	30	0	15	0	0.078915663
245352	10.7627	SICU	37.2	Female	Others	Private	EMERGENCY	No	No	No	No	No	Yes	No	No	95	140	66	19	37.05555556	1	2	26	15	4	12.3	9.6	29.4	0.6	1.1	13.1	12	193	24	138	3.8	103	100	3310	Yes	ICU_discharge	10.7627	No	No	30	0	15	0	0.039830508
223119	20.9298	SICU	70.76	Male	White	Private	EMERGENCY	No	No	No	No	No	Yes	No	No	99	127	72	16	36.77777778	2	3	33	13	5	5.5	11.4	32.3	0.8	1.1224	12.7492	11	111	31	139	3.3	101	98	1175	No	ICU_discharge	20.9298	No	No	30	0	15	0	0.040967742
264561	9.7427	SICU	69.16	Female	Others	Medicare	EMERGENCY	No	Yes	Yes	Yes	No	Yes	Yes	No	88	140	65	13	36.88888889	3	3	44	10	5	11.8	11.7	32.8	0.9	1.5	16.5	22	171	22	131	3.1	91	100	1960	No	ICU_discharge	9.7427	No	Yes	30	0	15	0	0.068965517
290015	2.6738	SICU	81.9	Male	White	Medicare	NO_EMERGENCY	No	No	No	No	No	No	No	No	73	153	68	10	35.88888889	3	3	36	13	8	9.2	12	34.9	0.8	1	10.4	16	189	24	134	4.5	99	100	3245	No	ICU_discharge	2.6738	No	No	3.15037037	1	3.15037037	1	0.156862745
227222	2.0197	MICU	73.93	Male	White	Medicare	EMERGENCY	Yes	No	Yes	No	No	No	No	No	85	118	70	16	37.77777778	2	3	31	13	7	6.6	8.6	27	0.9	1.4	16.1	18	130	30	134	3.2	95	98	2570	No	ICU_discharge	2.0197	No	Yes	30	0	15	0	0.075
271186	9.6097	SICU	64.17	Male	Unknown	Private	EMERGENCY	No	No	No	Yes	No	Yes	No	No	65	164	75	12	36.38888889	0	0	28	15	4	10.9	13.1	40.7	0.8	1.1	11.4	14	128	26	140	3.4	104	100	1405	No	ICU_discharge	9.6097	No	No	30	0	15	0	0.054296875
297473	3.3184	SICU	78.52	Male	White	Medicare	EMERGENCY	No	No	No	Yes	No	No	No	No	103	145	77	16	36.88888889	7	2	32	9	9	9	12.7	36.7	1.8	1.2	14.3	26	158	24	146	4.1	113	95	1280	No	ICU_discharge	3.3184	No	No	30	0	15	0	0.097777778
241976	5.5016	SICU	61.52	Male	Unknown	Private	EMERGENCY	No	No	No	Yes	No	Yes	No	No	89	146	75	8	36.83333333	1	2	32	15	7	19.5	13.1	38.8	0.8	1.1178	12.467	13	275	25	139	3.3	106	100	3320	No	ICU_discharge	5.5016	No	No	30	0	15	0	0.056680162
238094	2.1731	SICU	60	Female	White	Others	EMERGENCY	No	No	No	Yes	No	Yes	No	No	55	164	85	22	37.27777778	0	1	20	15	3	17.2	15.3	44.3	0.5	1.1014	12.7176	9	226	23	135	3	97	100	2870	No	ICU_discharge	2.1731	No	No	3.046678241	1	3.046678241	1	0.061502347
207669	1.1338	SICU	85.12	Male	White	Medicare	EMERGENCY	No	No	No	Yes	No	Yes	No	No	55	143	85	14	36.38888889	2	2	31	15	11	12.6	12.4	36.9	1.6	1	10.6	20	123	23	137	4.7	105	97	1370	No	ICU_discharge	1.1338	No	No	13.23886574	1	13.23886574	1	0.060176991
271418	8.3504	SICU	86.62	Female	White	Medicare	EMERGENCY	Yes	No	Yes	Yes	No	Yes	Yes	No	57	203	78	14	35.33333333	3	1	34	15	8	6.7	11.2	32.2	1	2	21.6	23	122	21	138	3.5	106	100	1775	No	ICU_discharge	8.3504	No	No	30	0	15	0	0.096078431
269300	3.7209	SICU	84.23	Male	Others	Others	EMERGENCY	No	No	Yes	Yes	No	Yes	Yes	No	80	169	74	13	37.61111111	7	1	54	6	5	16.5	12	35.7	0.9	1.1	13.4	20	157	24	146	4.3	114	98	2740	Yes	ICU_death	3.270023148	No	No	3.270023148	1	3.270023148	1	0.073
283957	2.072	SICU	53.86	Female	Others	Private	EMERGENCY	No	No	No	Yes	No	Yes	No	No	96	142	82	18	36.61111111	0	2	24	15	5	8.3	13.3	39.5	0.6	1	10.9	8	116	23	141	3.3	107	95	2035	No	ICU_discharge	2.072	No	No	30	0	15	0	0.057446809
229823	9.0554	SICU	82.52	Female	White	Medicare	EMERGENCY	No	No	Yes	Yes	No	Yes	No	No	76	127	61	16	36.27777778	4	2	43	13	5	7.5	11.1	32.5	1	1.3	13.6	21	114	23	140	4	98	100	2215	No	ICU_discharge	9.0554	No	Yes	30	0	15	0	0.107518797
294277	4.1317	SICU	57.83	Male	White	Private	EMERGENCY	No	No	No	Yes	No	Yes	No	No	62	120	67	14	36.11111111	3	0	23	14	5	7.4	13.8	39.4	1	1	12.5	17	112	26	142	3.3	108	100	2120	No	ICU_discharge	4.1317	No	No	30	0	15	0	0.081395349
290201	11.9492	SICU	80.18	Female	Black	Medicare	EMERGENCY	No	No	No	Yes	No	Yes	Yes	No	76	154	66	22	37.72222222	1	2	37	15	5	11.4	11.9	37.1	0.9	1.1	12.7	15	159	27	143	3.5	107	100	1557	No	ICU_discharge	11.9492	No	No	30	0	15	0	0.0544
262192	1.5572	SICU	60.64	Male	Others	Medicare	EMERGENCY	No	No	Yes	Yes	No	No	No	No	85	110	90	14	35.38888889	3	2	27	12	7	9	12.5	37.1	1	1	11.2	26	100	25	139	3.8	105	98	3680	No	ICU_discharge	1.5572	No	No	30	0	15	0	0.058035714
259582	2.8305	SICU	56.73	Male	White	Private	EMERGENCY	No	No	No	No	No	No	No	No	59	132	76	17	36.5	1	1	20	14	7	9.1	12.2	35.4	0.7	1.1	12.7	16	136	25	137	3.4	105	100	1135	No	ICU_discharge	2.8305	No	No	30	0	15	0	0.064018692
292453	2.8855	SICU	85.95	Female	White	Medicare	EMERGENCY	No	No	No	Yes	No	Yes	No	No	79	176	71	16	36.05555556	0	1	34	15	7	14.2	11.1	32.3	0.9	1.1	12.7	19	179	28	143	3.7	106	100	1710	Yes	ICU_discharge	2.8855	No	No	3.10181713	1	3.10181713	1	0.08253012
259800	10.8674	SICU	76.81	Female	White	Medicare	EMERGENCY	No	No	No	Yes	No	Yes	No	No	75	139	54	22	37	4	2	41	13	7	11.2	11	31.3	0.7	1.11	12.7944	19	108	23	139	5.6	109	91	2685	No	ICU_re_admission	21.52420139	No	No	24.25956019	1	15	0	0.043396226
213545	1.0969	SICU	72.83	Male	White	Medicare	EMERGENCY	No	No	No	Yes	No	No	No	No	57	125	48	19	35.72222222	5	3	39	12	12	13	11.5	32.7	1.1	1.2	13.8	26	146	23	142	3.9	109	97	2700	No	ICU_discharge	1.0969	No	No	30	0	15	0	0.055223881
207911	7.9338	SICU	71.85	Female	White	Medicare	EMERGENCY	No	Yes	No	Yes	No	Yes	No	No	55	103	56	19	35.44444444	3	3	46	10	7	12.3	14.3	42.5	0.8	1	12.1	12	124	24	133	8.4	102	99	2040	No	ICU_discharge	7.9338	No	No	30	0	15	0	0.049824561
268666	4.042	SICU	75.36	Female	White	Medicare	EMERGENCY	Yes	No	Yes	No	No	No	No	No	74	103	57	19	37.05555556	3	2	29	15	7	6.8	11.1	32	0.7	1.1	13.4	15	106	29	140	3.5	102	96	1500	Yes	ICU_discharge	4.042	No	No	30	0	15	0	0.0608
263482	5.9266	SICU	84.72	Male	White	Medicare	EMERGENCY	No	No	Yes	Yes	No	No	No	No	81	134	67	14	37.27777778	7	3	50	7	7	6.5	12.8	37.4	1.8	1.2	14.2	29	95	24	139	4.7	101	95	1200	Yes	ICU_discharge	5.9266	No	Yes	7.2171875	1	7.2171875	1	0.157894737
223783	1.0853	SICU	69.15	Male	White	Private	EMERGENCY	No	No	No	Yes	No	No	No	No	66	194	71	11	37	1	0	20	15	6	9.5	12.6	37.2	1.1	1.1	11.6	18	141	33	138	3.4	99	98	1510	No	ICU_discharge	1.0853	No	No	30	0	15	0	0.084210526
292122	7.3044	SICU	50.83	Male	White	Others	EMERGENCY	No	No	Yes	Yes	No	Yes	Yes	No	75	169	73	11	35.55555556	8	2	52	4	7	12.3	15	41	1.1	4.7	45.4	21	104	28	142	3.3	106	97	4230	Yes	ICU_discharge	7.3044	No	No	11.54877315	1	11.54877315	1	0.057939914
288369	23.1463	SICU	68.09	Female	White	Medicare	EMERGENCY	No	No	No	Yes	No	Yes	Yes	No	84	167	72	21	36.68022194	5	2	56	3	5	13.6	9.3	27.3	0.7	1	12.4	16	166	22	150	3.7	116	100	3560	No	ICU_discharge	23.1463	No	Yes	30	0	15	0	0.039393939
272405	2.2244	SICU	83.1	Male	White	Medicare	EMERGENCY	No	No	Yes	Yes	No	No	No	No	102	138	92	17	36.5	3	2	38	12	13	6	9.8	31.8	1.3	1.2	13.3	41	98	21	140	4.4	109	100	2355	No	ICU_discharge	2.2244	No	No	19.52021991	1	15	0	0.065232975
261609	12.9123	MICU	76.59	Female	White	Medicare	EMERGENCY	Yes	Yes	Yes	Yes	No	Yes	Yes	No	100	115	70	21	36.16666667	6	3	50	7	10	10.9	11.4	34.1	0.8	1.9	21.1	27	219	28	140	4.6	103	96	765	No	ICU_discharge	12.9123	No	Yes	18.16229167	1	15	0	0.058992806
238716	1.9584	SICU	84.89	Female	White	Medicare	EMERGENCY	No	No	No	Yes	No	Yes	No	No	91	174	79	18	37.61111111	2	1	38	15	8	8.8	11.5	34.6	0.9	1.1262	12.6956	17	95	24	136	3.1	103	100	597	No	ICU_discharge	1.9584	No	No	30	0	15	0	0.049685535
280316	3.0114	SICU	89	Female	Black	Medicare	EMERGENCY	No	No	No	Yes	No	Yes	No	No	69	174	71.822	16	36.72222222	7	1	52	5	9	8.5	11	35	1.6	1.4	14.6	22	117	22	136	4.3	105	100	2605	No	ICU_discharge	3.0114	No	No	8.457256944	1	8.457256944	1	0.069072165
290330	3.7288	MICU	75.07	Male	White	Medicare	EMERGENCY	No	Yes	No	Yes	No	No	No	No	103	109	54	23	36.55555556	1	2	27	15	5	8.5	8.7	25.8	0.4	1.105	12.8048	12	101	27	135	4.4	101	97	1086	No	ICU_discharge	3.7288	No	No	30	0	15	0	0.062056738
277081	1.1459	SICU	84.72	Female	White	Medicare	EMERGENCY	No	No	No	Yes	No	No	No	No	80	140	63	19	35.72222222	3	2	29	11	7	16.8	11.3	32.8	0.7	1.1	12.7	12	166	26	137	3.7	100	96	1195	No	ICU_discharge	1.1459	No	No	7.390092593	1	7.390092593	1	0.048026316
205740	1.2325	SICU	76.8	Female	White	Private	EMERGENCY	No	No	No	No	No	No	No	No	96	147	81	15	36.88888889	2	0	22	14	7	7.5	12.9	40.2	0.7	1.2	12.5	14	122	23	139	3.8	103	98	2132	No	ICU_discharge	1.2325	No	No	30	0	15	0	0.089937107
216365	8.8406	SICU	56.51	Female	Others	Others	EMERGENCY	No	Yes	Yes	No	No	Yes	Yes	No	116	110	81	22	36.55555556	6	3	44	7	3	8.1	10.6	32	0.6	1.3	13.8	17	135	23	138	3.7	108	97	3200	Yes	ICU_discharge	8.8406	No	Yes	30	0	15	0	0.087179487
212703	1.6819	SICU	83.44	Female	White	Medicare	EMERGENCY	No	No	No	Yes	No	Yes	No	No	84	147	60	17	37.22222222	3	2	48	10	8	13.2	9.5	26.7	1	1.2	13.7	26	137	19	135	4.5	105	100	1220	No	ICU_discharge	1.6819	No	No	22.12571759	1	15	0	0.070098039
285042	1.719	SICU	89	Female	White	Medicare	EMERGENCY	No	No	Yes	Yes	No	No	No	No	70	120	47	13	36.11111111	4	2	39	6	5	7.9	13.3	39	0.5	1	11.8	16	148	26	140	4	106	98	1333	No	ICU_discharge	1.719	No	No	29.05428241	1	15	0	0.052238806
243872	5.5331	SICU	79.72	Female	Unknown	Medicare	EMERGENCY	No	Yes	No	Yes	No	Yes	No	No	78	109	66	25	35.66666667	3	3	41	10	5	12.4	10.3	29.1	0.9	1.1	12.6	17	84	19	137	4.1	105	100	2060	No	ICU_discharge	5.5331	No	Yes	5.53806713	1	5.53806713	1	0.062222222
264293	6.6074	SICU	59.26	Female	White	Medicare	EMERGENCY	No	No	No	Yes	No	Yes	No	No	65	145	69	17	38.05555556	7	3	51	4	6	29.7	15	45.2	0.7	1.4	15.8	17	163	22	144	4.5	112	97	1175	Yes	ICU_death	6.452002315	No	Yes	6.452002315	1	6.452002315	1	0.037988827
285927	15.6574	SICU	58.25	Female	Black	Private	EMERGENCY	No	No	No	Yes	No	Yes	No	No	101	158	74	19	36.66666667	3	2	27	8	5	10.6	14.9	43.7	0.8	1	11.8	11	113	26	140	4.2	100	93	2838	Yes	ICU_discharge	15.6574	No	No	30	0	15	0	0.036641221
221587	1.6019	SICU	65.43	Male	White	Medicare	EMERGENCY	No	No	No	No	No	No	No	No	75	160	82	14	36.66666667	2	2	36	14	11	9.2	13.7	40.2	0.7	1.2	14	15	166	24	139	4.2	104	96	3325	No	ICU_re_admission	2.84005787	No	No	30	0	15	0	0.036666667
296062	1.5891	SICU	51.13	Female	Others	Medicare	EMERGENCY	Yes	No	No	Yes	No	Yes	No	No	66	157	82	13	36.44444444	7	1	27	14	13	8	11.2	36.1	5.2	1.1	12.3	30	171	29	138	3.4	97	100	1266.498	No	ICU_discharge	1.5891	No	No	30	0	15	0	0.114864865
226031	6.9062	SICU	58.17	Male	White	Private	EMERGENCY	No	No	No	Yes	No	Yes	No	No	60	139	66	18	37.16666667	3	2	26	13	3	10.1	15.1	43.1	1	1.1	12.7	12	108	24	137	4.1	104	100	1410	No	ICU_discharge	6.9062	No	No	30	0	15	0	0.050378788
235138	4.8284	SICU	66.14	Male	White	Medicare	EMERGENCY	No	Yes	No	No	No	No	No	No	93	112	64	18	36.94444444	3	3	41	12	10	7.5	14.2	41	0.7	1	12	9	120	24	131	4.6	98	96	3000	No	ICU_discharge	4.8284	No	No	30	0	15	0	0.098235294
298082	1.5713	SICU	81.94	Male	White	Medicare	EMERGENCY	No	No	No	No	No	No	No	No	50	171	61	18	36.22222222	2	1	35	14	6	8.6	12.3	35.1	0.9	1.2	13.9	16	158	24	139	4	106	99	3300	No	ICU_discharge	1.5713	No	No	30	0	15	0	0.051119403
289210	4.9085	SICU	68.93	Male	White	Private	EMERGENCY	No	No	Yes	Yes	No	No	No	No	123	176	127	24	36.88888889	5	2	27	12	5	8	12	35.5	1.2	1.1	13.4	16	178	26	139	3.6	103	96	1311	Yes	ICU_discharge	4.9085	No	No	30	0	15	0	0.188311688
236422	3.0825	SICU	56.47	Male	White	Private	EMERGENCY	No	Yes	No	No	Yes	Yes	No	No	96	121	70	20	37	3	3	39	8	7	17.1	12.5	36.3	1.1	1.3	14.4	10	199	23	140	3.6	106	99	2540	Yes	ICU_discharge	3.0825	No	No	30	0	15	0	0.063942308
222770	4.4355	MICU	33.53	Male	White	Private	EMERGENCY	No	No	No	No	No	Yes	Yes	No	81	143	88	24	37.5	3	2	22	15	5	9	11.8	34.1	1	1.3	14.9	7	116	24	142	3.8	106	100	3355	No	ICU_re_admission	8.35349537	No	No	30	0	15	0	0.029954955
241962	1.1091	SICU	80.74	Female	White	Medicare	EMERGENCY	No	No	No	Yes	No	No	No	No	68	96	69	14	36.77777778	4	2	51	7	8	7.5	11.2	32.2	0.6	1.2	14.2	15	102	29	133	2.9	95	100	990	No	ICU_discharge	1.1091	No	Yes	30	0	15	0	0.043564356
249190	1.4941	SICU	55.51	Male	White	Others	EMERGENCY	Yes	No	No	Yes	No	No	No	No	106	172	97	19	36.66666667	4	1	19	14	8	10.4	15.2	43.9	1.9	1.114	12.68	26	265	33	139	3.9	98	95	2935	No	ICU_discharge	1.4941	No	No	30	0	15	0	0.069230769
288187	13.487	SICU	45.84	Male	Black	Private	EMERGENCY	No	No	No	Yes	No	Yes	Yes	No	103	142	80	21	37.55555556	1	1	28	15	4	15.9	14.8	41.7	1.1	1.2	14.1	13	180	24	137	5.6	101	100	3990	Yes	ICU_discharge	13.487	No	Yes	30	0	15	0	0.049637681
204800	2.8694	SICU	59.52	Female	White	Private	EMERGENCY	Yes	No	No	Yes	Yes	Yes	Yes	No	73	99	31	17	36.94444444	6	2	46	15	13	10.2	11.9	36.3	0.7	1.6	17.2	14	134	30	139	4.1	103	96	1370	No	ICU_discharge	2.8694	No	No	3.156435185	1	3.156435185	1	0.054181818
228387	19.3638	SICU	55.81	Male	Black	Others	EMERGENCY	No	No	No	Yes	No	Yes	No	No	53	125	64	16	36.83333333	2	1	29	15	6	15.6	10.6	32.8	2.5	1	11.3	29	102	24	128	4	100	100	3825	Yes	ICU_discharge	19.3638	No	No	30	0	15	0	0.073148148
203972	4.7376	SICU	79.07	Female	White	Medicare	EMERGENCY	No	No	No	Yes	No	Yes	No	No	68	139	61	16	37.61111111	2	1	33	15	5	15.2	11.9	34.2	0.7	1.1	13.1	13	128	26	135	3.9	99	100	1455	No	ICU_discharge	4.7376	No	No	7.785185185	1	7.785185185	1	0.034577114
253232	2.2174	SICU	87.89	Male	White	Medicare	EMERGENCY	No	No	Yes	Yes	No	No	Yes	No	93	140	72	20	37	4	3	59	9	13	7.5	11.7	33.9	1.1	1.3	15.3	19	173	24	134	4.4	97	95	898	No	ICU_discharge	2.2174	No	No	30	0	15	0	0.043928571
257758	1.8757	SICU	64.74	Female	White	Private	EMERGENCY	No	No	No	No	No	No	No	No	78	137	78	19	36.72222222	8	2	36	15	8	3.1	11.9	35.1	0.6	1.091	12.7216	18	76	26	143	3.7	107	83	300	No	ICU_discharge	1.8757	No	Yes	30	0	15	0	0.34893617
257729	7.8599	SICU	34.16	Male	White	Medicare	EMERGENCY	No	No	No	Yes	No	Yes	No	No	65	191	27	15	36.61111111	3	1	11	14	5	11.8	16.2	44.9	1.1	1.1	12.9	9	99	28	132	5.9	96	98	3552	Yes	ICU_discharge	7.8599	No	No	30	0	15	0	0.066964286
225507	22.8504	SICU	72.98	Male	White	Medicare	EMERGENCY	No	No	No	Yes	No	Yes	Yes	No	91	119	72	15	36.83333333	3	2	30	14	10	6.9	13.1	38.3	1	1.2	13.1	18	155	25	137	3.6	104	96	1730	No	ICU_discharge	22.8504	No	No	30	0	15	0	0.073743017
263325	1.8851	SICU	69.83	Female	White	Medicare	EMERGENCY	No	No	No	Yes	No	Yes	No	No	78	113	96	14	37.55555556	3	1	43	8	5	8.4	11.2	31.7	0.7	1.1004	12.8456	9	107	26	139	3.6	106	95	817	No	ICU_discharge	1.8851	No	No	30	0	15	0	0.067213115
207930	3.8378	MICU	87.77	Female	White	Medicare	EMERGENCY	No	No	Yes	Yes	Yes	No	No	No	70	111	53	17	35.94444444	2	3	49	13	7	12.2	10.8	32.5	0.6	1.3	14.7	13	129	25	115	4.5	86	99	780	No	ICU_discharge	3.8378	No	No	30	0	15	0	0.092
238502	22.8044	SICU	55.65	Male	Others	Private	EMERGENCY	Yes	No	No	Yes	No	Yes	Yes	No	80	140	71	21	37.16666667	1	1	23	15	6	15.9	13.5	39.3	0.7	1.1	11.5	10	125	22	138	3.7	101	100	1880	No	ICU_discharge	22.8044	No	Yes	30	0	15	0	0.059745763
258687	7.1165	SICU	63.71	Female	White	Private	EMERGENCY	No	No	No	No	No	Yes	Yes	No	61	176	69	14	35.16666667	4	2	33	15	5	18.5	11.7	33.7	0.7	1.2	13.9	9	117	22	138	3.1	112	100	3210	No	ICU_discharge	7.1165	No	Yes	30	0	15	0	0.038507463
238981	2.6213	SICU	62.79	Female	White	Private	EMERGENCY	No	No	Yes	Yes	No	No	No	No	97	150	52	19	36.83333333	3	3	36	12	7	12	9.7	28.8	0.5	1.1	12.4	14	288	43	140	3.7	93	93	752	No	ICU_discharge	2.6213	No	Yes	30	0	15	0	0.059756098
201220	4.4013	MICU	62.68	Male	Others	Others	EMERGENCY	No	Yes	No	No	No	Yes	Yes	No	80	160	106	22	35.38888889	5	2	40	15	5	13.6	13	41.5	3.7	1.1	12.9	208	367	22	160	4.4	123	100	1310	No	ICU_discharge	4.4013	No	Yes	4.924421296	1	4.924421296	1	0.042811502
267605	4.6562	SICU	57.12	Female	White	Private	EMERGENCY	No	No	No	Yes	No	No	No	No	96	128	71	27	37.22222222	3	1	21	14	3	15.2	11.6	33.7	1.8	1.1032	12.8148	29	118	21	137	3.3	105	97	1515	No	ICU_discharge	4.6562	No	No	30	0	15	0	0.069430052
222954	1.0973	SICU	60.34	Male	Others	Others	EMERGENCY	No	No	No	Yes	No	No	No	No	70	147	82	16	36.61111111	2	1	20	15	4	10.6	13.5	36.8	1.2	1.2	13.9	20	108	26	142	3	106	99	1975	No	ICU_discharge	1.0973	No	No	30	0	15	0	0.067692308
286239	9.9393	MICU	66.49	Female	White	Medicare	EMERGENCY	No	No	No	No	No	Yes	No	No	92	128	68	12	36.61111111	10	2	52	7	5	7.7	9.8	28.2	5.1	1.6	18.3	62	138	16	146	4	105	93	315	No	ICU_discharge	9.9393	No	Yes	30	0	15	0	0.060885609
279579	3.1529	SICU	81.76	Female	Unknown	Medicare	EMERGENCY	No	No	Yes	Yes	No	No	No	No	78	203	103	12	36.29660014	1	2	41	13	5	6.7	12.9	37.1	0.7	1.6	17.5	29	159	24	137	3.7	103	99	5550	No	ICU_re_admission	9.057789352	No	Yes	30	0	15	0	0.053667954
297205	2.0484	SICU	88.06	Male	White	Medicare	EMERGENCY	Yes	No	No	Yes	No	Yes	No	No	63	123	53	21	35.44444444	4	3	31	11	7	11	13.4	38.8	1.1	1.2	13.5	21	112	22	140	4.4	109	99	1107	No	ICU_discharge	2.0484	No	No	30	0	15	0	0.076271186
281127	2.0873	SICU	50.66	Male	White	Private	EMERGENCY	No	No	No	Yes	No	Yes	Yes	No	93	127	67	21	38.61111111	4	2	48	4	4	11.9	13.3	38.4	1.1	1.2	13.8	20	392	25	137	4.1	98	99	10525	No	ICU_discharge	2.0873	No	No	2.289259259	1	2.289259259	1	0.052918288
202894	1.97	SICU	55.36	Female	White	Private	EMERGENCY	No	No	No	No	Yes	No	No	No	73	106	48	18	37.5	1	2	31	15	10	13	11.9	34.7	0.6	1	12	12	119	24	139	4.5	107	98	1920	No	ICU_re_admission	3.846828704	No	No	30	0	15	0	0.041017964
269733	2.9656	SICU	58.68	Male	White	Private	EMERGENCY	No	No	No	No	Yes	No	No	No	84	132	61	30	36.05555556	4	3	32	11	9	10.4	13.6	38.3	0.7	1.1046	12.8218	13	138	25	139	3.8	106	99	2135	No	ICU_discharge	2.9656	No	No	30	0	15	0	0.050381679
275576	21.6219	SICU	40.49	Male	Others	Private	EMERGENCY	No	No	No	Yes	No	Yes	No	No	90	131	117	16	38.33333333	4	1	13	15	2	11.5	13.6	41.6	1.3	1	12.4	16	123	25	140	3.4	105	100	1940	Yes	ICU_discharge	21.6219	No	No	30	0	15	0	0.063888889
247508	2.9131	SICU	66.99	Male	Others	Medicare	EMERGENCY	No	No	No	Yes	No	Yes	No	No	56	142	74	15	35	6	2	40	14	4	16.9	12.8	33.1	0.9	1.2	13.5	10	110	21	138	3.3	105	100	770	No	ICU_discharge	2.9131	No	No	30	0	15	0	0.093959732
259191	18.6194	SICU	65.74	Male	White	Private	EMERGENCY	No	No	No	Yes	No	Yes	Yes	No	86	140	96	20	36.38888889	8	3	47	12	5	5.2	8.9	25.5	0.8	1.3	15.2	7	162	24	140	3.1	106	100	2382	No	ICU_re_admission	21.00230324	No	Yes	30	0	15	0	0.211594203
207844	6.2699	SICU	49.55	Male	Black	Private	EMERGENCY	No	No	No	Yes	No	Yes	No	No	78	119	69	20	37.11111111	4	1	21	14	3	11.1	13.5	39.2	0.8	1	12.1	12	130	26	141	4	105	99	1069	Yes	ICU_discharge	6.2699	No	No	30	0	15	0	0.064678899
246239	2.5426	SICU	36.79	Female	Others	Private	EMERGENCY	No	No	No	No	No	No	No	No	82.734	142.072	76.682	15.82	36.85811019	0	0	8	14.984	1	10.8	9.8	29.8	0.5	1	12.3	6	138	24	141	3.7	110	98.502	2558.864	Yes	ICU_discharge	2.5426	No	No	30	0	15	0	0.045878136
223790	3.508	SICU	20	Male	White	Private	EMERGENCY	No	No	No	No	No	Yes	No	No	65	120	52	16	37	2	3	26	13	1	10.4	13	37.6	0.9	1.2	13.7	12	125	27	136	4	97	100	4820	Yes	ICU_discharge	3.508	No	No	30	0	15	0	0.060944206
234813	1.9018	SICU	85.75	Female	Black	Medicare	EMERGENCY	No	No	No	Yes	No	Yes	Yes	No	70	151	87	15	35.27777778	1	0	28	15	8	4.3	8	25.3	0.8	1.2	13.9	19	100	22	136	4.2	108	100	1375	No	ICU_discharge	1.9018	No	No	30	0	15	0	0.049606299
270249	10.2239	SICU	51.29	Male	Unknown	Private	EMERGENCY	No	No	No	Yes	No	Yes	No	No	93	157	99	15	37.05555556	1	1	23	15	7	7.8	14	40.9	0.7	1	12.2	10	83	29	140	3.8	104	100	1390	No	ICU_discharge	10.2239	No	No	30	0	15	0	0.095862069
222205	1.3128	SICU	46.84	Male	Others	Others	EMERGENCY	Yes	No	No	Yes	No	No	No	No	120	130	100	33	37.5	1	2	22	15	4	14.6	16.5	49.9	0.9	1.1	13.1	15	201	20	135	4.9	101	97	3125	No	ICU_discharge	1.3128	No	No	30	0	15	0	0.037096774
272090	2.6642	SICU	68.98	Male	White	Medicare	EMERGENCY	No	Yes	No	Yes	No	Yes	No	No	64	167	75	18	37.16666667	2	2	30	13	4	10	14.5	39.6	0.8	1	12	8	108	27	130	4.2	90	100	1475	No	ICU_discharge	2.6642	No	No	30	0	15	0	0.043322476
282715	11.605	SICU	65.12	Male	Black	Others	EMERGENCY	No	No	No	Yes	No	Yes	Yes	No	77	170	95	22	37.22222222	3	2	28	10	6	13.4	13.9	38.4	1.4	1.3	14.6	14	203	30	142	3.8	101	98	4090	Yes	ICU_discharge	11.605	No	Yes	30	0	15	0	0.063181818
299743	1.2901	SICU	86.67	Female	White	Private	EMERGENCY	Yes	No	No	Yes	No	No	No	No	81	153	74	15	36.27777778	3	1	34	14	7	6	13.6	42	1.3	1.1028	12.7504	39	97	32	138	4.7	98	90	800	No	ICU_discharge	1.2901	No	No	30	0	15	0	0.079347826
210449	8.3799	SICU	50.32	Female	Others	Medicare	EMERGENCY	No	No	No	Yes	No	Yes	No	No	69	138	80	14	36.88888889	0	1	23	15	6	12.9	12.1	37.5	0.6	0.9	11.3	10	136	25	134	3.1	95	100	2110	No	ICU_discharge	8.3799	No	Yes	30	0	15	0	0.059183673
228194	2.8378	SICU	89	Male	Unknown	Medicare	EMERGENCY	No	No	No	No	No	Yes	No	No	78	130	44	16	37.27777778	6	1	50	6	12	9.7	12.3	36.5	0.7	1.1	12.8	15	115	27	139	3.9	98	100	1391	No	ICU_discharge	2.8378	No	No	3.363993056	1	3.363993056	1	0.054873646
272178	7.8615	SICU	62.83	Male	White	Medicare	NO_EMERGENCY	No	No	Yes	Yes	No	Yes	Yes	No	72	148	69	13	36.61111111	6	3	60	5	10	18.3	13.6	42.7	1.7	1.1598	12.8272	59	144	27	140	4.8	102	92	2605	No	ICU_discharge	7.8615	No	No	10.16146991	1	10.16146991	1	0.080446927
200723	2.2755	SICU	70.05	Male	Black	Medicare	EMERGENCY	No	No	Yes	Yes	No	No	No	No	64	172	84	15	37.61111111	0	1	29	15	6	6.9	13.5	41.6	1.1	2.1	21.7	16	102	27	147	3.8	110	98	3450	No	ICU_discharge	2.2755	No	Yes	30	0	15	0	0.070093458
259802	1.8646	SICU	81.98	Male	White	Medicare	EMERGENCY	No	No	No	Yes	No	No	No	No	65	148	63	22	36.72222222	2	2	33	13	8	9.1	13	39.5	0.8	1.1032	12.8196	14	126	28	138	3.9	102	100	2175	No	ICU_discharge	1.8646	No	No	30	0	15	0	0.058677686
287689	9.9835	SICU	86.87	Male	Unknown	Medicare	EMERGENCY	No	Yes	Yes	Yes	No	Yes	No	No	78	145	63	13	36.94444444	4	2	39	10	8	14	11.1	33.3	1	1.4	14.8	20	167	24	134	3.9	101	97	2930	No	ICU_discharge	9.9835	No	Yes	19.20311343	1	15	0	0.09047619
289296	3.0502	SICU	66.54	Male	White	Medicare	EMERGENCY	No	No	No	Yes	No	No	No	No	109	210	100	19	36.88888889	0	1	22	15	6	10.6	14	40.8	0.8	1.2	14.4	14	141.962	23	135	3.6	102	97	1520	No	ICU_discharge	3.0502	No	No	30	0	15	0	0.087362637
219853	16.493	SICU	74.47	Male	White	Medicare	EMERGENCY	No	Yes	No	No	No	Yes	Yes	No	66	130	70	8	35.22222222	4	2	50	15	6	6.5	14.7	42	0.9	1.3	14.5	16	158	29	144	3.9	107	100	755	No	ICU_discharge	16.493	No	No	30	0	15	0	0.062719298
221041	5.2541	SICU	75.54	Female	Black	Medicare	EMERGENCY	Yes	No	Yes	Yes	No	Yes	Yes	No	77	163	72	19	36.16666667	5	2	66	3	9	9.8	10.4	32.8	1	1	12.3	23	125	26	145	3.4	106	100	3962	Yes	ICU_discharge	5.2541	No	Yes	5.383877315	1	5.383877315	1	0.070517928
201955	3.878	SICU	51.95	Male	Others	Others	EMERGENCY	No	No	No	Yes	No	Yes	No	No	75	108	72	18	36.55555556	2	2	21	14	5	3.4	4.6	12.1	0.6	1.6	17.6	10	109	12	145	3	93	100	2430	No	ICU_discharge	3.878	No	Yes	30	0	15	0	0.013326446
239136	7.6434	SICU	75.42	Male	White	Medicare	EMERGENCY	Yes	Yes	Yes	Yes	No	Yes	Yes	Yes	85	134	67	15	35.94444444	7	1	38	15	8	9.1	10.5	30.8	6.4	1.2	14.2	45	94	29	137	4.2	98	100	926	No	ICU_discharge	7.6434	No	No	7.84	1	7.84	1	0.088709677
290290	1.856	Others	32.54	Male	Others	Others	EMERGENCY	No	No	Yes	No	No	Yes	Yes	No	78	188	87.31	24	36.68086628	4	1	17	15	2	14.7	13.3	37.4	0.8	1.4	15.5	10	185	19	139	3.2	100	35	5800	No	ICU_discharge	1.856	No	No	1.902314815	1	1.902314815	1	0.18875
280274	6.6319	SICU	66.85	Male	White	Medicare	EMERGENCY	No	No	No	Yes	No	Yes	Yes	No	84	131	66	30	36.72222222	5	3	44	7	7	14.9	12.4	36	1	1.1038	12.823	19	186	26	137	4.5	103	95	1385	No	ICU_discharge	6.6319	No	No	30	0	15	0	0.048314607
228948	10.9672	SICU	78.09	Male	White	Private	EMERGENCY	No	Yes	No	Yes	No	Yes	No	No	92	141	55	29	37.5	5	2	47	8	6	6.8	11.5	31.5	1.1	1.9	20.3	21	114	25	140	3.4	105	88	670	No	ICU_discharge	10.9672	No	Yes	30	0	15	0	0.075690608
206521	1.8524	SICU	56.81	Male	Black	Others	EMERGENCY	No	No	Yes	Yes	No	Yes	Yes	No	60	108	59	14	35.27777778	6	1	35	15	6	9.8	11.1	33.1	1	1.9	20.1	17	178	29	142	3.4	108	100	2150	No	ICU_discharge	1.8524	No	No	2.227361111	1	2.227361111	1	0.070754717
205701	5.6899	SICU	57.9	Male	White	Medicare	EMERGENCY	No	Yes	No	No	No	Yes	No	No	70	140	77	24	36.5	1	1	21	15	6	6.4	10.9	33.2	0.8	1.1	12.4	10	119	23	142	4.1	110	97	730	Yes	ICU_discharge	5.6899	No	Yes	30	0	15	0	0.134188034
276205	1.198	SICU	49.46	Male	Black	Private	EMERGENCY	No	No	No	Yes	No	No	No	No	66	189	116	21	36.77777778	1	1	19	15	2	3.3	13.3	40.8	1.2	1	12.4	16	92	28	139	3.3	101	100	825	No	ICU_discharge	1.198	No	No	30	0	15	0	0.066829268
200072	2.8856	SICU	55.2	Male	White	Others	EMERGENCY	No	No	No	Yes	No	No	No	No	72	152	73	17	36.77777778	0	1	17	15	4	7.5	14	37.9	1	1.3	15.2	18	158	24	137	4.3	104	98	1175	No	ICU_re_admission	20.57672454	No	Yes	30	0	15	0	0.051971326
265282	1.0861	SICU	68.72	Female	White	Medicare	EMERGENCY	No	No	No	No	No	No	No	No	62	142	72	17	37.22222222	2	1	20	14	5	8.2	12.8	37.2	0.6	1.2	13.5	11	112	22	139	3.8	106	98	2420	No	ICU_discharge	1.0861	No	No	30	0	15	0	0.073863636
265944	9.7776	SICU	46.29	Female	White	Private	EMERGENCY	No	Yes	No	Yes	Yes	Yes	Yes	No	75	167	95	15	37.16666667	4	0	36	15	7	19.1	12.2	35.8	1.1	1.1026	12.822	24	252	26	138	3.5	101	100	829	Yes	ICU_death	9.745740741	No	No	9.745740741	1	9.745740741	1	0.035323383
201868	12.8605	SICU	63.8	Female	White	Private	EMERGENCY	No	No	Yes	Yes	No	Yes	No	No	90	145	63	20	37.72222222	4	3	42	7	4	9.6	9.3	27.2	0.706	2.6	26.9	16.36	148.938	25.148	140	3.5	104.59	100	2090	Yes	ICU_discharge	12.8605	No	Yes	30	0	15	0	0.108982036
205193	1.1349	SICU	69.2	Female	Others	Medicare	EMERGENCY	No	No	No	Yes	No	Yes	Yes	No	69	128	69	22	35.5	6	3	60	3	5	18	15	46.8	0.6	1.0986	12.8738	14	302	20	142	3.7	104	100	10100	Yes	ICU_discharge	1.1349	No	No	1.484479167	1	1.484479167	1	0.066985646
223350	16.8625	SICU	66.54	Female	White	Medicare	EMERGENCY	No	No	No	No	No	Yes	Yes	No	72	162	86	15	36.88888889	1	2	36	15	4	13.3	11.9	34.5	0.6	1.2	13.9	11	127	23	137	3	107	100	2540	No	ICU_discharge	16.8625	No	No	30	0	15	0	0.06146789
207878	9.9196	SICU	64.86	Female	Others	Private	EMERGENCY	No	No	No	Yes	No	Yes	No	No	76	107	83	15	37.77777778	4	2	36	9	6	14	12.9	37.4	0.9	1.1	12.9	12	160	28	138	3.8	99	100	3925	Yes	ICU_discharge	9.9196	No	No	30	0	15	0	0.0528
240953	1.0561	SICU	57.97	Female	White	Private	EMERGENCY	No	No	No	No	No	No	No	No	74	134	60	14	35.66666667	2	2	20	14	4	9.4	11.8	36.3	0.7	1	11.5	7	128	21	140	4.2	109	100	1810	No	ICU_discharge	1.0561	No	No	30	0	15	0	0.041142857
214648	9.1357	SICU	75.96	Male	White	Medicare	EMERGENCY	No	No	Yes	Yes	Yes	Yes	Yes	No	73	142	49	17	36.66666667	4	2	42	9	10	18.8	13.2	39.2	1	1.2	14.4	27	182	22	140	4.1	109	98	2340	No	ICU_discharge	9.1357	No	No	30	0	15	0	0.054135338
247861	1.7799	SICU	75.19	Female	White	Medicare	EMERGENCY	No	No	No	Yes	No	No	No	No	90	132	61	15	36.83333333	2	1	22	14	5	11.8	13.1	37.2	0.6	1.105	12.7376	18	164	26	139	3.5	104	97	1010	No	ICU_discharge	1.7799	No	No	9.896168981	1	9.896168981	1	0.067857143
263642	1.0762	SICU	85.95	Male	Others	Others	EMERGENCY	No	No	Yes	Yes	No	Yes	No	No	77	125	67	20	35.77777778	0	1	24	15	6	12.3	12.4	36.3	1	1.4	15.9	16	206	25	141	3.9	103	100	2675	Yes	ICU_discharge	1.0762	No	Yes	1.171446759	1	1.171446759	1	0.065402844
252216	1.2038	SICU	89	Female	White	Medicare	EMERGENCY	No	No	No	Yes	No	No	No	No	84	169	71	21	35.83333333	4	2	33	9	5	11.1	11.2	35	0.6	1.0998	12.699	9	142	20	130	4.4	97	99	1290	No	ICU_discharge	1.2038	No	No	30	0	15	0	0.047156398
235858	4.7692	SICU	70.59	Male	Others	Medicare	EMERGENCY	No	Yes	No	No	No	Yes	No	No	93	92	24	12	35.83333333	3	3	35	13	8	7.7	12.5	35.2	0.9	1.3	14.5	17	121	24	141	4	109	95	1280	Yes	ICU_discharge	4.7692	No	No	5.972025463	1	5.972025463	1	0.122608696
296259	3.1694	SICU	61.06	Male	Black	Private	EMERGENCY	Yes	No	No	Yes	No	No	No	No	77	135	62	16	38.88888889	3	0	28	14	7	7.1	8	23.3	1.5	1.6	16.5	32	130	25	138	4.2	103	99	1980	No	ICU_discharge	3.1694	No	Yes	30	0	15	0	0.071204188
230569	1.2881	SICU	50.25	Male	White	Private	EMERGENCY	No	No	No	Yes	No	No	No	No	81	177	86	11	37	1	1	24	13	3	13	16	44.9	1	1.1214	12.9352	19	114	26	137	3.5	97	98	720	No	ICU_re_admission	2.907881944	No	No	30	0	15	0	0.037846154
225791	3.4457	MICU	62.19	Male	White	Others	EMERGENCY	No	No	No	No	No	No	No	Yes	114	136	103	15	36.27777778	13	2	55	4	7	8.3	9.5	28.4	5.5	1.7	18.4	33	124	25	137	4.1	99	96	722.068	No	ICU_re_admission	28.27612269	No	Yes	30	0	15	0	0.179775281
256446	1.8524	MICU	82.42	Female	White	Medicare	EMERGENCY	No	No	Yes	No	No	No	No	No	102	154	84	23	36.05555556	5	2	43	9	5	12.7	8.4	25.8	1.6	1.4	15.6	65	143	16	145	3.9	114	100	2110	Yes	ICU_discharge	1.8524	No	No	6.110243056	1	6.110243056	1	0.061538462
297858	11.196	SICU	78.94	Female	White	Medicare	EMERGENCY	Yes	No	No	Yes	No	Yes	Yes	No	73	130	66	21	36.16666667	5	3	46	12	10	11	10	29.6	2.3	1.3	14.7	63	385	21	138	4.7	98	89	2730	No	ICU_discharge	11.196	No	No	12.2716088	1	12.2716088	1	0.077142857
293132	1.0946	SICU	51.16	Female	White	Private	EMERGENCY	No	No	No	No	No	Yes	No	No	96	155	78	16	37.88888889	0	0	30	15	11	11.8	11	32.4	0.7	1	12.4	11	133	21	133	3.7	106	100	3535	No	ICU_re_admission	3.814247685	No	No	30	0	15	0	0.058333333
211421	3.8991	SICU	34.14	Male	White	Private	EMERGENCY	No	No	No	No	No	No	No	No	72	153	95	10	37.5	2	0	10	14	1	7.5	13.9	42.2	1.1	1.1	13.3	19	104	25	141	3.9	106	99	1365	No	ICU_discharge	3.8991	No	No	30	0	15	0	0.072777778
256279	1.0837	SICU	74.92	Female	White	Medicare	EMERGENCY	No	No	No	Yes	No	No	No	No	88	188	78	20	36.33333333	2	1	28	14	12	6.5	11.8	35.3	1.3	1	12.1	17	214	23	135	9.4	101	98	973	No	ICU_discharge	1.0837	No	No	30	0	15	0	0.065420561
283477	5.3424	SICU	71.84	Female	White	Medicare	EMERGENCY	No	Yes	No	Yes	No	Yes	No	No	96	156	104	20	37.16666667	1	1	30	15	6	23.1	14.4	42.9	0.8	1.2	14.3	10	300	22	137	3.8	97	100	1093	Yes	ICU_discharge	5.3424	No	No	5.722534722	1	5.722534722	1	0.045033113
203008	6.9359	SICU	89.12	Male	White	Medicare	EMERGENCY	No	No	Yes	Yes	No	Yes	No	No	45	201	69	15	35.94444444	2	3	40	13	7	7	10.8	32	0.7	1.13	12.5392	11	112	23	140	3.3	104	100	2640	No	ICU_discharge	6.9359	No	Yes	30	0	15	0	0.048028674
262077	10.9283	SICU	65.97	Male	White	Medicare	EMERGENCY	No	No	Yes	Yes	No	Yes	Yes	No	70	171	85	13	37	6	2	36	9	5	13.3	12.8	35.7	0.9	1.1	13.3	18	192	24	135	4.8	104	98	2565	No	ICU_discharge	10.9283	No	No	30	0	15	0	0.047583643
294860	1.7708	SICU	47.71	Male	White	Private	EMERGENCY	Yes	No	Yes	Yes	No	Yes	No	No	84	170.16	110	21	35.55555556	10	2	63	3	5	13.1	14.8	43.2	1.9	1.9	20.4	18	273	33	139	2.7	100	99	2135	Yes	ICU_discharge	1.7708	No	No	2.059305556	1	2.059305556	1	0.065876777
209991	2.584	SICU	72.54	Female	White	Medicare	EMERGENCY	No	No	Yes	Yes	No	No	No	No	78	152	70	19	36.55555556	2	1	21	14	6	18.9	13.6	38.7	0.8	1.1	13.4	15	98	28	140	4.1	105	95	1960	No	ICU_discharge	2.584	No	No	30	0	15	0	0.089570552
205745	24.1757	SICU	69.52	Male	Others	Private	EMERGENCY	No	No	No	Yes	No	Yes	Yes	No	99	150	68	21	36.22222222	3	3	43	8	7	6	15	43.2	0.8	1.3	14.5	16	164	19	136	4.1	104	97	2580	Yes	ICU_discharge	24.1757	No	No	30	0	15	0	0.032880435
242727	9.9072	SICU	82.2	Male	White	Medicare	EMERGENCY	No	No	No	Yes	No	Yes	No	No	81	124	64	14	36.38888889	5	3	50	6	8	11.4	12.3	35	1	0.9	11.4	13	150	28	133	3.5	93	100	2885	No	ICU_discharge	9.9072	No	No	30	0	15	0	0.061187215
244704	7.9708	SICU	47.19	Female	White	Private	EMERGENCY	No	No	No	No	No	Yes	No	No	114	114	63	18	36.83333333	3	2	34	15	4	12.2	10.2	31	0.8	1.1	12.8	9	98	23	141	7.6	109	99	2020	Yes	ICU_discharge	7.9708	No	No	30	0	15	0	0.047794118
285480	5.2085	SICU	81.53	Male	White	Medicare	EMERGENCY	No	Yes	No	Yes	No	No	No	No	101	99	62	22	37.55555556	3	3	40	13	6	12	11.3	31.8	1.1	1.5	17	39	111	25	138	4.2	105	91	1115	No	ICU_discharge	5.2085	No	Yes	30	0	15	0	0.122123894
238921	1.2731	Others	63.43	Male	White	Private	EMERGENCY	No	No	No	Yes	No	No	No	No	96	149	94	24	36.72222222	0	1	20	15	4	10.2	13.5	39	0.7	1.1086	12.7792	12	82	24	139	3.5	107	96	1295	No	ICU_discharge	1.2731	No	No	30	0	15	0	0.06559633
269789	1.2689	SICU	80.9	Female	Black	Medicare	EMERGENCY	No	No	No	Yes	No	No	No	No	65	136	60	15	35.77777778	1	1	27	15	5	16.4	11.3	33.9	0.9	1	12.3	15	158	24	146	3.6	113	100	3930	No	ICU_discharge	1.2689	No	Yes	30	0	15	0	0.085393258
256311	3.9413	SICU	72.41	Male	White	Medicare	EMERGENCY	No	No	No	Yes	Yes	Yes	No	No	74	116	75	18	36.5	7	3	42	12	8	11.7	11.6	35.1	0.9	1.1014	12.8748	16	159	25	143	3.4	108	98	3260	No	ICU_discharge	3.9413	No	No	30	0	15	0	0.102816901
216663	1.2872	SICU	87	Male	White	Medicare	EMERGENCY	No	No	Yes	Yes	No	No	No	No	58	175	74	19	36.77777778	1	1	26	15	6	9.4	12.8	36.4	0.8	1	11.3	13	145	29	138	3.8	102	97	2970	No	ICU_discharge	1.2872	No	Yes	30	0	15	0	0.071348315
237119	25.1482	SICU	63.41	Male	White	Private	EMERGENCY	No	No	No	Yes	No	Yes	No	No	95	147	84	23	38.44444444	2	1	26	15	5	13.2	14	41.1	0.9	1.3	14.9	18	159	24	139	4.3	104	100	1585	No	ICU_discharge	25.1482	No	No	30	0	15	0	0.095862069
222355	1.878	MICU	77.54	Male	White	Medicare	EMERGENCY	No	No	Yes	No	No	Yes	No	No	73	129	84	16	37.55555556	3	1	33	14	11	8.4	12.1	34.3	0.9	1.4	15.7	14	103	27	137	3.6	103	98	2895	No	ICU_re_admission	3.912824074	No	No	30	0	15	0	0.093506494
235976	1.4821	SICU	72.55	Female	White	Medicare	EMERGENCY	No	No	No	Yes	Yes	No	No	No	90	162	73	16	35.88888889	0	1	40	15	11	6.3	9.3	27.6	1.1	1.2	13.7	17	220	25	138	4	101	99	1525	No	ICU_discharge	1.4821	No	No	30	0	15	0	0.040615385
277943	1.1023	MICU	55.24	Male	White	Private	EMERGENCY	No	No	Yes	Yes	No	No	No	No	116	138	78	17	37.05555556	3	3	37	13	4	21.1	12.5	35.5	0.8	1.4	16.1	27	151	20	132	4.7	101	99	800	No	ICU_discharge	1.1023	No	No	30	0	15	0	0.038023952
204741	2.314	SICU	79.31	Male	White	Medicare	EMERGENCY	No	No	No	Yes	No	No	No	No	91	143	65	17	36.61111111	1	1	22	15	5	6.9	13.4	40.1	0.8	1.1	12.7	17	93	29	141	4.2	101	91	1250	No	ICU_discharge	2.314	No	No	30	0	15	0	0.042857143
247054	1.6518	MICU	54.85	Male	Others	Others	EMERGENCY	Yes	No	No	No	No	Yes	Yes	No	59	114	77	18	36.30102335	9	3	36	6	6	6.6	10.7	31.6	0.9	0.8	9.7	24	171	21	127	5.2	97	100	2570	Yes	ICU_discharge	1.6518	No	Yes	1.837800926	1	1.837800926	1	0.173563218
256529	2.6278	SICU	58.66	Male	White	Private	EMERGENCY	Yes	No	No	No	No	Yes	Yes	Yes	100	102	60	19	36.44444444	13	2	53	15	6	3.9	10.6	34.4	0.8	1.5	16.3	12	126	23	139	3.9	103	100	670	No	ICU_discharge	2.6278	No	Yes	2.939537037	1	2.939537037	1	0.133333333
234799	14.0152	SICU	84.13	Male	White	Medicare	EMERGENCY	No	Yes	No	Yes	No	Yes	Yes	No	69	134	79	21	37.55555556	5	2	39	8	7	15.8	14.5	40.1	1.2	1.1	12.8	16	144	26	136	3.7	100	96	2540	Yes	ICU_discharge	14.0152	No	No	30	0	15	0	0.049387755
224971	1.0556	SICU	86.38	Female	Black	Medicare	EMERGENCY	No	No	No	Yes	No	Yes	Yes	No	74	159	73	21	35.05555556	2	1	54	15	8	7.2	9.2	25.8	1.1	1.096	12.6658	26	254	24	141	3.2	109	100	4810	No	ICU_discharge	1.0556	No	Yes	1.435844907	1	1.435844907	1	0.075862069
294906	2.6471	MICU	64.22	Female	White	Private	EMERGENCY	No	No	No	No	Yes	No	No	No	92	136	78	17	36.77777778	4	2	44	15	6	3.8	14.4	42.9	0.6	1	12.1	18	104	27	142	4	107	98	450	No	ICU_discharge	2.6471	No	No	30	0	15	0	0.074712644
207794	1.8553	SICU	39.1	Male	Others	Private	EMERGENCY	No	No	No	No	No	Yes	Yes	No	88.3	80	40	22	36.33333333	4	2	30	15	1	24.5	14.2	41.3	1	1	11.8	14	171	25	138	4.3	104	96	3850	No	ICU_death	0.62962963	No	No	0.62962963	1	0.62962963	1	0.031165919
281515	2.6839	SICU	41.24	Male	Others	Others	EMERGENCY	No	No	No	Yes	No	No	No	No	89	140	89	15	37.44444444	0	1	15	15	4	11.8	14.7	42.9	0.7	1.1002	12.686	11	109	25	140	4	104	96	1780	No	ICU_discharge	2.6839	No	No	30	0	15	0	0.057894737
222880	10.4049	SICU	53.25	Male	White	Medicare	EMERGENCY	No	No	No	Yes	No	Yes	No	No	91	143	84	15	37.27777778	6	1	36	6	4	4.4	10.7	30.4	0.6	1.1	12.9	15	94	31	139	3.5	98	100	1893	No	ICU_discharge	10.4049	No	Yes	30	0	15	0	0.122608696
266909	36.6273	Others	39.91	Male	White	Medicare	EMERGENCY	Yes	No	No	Yes	No	Yes	Yes	No	72	146	107	13	36.3	9	1	27	15	8	11.3	9.6	28.8	3.9	1.3	14.7	79	309	16	131	3.9	95	92	4020	Yes	ICU_discharge	36.6273	No	Yes	30	0	15	0	0.055555556
284410	3.0371	SICU	70.67	Female	White	Medicare	EMERGENCY	No	No	No	Yes	No	No	No	No	86	146	90	22	36.66666667	1	1	21	15	7	13	14	39.7	0.6	1.1	12.5	13	115	25	140	3.7	103	95	1588	No	ICU_discharge	3.0371	No	No	30	0	15	0	0.041071429
238355	2.878	SICU	78.57	Male	Unknown	Medicare	EMERGENCY	Yes	No	Yes	Yes	No	Yes	No	No	68	169	83	19	35.83333333	3	2	35	14	7	9.7	12.3	35.2	0.6	1.5	16.9	20	93	22	145	9.2	122	99	1000	No	ICU_re_admission	4.111747685	No	No	30	0	15	0	0.1
232368	2.7099	SICU	60.46	Female	Others	Others	EMERGENCY	No	No	No	Yes	No	Yes	No	No	55	150	78	16	37.05555556	4	0	33	15	5	9.5	12.3	35.1	0.7	1.1	13.1	24	130	25	142	3.8	107	100	1025	No	ICU_discharge	2.7099	No	No	30	0	15	0	0.07027027
240852	1.0095	SICU	50.02	Male	Black	Private	EMERGENCY	No	No	Yes	Yes	No	No	No	No	67	143	68	9	35.33333333	3	2	20	15	5	7.4	12	35.8	1.4	1.2	13.6	17	117	27	142	4.2	109	99	1465	No	ICU_discharge	1.0095	No	No	30	0	15	0	0.096621622
278763	1.0366	SICU	71.4	Male	White	Medicare	EMERGENCY	No	No	No	Yes	No	No	No	No	82	161	93	16	36.38888889	0	1	23	15	6	6.6	14.4	42.4	0.8	1	12.2	16	100	25	141	4.3	106	97	2140	No	ICU_discharge	1.0366	No	No	30	0	15	0	0.059051724
201747	1.7615	SICU	50.14	Female	White	Private	EMERGENCY	No	No	No	No	Yes	Yes	No	No	68	104	84	14	36.66666667	3	2	34	10	7	7.1	13	36.7	0.8	1	11.6	13	125	28	138	4.6	101	100	1795	No	ICU_discharge	1.7615	No	No	30	0	15	0	0.034246575
239246	3.8954	SICU	85.36	Male	White	Medicare	EMERGENCY	No	No	Yes	No	Yes	Yes	No	No	93	117	55	16	37.94444444	1	1	44	15	8	8.4	9.3	29.9	1	1.2	14.3	21	114	20	137	3.9	103	100	559	No	ICU_discharge	3.8954	No	No	8.091851852	1	8.091851852	1	0.068544601
260965	2.3547	SICU	64.55	Male	Others	Others	EMERGENCY	No	No	No	Yes	No	Yes	No	No	80	143	79	26	37.88888889	0	1	20	15	4	13.3	12.9	36.3	0.9	1	12.3	16	151	23	131	3.9	98	99	4100	Yes	ICU_discharge	2.3547	No	No	2.835266204	1	2.835266204	1	0.034278351
229221	2.7277	SICU	63.39	Female	White	Medicare	EMERGENCY	No	No	No	Yes	No	Yes	No	No	76	150	62	17	37.44444444	6	3	45	12	10	6.9	8.7	27.4	3.5	1.1002	12.8784	51	86	16	139	4	111	100	1855	No	ICU_discharge	2.7277	No	No	30	0	15	0	0.0760181
232142	4.9169	Others	51.79	Female	White	Private	EMERGENCY	No	No	No	Yes	No	Yes	Yes	No	126	177	82	24	37.22222222	1	2	28	15	6	11.6	12.6	36.3	0.3	1.1	12.6	7	259	26	139	3.5	105	98	3725	No	ICU_discharge	4.9169	No	No	30	0	15	0	0.074603175
240937	2.18	SICU	83.13	Male	White	Medicare	EMERGENCY	No	No	No	Yes	No	No	No	No	94	115	53	22	36.61111111	4	2	33	13	8	12.9	14.1	39.8	1	1.1066	12.712	23	218	23	138	4.2	101	98	925	No	ICU_discharge	2.18	No	No	7.487488426	1	7.487488426	1	0.056086957
265983	3.0417	SICU	89	Female	White	Medicare	EMERGENCY	No	No	No	No	No	No	No	No	97	122	43	23	36.66666667	6	3	60	7	5	11.3	12.3	37.3	0.7	1.3	15.4	32	156	21	141	3.4	108	96	965	No	ICU_discharge	3.0417	No	No	30	0	15	0	0.053100775
217529	1.0152	SICU	60.75	Male	White	Private	EMERGENCY	No	No	No	Yes	No	Yes	No	No	63	106	63	19	36.61111111	6	1	36	14	4	11.4	13.7	40.2	1	1.0924	12.7696	9	142	23	143	3.4	110	100	2510	No	ICU_discharge	1.0152	No	No	30	0	15	0	0.056387665
211077	7.8864	SICU	66.63	Male	Others	Medicare	EMERGENCY	Yes	No	Yes	Yes	No	No	No	No	98	153	96	14	37.5	2	1	22	14	8	11.6	14.8	47.8	0.8	1.1	11.7	11	187	22	138	3.5	101	96	3225	No	ICU_discharge	7.8864	No	No	30	0	15	0	0.07540107
295319	3.444	SICU	57.24	Female	White	Private	EMERGENCY	No	No	No	No	No	Yes	Yes	No	67	76	45	16	35	12	2	61	3	3	14.9	11.8	37.7	0.6	1.1	12.7	15	204	19	148	3.7	119	97	3258	No	ICU_death	0.928912037	No	No	0.928912037	1	0.928912037	1	0.051986755
228236	1.9566	SICU	54.45	Male	White	Medicare	EMERGENCY	No	No	No	Yes	Yes	Yes	No	No	131	164.598	109	22	37.5	1	2	34	15	5	17.9	14	39.1	1	1.1246	12.7186	10	152	25	130	3	91	98	1715	No	ICU_discharge	1.9566	No	No	30	0	15	0	0.051836735
225899	1.481	SICU	81.83	Female	White	Medicare	EMERGENCY	Yes	No	Yes	Yes	No	Yes	No	No	87	149	76	12	35.33333333	1	1	30	14	7	8.7	11.2	31.4	0.8	1.5	16.5	16	139	30	142	3.2	101	100	2540	No	ICU_re_admission	4.026342593	No	Yes	30	0	15	0	0.066233766
235986	2.1928	SICU	40.61	Female	White	Private	EMERGENCY	No	No	No	Yes	No	No	No	No	97	146	76	22	37.22222222	2	2	18	14	2	10.1	11.6	34	0.6	1.1	13.1	9	93	26	140	3.7	107	96	1320	No	ICU_discharge	2.1928	No	No	30	0	15	0	0.040571429
281518	1.1893	SICU	78.27	Male	Others	Medicare	EMERGENCY	Yes	No	No	Yes	No	No	No	No	95	174	74	24	36.16666667	1	1	25	15	9	5.8	14.3	42.1	0.8	1	11.9	16	112	30	142	3.9	102	100	1215	No	ICU_discharge	1.1893	No	No	30	0	15	0	0.065024631
219850	18.7556	SICU	63	Female	White	Private	EMERGENCY	No	Yes	Yes	Yes	No	Yes	Yes	No	73	161	92	14	36.55555556	1	2	27	15	6	12.3	13.8	41.8	0.5	1.3	14.6	11	107	22	143	3.2	114	98	1290	No	ICU_discharge	18.7556	No	No	30	0	15	0	0.046439628
241314	30.0212	SICU	54.26	Female	White	Private	EMERGENCY	No	No	No	No	No	Yes	Yes	No	90	107	75	18	38.5	4	2	34	15	3	8.2	10.2	30.1	0.7	1.2	13.5	14	200	19	142	3.7	110	100	2115	Yes	ICU_discharge	30.0212	No	Yes	30	0	15	0	0.061
282423	1.0261	SICU	69.38	Female	White	Medicare	EMERGENCY	No	No	Yes	No	No	Yes	No	No	88	168	83.372	14	37.33333333	4	0	37	15	4	14.2	16.3	47.2	1.2	1.2	14.1	28	169	28	140	4	98	99	1320	No	ICU_discharge	1.0261	No	No	1.179537037	1	1.179537037	1	0.058232932
202956	1.9071	MICU	71.32	Female	Others	Others	EMERGENCY	No	No	No	Yes	No	No	No	No	79	143	74	29	35.72222222	2	1	23	14	7	12.1	11.7	36.1	0.6	1.1066	12.5152	8	117	27	140	3.3	102	100	1420	No	ICU_discharge	1.9071	No	No	30	0	15	0	0.035038363
231870	3.0588	SICU	77.42	Male	White	Medicare	EMERGENCY	No	Yes	No	Yes	No	Yes	No	No	80	151	118	11	37.38888889	3	3	34	13	5	10.1	15.5	42.2	1.3	1	12.1	14	183	26	137	4.2	103	95	2630	No	ICU_discharge	3.0588	No	No	30	0	15	0	0.080952381
272350	3.1471	SICU	45.16	Male	White	Private	EMERGENCY	No	No	No	Yes	No	Yes	No	No	70	113	79	15	36.77777778	0	1	23	15	3	5.9	13	38.9	0.6	1.1	12.6	6	170	24	139	4.3	106	97	2820	No	ICU_discharge	3.1471	No	No	30	0	15	0	0.080487805
288709	4.2529	SICU	68.17	Male	White	Medicare	EMERGENCY	No	No	No	Yes	No	Yes	No	No	52	145	83	14	36.94444444	6	3	49	7	6	12.1	13.7	40.2	0.9	1	12.3	16	155	26	135	5.2	100	100	3450	No	ICU_discharge	4.2529	No	No	5.479699074	1	5.479699074	1	0.067592593
259979	12.464	SICU	67.79	Female	White	Medicare	EMERGENCY	No	Yes	Yes	Yes	No	Yes	Yes	Yes	97	153	75.446	16	37.72222222	8	3	66	6	7	19.4	9.9	31.1	8.5	1.4	16.2	34	166	28	140	4.7	97	100	4	No	ICU_discharge	12.464	No	Yes	13.04577546	1	13.04577546	1	0.071171171
280351	8.9985	SICU	69.82	Male	Others	Medicare	EMERGENCY	No	No	No	Yes	No	Yes	Yes	No	81	154	83	23	38.38888889	8	2	50	6	6	14.6	12.6	38.4	1.2	1.1	12.5	18	138	23	139	4.7	100	88	760	No	ICU_discharge	8.9985	No	No	9.129293981	1	9.129293981	1	0.055511811
235148	1.6048	SICU	72.64	Male	White	Medicare	EMERGENCY	No	No	Yes	Yes	No	Yes	Yes	No	106	152	77	15	36.11111111	6	3	66	3	6	34.1	8.3	26.6	1.3	1.5	16.4	21	169	24	148	4.3	115	100	2380	No	ICU_death	0.866215278	No	Yes	0.866215278	1	0.866215278	1	0.036820926
256074	2.2394	SICU	84.81	Female	Others	Medicare	EMERGENCY	No	No	No	Yes	No	Yes	No	No	77	115	55	16	37.27777778	2	1	27	15	7	15.5	12.3	38.4	0.9	1.1028	12.7608	15	297	28	139	4.5	101	100	1045	No	ICU_discharge	2.2394	No	No	30	0	15	0	0.032296651
240340	20.478	SICU	64.56	Female	Black	Others	EMERGENCY	No	Yes	No	Yes	No	Yes	Yes	No	74	142	52	22	36.55555556	12	2	61	3	5	12	11.1	31	0.9	1.4	16.2	11	178	26	137	3.5	97	99	2595	Yes	ICU_discharge	20.478	No	Yes	20.86657407	1	15	0	0.142056075
225130	1.7031	SICU	80.19	Male	White	Medicare	EMERGENCY	No	No	No	No	No	No	No	No	65	174	68	11	35.94444444	2	1	26	14	5	12.3	13.5	38.9	1.2	1.3	15.3	26	97	24	141	4.2	106	98	2095	No	ICU_discharge	1.7031	No	No	30	0	15	0	0.042985075
216353	5.1089	SICU	71.73	Male	White	Medicare	EMERGENCY	No	No	No	Yes	No	Yes	No	No	85	168	91	12	35.61111111	7	1	43	7	8	16.9	12.5	34.4	1	1.1	12.9	16	141	24	135	3.5	100	96	2343	Yes	ICU_discharge	5.1089	No	Yes	30	0	15	0	0.038208955
294703	2.9701	SICU	77.27	Female	White	Medicare	EMERGENCY	No	No	Yes	Yes	No	No	No	No	110	138	73	18	37.16666667	1	1	26	15	7	10.9	12.5	37.6	0.7	1.2	12.6	12	134	26	142	3.6	106	98	1880	No	ICU_discharge	2.9701	No	No	30	0	15	0	0.065326633
223395	3.0462	SICU	64.26	Male	White	Private	EMERGENCY	No	No	No	Yes	Yes	Yes	No	No	88	146	69	14	35.94444444	3	2	40	12	11	12.4	12.7	37.6	0.7	1	12	17	171	23	135	3.7	104	99	2746	Yes	ICU_discharge	3.0462	No	No	30	0	15	0	0.047936508
276979	1.7814	SICU	88.47	Male	White	Medicare	EMERGENCY	No	No	No	Yes	No	Yes	No	No	72	182	73	19	37.33333333	5	3	42	13	5	11.4	13.2	38.9	1	1.1	13	41	136	23	140	4.3	106	100	1015	No	ICU_discharge	1.7814	No	No	24.1497338	1	15	0	0.112686567
204815	3.3986	SICU	84.75	Female	White	Private	EMERGENCY	Yes	No	No	Yes	No	Yes	No	No	70	158	65	14	36.33333333	7	3	58	6	8	14.1	12.6	35.2	0.7	1.2	13.9	15	181	24	139	4.3	105	100	2230	Yes	ICU_discharge	3.3986	No	No	30	0	15	0	0.050191571
250749	1.5188	SICU	60.62	Female	Others	Private	NO_EMERGENCY	No	No	No	No	Yes	No	No	No	95	141	60	20	36.55555556	2	2	29	14	10	13.3	10.6	31.8	1	1.1	11.6	14	94	27	128	3	98	97	3075	No	ICU_re_admission	9.287962963	No	No	30	0	15	0	0.055087719
298083	3.4498	SICU	71.89	Female	White	Medicare	EMERGENCY	No	No	No	Yes	No	Yes	No	No	59	182	77	16	36.16666667	4	1	30	9	8	11.1	10.8	34.3	0.7	1	11.5	19	121	26	132	4.1	96	100	2037	No	ICU_discharge	3.4498	No	No	30	0	15	0	0.04313099
205415	2.0818	SICU	52.08	Male	Others	Medicare	EMERGENCY	No	No	No	Yes	No	No	No	No	83	156	75	21	35.5	5	3	27	10	8	10.5	13.5	38.6	2	1.104	12.8456	25	152	27	141	3.9	106	100	1985	No	ICU_discharge	2.0818	No	No	30	0	15	0	0.054474708
287198	1.3219	SICU	60.88	Male	Others	Private	EMERGENCY	No	No	No	Yes	No	No	No	No	84	138	87	19	36.61111111	5	2	27	9	7	8.1	11.7	35.6	1	1.1028	12.6552	11	134	26	142	3.2	109	99	1785	No	ICU_discharge	1.3219	No	No	30	0	15	0	0.08597561
259516	2.2118	SICU	80.39	Male	White	Private	EMERGENCY	No	No	No	Yes	No	Yes	Yes	No	83	135	57	18	37.66666667	8	2	46	10	8	13.1	12.8	39.1	1.6	1	12.4	28	161	25	141	3.7	105	100	1440	Yes	ICU_death	2.191342593	No	No	2.191342593	1	2.191342593	1	0.108888889
229063	13.6032	SICU	61.23	Female	Others	Private	EMERGENCY	No	No	No	Yes	No	Yes	No	No	79	173	92	19	35.11111111	5	3	60	5	6	13.1	10.2	33.1	0.6	1.1098	12.6126	18	156	22	143	4.1	111	100	3101	Yes	ICU_discharge	13.6032	No	No	30	0	15	0	0.077835052
289225	13.3471	SICU	41.45	Female	White	Private	EMERGENCY	No	Yes	No	Yes	No	Yes	No	No	47	132	89	18	36.16666667	2	1	25	13	2	19.2	12.2	36.7	0.4	1	12	6	143	22	137	3.5	105	100	4285	Yes	ICU_discharge	13.3471	No	No	30	0	15	0	0.04
228963	8.1563	SICU	59.45	Female	White	Medicare	EMERGENCY	No	No	No	Yes	No	Yes	No	No	85	126	52	16	35.83333333	5	2	26	9	6	10.6	9.8	28.2	0.4	1.103	12.8212	21	129	27	141	4.1	106	99	850	No	ICU_discharge	8.1563	No	Yes	30	0	15	0	0.09084507
201528	16.8624	SICU	74.2	Male	White	Medicare	EMERGENCY	No	No	No	Yes	No	Yes	Yes	No	82	126	68	18	37.33333333	4	0	32	15	9	15.4	13.1	38.5	1	1.2	13.7	22	130	28	136	4.2	101	98	1485	No	ICU_discharge	16.8624	No	No	30	0	15	0	0.078350515
209627	24.7218	Others	64.48	Male	White	Private	EMERGENCY	No	Yes	Yes	Yes	No	Yes	Yes	No	91	93	47	14	37.28308823	9	2	55	15	5	11.4	8.3	24	1.4	1.3	15.4	18	148	23	142	6.5	112	100	915	No	ICU_discharge	24.7218	No	Yes	30	0	15	0	0.074331551
202575	22.7954	SICU	57.66	Male	White	Private	EMERGENCY	No	No	Yes	Yes	No	Yes	Yes	No	66	137	79	33	37.66666667	1	1	26	15	6	21.9	15.4	42.6	0.9	1.2	13.6	20	156	22	139	3.8	105	100	1140	Yes	ICU_discharge	22.7954	No	No	30	0	15	0	0.06
276848	5.9926	SICU	60.36	Female	White	Medicare	EMERGENCY	No	Yes	No	No	Yes	Yes	Yes	No	70	143	61	13	36.11111111	1	1	40	14	10	10.8	10.2	34	1	1.2	14.4	17	161	29	138	4.6	101	94	1650	Yes	ICU_discharge	5.9926	No	No	30	0	15	0	0.053823529
238844	4.914	SICU	69.83	Female	White	Medicare	NO_EMERGENCY	No	No	No	Yes	No	Yes	No	No	91	138	70	18	36.55555556	2	1	25	15	5	15.3	12.5	37.8	0.5	1.1	11.7	6	233	19	142	3.6	107	95	2625	No	ICU_discharge	4.914	No	Yes	30	0	15	0	0.255
203640	2.0505	SICU	75.81	Male	White	Medicare	EMERGENCY	Yes	No	No	Yes	No	Yes	No	No	77	150	62	22	39.05555556	1	1	28	15	8	12.9	10.8	31.2	0.9	1.4	15.9	15	133	25	140	3.5	106	97	990	No	ICU_discharge	2.0505	No	No	4.322546296	1	4.322546296	1	0.0625
266456	3.5788	MICU	88.31	Female	White	Medicare	EMERGENCY	No	No	No	Yes	No	No	No	No	96	133	53	23	35.94444444	5	3	63	5	6	8.2	10.8	32.4	0.5	1.1	13	16	92	29	130	4	92	100	2200	No	ICU_discharge	3.5788	No	No	30	0	15	0	0.030848861
217548	1.9865	SICU	65.7	Male	White	Medicare	EMERGENCY	No	No	No	Yes	No	No	No	No	86	145	70	12	36.5	0	1	24	15	5	6.3	11.2	32.4	0.9	1.2	13.9	20	189	26	142	4	108	97	883	No	ICU_discharge	1.9865	No	No	30	0	15	0	0.085454545
294509	9.6116	SICU	78.51	Female	White	Medicare	EMERGENCY	No	No	No	Yes	No	Yes	No	No	71	168	62	16	37.27777778	1	1	24	15	8	11.9	12.7	37.4	0.8	1.1	12.5	21	256	27	135	4.4	98	100	1280	No	ICU_discharge	9.6116	No	No	9.914907407	1	9.914907407	1	0.066515837
277113	5.7245	SICU	66.49	Female	Others	Medicare	EMERGENCY	No	No	No	Yes	No	Yes	No	No	91	142	78	13	37.11111111	0	1	22	15	7	7.6	12	34	0.9	1.1056	12.6884	14	183	28	141	3.7	103	100	932	No	ICU_discharge	5.7245	No	No	7.794976852	1	7.794976852	1	0.058867925
270868	1.2164	SICU	86.17	Male	White	Medicare	EMERGENCY	No	No	Yes	Yes	No	No	No	No	89	150	62	17	35.33333333	4	3	38	13	7	7.3	12.2	35.9	1.2	1.3	15.1	15	89	25	140	4.3	108	99	1695	No	ICU_re_admission	9.415902778	No	No	30	0	15	0	0.093197279
228543	11.8698	SICU	56.82	Male	White	Medicare	EMERGENCY	No	No	Yes	No	No	Yes	Yes	No	93	130	83	25	36.22222222	2	2	27	15	9	16.1	13	40	1.2	1.2	13.4	12	204	22	139	4.7	106	100	1280	No	ICU_discharge	11.8698	No	No	30	0	15	0	0.048135593
290512	1.7778	SICU	74.55	Male	Unknown	Medicare	EMERGENCY	No	No	No	Yes	No	Yes	No	No	80	122	75	14	37.16666667	1	2	37	13	7	18.4	16.4	49.1	1.1	1.1	13.1	32	136	30	142	3.9	103	99	1445	No	ICU_discharge	1.7778	No	No	30	0	15	0	0.064563107
265425	1.0971	SICU	74.61	Male	Others	Private	EMERGENCY	No	No	Yes	Yes	No	Yes	Yes	No	58	204	72	11	36.61111111	6	1	48	15	10	12.6	12.6	38.4	1.2	1.3	14.2	23	181	20	138	4.4	109	100	3980	Yes	ICU_discharge	1.0971	No	No	1.294641204	1	1.294641204	1	0.043630573
298795	13.1407	SICU	52.86	Male	White	Private	NO_EMERGENCY	No	No	No	No	No	Yes	No	No	88	108	72	12	36.27777778	4	2	36	7	3	17.3	13.5	38.5	0.7	1.2	13.5	9	216	17	140	4.1	104	99	1780	No	ICU_discharge	13.1407	No	No	30	0	15	0	0.044728435
239725	1.9727	SICU	81.98	Male	White	Medicare	EMERGENCY	No	No	Yes	Yes	No	No	No	No	79	170	61	18	36.55555556	2	2	31	13	12	6.6	10.5	32	1.4	1.4	15.7	21	165	27	138	4.6	102	98	1380	No	ICU_discharge	1.9727	No	No	30	0	15	0	0.04398827
239209	2.4864	SICU	29.41	Male	Others	Private	EMERGENCY	No	No	No	Yes	No	Yes	No	No	91	148	88	22	36.66666667	0	1	8	15	4	10.1	14	38.9	0.8	1.1	13.2	14	132	28	138	3.8	104	98	1415	No	ICU_re_admission	6.92244213	No	No	30	0	15	0	0.06123348
224948	18.4903	SICU	71.36	Male	White	Medicare	EMERGENCY	No	No	Yes	No	No	Yes	Yes	No	107	162	69	22	38.33333333	1	2	37	15	6	14.8	9.7	28.7	0.9	1.1	12.7	13	136	19	141	4.1	113	98	1456	No	ICU_discharge	18.4903	No	No	30	0	15	0	0.101910828
231182	18.1451	SICU	70.66	Female	Black	Medicare	EMERGENCY	Yes	Yes	Yes	Yes	No	Yes	No	No	82	209	89	16	36	6	2	57	6	13	9.2	8.8	27.6	3.1	1.4	15.6	40	239	19	142	3	111	100	613	No	ICU_discharge	18.1451	No	Yes	19.46060185	1	15	0	0.057835821
270616	4.1891	SICU	79.94	Female	White	Medicare	EMERGENCY	No	No	No	Yes	Yes	Yes	No	No	70	162	65	19	36.5	4	3	58	9	7	4.2	10.3	30	0.7	1	11.5	15	112	22	131	3.9	98	100	929	No	ICU_discharge	4.1891	No	No	30	0	15	0	0.056776557
258717	2.0842	SICU	73.7	Male	White	Medicare	EMERGENCY	No	No	Yes	Yes	No	Yes	No	No	115	214	87	16	37.27777778	0	1	31	15	8	12.1	11.1	32	0.8	1.3	14.4	15	152	26	138	4.1	103	100	2185	No	ICU_discharge	2.0842	No	No	2.34431713	1	2.34431713	1	0.071282051
239481	10.8611	SICU	58.73	Male	White	Medicare	EMERGENCY	No	No	No	Yes	No	Yes	Yes	No	86	113	56	13	37.11111111	9	2	28	10	8	5	11.9	37.4	0.7	1.3	15.3	17	61	29	141	4.3	108	100	3380	No	ICU_discharge	10.8611	No	No	30	0	15	0	0.151578947
280119	2.0365	SICU	89	Female	White	Medicare	EMERGENCY	No	No	No	Yes	No	No	No	No	90	146	82	21	36.88888889	4	2	52	8	7	9.7	12.7	39.4	0.9	1.1	12.5	41	157	24	145	3.8	107	93	885	No	ICU_discharge	2.0365	No	No	12.2571412	1	12.2571412	1	0.078061224
265722	16.7401	SICU	58.05	Male	Black	Private	EMERGENCY	No	No	No	Yes	No	Yes	No	No	76.516	144.034	75.762	16.064	36.86910976	1	0	13	14.702	6	7.9	12.1	34.4	1.2	1.0902	12.6158	14	133	27	143	4.1	108	97.914	1766.098	No	ICU_discharge	16.7401	No	No	30	0	15	0	0.084090909
296868	9.8882	SICU	59.76	Female	Others	Private	EMERGENCY	No	No	No	Yes	No	Yes	No	No	76	122	58	16	36.16666667	1	2	25	15	6	10.7	11.9	35.9	0.4	1.1	12.8	11	149	29	139	3.1	105	100	3720	No	ICU_discharge	9.8882	No	No	30	0	15	0	0.074210526
291925	2.8911	SICU	41.6	Male	Unknown	Medicare	EMERGENCY	No	No	No	Yes	No	Yes	No	No	64	155	58	16	37.61111111	6	1	36	15	6	16.2	13.5	37.8	2	1.1	12.7	30	342	23	139	4.8	104	100	1207	No	ICU_discharge	2.8911	No	No	3.290196759	1	3.290196759	1	0.05254902
207216	1.6142	SICU	87.59	Female	White	Medicare	EMERGENCY	No	No	No	Yes	No	Yes	No	No	57	120	58	24	36.11111111	2	2	37	15	5	17.2	11	32.5	1.2	1.1	12.8	25	171	26	136	4.5	101	100	830	No	ICU_discharge	1.6142	No	No	2.146435185	1	2.146435185	1	0.089221557
297089	1.598	SICU	64.75	Male	Others	Others	EMERGENCY	No	No	No	Yes	No	Yes	No	No	61	164	79	20	38.16666667	4	2	40	13	7	14.7	11.4	32.6	0.5	1.4	15.5	11	75	18	143	2.4	117	99	3060	No	ICU_discharge	1.598	No	No	30	0	15	0	0.100625
206894	1.334	SICU	67.54	Male	White	Private	EMERGENCY	No	No	No	Yes	No	No	No	No	87	168	98	22	37.66666667	3	3	28	13	6	9.9	15.3	44.8	1.2	1.107	12.9996	20	134	25	139	3.7	102	96	2680	No	ICU_discharge	1.334	No	No	30	0	15	0	0.052755906
270051	1.1108	SICU	62.95	Female	White	Private	EMERGENCY	No	No	No	Yes	No	No	No	No	80	151	75	14	36.72222222	1	1	23	15	4	15.4	12.3	37.3	0.5	1.0932	12.814	12	131	24	130	5	95	93	2340	No	ICU_discharge	1.1108	No	No	30	0	15	0	0.023901582
243259	4.9536	SICU	83.08	Male	White	Private	EMERGENCY	No	No	No	Yes	No	Yes	No	No	87	146	74	21	37.5	1	1	30	15	8	19	12.6	36	0.9	1.1	13.1	12	167	25	140	3.9	106	100	1900	No	ICU_discharge	4.9536	No	No	13.20079861	1	13.20079861	1	0.063519313
287836	3.8776	SICU	59.99	Male	White	Private	EMERGENCY	No	No	Yes	No	No	Yes	No	No	55	116	58	17	35.72222222	4	2	36	6	3	6.7	8.9	28.6	1	1.1	12.6	18	120	25	137	4.5	104	100	2355	No	ICU_discharge	3.8776	No	No	30	0	15	0	0.055782313
212286	2.1751	MICU	88.78	Female	White	Medicare	EMERGENCY	No	No	Yes	Yes	No	No	No	No	69	178	67	18	36.27777778	2	2	31	13	7	9.4	9.7	29.1	0.5	1.3	14.9	12.932	147	24	135	4	100	100	1320	No	ICU_discharge	2.1751	No	No	30	0	15	0	0.088271605
202803	8.9195	SICU	20.79	Male	Black	Private	EMERGENCY	No	No	No	Yes	No	Yes	No	No	67	126	73	11	36.77777778	1	0	16	14	2	16	12.9	37.1	0.8	1.2	13	12	119	24	139	4.8	104	96	1938	No	ICU_discharge	8.9195	No	No	30	0	15	0	0.035276968
276289	10.7821	SICU	86.46	Female	Black	Medicare	EMERGENCY	No	No	No	Yes	No	Yes	No	No	81	196	103	16	36.22222222	4	2	37	6	7	5.7	11.7	37.3	0.8	1.1	11.6	12	117	23	137	3.4	103	100	2317	Yes	ICU_discharge	10.7821	No	No	30	0	15	0	0.054693878
259494	1.6652	SICU	89	Female	White	Medicare	EMERGENCY	No	No	No	Yes	No	No	No	No	66	151	62	17	36.77777778	2	1	29	14	6	6.2	12.6	38.3	1.1	1.1034	12.7858	20	107	25	140	4	106	97	1900	No	ICU_discharge	1.6652	No	No	30	0	15	0	0.081065089
246765	1.025	SICU	89	Female	White	Medicare	EMERGENCY	No	No	Yes	Yes	No	Yes	No	No	75	153	102	14	37.22222222	4	2	38	13	7	8.9	12.2	34.8	0.5	1.4	15.5	9	137	25	136	2.7	97	100	925	No	ICU_discharge	1.025	No	No	30	0	15	0	0.068811881
213392	3.0776	SICU	32.85	Female	White	Private	EMERGENCY	No	No	No	No	No	No	No	No	67	115	66	15	37.38888889	2	1	15	13	2	15.7	13.4	38.8	0.6	1.1	12.9144	8	109	26	138	3.9	102	99	3180	No	ICU_discharge	3.0776	No	No	30	0	15	0	0.053125
202019	1.0682	SICU	80.23	Female	White	Medicare	EMERGENCY	No	No	Yes	Yes	No	No	No	No	99	160	56	20	36.72222222	3	2	29	11	7	11.1	10.6	33	0.7	1.1	12.3	19	129	25	137	3.9	103	96	1515	No	ICU_discharge	1.0682	No	No	7.451793981	1	7.451793981	1	0.057017544
202223	6.3324	SICU	66.5	Male	Others	Private	EMERGENCY	No	No	No	Yes	No	No	No	No	78	158	74	16	37.05555556	1	1	22	14	4	9.5	11.4	31.9	0.9	1	11.1	9	167	24	137	4	107	100	3380	No	ICU_discharge	6.3324	No	Yes	30	0	15	0	0.039802632
285213	1.6226	SICU	81.28	Female	White	Medicare	EMERGENCY	No	No	No	Yes	No	Yes	No	No	79	167	77	21	36.33333333	5	2	59	3	8	12.6	13.3	38.2	0.8	0.9	11.3	16	250	22	137	3.7	97	100	2980	Yes	ICU_discharge	1.6226	No	No	2.111481481	1	2.111481481	1	0.082716049
255160	8.1238	SICU	63.28	Male	Black	Medicare	EMERGENCY	No	No	No	Yes	No	Yes	No	Yes	66	114	61	14	36.55555556	10	1	60	3	8	4	11.5	36.2	7.4	1.1	12.8	32	131	25	137	3.8	98	100	527.226	No	ICU_re_admission	10.0403125	No	No	12.46646991	1	12.46646991	1	0.108441558
205738	1.1183	SICU	63.9	Male	White	Private	EMERGENCY	No	No	No	Yes	No	No	No	No	73	122	72	10	37.38888889	3	1	46	15	15	8.2	13	37.4	1.9	1.2	14.1	35	218	19	139	5.4	110	96	1900	No	ICU_discharge	1.1183	No	No	30	0	15	0	0.083233533
263403	6.6329	SICU	82.31	Male	White	Medicare	EMERGENCY	No	No	No	No	No	Yes	No	No	105	126	97	19	37.94444444	5	3	54	7	5	10.8	12.1	36.1	1	1.3	14.4	15	195	29	145	2.9	100	91	580	No	ICU_discharge	6.6329	No	Yes	14.0259375	1	14.0259375	1	0.074863388
267169	11.8782	SICU	40.56	Male	Others	Others	EMERGENCY	No	No	No	Yes	No	Yes	No	No	77	166	84	15	36.83333333	3	0	25	15	4	10.3	14	37.6	1.1	1.3	14.6	17	157	28	137	2.6	98	100	1780	No	ICU_discharge	11.8782	No	No	30	0	15	0	0.04801444
242969	2.2541	SICU	82.92	Female	White	Medicare	EMERGENCY	No	No	Yes	Yes	No	Yes	Yes	No	59	189	80	16	36.61111111	5	2	66	3	6	10.9	11.1	32.5	0.6	1.141	12.3858	16	97	33	143	2.6	102	83	2005	Yes	ICU_discharge	2.2541	No	No	2.260127315	1	2.260127315	1	0.080645161
239820	1.2009	SICU	55.62	Male	White	Private	EMERGENCY	No	No	No	Yes	No	No	No	No	65	140	77	13	36.88888889	1	1	22	13	3	12.2	13	37	0.8	1.1	13.3	21	138	26	135	3.4	99	97	1580	No	ICU_discharge	1.2009	No	No	30	0	15	0	0.052398524
224242	6.8373	SICU	74.76	Female	Others	Medicare	EMERGENCY	No	No	No	Yes	No	Yes	Yes	No	61	142	68	19	36.33333333	5	3	69	4	6	13.5	9.1	29.1	0.6	1.1	11.6	11	106	15	143	3.4	116	100	1573	Yes	ICU_discharge	6.8373	No	Yes	7.367175926	1	7.367175926	1	0.061290323
271622	3.1494	SICU	42.18	Male	Others	Others	EMERGENCY	No	No	No	Yes	No	Yes	No	No	71	125	80	16	36.88888889	2	0	23	14	4	10.3	14.2	41.4	0.7	1.1	11.9	11	149	25	140	4.2	104	100	2930	No	ICU_discharge	3.1494	No	No	30	0	15	0	0.1
267666	4.9314	SICU	73.97	Male	White	Medicare	EMERGENCY	No	No	Yes	Yes	No	Yes	No	No	58	141	73	16	34.88888889	4	2	42	8	5	8.3	11.1	32	0.7	1.5	16.8	12	109	26	139	3.6	106	97	2372	No	ICU_discharge	4.9314	No	Yes	30	0	15	0	0.075
210414	2.9189	SICU	84.89	Female	White	Medicare	EMERGENCY	No	No	No	Yes	No	Yes	No	No	64	188	80	19	36.22222222	2	1	36	15	5	12.7	12.9	39.8	0.8	1.1096	12.7496	13	128	22	133	3.6	98	100	1375	No	ICU_discharge	2.9189	No	No	3.085983796	1	3.085983796	1	0.064186047
218630	3.3853	SICU	35.06	Male	White	Private	EMERGENCY	No	No	No	No	No	No	No	No	80	134	83	10	36.72222222	1	0	10	14	1	5.4	14.6	40	0.8	1.1	13	7	91	29	140	4.1	105	100	1225	No	ICU_discharge	3.3853	No	No	30	0	15	0	0.077011494
259289	3.6891	SICU	57.17	Female	Black	Private	EMERGENCY	No	No	No	Yes	No	No	No	No	60	173	67	16	36.88888889	3	1	22	12	3	8.2	12.1	36	0.7	1.1	12	13	120	24	138	3.3	103	100	1625	No	ICU_discharge	3.6891	No	No	30	0	15	0	0.055217391
218447	7.7437	SICU	73.31	Male	Others	Others	EMERGENCY	No	No	No	Yes	No	Yes	No	No	68	151	53	16	36.71522422	3	0	32	15	7	11.3	10.6	29.7	1.4	1	11.2	19	143	26	145	3.5	113	100	1190	No	ICU_discharge	7.7437	No	Yes	30	0	15	0	0.071770335
225994	4.2594	SICU	57.76	Male	White	Private	EMERGENCY	No	No	No	Yes	Yes	Yes	No	No	71	112	50	15	36.72222222	2	1	22	14	6	6.6	14.5	41.3	0.9	1.1	13.1	23	126	30	147	4	107	95	950	Yes	ICU_discharge	4.2594	No	No	30	0	15	0	0.060952381
216757	28.7306	SICU	42.69	Male	White	Others	EMERGENCY	No	No	No	Yes	No	Yes	Yes	No	123	160.392	120	22.806	37.5	5	2	24	11	5	12.3	15.9	47.7	1.1	1	10.5	13	283	23	139	3.7	104	93	3875	Yes	ICU_discharge	28.7306	No	Yes	30	0	15	0	0.046975089
35200789	1.06068287	Others	33	Male	White	Others	NO_EMERGENCY	No	No	No	No	No	Yes	No	No	86	121	67	19	36.88888889	1	2	15	15	1	12	13.1	39.7	1	1.2	13	11	91	27	138	3.9	102	100	2850	No	ICU_discharge	1.06068287	No	No	30	0	15	0	0.057918552
34992648	5.798217593	SICU	67	Female	Others	Medicare	NO_EMERGENCY	Yes	Yes	Yes	Yes	Yes	Yes	No	No	84	108	61	11	36.94444444	2	1	27	14	11	6.7	10	32	0.9	1.2	13.5	11	92	20	130	5.3	98	97	675	No	ICU_discharge	5.798217593	No	No	30	0	15	0	0.097927461
30101877	3.3496875	MICU	38	Female	Black	Others	NO_EMERGENCY	No	No	No	Yes	No	Yes	No	No	109	121	86	21	37.83333333	7	2	48	5	8	19.8	10.4	30.2	1.1	1.3	15.1	26	153	22	135	4.5	100	100	1857	No	ICU_discharge	3.3496875	No	Yes	8.720138889	1	8.720138889	1	0.037899543
32008553	1.888900463	SICU	64	Male	White	Others	NO_EMERGENCY	No	No	No	Yes	Yes	Yes	No	No	86	155	67	18	35.16666667	7	2	36	11	11	4.6	10	28.2	0.8	0.9	10.9	15	138	30	142	3.2	99	98	6695	No	ICU_discharge	1.888900463	No	Yes	28.14554398	1	15	0	0.127480916
30351720	1.587777778	SICU	78	Male	White	Medicare	NO_EMERGENCY	No	No	Yes	Yes	No	Yes	No	No	80	150	84	20	36.55555556	2	2	29	11	2	6.4	13.6	40.7	0.8	1	11.2	19	92	30	144	3.7	107	95	3720	No	ICU_discharge	1.587777778	Yes	Yes	30	0	15	0	0.056086957
36334808	1.224675926	SICU	48	Female	White	Others	NO_EMERGENCY	Yes	No	No	Yes	No	Yes	No	No	79	130	70	15	36.66666667	2	1	20	14	6	7.2	15.7	50.4	0.7	1.1672	12.0838	15	179	24	137	4.3	102	98	2700	No	ICU_discharge	1.224675926	No	No	30	0	15	0	0.092207792
35987620	1.569467593	SICU	61	Male	White	Others	NO_EMERGENCY	No	No	No	Yes	No	Yes	No	No	63	128	93	22	35.11111111	5	2	33	8	3	5.9	14	40.5	1	1.1016	12.5506	20	128	28	142	3.8	104	100	2935	No	ICU_re_admission	2.007037037	No	No	30	0	15	0	0.058181818
34550664	8.347326389	SICU	52	Female	Others	Medicare	NO_EMERGENCY	No	No	No	Yes	No	Yes	No	No	69	138	80	14	36.88888889	0	1	23	15	3	12.9	12.1	37.5	0.6	0.9	11.3	10	136	25	134	3.1	95	100	2110	No	ICU_discharge	8.347326389	Yes	Yes	30	0	15	0	0.059183673
36608070	1.817291667	SICU	42	Male	Black	Others	NO_EMERGENCY	No	No	No	Yes	No	No	No	No	76	150	106	13	37.16666667	0	0	15	15	2	7.2	14.3	43.4	1	1.1578	12.0932	17	124	24	138	3.5	104	99	2375	No	ICU_discharge	1.817291667	Yes	No	30	0	15	0	0.0528
32190450	24.7984375	SICU	72	Female	White	Medicare	NO_EMERGENCY	No	Yes	No	Yes	No	Yes	No	No	74	143	77	16	37	4	3	28	15	4	16.3	12.2	37.2	0.7	1.2	12.9	11	175	20	138	4	103	100	2622	No	ICU_discharge	24.7984375	Yes	No	30	0	15	0	0.043465046
32404106	2.089155093	MICU	74	Female	White	Medicare	NO_EMERGENCY	No	No	No	Yes	Yes	No	No	No	72	158	86	12	37.55555556	5	2	23	15	5	13.5	9.5	28	0.4	1.1598	12.239	16	104	24	138	3.2	105	100	2985	Yes	ICU_discharge	2.089155093	No	No	5.210381944	1	5.210381944	1	0.1203125
30447359	2.685011574	SICU	80	Female	Others	Medicare	NO_EMERGENCY	Yes	No	Yes	Yes	No	No	Yes	No	94	138	64	30	36.77777778	5	2	37	7	5	7.3	11	35.7	1.4	1.2	12.8	17	181	27	132	4.3	95	98	1170	No	ICU_discharge	2.685011574	Yes	No	30	0	15	0	0.047839506
34499311	2.704340278	Others	80	Female	Black	Medicare	NO_EMERGENCY	Yes	No	No	Yes	No	No	No	No	67	135	76	18	37.22222222	3	2	31	12	3	8.5	12.6	40.7	0.9	1.5	15.9	15	92	24	139	3.6	99	100	1400	No	ICU_discharge	2.704340278	No	No	30	0	15	0	0.151260504
34259186	7.910243056	SICU	80	Female	Others	Medicare	NO_EMERGENCY	No	No	No	Yes	No	Yes	No	No	67	168	82	22	36.77777778	2	2	37	13	1	14.6	13.3	39.9	0.7	0.9	10.3	14	116	25	137	4.3	99	96	1760	No	ICU_discharge	7.910243056	No	No	30	0	15	0	0.054794521
34733972	2.978298611	SICU	29	Female	Others	Others	NO_EMERGENCY	No	No	No	No	No	No	No	No	96	107	63	15	37	1	2	15	15	1	5.5	12.7	36.6	0.5	1.1	12.4	9	132	20	138	3.9	105	100	1810	No	ICU_re_admission	5.823368056	Yes	No	30	0	15	0	0.053781513
35664404	7.091736111	SICU	43	Male	White	Others	NO_EMERGENCY	No	No	No	Yes	No	Yes	No	No	77	163	88	17	36.72222222	5	2	45	6	1	20.9	15.5	41	1.3	1	11.8	19	140	24	124	2.8	85	91	4230	No	ICU_re_admission	8.199733796	Yes	No	30	0	15	0	0.064423077
32418443	1.099247685	SICU	55	Female	Unknown	Others	NO_EMERGENCY	No	No	No	Yes	No	Yes	No	No	91	107	83	26	38.27777778	4	2	32	15	2	15.6	13.4	40	0.9	1.2	13.1	12	218	22	140	3.6	105	100	5745	Yes	ICU_re_admission	1.183449074	No	No	12.69861111	1	12.69861111	1	0.089808917
39406113	3.056226852	MICU	70	Female	White	Medicare	NO_EMERGENCY	No	No	No	No	No	Yes	No	No	92	145	90	22	37.16666667	4	3	32	15	4	17.6	12.7	40.2	0.8	1	11.3	16	138	24	146	4.2	106	97	1220	No	ICU_discharge	3.056226852	No	No	30	0	15	0	0.056561086
38155760	3.867407407	SICU	48	Female	White	Others	NO_EMERGENCY	No	No	No	No	Yes	Yes	No	No	49	143	78	15	36.44444444	2	2	34	12	4	18.1	13.5	39.8	0.5	1	11.2	11	125	25	137	4	100	98	3070	No	ICU_discharge	3.867407407	Yes	No	30	0	15	0	0.043928571
33769648	1.464386574	SICU	75	Male	White	Medicare	NO_EMERGENCY	No	No	No	Yes	No	Yes	No	No	60	132	98	17.004	36.72222222	3	2	29	15	4	9.6	12	36.8	1	1.187	11.9268	15	149	23	141	4.5	109	96	1875	No	ICU_discharge	1.464386574	No	No	30	0	15	0	0.109917355
31242973	11.31725694	SICU	38	Male	White	Others	NO_EMERGENCY	No	Yes	No	No	No	Yes	No	Yes	53	162	95	18	35.44444444	7	3	33	15	5	18.4	8.9	27.3	4.6	1.1	12.3	36	128	18	136	6.6	107	99	1425	No	ICU_discharge	11.31725694	Yes	Yes	30	0	15	0	0.094535519
32949764	1.201111111	SICU	57	Male	White	Others	NO_EMERGENCY	No	No	No	Yes	No	Yes	Yes	No	99	142	94	25	38.83333333	10	2	42	15	1	10.3	12.9	41.8	3.2	1.3	13.9	33	75	25	156	4.2	117	99	851	No	ICU_discharge	1.201111111	No	No	1.886111111	1	1.886111111	1	0.062222222
34714915	2.885636574	SICU	55	Male	White	Others	NO_EMERGENCY	No	No	No	Yes	No	Yes	No	No	72	152	73	17	36.77777778	0	1	17	15	2	7.5	14	37.9	1	1.3	15.2	18	158	24	137	4.3	104	98	1175	No	ICU_re_admission	20.57672454	No	Yes	30	0	15	0	0.051971326
35622225	1.820601852	SICU	63	Female	White	Others	NO_EMERGENCY	No	No	No	No	No	Yes	No	No	82	102	52	12	36.83333333	3	2	38	15	7	10.9	10.9	33.9	0.7	1.4	14.8	13	91	24	142	2.1	114	94	3010	No	ICU_discharge	1.820601852	No	Yes	30	0	15	0	0.270491803
34605328	6.226608796	SICU	67	Female	Unknown	Medicare	NO_EMERGENCY	No	No	No	Yes	No	Yes	No	No	70	177	108	12	36.72222222	5	2	37	15	4	11.3	9.5	29.7	0.8	1.2	12.9	23	161	26	140	3.2	104	99	840	No	ICU_discharge	6.226608796	Yes	Yes	9.436111111	1	9.436111111	1	0.038787879
37646192	1.249837963	SICU	55	Male	White	Others	NO_EMERGENCY	Yes	No	Yes	Yes	No	Yes	Yes	No	94	143	65	15	38	7	2	34	15	2	15.7	16.6	47.5	1.3	1.6	17.6	18	176	28	151	3.5	109	98	8885	No	ICU_death	0.804861111	No	No	0.804861111	1	0.804861111	1	0.05125448
33329383	7.474560185	SICU	82	Female	White	Medicare	NO_EMERGENCY	No	No	Yes	Yes	No	Yes	No	No	76	137	68	17	36.5	4	2	36	10	1	11.5	10.9	32.4	0.7	1.4	14.7	10	200	20	137	3.4	100	100	2040	No	ICU_discharge	7.474560185	No	Yes	30	0	15	0	0.058798283
38172427	11.78265046	SICU	49	Female	Unknown	Others	NO_EMERGENCY	No	Yes	No	No	No	Yes	Yes	No	76	144	67	13	37.22222222	6	2	34	8	1	15.1	13.1	37.1	0.8	1	10.7	16	101	26	146	3.8	106	98	1897	Yes	ICU_discharge	11.78265046	Yes	No	30	0	15	0	0.051685393
32443482	41.96863426	SICU	57	Female	White	Others	NO_EMERGENCY	No	Yes	No	Yes	No	Yes	Yes	No	104	147	83	16	36.38888889	7	3	32	15	1	14.1	9.6	29	0.9	1.3	13.7	14	113	22	128	2.9	100	100	2855	Yes	ICU_discharge	41.96863426	No	Yes	30	0	15	0	0.065968586
32312353	2.921145833	SICU	73	Female	Others	Others	NO_EMERGENCY	No	No	No	Yes	No	Yes	No	No	92	121	82	19	35.55555556	4	3	35	15	5	11.8	13.3	38.9	0.7	1	12.4	11	145	25	145	4.6	108	100	1105	No	ICU_discharge	2.921145833	No	No	30	0	15	0	0.052650177
34313017	3.485520833	Others	85	Female	Black	Others	NO_EMERGENCY	No	No	Yes	Yes	No	No	No	No	67	120	73	17.41	36.22222222	3	2	33	9	5	6.3	10.5	31.9	0.6	2	22.4	7	199	25	137	3.8	100	100	2000	No	ICU_discharge	3.485520833	No	No	30	0	15	0	0.058536585
35646380	1.707152778	Others	76	Male	Black	Medicare	NO_EMERGENCY	No	No	No	Yes	No	Yes	No	No	74	141	65	16	36.33333333	1	1	25	15	5	9.8	14.8	44.7	1.2	1.1	11.4	21	135	22	147	3.8	110	91	1467.386	No	ICU_discharge	1.707152778	No	No	30	0	15	0	0.047826087
35785312	11.93284722	Others	69	Male	Black	Medicare	NO_EMERGENCY	No	No	No	Yes	No	No	No	No	67	144	78	18	37	5	2	36	15	1	3.6	12.3	38.1	0.8	1.3	14.2	12	102	25	142	4	107	97	475	No	ICU_discharge	11.93284722	Yes	No	30	0	15	0	0.062149533
39805373	4.073587963	SICU	58	Male	White	Others	NO_EMERGENCY	No	No	No	Yes	No	Yes	No	No	62	120	67	14	36.11111111	3	0	23	14	3	7.4	13.8	39.4	1	1	12.5	17	112	26	142	3.3	108	100	2320	No	ICU_discharge	4.073587963	No	No	30	0	15	0	0.081395349
33498151	2.926574074	SICU	80	Male	White	Others	NO_EMERGENCY	No	No	Yes	No	No	Yes	No	No	74	166	77	14	38.66666667	4	2	26	14	4	9.1	11.7	36	0.8	1.2	13	13	171	22	137	3.7	107	97	1628	No	ICU_discharge	2.926574074	Yes	No	30	0	15	0	0.098550725
38400142	9.73775463	MICU	62	Male	Black	Others	NO_EMERGENCY	No	No	No	Yes	Yes	Yes	No	Yes	89	178	87	14	37.22222222	7	2	54	9	10	11.2	9.4	27	33.1	1.4	14.5	159	106	17	137	5.5	96	98	2565	No	ICU_re_admission	16.80842593	No	Yes	30	0	15	0	0.079381443
31649432	7.148391204	SICU	85	Female	Unknown	Others	NO_EMERGENCY	No	No	No	No	No	Yes	No	No	96	143	67	29	36.66666667	3	2	26	15	2	7.7	10.4	32.9	0.8	1	10.7	18	118	25	142	4	104	96	1650	No	ICU_discharge	7.148391204	No	No	30	0	15	0	0.071428571
36514308	2.016122685	SICU	75	Male	White	Medicare	NO_EMERGENCY	Yes	No	No	Yes	No	Yes	No	No	77	150	62	23	39.05555556	4	2	31	15	4	12.9	10.8	31.2	0.9	1.4	15.9	15	133	25	140	3.5	106	97	990	No	ICU_discharge	2.016122685	No	No	4.288194444	1	4.288194444	1	0.0625
36217031	2.762627315	SICU	62	Female	White	Medicare	NO_EMERGENCY	No	No	No	Yes	No	No	No	No	91	154	70	26	37.05555556	2	2	25	14	1	7.7	13.6	39.6	0.8	1	11.3	13	132	23	136	4	99	97	2100	No	ICU_discharge	2.762627315	No	No	30	0	15	0	0.0515625
35448442	1.167546296	SICU	86	Male	White	Medicare	NO_EMERGENCY	No	No	Yes	Yes	No	Yes	No	No	89	150	62	17	35.33333333	4	3	38	13	3	7.3	12.2	35.9	1.2	1.3	15.1	15	89	25	140	4.3	108	99	1755	No	ICU_re_admission	9.367060185	No	No	30	0	15	0	0.093197279
31035057	1.10474537	MICU	86	Male	White	Medicare	NO_EMERGENCY	No	No	Yes	No	Yes	No	No	No	78	127	76	15	36.77777778	1	1	40	15	7	10.1	13.7	38.1	0.7	1.173	12.1434	15	127	23	120	3.2	87	98	1300	No	ICU_discharge	1.10474537	No	No	30	0	15	0	0.080254777
33068059	1.169479167	SICU	84	Female	White	Others	NO_EMERGENCY	No	No	Yes	No	No	Yes	No	No	74	157	75	16	36.38888889	5	3	51	15	5	11.6	9.5	29.3	1.3	1	11.3	28	129	26	139	4.1	100	100	2450	Yes	ICU_discharge	1.169479167	No	No	7.173611111	1	7.173611111	1	0.04745098
33997337	14.97831019	SICU	76	Male	White	Medicare	NO_EMERGENCY	No	Yes	No	Yes	No	Yes	No	No	107	147	76	20	36.27777778	5	2	31	13	1	19.8	15.2	45.4	1.2	1.1	11.7	26	165	23	139	4.2	102	97	1950	No	ICU_discharge	14.97831019	No	No	15.18680556	1	15	0	0.102255639
30908632	11.88362269	SICU	81	Male	White	Others	NO_EMERGENCY	Yes	No	No	Yes	No	Yes	No	No	70	133	91	28	37.27777778	6	3	43	11	4	10	11.3	35.7	1	1.1	11.5	13	143	28	140	3.6	101	96	2270	Yes	ICU_re_admission	13.30957176	No	Yes	18.16319444	1	15	0	0.040897098
37031128	2.115289352	SICU	87	Female	White	Others	NO_EMERGENCY	Yes	No	Yes	Yes	No	Yes	No	No	104	155	86	19	36.66666667	3	3	34	11	5	8.1	12.6	38.5	0.7	1	11.2	15	119	26	133	3.8	99	94	1145	No	ICU_discharge	2.115289352	No	No	30	0	15	0	0.098089172
31142090	3.514247685	Others	49	Male	White	Others	NO_EMERGENCY	No	No	No	Yes	No	Yes	No	No	65	129	91	20.77	37.11111111	8	3	58	3	2	7.8	11.2	32.4	2	1	12.3	28	98	25	138	4	105	100	3287	No	ICU_discharge	3.514247685	No	No	30	0	15	0	0.049799197
37583474	6.89962963	SICU	51	Male	White	Others	NO_EMERGENCY	No	Yes	No	Yes	No	Yes	No	No	80	123	73	16	37.88888889	4	2	35	10	5	8.9	13	38.7	0.8	1.1	11.5	8	97	24	142	3.5	108	100	3810	No	ICU_re_admission	9.825960648	Yes	No	30	0	15	0	0.059130435
37368194	1.038298611	SICU	88	Female	White	Medicare	NO_EMERGENCY	No	No	No	No	No	Yes	Yes	No	86	134	65	22	36.61111111	6	3	81	4	4	9.4	7.9	24.6	1	1	11.1	18	321	22	139	3.8	101	100	3340	Yes	ICU_discharge	1.038298611	No	No	1.245833333	1	1.245833333	1	0.049375
38261457	1.471539352	Others	75	Female	White	Medicare	NO_EMERGENCY	No	No	No	Yes	No	No	No	No	77	124	56	26	36.77777778	2	1	28	14	2	6.1	11.6	34.7	0.6	1	10.4	21	293	25	138	4.1	100	99	900	No	ICU_discharge	1.471539352	No	No	30	0	15	0	0.114782609
37144114	3.035127315	SICU	82	Male	White	Medicare	NO_EMERGENCY	No	No	No	Yes	No	Yes	No	No	105	135	82	20	36.5	2	2	42	13	5	12.1	13.3	39.4	0.6	1.1886	11.956	42	273	25	138	4	103	95	1670	No	ICU_re_admission	6.402164352	No	No	30	0	15	0	0.092666667
39218329	6.30869213	SICU	57	Male	White	Others	NO_EMERGENCY	No	Yes	No	Yes	No	Yes	No	No	78	105	54	17	36.11111111	5	3	31	15	1	28.6	16.3	45.1	0.8	1.3	13.9	28	164	22	140	3.1	102	100	2065	No	ICU_re_admission	13.03024306	Yes	No	30	0	15	0	0.049159664
34982826	8.955590278	SICU	82	Female	Unknown	Medicare	NO_EMERGENCY	Yes	Yes	No	Yes	No	Yes	No	No	74	149	71	17	38.05555556	5	3	44	8	4	11	12.4	37.7	0.9	1.1	12.1	11	132	22	140	4.4	106	100	1500	No	ICU_discharge	8.955590278	No	No	16.32013889	1	15	0	0.121238938
33744429	1.823900463	SICU	65	Male	White	Medicare	NO_EMERGENCY	No	No	No	Yes	No	Yes	No	No	66	121	53	14	36.61111111	2	2	33	14	4	8.7	13.7	41.4	0.8	1	11.3	26	119	21	137	3.7	103	96	2310	No	ICU_discharge	1.823900463	No	No	30	0	15	0	0.074611399
36094519	3.996886574	SICU	74	Female	White	Medicare	NO_EMERGENCY	Yes	No	Yes	No	No	No	No	No	74	103	57	19	37.05555556	3	2	28	15	3	6.8	11.1	32	0.7	1.1	13.4	15	106	29	140	3.5	102	96	1500	Yes	ICU_discharge	3.996886574	No	No	30	0	15	0	0.0608
31942357	5.878055556	SICU	29	Male	Unknown	Others	NO_EMERGENCY	No	No	No	Yes	No	Yes	Yes	No	56	112	62	22	36.61111111	2	3	22	14	3	15.6	12.5	38.5	0.6	1	10.9	7	117	25	145	4.4	108	99	2200	Yes	ICU_discharge	5.878055556	No	No	30	0	15	0	0.043706294
38040576	1.024027778	SICU	76	Male	Others	Others	NO_EMERGENCY	No	No	Yes	Yes	No	Yes	Yes	No	58	204	72	11	36.61111111	6	1	46	15	6	12.6	12.6	38.4	1.2	1.3	14.2	23	181	20	138	4.4	109	100	3980	Yes	ICU_discharge	1.024027778	Yes	No	1.221527778	1	1.221527778	1	0.043630573
37406372	3.850821759	SICU	59	Male	White	Others	NO_EMERGENCY	No	No	Yes	No	No	Yes	No	No	55	116	58	17	35.72222222	4	2	36	6	1	6.7	9.1	27	1	1.1	12.6	18	120	25	137	4.5	104	100	2355	No	ICU_discharge	3.850821759	No	No	30	0	15	0	0.055782313
30748168	11.69766204	SICU	87	Female	Others	Medicare	NO_EMERGENCY	No	No	Yes	Yes	No	Yes	No	No	78	124	67	25	36.83333333	4	2	28	15	4	12	11.4	34.1	0.7	1	10.5	24	303	24	133	3.8	90	100	1520	No	ICU_discharge	11.69766204	No	No	30	0	15	0	0.052263374
36460480	8.119375	Others	89	Female	Unknown	Others	NO_EMERGENCY	Yes	Yes	No	No	No	Yes	No	No	103	119	59	29	37.11111111	5	2	36	13	2	9	10.2	36.4	2.4	1.1688	12.1506	67	137	35	145	4.2	99	95	1515	No	ICU_re_admission	8.128206019	Yes	No	21.4699537	1	15	0	0.098484848
30948668	2.598668981	SICU	89	Male	Unknown	Others	NO_EMERGENCY	No	No	No	Yes	No	No	No	No	88	126	50	21	37	7	2	39	7	1	11.1	13.7	42	0.5	1	10.6	15	131	26	141	3.2	106	96	1775	Yes	ICU_discharge	2.598668981	No	No	3.070393519	1	3.070393519	1	0.1
35103141	1.081203704	SICU	75	Male	White	Medicare	NO_EMERGENCY	No	No	Yes	Yes	No	Yes	No	No	60	180	70	14	36.88888889	0	1	24	15	1	7.6	9.8	29.1	0.8	1.3	13.9	16	108	26	139	3	105	98	1495	No	ICU_discharge	1.081203704	No	No	30	0	15	0	0.087654321
38633075	1.530960648	Others	70	Male	White	Medicare	NO_EMERGENCY	No	No	No	No	No	No	No	No	69	123	83	9	36.72222222	1	1	26	15	3	5.7	11.6	37.3	1.5	1.1	11.5	24	98	20	144	4.2	105	94	1550	No	ICU_discharge	1.530960648	No	No	30	0	15	0	0.067532468
39196187	1.937233796	SICU	75	Female	Others	Others	NO_EMERGENCY	No	No	No	Yes	No	Yes	No	No	71	123	77	15	35.05555556	1	1	33	13	1	14.9	11.2	33	0.8	1	12.3	14	145	27	137	3.4	99	98	671	No	ICU_discharge	1.937233796	No	No	30	0	15	0	0.04358209
36934800	1.756423611	SICU	42	Male	Unknown	Others	NO_EMERGENCY	No	No	No	Yes	No	Yes	No	No	72	157	98	15	37.27777778	4	0	19	15	1	11.1	14.3	42.5	1.5	1.1	12.2	22	90	29	143	3.4	106	100	2885	No	ICU_discharge	1.756423611	No	No	30	0	15	0	0.057327586
39012490	8.269884259	SICU	55	Female	White	Medicare	NO_EMERGENCY	No	No	No	Yes	No	Yes	No	Yes	73	132	70	17	36.66666667	9	2	43	15	5	5.6	13.4	40.3	5.7	1.1766	11.9792	69	151	21	135	3.5	93	100	0	Yes	ICU_discharge	8.269884259	Yes	No	30	0	15	0	0.08757764
32530463	23.94197917	Others	76	Female	Black	Medicare	NO_EMERGENCY	Yes	Yes	No	No	No	Yes	Yes	No	75	161	87	22	37.05555556	7	2	43	9	8	9.6	12.1	38.3	1.1	2.4	26.6	23	140	20	149	4.3	113	99	450	No	ICU_discharge	23.94197917	No	Yes	25.220625	1	15	0	0.079347826
34006795	1.970462963	MICU	32	Female	Others	Others	NO_EMERGENCY	No	No	No	No	No	Yes	Yes	No	110	117	84	25	36.44444444	13	3	34	9	1	15	11.9	36	0.7	1.2	13.1	11	123	22	132	5.1	107	92	2555	No	ICU_re_admission	2.751458333	No	Yes	30	0	15	0	0.159139785
30883942	1.919884259	SICU	85	Female	White	Medicare	NO_EMERGENCY	No	No	Yes	Yes	No	No	No	No	57	151	74	16	36.61111111	2	1	31	13	4	9.9	9.7	28.1	0.7	1.1584	12.2246	15	148	24	125	4	90	96	1485	No	ICU_discharge	1.919884259	Yes	No	25.14583333	1	15	0	0.039714286
33275629	3.978819444	Others	56	Male	Others	Others	NO_EMERGENCY	No	No	No	Yes	No	No	No	No	89	147	86	30	37.05555556	1	1	15	15	1	8.5	14.6	45.2	0.9	1.1	12.4	15	134	20	141	4.1	103	100	1000	No	ICU_discharge	3.978819444	No	No	30	0	15	0	0.080208333
37954084	1.352615741	SICU	52	Female	Unknown	Others	NO_EMERGENCY	No	No	No	No	No	No	No	No	70	110	68	14	36.72222222	1	2	23	15	3	11.3	12.3	35.6	0.7	1	10.7	11	107	19	135	4.4	99	99	2500	No	ICU_discharge	1.352615741	No	No	30	0	15	0	0.039871383
35650136	2.034085648	SICU	61	Female	Others	Medicare	NO_EMERGENCY	No	No	No	No	Yes	No	No	No	96	144	73	15	36.33333333	3	3	45	11	7	8.3	11.2	33.1	0.5	1.3	14.2	5	174	26	138	3.5	100	99	905	No	ICU_discharge	2.034085648	Yes	No	30	0	15	0	0.05520362
39766094	1.498020833	MICU	86	Male	White	Others	NO_EMERGENCY	No	No	Yes	Yes	No	No	No	No	99	130	42	21	36.44444444	3	2	38	14	3	9.2	8.6	24.1	1.4	1.2	13.4	78	147	20	143	3.5	115	96	1765	No	ICU_discharge	1.498020833	No	Yes	30	0	15	0	0.056690141
31897081	1.266099537	MICU	76	Male	White	Medicare	NO_EMERGENCY	No	No	No	Yes	No	No	No	No	61	135	54	14	36.11111111	7	3	55	3	2	11.2	14	41.5	1.4	1	11.7	25	186	22	142	4.6	109	100	3285	Yes	ICU_discharge	1.266099537	No	No	1.723611111	1	1.723611111	1	0.101574803
34323711	8.942673611	SICU	78	Male	White	Medicare	NO_EMERGENCY	No	No	No	No	No	Yes	No	No	73	118	72	8	36.94444444	5	1	33	15	6	7.8	12.2	38.7	1.1	1.8	19.8	27	100	32	141	4.7	102	99	1715	No	ICU_death	8.645405093	Yes	No	8.645405093	1	8.645405093	1	0.072959184
35028535	14.47012731	SICU	81	Female	White	Medicare	NO_EMERGENCY	No	Yes	No	No	No	Yes	No	No	69	145	50	16.574	36.66666667	8	3	61	3	5	9.7	9.2	27.5	1	1.3	14.1	16	113	25	136	4.1	100	99	2940	No	ICU_discharge	14.47012731	No	Yes	30	0	15	0	0.098101266
33346003	2.945590278	SICU	58	Male	Others	Medicare	NO_EMERGENCY	No	No	No	No	Yes	Yes	No	No	81	104	56	14	36.55555556	2	0	18	15	4	8.3	14	41.6	0.8	1.1786	11.8938	13	179	19	138	3.7	105	96	3685	No	ICU_discharge	2.945590278	Yes	No	30	0	15	0	0.082926829
33413406	8.110127315	SICU	47	Male	Unknown	Others	NO_EMERGENCY	No	Yes	No	Yes	No	Yes	No	No	68	158	79	18	36.5	4	2	21	15	1	10.4	13.5	38.1	0.8	1.1	11.9	17	138	26	139	4.1	106	100	1585	Yes	ICU_re_admission	9.850208333	Yes	No	17.34027778	1	15	0	0.062162162
36052003	15.68637731	SICU	49	Male	Others	Others	NO_EMERGENCY	No	No	No	No	No	Yes	Yes	No	87	133	85	30	36.55555556	5	3	27	15	1	12.4	8	25	0.9	1.6	17.6	11	151	25	142	2.4	108	100	2850	Yes	ICU_re_admission	17.01576389	Yes	Yes	30	0	15	0	0.071770335
31018130	1.708576389	SICU	70	Male	White	Medicare	NO_EMERGENCY	No	No	No	Yes	No	No	No	No	55	153	119	22	36.72222222	1	1	25	15	3	4.1	14.2	44.1	1	1.1	11.5	18	93	23	137	3.9	107	95	2850	No	ICU_discharge	1.708576389	No	No	30	0	15	0	0.13
38225094	2.859837963	SICU	46	Female	Unknown	Others	NO_EMERGENCY	No	No	No	Yes	No	Yes	No	No	95	129	99	23.452	34.5	11	2	38	8	1	39.2	15.2	45	1.5	1.4	15.4	18	86	6	146	3.2	108	100	1135	Yes	ICU_discharge	2.859837963	No	No	2.880555556	1	2.880555556	1	0.074193548
34551553	1.687743056	SICU	59	Female	Others	Others	NO_EMERGENCY	No	No	No	Yes	No	Yes	No	No	74	121	97	18.444	36	5	0	31	15	2	19.6	12.8	37.2	2	1.1	13.3	39	196	26	145	3.8	104	98	2335	No	ICU_re_admission	1.689652778	No	No	4.635416667	1	4.635416667	1	0.054372624
38616400	9.135740741	SICU	75	Male	White	Medicare	NO_EMERGENCY	No	No	Yes	Yes	Yes	Yes	Yes	No	73	142	49	17	36.66666667	6	2	36	9	6	16.8	13.4	39	1.1	1.2	13.5	27	167	22	140	4.2	107	98	2340	No	ICU_discharge	9.135740741	Yes	No	30	0	15	0	0.042686567
37778973	2.995196759	SICU	71	Female	White	Medicare	NO_EMERGENCY	No	No	No	Yes	No	No	No	No	86	146	90	22	36.66666667	2	1	21	15	3	13	14	39.7	0.6	1.1	12.5	13	115	25	140	3.7	103	95	1738	No	ICU_discharge	2.995196759	Yes	No	30	0	15	0	0.041071429
33351107	1.030601852	SICU	49	Female	Unknown	Others	NO_EMERGENCY	No	No	No	No	No	Yes	Yes	No	122	111	94	24	37.77777778	8	2	51	15	2	7.9	14.1	44	0.9	1	11.3	16	182	15	135	3.9	108	87	2225	No	ICU_discharge	1.030601852	No	No	1.386111111	1	1.386111111	1	0.04929078
33498571	6.208252315	SICU	62	Male	White	Others	NO_EMERGENCY	No	Yes	No	No	Yes	Yes	No	No	106	135	62	17	36.77777778	6	2	32	10	6	9.5	10.7	32.6	1.1	1.4	14.9	13	273	18	137	4.5	101	98	1170	No	ICU_discharge	6.208252315	Yes	No	15.2112963	1	15	0	0.150943396
31990388	5.250266204	SICU	76	Female	White	Medicare	NO_EMERGENCY	No	No	No	Yes	No	No	No	No	86	157	117	20	36.5	2	2	31	14	3	11	13.5	40.4	0.8	1.189	11.8462	18	155	24	138	4.1	104	97	970	No	ICU_discharge	5.250266204	No	No	30	0	15	0	0.063679245
35290097	3.891574074	SICU	70	Male	White	Others	NO_EMERGENCY	No	No	Yes	Yes	No	No	No	No	71	169	83	15	37	3	2	30	13	1	11.3	14.6	41.5	1.1	1	10.9	15	153	22	138	4	104	96	1950	No	ICU_discharge	3.891574074	Yes	No	30	0	15	0	0.08089172
32184162	15.82001157	Others	63	Female	White	Others	NO_EMERGENCY	No	Yes	No	Yes	No	Yes	No	No	95	142	100	8	36.83333333	4	3	40	6	3	12.8	10.8	33.9	0.5	1.1	12.1	11	91	24	139	4.4	101	98	1350	No	ICU_discharge	15.82001157	No	No	30	0	15	0	0.03877551
38291404	8.095914352	MICU	63	Male	Black	Medicare	NO_EMERGENCY	No	Yes	No	Yes	No	No	No	No	71	117	76	21	37.05555556	5	2	35	14	7	14.8	9.8	29.5	4.7	1.1	12.4	74	320	10	139	2.9	113	100	1995	No	ICU_discharge	8.095914352	Yes	No	30	0	15	0	0.076767677
38991873	10.69582176	MICU	47	Male	White	Others	NO_EMERGENCY	No	Yes	No	No	No	Yes	Yes	No	111	128	79	15	37	16	2	56	15	5	15.3	7	20.7	1.6	2.3	25.7	41	122	17	134	4.4	109	99	407	No	ICU_re_admission	11.93684028	No	Yes	23.43943287	1	15	0	0.267692308
35868880	17.06268519	SICU	72	Male	White	Medicare	NO_EMERGENCY	Yes	Yes	Yes	No	No	Yes	Yes	No	98	156	108	13	36.61111111	5	3	41	15	8	14	9.9	31.3	2.4	1.1	11.9	50	213	19	137	5.7	108	99	1182	No	ICU_re_admission	17.06679398	Yes	Yes	30	0	15	0	0.057936508
36889534	4.202037037	SICU	55	Male	White	Others	NO_EMERGENCY	No	No	No	Yes	No	Yes	Yes	No	85	182	126	14	35.66666667	4	2	34	6	3	8	14.2	41.5	0.8	1.104	12.4686	9	95	24	139	4.1	105	100	2090	No	ICU_discharge	4.202037037	Yes	No	30	0	15	0	0.06984127
37198102	13.88351852	MICU	41	Male	Others	Medicare	NO_EMERGENCY	Yes	Yes	No	Yes	No	Yes	Yes	Yes	73	157	83	14	37	13	2	41	15	6	10.3	8.1	24.5	2.8	1.1644	12.2298	63	83	17	129	4.4	98	96	195	No	ICU_discharge	13.88351852	Yes	Yes	30	0	15	0	0.225609756
39039839	11.78474537	SICU	70	Male	Others	Medicare	NO_EMERGENCY	No	Yes	No	Yes	No	Yes	No	No	113	131	91	20.344	37.66666667	7	2	41	15	1	6.4	12.1	36.1	0.9	1.1	12	24	124	23	141	3.9	109	100	1165	No	ICU_discharge	11.78474537	No	No	12.73472222	1	12.73472222	1	0.129473684
39796372	1.761539352	SICU	75	Female	White	Medicare	NO_EMERGENCY	No	No	No	Yes	No	Yes	No	No	90	132	61	15	36.83333333	2	1	22	14	1	11.8	13.1	37.2	0.6	1.148	12.1254	18	164	26	139	3.5	104	97	1010	No	ICU_discharge	1.761539352	No	No	9.877777778	1	9.877777778	1	0.067857143
38488422	10.14115741	SICU	42	Female	White	Others	NO_EMERGENCY	No	No	No	No	No	Yes	No	No	62	114	55	11	36.44444444	4	3	22	14	1	7.8	10.7	32.2	0.5	1	10.6	10	98	24	137	4	105	100	4645	Yes	ICU_discharge	10.14115741	Yes	No	30	0	15	0	0.052991453
37101751	3.253900463	SICU	87	Female	White	Others	NO_EMERGENCY	No	No	No	No	No	No	No	No	83	135	68	33	36.94444444	3	2	42	7	3	14.3	13.1	38.9	1	1	11	15	158	24	133	5	93	93	1375	No	ICU_discharge	3.253900463	No	No	23.30763889	1	15	0	0.036363636
38109740	8.321724537	SICU	88	Female	White	Medicare	NO_EMERGENCY	Yes	Yes	Yes	Yes	No	Yes	Yes	No	57	203	78	14	35.33333333	8	2	34	15	4	6.7	11.2	32.2	1	2	21.6	23	122	21	138	3.5	106	100	1885	No	ICU_discharge	8.321724537	Yes	No	30	0	15	0	0.096078431
36174214	2.846921296	SICU	87	Female	White	Medicare	NO_EMERGENCY	No	No	No	Yes	No	Yes	No	No	79	176	71	16	36.05555556	0	0	34	15	3	14.2	11.1	32.3	0.9	1.1	12.7	19	179	28	143	3.7	106	100	1740	Yes	ICU_discharge	2.846921296	No	No	3.063194444	1	3.063194444	1	0.08253012
35877867	3.975138889	SICU	81	Male	Others	Medicare	NO_EMERGENCY	No	No	No	Yes	No	No	No	No	87	144	69	30	37.77777778	4	2	31	13	1	7.5	13.4	38.1	0.8	1.1	12.3	22	104	22	139	3	103	96	1485	No	ICU_discharge	3.975138889	No	No	30	0	15	0	0.1088
38362147	23.11703704	SICU	53	Female	Unknown	Others	NO_EMERGENCY	No	Yes	No	Yes	No	Yes	No	No	82	127	81	16	37.05555556	3	2	19	15	3	10.1	13.7	39.5	0.6	1	11.1	11	137	22	133	3.8	101	100	1374	Yes	ICU_discharge	23.11703704	Yes	No	30	0	15	0	0.073714286
30488620	5.09193287	SICU	48	Female	Black	Others	NO_EMERGENCY	Yes	No	No	Yes	No	Yes	No	No	82	153	68	14	36.83333333	7	3	20	15	2	13.3	13.3	39.3	1.1	1.2	13.1	20	143	23	142	3	108	100	1385	No	ICU_discharge	5.09193287	No	No	30	0	15	0	0.072192513
30851202	6.029756944	SICU	88	Female	White	Medicare	NO_EMERGENCY	No	No	No	No	No	No	No	No	72	147	86	20	36.05555556	7	3	55	15	5	20.6	12.7	38.6	1	1.1	12	33	154	19	140	4	107	99	400	No	ICU_discharge	6.029756944	No	No	9.2375	1	9.2375	1	0.041768293
39110323	1.965462963	SICU	81	Female	Black	Others	NO_EMERGENCY	Yes	No	No	Yes	No	Yes	No	No	109	146	66	23	36.38888889	2	3	34	13	8	10.1	9.7	30.4	0.4	1.1	12.3	10	146	30	141	4	103	99	1470	No	ICU_discharge	1.965462963	No	Yes	30	0	15	0	0.057980456
37885220	2.213125	SICU	52	Male	White	Others	NO_EMERGENCY	No	No	Yes	Yes	No	Yes	Yes	No	80	119	88	19	36.83333333	5	2	37	15	1	7.9	12.2	35.9	0.8	1.1	11.7	7	101	22	144	4	106	100	7435	Yes	ICU_death	1.821527778	No	No	1.821527778	1	1.821527778	1	0.08590604
32678119	3.654791667	SICU	81	Male	Unknown	Medicare	NO_EMERGENCY	No	No	Yes	Yes	No	Yes	No	No	104	119	71	20.72	37.11111111	4	1	40	15	2	12.4	15.7	45.7	2.4	1.3	13.7	39	156	21	136	5.5	105	97	1310	No	ICU_discharge	3.654791667	No	No	3.905555556	1	3.905555556	1	0.166666667
37850501	7.450891204	Others	52	Male	White	Others	NO_EMERGENCY	No	No	No	Yes	Yes	No	No	No	59	160	96	10	36.77777778	1	0	35	14	7	9.1	13.3	37.6	1	1.4	15	15	130	27	141	3.9	101	97	1800	No	ICU_discharge	7.450891204	No	No	30	0	15	0	0.043065693
34224284	1.815185185	MICU	69	Male	White	Medicare	NO_EMERGENCY	Yes	No	Yes	No	Yes	Yes	No	No	78	140	73	19	35.72222222	2	2	31	13	6	10	12	36	1	1	11.7	43	160	34	143	3.8	101	94	1005	No	ICU_discharge	1.815185185	No	No	30	0	15	0	0.066666667
35570851	2.65880787	Others	66	Male	Others	Others	NO_EMERGENCY	No	No	No	No	No	No	No	No	48	109	72	23	36.66666667	3	2	30	10	4	6.1	14.4	43.8	0.7	1.181	11.858	14	141	19	139	4.4	103	93	1545.882	No	ICU_discharge	2.65880787	No	No	30	0	15	0	0.075308642
32552715	4.215625	SICU	81	Male	White	Others	NO_EMERGENCY	No	No	Yes	Yes	No	Yes	No	No	60	118	60	20	36.66666667	1	2	37	15	1	11.2	10.9	35.2	0.8	1.1	11.5	22	138	22	142	3.6	108	100	870	No	ICU_discharge	4.215625	No	No	4.427083333	1	4.427083333	1	0.063761468
38456999	1.716805556	SICU	74	Female	White	Others	NO_EMERGENCY	No	No	No	Yes	No	Yes	No	No	100	180	106	25	37.77777778	6	2	41	6	2	13.1	8.9	30.6	0.6	1.2	12.9	17	224	25	153	3.1	114	100	2255	No	ICU_discharge	1.716805556	No	No	8.136111111	1	8.136111111	1	0.03674833
35030578	2.859351852	Others	70	Male	Black	Others	NO_EMERGENCY	No	No	No	Yes	No	No	No	No	80	147	79	19	36.88888889	4	1	47	13	8	8	8.7	27.3	1.8	1.2	12.6	28	68	24	147	5	108	100	475	No	ICU_discharge	2.859351852	No	No	30	0	15	0	0.054915254
30229526	3.845127315	SICU	53	Male	Others	Others	NO_EMERGENCY	No	No	No	Yes	No	Yes	No	No	75	108	72	18	36.55555556	2	2	21	14	3	3.4	4.6	12.1	0.6	1.6	17.6	10	109	12	145	3	93	100	2605	No	ICU_discharge	3.845127315	Yes	Yes	30	0	15	0	0.013326446
36951401	1.905532407	SICU	60	Male	White	Others	NO_EMERGENCY	No	No	No	No	Yes	Yes	No	No	103	120	79	19	37.83333333	6	2	43	13	7	8.9	10.8	33.3	2	1.4	15.5	49	185	22	139	5.4	106	94	1885	No	ICU_discharge	1.905532407	No	No	19.25085648	1	15	0	0.146153846
30212938	23.62957176	MICU	77	Female	White	Medicare	NO_EMERGENCY	Yes	Yes	No	No	No	Yes	Yes	No	77	119	70	30	36.83333333	8	3	67	5	5	33	10.5	33.5	0.7	1.2	13.5	15	161	21	127	3.9	87	95	3355	Yes	ICU_discharge	23.62957176	No	Yes	30	0	15	0	0.03061674
32592614	10.73054398	SICU	61	Female	Others	Others	NO_EMERGENCY	No	Yes	No	Yes	No	No	No	No	119	143	94	26	38.16666667	5	2	36	7	5	18.1	10.8	32.5	0.8	1	11	19	143	22	142	3.9	103	98	1285	Yes	ICU_discharge	10.73054398	No	No	30	0	15	0	0.05661157
35213420	5.361724537	MICU	73	Male	Others	Medicare	NO_EMERGENCY	Yes	Yes	Yes	Yes	No	Yes	Yes	No	88	137	83	14	36.5	11	3	42	8	3	26.7	7.5	25.3	0.6	1.4	15.7	20	159	21	142	4.4	109	97	1910	No	ICU_discharge	5.361724537	No	Yes	30	0	15	0	0.128671329
30773864	3.332175926	SICU	85	Female	White	Others	NO_EMERGENCY	Yes	No	No	Yes	No	Yes	No	No	70	158	65	17	36.33333333	6	3	46	6	4	14.1	12.6	35.2	0.7	1.2	13.9	15	181	24	139	4.3	105	100	2230	Yes	ICU_discharge	3.332175926	Yes	No	30	0	15	0	0.050191571
34286801	22.86972222	SICU	83	Female	White	Medicare	NO_EMERGENCY	No	Yes	Yes	Yes	No	Yes	Yes	No	73	156	46	11	36.94444444	6	2	36	14	2	15.8	13.4	39.5	1.4	1.1678	12.0948	32	113	28	138	4	100	88	860	No	ICU_discharge	22.86972222	Yes	Yes	30	0	15	0	0.08839779
34121619	3.727268519	SICU	82	Male	White	Medicare	NO_EMERGENCY	No	No	No	Yes	No	No	No	No	76.456	146.9	74.152	17.032	36.87068869	2	0	26	14.214	1	8.2	12.9	36.1	0.8	1.1	13	17	153	25	139	3.4	105	97.168	1504.804	No	ICU_discharge	3.727268519	No	No	13.95833333	1	13.95833333	1	0.144791667
30770113	7.782835648	SICU	71	Female	White	Medicare	NO_EMERGENCY	No	No	Yes	Yes	No	Yes	No	No	102	144	122	19	36.44444444	4	2	48	7	3	15	11.8	34.5	0.6	1.2	12.9	17	163	22	128	5.4	95	99	826	No	ICU_discharge	7.782835648	Yes	No	30	0	15	0	0.073544974
39292587	2.993171296	SICU	51	Male	Unknown	Others	NO_EMERGENCY	No	No	No	Yes	No	Yes	No	No	81	155	106	23	36.94444444	6	2	19	15	3	10.3	14	39.5	0.9	1.1	11.9	11	108	25	138	3.2	103	100	3045	No	ICU_discharge	2.993171296	No	No	3.248611111	1	3.248611111	1	0.056502242
38042557	26.06722222	Others	68	Female	White	Others	NO_EMERGENCY	No	Yes	No	Yes	No	Yes	No	No	61	151	76	8	36.55555556	4	2	35	13	4	10.5	11.4	34.6	0.3	1.3	14	3	93	23	137	2.7	103	99	1050	Yes	ICU_discharge	26.06722222	No	Yes	27.56902778	1	15	0	0.076744186
34068711	1.699131944	SICU	60	Male	White	Others	NO_EMERGENCY	No	No	No	Yes	No	No	No	No	69	137	70	21	36.44444444	1	1	26	15	1	5.5	13.3	40.7	0.8	1.2	14.2	12	106	30	140	4.3	101	99	675	No	ICU_discharge	1.699131944	No	No	30	0	15	0	0.119708029
37011469	10.42616898	SICU	63	Male	Unknown	Medicare	NO_EMERGENCY	Yes	Yes	No	Yes	No	Yes	No	No	70	124	69	20	36.61111111	3	3	25	15	4	9.5	12.7	38.1	0.9	1	11.3	5	96	21	138	4.1	107	100	2885	Yes	ICU_discharge	10.42616898	No	No	30	0	15	0	0.080625
39942364	20.92982639	SICU	70	Male	White	Others	NO_EMERGENCY	No	Yes	No	No	No	Yes	No	No	99	127	72	16	36.77777778	4	3	33	13	1	5.5	11.4	32.3	0.8	1.1632	12.324	11	111	31	139	3.3	101	98	1175	No	ICU_discharge	20.92982639	Yes	No	30	0	15	0	0.040967742
37922957	2.100509259	SICU	80	Female	White	Medicare	NO_EMERGENCY	No	No	Yes	Yes	No	No	No	No	92	154	97	27	37.27777778	3	2	34	9	3	10.8	14.5	42.5	0.8	1.1706	12.0178	11	110	25	143	3.6	106	96	1427	Yes	ICU_discharge	2.100509259	Yes	No	30	0	15	0	0.080571429
32384541	1.867743056	SICU	75	Male	White	Medicare	NO_EMERGENCY	No	No	No	Yes	No	Yes	No	No	95	111	51	19	37.33333333	2	1	22	15	4	10	13.4	37.7	0.9	1.1758	12.019	12	132	25	135	3.7	99	99	1790	No	ICU_discharge	1.867743056	No	No	30	0	15	0	0.089795918
33199436	2.079270833	SICU	73	Female	Black	Medicare	NO_EMERGENCY	No	No	Yes	Yes	Yes	Yes	No	No	94	104	47	29	37.11111111	2	1	37	15	8	9.3	12.8	38	0.7	1.4	15	7	128	19	131	2.7	101	100	1970	No	ICU_discharge	2.079270833	No	No	30	0	15	0	0.077578475
32431702	3.995243056	SICU	68	Male	White	Medicare	NO_EMERGENCY	No	No	No	Yes	Yes	Yes	No	No	72	142	71	17	36.88888889	4	3	36	13	7	9.7	12.8	37.4	0.9	1.1	12.2	15	176	24	137	4.3	103	94	2400	No	ICU_discharge	3.995243056	Yes	No	30	0	15	0	0.051737452
30169361	10.17412037	SICU	54	Male	Others	Others	NO_EMERGENCY	No	Yes	No	Yes	No	Yes	No	No	100	131	89	28	37.5	4	3	29	12	3	16.8	14.3	41.9	0.9	1.2	12.5	22	126	21	139	4.1	108	99	2235	Yes	ICU_re_admission	11.21376157	Yes	No	30	0	15	0	0.08875
30289380	3.850613426	SICU	73	Male	Others	Others	NO_EMERGENCY	No	No	No	Yes	No	Yes	No	No	114	171	74	17	38.11111111	3	1	25	15	2	10.9	13.4	44	1.1	1.2	13.4	24	182	23	142	4.1	109	100	1515	No	ICU_discharge	3.850613426	Yes	No	30	0	15	0	0.07486631
38304161	1.954537037	SICU	89	Male	White	Medicare	NO_EMERGENCY	Yes	No	No	Yes	No	Yes	No	No	63	123	53	7	35.44444444	4	3	31	11	3	11	13.4	38.8	1.1	1.2	13.5	21	112	22	140	4.4	109	99	1292	No	ICU_discharge	1.954537037	No	No	30	0	15	0	0.076271186
33649039	11.94521991	SICU	81	Female	Black	Medicare	NO_EMERGENCY	No	Yes	No	Yes	No	Yes	Yes	No	76	154	66	22	37.72222222	5	3	37	15	1	11.4	11.9	37.1	0.9	1.1	12.7	15	159	27	143	3.5	107	100	1557	No	ICU_discharge	11.94521991	Yes	No	30	0	15	0	0.0544
35597217	2.779803241	SICU	63	Male	Others	Others	NO_EMERGENCY	Yes	No	No	No	No	Yes	No	No	85	153	87	18	36.83333333	5	2	24	14	6	8.2	9.5	28.2	2.5	1.1	11.7	32	265	22	143	4.2	107	99	1675	No	ICU_discharge	2.779803241	No	No	30	0	15	0	0.05
30762826	2.18193287	Others	83	Female	White	Medicare	NO_EMERGENCY	Yes	No	Yes	Yes	No	No	No	No	65	146	60	16	36.44444444	2	0	41	14	2	8.6	11	34.8	0.8	1.2	13.1	30	138	24	137	5.1	99	95	950	No	ICU_discharge	2.18193287	No	No	30	0	15	0	0.079047619
34619536	2.087384259	SICU	55	Male	White	Medicare	NO_EMERGENCY	No	No	No	Yes	No	Yes	No	No	104	139	89	15	36.61111111	2	1	21	15	6	5.9	10.1	33.7	1	1.4	15.6	20	74	17	133	5.8	102	94	1905	Yes	ICU_re_admission	2.318796296	No	No	8.1125	1	8.1125	1	0.062352941
38182969	10.35934028	SICU	32	Female	White	Others	NO_EMERGENCY	No	No	No	No	Yes	No	No	No	70	150	83	9	36.44444444	2	1	10	14	3	5.8	11.3	32.6	0.7	1	11.4	12	93	23	141	3.8	107	97	1605	No	ICU_discharge	10.35934028	Yes	No	30	0	15	0	0.104958678
32874443	1.922025463	SICU	78	Male	White	Others	NO_EMERGENCY	No	No	No	No	No	Yes	No	No	98	101	57	25	36.61111111	4	2	37	11	6	12.3	13.8	41.1	0.8	1	10.9	36	90	16	155	3.4	116	92	1250	No	ICU_discharge	1.922025463	Yes	No	30	0	15	0	0.052156863
39915765	3.48943287	Others	75	Female	White	Others	NO_EMERGENCY	No	No	No	No	Yes	Yes	No	No	80	140	71	24	36.38888889	1	1	38	15	8	9.5	12.7	38.8	0.6	2.3	25.3	20	105	30	139	5.1	95	98	800	No	ICU_discharge	3.48943287	No	No	30	0	15	0	0.045762712
36551258	1.382696759	MICU	75	Male	White	Medicare	NO_EMERGENCY	Yes	No	Yes	No	No	Yes	No	No	84.514	111	59	24	36.61111111	5	1	35	14	5	14.4	10.6	32.1	1.3	1.2	13.3	30	110	20	139	5.3	106	98	1240	No	ICU_discharge	1.382696759	Yes	No	30	0	15	0	0.088622754
33521917	27.07105324	SICU	62	Female	Black	Others	NO_EMERGENCY	No	Yes	No	Yes	No	Yes	Yes	No	122	134	94	21	36.38888889	7	3	50	15	1	18.4	11.2	31.9	1.6	1.2	12.7	8	158	16	137	2.6	97	96	1973	No	ICU_discharge	27.07105324	Yes	Yes	30	0	15	0	0.045973154
38103244	2.955393519	SICU	62	Female	White	Others	NO_EMERGENCY	No	No	No	Yes	No	Yes	No	No	81	110	96	21	36.33333333	2	2	28	14	1	5.6	13.2	39.6	0.6	1.2	12.9	8	88	25	145	4	107	82	2150	No	ICU_discharge	2.955393519	No	No	30	0	15	0	0.060550459
37478183	4.776898148	SICU	65	Male	White	Medicare	NO_EMERGENCY	No	Yes	No	No	No	Yes	No	No	93	112	64	18	36.94444444	3	3	41	12	7	7.5	14.2	41	0.7	1	12	9	120	24	131	4.6	98	96	3080	No	ICU_discharge	4.776898148	Yes	No	30	0	15	0	0.098235294
38105038	4.963587963	SICU	77	Female	Unknown	Others	NO_EMERGENCY	No	No	No	Yes	No	Yes	No	No	71	143	66	17.152	36.38888889	2	1	28	15	3	24.4	13.9	41.9	0.6	1.2	13.5	11	124	24	138	4.2	102	100	2360	Yes	ICU_discharge	4.963587963	No	No	5.422222222	1	5.422222222	1	0.06059322
39661672	39.93802083	SICU	71	Male	White	Medicare	NO_EMERGENCY	Yes	Yes	Yes	Yes	No	Yes	No	No	87	183	86	17	36.77777778	4	2	23	15	5	10.5	12.9	39.7	0.6	1.1	11.4	11	120	21	135	4.2	102	94	1975	No	ICU_discharge	39.93802083	Yes	Yes	30	0	15	0	0.046641791
37215727	5.741967593	Others	56	Female	Others	Others	NO_EMERGENCY	No	No	No	No	No	No	No	No	58	141	69	14	36.83333333	1	1	17	14	3	7	12.4	37.1	0.7	1.1	11.7	13	104	29	141	4.2	102	100	1100	No	ICU_discharge	5.741967593	No	No	30	0	15	0	0.073619632
37499273	2.458090278	MICU	60	Male	White	Others	NO_EMERGENCY	No	No	No	Yes	No	Yes	No	No	103	136	85	19	36.66666667	1	1	18	15	3	12.4	15.6	47.6	0.7	1.1	11.9	15	135	25	139	3.8	104	97	1550	No	ICU_discharge	2.458090278	Yes	No	30	0	15	0	0.060089686
35840639	9.898819444	Others	69	Female	White	Medicare	NO_EMERGENCY	No	Yes	No	Yes	No	Yes	Yes	No	90	114	87	20	36.88888889	12	3	41	15	3	14.1	11.1	33.4	1	1.2	13.1	26	167	26	140	4.2	106	98	3320	No	ICU_discharge	9.898819444	Yes	Yes	30	0	15	0	0.047719298
30558349	2.971759259	SICU	71	Male	Unknown	Others	NO_EMERGENCY	No	No	No	Yes	No	No	No	No	110	144	76	23	37	1	2	21	14	1	8.8	12.9	39.5	0.7	1	10.8	9	111	21	129	3.7	93	96	2695	No	ICU_discharge	2.971759259	No	No	30	0	15	0	0.082758621
31593790	1.670034722	SICU	86	Female	Unknown	Medicare	NO_EMERGENCY	No	No	Yes	Yes	Yes	Yes	No	No	81	105	69	17	36.5	4	3	45	13	9	7.5	8.9	28.8	1.6	1	10.9	27	262	15	138	3.6	110	100	1238	No	ICU_discharge	1.670034722	No	No	30	0	15	0	0.043611111
31134615	3.00880787	SICU	72	Female	Black	Medicare	NO_EMERGENCY	No	No	No	Yes	No	Yes	No	No	82	141	71	17	37.44444444	4	2	42	6	4	10.6	12.7	38.2	1	1.2	12.6	12	119	24	137	4.7	99	100	1940	No	ICU_discharge	3.00880787	No	No	30	0	15	0	0.087058824
33905516	13.5891088	SICU	44	Male	White	Others	NO_EMERGENCY	No	Yes	No	Yes	No	Yes	No	No	103	127	70	16	37.16666667	6	2	13	14	3	13.1	14.7	43.3	2	1	11.2	22	140	23	142	4.4	105	94	2495	No	ICU_discharge	13.5891088	Yes	No	21.94722222	1	15	0	0.054824561
35811931	14.54484954	SICU	60	Female	White	Others	NO_EMERGENCY	No	Yes	No	No	No	Yes	Yes	Yes	81	112	94	18	36.11111111	14	3	46	13	4	4.7	5.1	15.8	1	2.5	27.1	42	117	17	127	4.6	94	100	2165	No	ICU_re_admission	15.95920139	No	Yes	18.70347222	1	15	0	0.617857143
30395378	4.604212963	Others	25	Female	White	Others	NO_EMERGENCY	No	No	No	No	No	Yes	No	No	106	98	64	24	36.66666667	5	3	24	12	2	10.8	9.9	29.5	0.6	1.4	14.8	14	140	23	137	3.8	104	96.834	1300	No	ICU_discharge	4.604212963	No	No	30	0	15	0	0.197014925
37015569	1.027847222	SICU	76	Female	White	Medicare	NO_EMERGENCY	No	No	No	Yes	No	Yes	No	No	88	188	78	20	36.33333333	2	1	25	14	8	6.5	11.8	35.3	1.3	1	12.1	17	214	23	135	9.4	101	98	1008	No	ICU_discharge	1.027847222	No	No	30	0	15	0	0.065420561
33778326	2.751145833	SICU	70	Male	White	Others	NO_EMERGENCY	No	No	Yes	Yes	No	Yes	No	No	83	133	83	20	36.83333333	2	2	33	13	3	11.4	9.4	29.8	1.1	1.4	15.7	20	155	22	138	3.9	104	95	1745	No	ICU_discharge	2.751145833	No	Yes	30	0	15	0	0.078571429
30883040	5.406759259	Others	72	Male	White	Medicare	NO_EMERGENCY	Yes	Yes	No	Yes	No	No	No	No	75	143	55	14	36.61111111	5	2	37	12	4	16.6	15.2	44.2	0.9	1.1878	11.9856	16	210	21	141	3.8	105	98	460	No	ICU_discharge	5.406759259	No	No	5.674305556	1	5.674305556	1	0.043727599
36703961	12.24440972	SICU	69	Male	Unknown	Medicare	NO_EMERGENCY	No	Yes	No	Yes	No	Yes	Yes	No	93	189	91	11	36.72222222	5	3	31	15	3	11.2	14.1	43.6	1.1	1	10.5	17	102	26	143	4.7	105	100	2680	No	ICU_discharge	12.24440972	No	No	30	0	15	0	0.06407767
34189676	20.62653935	SICU	65	Male	White	Others	NO_EMERGENCY	Yes	Yes	No	Yes	No	Yes	Yes	No	87	128	71	14	37.05555556	9	2	52	3	2	13.5	14.8	42.3	0.8	1	11.2	10	107	25	141	3.8	108	100	1415	No	ICU_discharge	20.62653935	Yes	No	30	0	15	0	0.075555556
39033169	2.999421296	Others	63	Female	White	Medicare	NO_EMERGENCY	No	No	No	Yes	No	No	No	No	77	139	81	12	36.83333333	3	2	25	12	1	12.3	12.8	38.6	0.7	1.1	11.9	15	115	25	142	3.6	104	99	1800	No	ICU_discharge	2.999421296	Yes	No	30	0	15	0	0.046666667
39956278	3.601539352	SICU	61	Female	White	Others	NO_EMERGENCY	No	No	No	Yes	No	Yes	No	No	100	133	63	24	36.94444444	2	3	25	14	2	7.9	11.4	36.4	0.7	1.1	11.8	16	106	20	138	3.8	109	99	1925	No	ICU_discharge	3.601539352	No	No	30	0	15	0	0.063111111
36619265	9.718125	Others	80	Male	White	Medicare	NO_EMERGENCY	No	Yes	No	Yes	No	Yes	Yes	No	44	119	39	16	36.5	7	2	56	8	4	17.7	12.8	36.7	1	1.2	13.2	17	197	21	136	3.8	104	100	2920	Yes	ICU_discharge	9.718125	Yes	No	13.16011574	1	13.16011574	1	0.054022989
34550889	1.956574074	SICU	56	Male	White	Medicare	NO_EMERGENCY	No	No	No	Yes	Yes	Yes	No	No	131	161.262	109	22	37.5	3	2	28	15	3	17.9	14	39.1	1	1.159	12.1034	10	152	25	130	3	91	98	1715	No	ICU_discharge	1.956574074	No	No	30	0	15	0	0.051836735
33982409	1.28900463	SICU	87	Male	White	Others	NO_EMERGENCY	Yes	No	Yes	Yes	No	Yes	No	No	86	126	61	25	36.77777778	2	2	31	14	4	7.6	15	44.1	1.1	1.1	11.5	17	100	22	139	4.2	103	97	2575	No	ICU_discharge	1.28900463	No	No	30	0	15	0	0.083233533
37222223	9.505034722	SICU	77	Female	White	Medicare	NO_EMERGENCY	No	Yes	No	Yes	No	Yes	No	No	71	168	62	17.506	37.27777778	4	2	30	15	4	11.9	12.7	37.4	0.8	1.1	12.5	21	256	27	135	4.4	98	100	1340	No	ICU_discharge	9.505034722	No	No	9.808333333	1	9.808333333	1	0.066515837
31071668	1.567141204	Others	49	Female	White	Others	NO_EMERGENCY	No	No	No	Yes	No	No	No	No	82	145	80	22	36.33333333	3	1	24	15	2	10	11.6	35.1	0.6	1.1	12.2	8	321	22	133	3.9	96	98	300	No	ICU_discharge	1.567141204	No	No	30	0	15	0	0.04676259
32619492	4.037638889	SICU	33	Female	White	Others	NO_EMERGENCY	Yes	No	No	No	No	Yes	No	Yes	97	125	85	20.788	37.72222222	6	2	39	15	7	15.9	8	25.9	3.7	1.1	11.5	102	476	19	135	4	95	100	480	No	ICU_discharge	4.037638889	No	No	4.171527778	1	4.171527778	1	0.072649573
31922283	6.578344907	SICU	59	Female	White	Medicare	NO_EMERGENCY	No	No	No	Yes	No	Yes	No	No	65	145	69	17	38.05555556	5	3	57	4	4	30.4	16	48.4	0.8	1.4	15.8	16	300	23	142	3.5	107	97	1175	Yes	ICU_death	6.422916667	No	Yes	6.422916667	1	6.422916667	1	0.039880952
33587730	2.488923611	SICU	76	Male	White	Others	NO_EMERGENCY	No	No	No	Yes	No	Yes	Yes	No	98	143	56	20	37.03833354	8	3	55	15	3	17.8	11.4	31.7	0.6	1.2	13.8	22	157	22	132	4.3	102	100	1092	No	ICU_discharge	2.488923611	No	Yes	6.070833333	1	6.070833333	1	0.037912088
38855467	1.535104167	Others	62	Female	White	Medicare	NO_EMERGENCY	No	No	No	Yes	No	No	No	No	61	117	80	13	36.72222222	4	2	26	12	2	5.6	12.5	37.1	0.6	1.1	12.2	11	72	28	148	3	108	97	1701.686	No	ICU_discharge	1.535104167	No	No	30	0	15	0	0.09389313
32915564	2.114780093	Others	75	Female	White	Others	NO_EMERGENCY	No	No	No	Yes	No	No	No	No	68	145	61	18	36.94444444	6	1	35	15	5	6.4	8.6	28.2	0.7	1.4	15.7	13	162	23	140	3.6	101	99	1	No	ICU_discharge	2.114780093	No	No	30	0	15	0	0.137777778
30288381	11.66084491	SICU	42	Female	Unknown	Others	NO_EMERGENCY	No	Yes	No	No	No	Yes	No	No	70	133	64	19	37.22222222	2	1	17	14	2	12.4	13.1	41.1	0.6	1.1	12.4	8	126	23	141	4.1	106	99	2455	Yes	ICU_discharge	11.66084491	Yes	No	30	0	15	0	0.053676471
38000338	18.51662037	SICU	61	Female	White	Medicare	NO_EMERGENCY	No	Yes	No	Yes	No	Yes	No	No	74	142	70	18	35.66666667	5	2	29	15	3	14.3	12.6	38.9	0.7	1.1074	12.4308	10	182	31	141	4.2	103	98	1950	Yes	ICU_discharge	18.51662037	Yes	No	30	0	15	0	0.048881789
33404077	3.590659722	SICU	69	Female	White	Others	NO_EMERGENCY	No	No	No	Yes	Yes	No	No	No	61	159	122	17	36.38888889	2	3	35	13	3	19.3	12.7	34.8	0.5	1.1	12	14	80	23	121	3.2	89	97	5700	No	ICU_discharge	3.590659722	No	No	30	0	15	0	0.049361702
36281786	3.492291667	SICU	38	Female	White	Others	NO_EMERGENCY	No	No	No	Yes	No	Yes	No	No	124	127	88	28	38.16666667	3	2	15	15	1	10.2	12.5	37.4	0.9	1.3	14	7	97	20	138	3.5	105	96	2125	No	ICU_discharge	3.492291667	No	No	30	0	15	0	0.068316832
30525898	9.424363426	Others	43	Female	Black	Others	NO_EMERGENCY	No	Yes	No	Yes	No	Yes	Yes	Yes	132	104.166	46	15	36.852177	17	3	67	15	1	13	3.6	11	1.5	3.1	34.8	21	452	5	142	5.8	108	95	239	No	ICU_re_admission	15.15827546	Yes	Yes	30	0	15	0	0.682142857
37068746	8.081111111	SICU	72	Male	Unknown	Medicare	NO_EMERGENCY	No	No	Yes	Yes	Yes	Yes	No	No	102	161	92	21	36.66666667	5	3	39	14	6	24.1	17.2	51.6	1.7	1.2	13.4	26	150	23	142	4.2	107	96	897	Yes	ICU_discharge	8.081111111	Yes	No	13.17075231	1	13.17075231	1	0.03776435
35695741	2.52837963	SICU	86	Female	White	Medicare	NO_EMERGENCY	No	No	No	Yes	No	Yes	No	No	94	147	59	20	37	5	2	29	12	3	11.2	11.7	36.5	0.4	1	10.3	12	100	25	139	4.1	102	91	1704.418	No	ICU_discharge	2.52837963	Yes	No	30	0	15	0	0.105839416
34268162	1.009548611	SICU	51	Male	Black	Others	NO_EMERGENCY	No	No	Yes	Yes	No	Yes	No	No	67	143	68	9	35.33333333	3	2	20	15	3	7.4	12	35.8	1.4	1.2	13.6	17	117	27	142	4.2	109	99	1465	No	ICU_discharge	1.009548611	No	No	30	0	15	0	0.096621622
36592542	8.126273148	Others	60	Male	White	Others	NO_EMERGENCY	No	No	Yes	No	No	No	No	No	56	130	85	14	36.77777778	2	2	20	14	1	7	15.5	45.4	0.9	1.1	11.8	12	101	22	142	4.4	105	94	3075	No	ICU_discharge	8.126273148	Yes	No	30	0	15	0	0.07
39616065	10.71983796	SICU	88	Female	Black	Others	NO_EMERGENCY	No	No	No	Yes	No	Yes	No	No	76	139	74	14	36.22222222	4	2	37	6	3	5.7	11.7	37.3	0.8	1.1	11.6	12	117	23	137	3.4	103	100	2442	Yes	ICU_discharge	10.71983796	Yes	No	30	0	15	0	0.054693878
34781266	2.697384259	SICU	71	Female	White	Medicare	NO_EMERGENCY	No	No	No	Yes	Yes	No	No	No	71	143	120	24	36.72222222	2	3	42	13	8	7.7	11	35.5	0.7	1.1	11.4	14	150	23	137	4.6	102	91	1927.942	No	ICU_discharge	2.697384259	No	No	30	0	15	0	0.050364964
39977872	8.434513889	SICU	80	Female	White	Others	NO_EMERGENCY	No	Yes	No	No	No	Yes	No	No	92	138	65	28	36.88888889	3	2	42	15	6	9.6	15.1	44.9	0.8	1.1	11.5	29	165	29	134	2.9	91	93	700	No	ICU_discharge	8.434513889	No	No	30	0	15	0	0.044217687
38247691	3.992094907	SICU	50	Male	White	Others	NO_EMERGENCY	No	No	No	Yes	No	Yes	No	No	87	166	89	10	36.83333333	2	1	15	14	3	11.9	13.3	39.8	0.9	1.1618	12.1468	13	145	25	140	3.6	106	98	1675	Yes	ICU_discharge	3.992094907	Yes	No	30	0	15	0	0.052156863
33535343	4.671782407	Others	46	Female	White	Others	NO_EMERGENCY	No	No	No	Yes	No	No	No	No	82	90	50	15	36.77777778	2	2	20	14	1	8	10.8	33.7	0.6	1.1	12	11	97	24	142	3.6	104	96	1801.042	No	ICU_discharge	4.671782407	Yes	No	30	0	15	0	0.053649635
34819523	3.912118056	SICU	84	Female	Black	Medicare	NO_EMERGENCY	No	No	Yes	Yes	No	Yes	No	No	91	127	52	22	35.94444444	6	1	40	15	3	17.8	13.7	41.6	0.8	1.4	15.6	19	486	16	143	3.5	102	97	1290	No	ICU_discharge	3.912118056	No	No	4.085416667	1	4.085416667	1	0.058515284
32781030	1.570844907	SICU	81	Female	White	Others	NO_EMERGENCY	No	No	No	Yes	No	Yes	No	No	79	167	77	21	36.33333333	5	2	59	3	4	12.6	13.3	38.2	0.8	0.9	11.3	16	250	22	137	3.7	97	100	3030	Yes	ICU_discharge	1.570844907	No	No	2.059722222	1	2.059722222	1	0.082716049
33075036	7.941134259	SICU	47	Female	White	Others	NO_EMERGENCY	No	Yes	No	No	No	Yes	No	No	114	114	63	18	37.44444444	4	2	28	15	3	12.2	10.2	31	0.8	1.1	12.8	8	98	18	141	3.9	109	99	2110	Yes	ICU_discharge	7.941134259	Yes	No	30	0	15	0	0.047794118
31226646	26.85171296	SICU	67	Male	Unknown	Others	NO_EMERGENCY	No	Yes	Yes	Yes	No	Yes	Yes	No	75	169	63	15	37.11111111	7	2	28	15	3	14.3	13.9	42.8	1.1	1	11.1	24	159	22	134	4.5	101	100	2180	No	ICU_discharge	26.85171296	No	Yes	30	0	15	0	0.064141414
31540411	7.746261574	SICU	54	Male	White	Others	NO_EMERGENCY	No	No	No	Yes	No	No	No	No	87	124	77	19	37.33333333	1	1	18	14	3	16.7	10.8	33.2	1	1.2	12.7	18	114	24	141	5	103	98	1820	No	ICU_discharge	7.746261574	No	No	30	0	15	0	0.058964143
38724802	9.939259259	MICU	66	Female	White	Medicare	NO_EMERGENCY	No	Yes	No	No	No	Yes	No	Yes	92	128	68	12	36.61111111	11	2	52	7	2	7.7	9.8	28.2	5.1	1.6	18.3	62	138	16	146	4	105	93	315	No	ICU_discharge	9.939259259	Yes	Yes	30	0	15	0	0.060885609
37494225	1.855381944	SICU	61	Male	White	Others	NO_EMERGENCY	No	No	No	Yes	No	Yes	No	No	105	151	65	27	37.11111111	1	1	18	14	1	11.9	13.6	37.2	0.7	1.1566	12.0864	11	140	25	137	3.9	101	98	1925	No	ICU_discharge	1.855381944	Yes	No	30	0	15	0	0.044
30352206	23.95545139	SICU	65	Male	White	Others	NO_EMERGENCY	No	Yes	No	No	No	Yes	No	No	89	186	93	20	36.66666667	7	2	33	15	1	14.3	11.8	34.2	5.7	1.1	11.8	123	118	15	142	3.8	110	99	1551	No	ICU_discharge	23.95545139	Yes	Yes	30	0	15	0	0.074331551
30064993	2.086238426	SICU	74	Female	Unknown	Medicare	NO_EMERGENCY	No	No	No	No	Yes	Yes	No	No	55	103	65	15	37	3	2	60	13	7	8	9.2	29.2	0.6	1.1	12.4	31	116	20	147	3.8	117	96	1635	No	ICU_discharge	2.086238426	No	No	30	0	15	0	0.081176471
30787857	2.057673611	SICU	51	Female	Unknown	Others	NO_EMERGENCY	No	No	No	No	No	Yes	Yes	No	89	132	101	19.562	36.38888889	9	3	39	15	1	19.6	11.9	35.1	0.8	1	10.4	23	147	21	139	8.2	109	100	3765	No	ICU_death	1.003912037	No	No	1.003912037	1	1.003912037	1	0.056880734
30183329	9.962708333	SICU	70	Male	Unknown	Medicare	NO_EMERGENCY	No	Yes	No	Yes	No	Yes	No	No	64	115	52	24	37.44444444	7	3	28	15	3	15.1	14.3	41.1	1.2	1.1692	12.1622	18	96	25	136	4.4	99	100	2455	Yes	ICU_discharge	9.962708333	Yes	No	27.00763889	1	15	0	0.09020979
39808989	12.90961806	SICU	39	Male	White	Others	NO_EMERGENCY	No	Yes	No	Yes	No	Yes	Yes	No	95	159	80	15	37	5	2	11	15	2	18.7	14	42	0.7	1.1	12.4	12	159	21	139	4	105	99	2320	No	ICU_discharge	12.90961806	No	No	30	0	15	0	0.073224044
34901656	5.896770833	SICU	51	Female	White	Others	NO_EMERGENCY	No	No	No	Yes	No	Yes	Yes	No	88	126	107	13	36.66666667	2	3	38	13	3	11	11	31.7	0.7	1.1	13.2	10	140	19	139	3.4	109	97	1200	No	ICU_discharge	5.896770833	Yes	No	30	0	15	0	0.049823322
35859158	2.113622685	Others	67	Female	White	Medicare	NO_EMERGENCY	No	No	Yes	No	No	Yes	No	No	73	120	67	17	37.22222222	2	2	25	12	4	8.7	12.4	39.1	0.8	1.1	11.4	13	114	24	144	4.2	106	100	1835	No	ICU_discharge	2.113622685	No	No	30	0	15	0	0.073469388
32907154	8.969768519	SICU	79	Male	White	Medicare	NO_EMERGENCY	Yes	Yes	No	No	No	Yes	No	No	57	140	57	12	37.5	6	1	35	12	9	8.2	12.8	40.6	1.5	1.2	12.8	29	97	25	142	4	105	97	2275	No	ICU_re_admission	19.60753472	No	Yes	30	0	15	0	0.207042254
31715618	2.85349537	SICU	78	Female	White	Others	NO_EMERGENCY	No	No	No	Yes	No	No	No	No	97	139	59	16	36.61111111	3	2	34	12	1	11.7	13.3	39.5	0.7	1	11.1	11	114	22	135	3.6	98	98	1275	No	ICU_discharge	2.85349537	No	No	30	0	15	0	0.053278689
34829814	15.63694444	SICU	75	Male	Unknown	Medicare	NO_EMERGENCY	Yes	No	No	Yes	No	Yes	No	No	85	133	75	20	37	4	3	34	10	5	10.3	12.7	37.7	1.2	1.2	12.5	24	141	24	139	4.6	102	100	1250	No	ICU_discharge	15.63694444	No	No	30	0	15	0	0.030331754
36221691	1.181851852	MICU	86	Male	Black	Others	NO_EMERGENCY	Yes	No	No	Yes	No	Yes	No	No	90	213	116	15	36.94444444	7	2	72	3	2	7.9	10	30.4	1.6	1.2	13	18	140	19	136	4.1	103	100	2000	Yes	ICU_discharge	1.181851852	No	No	1.944618056	1	1.944618056	1	0.099328859
34304316	2.947013889	Others	86	Male	White	Medicare	NO_EMERGENCY	Yes	No	Yes	Yes	No	No	No	No	96	156	80	22	37.11111111	4	1	37	14	5	6.3	12.5	39.8	1.3	1.2	12.6	20	130	27	140	4.6	102	96	200	No	ICU_discharge	2.947013889	No	No	30	0	15	0	0.07688172
30623580	3.245740741	Others	68	Female	White	Medicare	NO_EMERGENCY	No	No	No	Yes	No	No	No	No	78	126	83	17	36.38888889	1	2	25	14	3	6.7	13.5	41.6	0.2	1	11.3	9	87	24	142	3.8	101	100	1500	No	ICU_discharge	3.245740741	No	No	30	0	15	0	0.071354167
30706648	7.743668981	SICU	74	Male	Others	Others	NO_EMERGENCY	No	Yes	No	Yes	No	Yes	No	No	68	151	53	16	36.69935684	5	1	32	15	3	11.3	11	33	1.4	1	11.2	19	143	26	145	3.5	113	100	1190	No	ICU_discharge	7.743668981	Yes	Yes	30	0	15	0	0.071770335
30781313	2.30724537	SICU	61	Female	White	Others	NO_EMERGENCY	No	No	No	No	No	Yes	No	No	134	164	83	25	37.61111111	3	2	31	9	2	7.9	10.8	32.1	0.4	1.2	12.9	9	128	23	138	3.2	104	94	1184	No	ICU_re_admission	5.003043981	Yes	No	30	0	15	0	0.051515152
39539892	1.91587963	Others	55	Male	White	Others	NO_EMERGENCY	No	No	No	Yes	No	No	No	No	75	150	105	12	36.88888889	0	1	17	15	1	5.3	11.9	35.5	1	1.1	11.8	11	98	26	143	4.5	107	94	2200	No	ICU_discharge	1.91587963	No	No	30	0	15	0	0.044117647
31938102	21.8452662	SICU	61	Female	Unknown	Others	NO_EMERGENCY	No	Yes	No	No	No	Yes	Yes	No	53	129	68	16	35.66666667	4	2	36	15	1	14.4	12.1	34	0.8	1.2	13.6	14	261	21	139	3.7	107	100	1925	Yes	ICU_discharge	21.8452662	Yes	Yes	30	0	15	0	0.054581673
30498702	1.600509259	MICU	78	Male	White	Medicare	NO_EMERGENCY	No	No	Yes	No	No	No	No	No	119	116	60	19	36.16666667	3	2	31	14	1	4.7	9.8	27.8	0.7	1.3	14.4	14	135	20	135	3.5	109	100	1575	No	ICU_discharge	1.600509259	No	No	30	0	15	0	0.117692308
39917280	2.128078704	SICU	63	Male	Others	Others	NO_EMERGENCY	No	No	No	Yes	No	Yes	No	No	79	95	70	16	37.11111111	3	1	46	15	2	26	14.1	41	1.1	1.1	11.6	29	183	19	137	5.1	102	100	1933	No	ICU_discharge	2.128078704	Yes	Yes	30	0	15	0	0.070854271
37101251	5.402407407	SICU	66	Male	White	Others	NO_EMERGENCY	Yes	Yes	No	Yes	No	Yes	Yes	No	116	126	101	21.218	36.72222222	6	3	48	12	10	12.7	13.4	39.3	1.8	1.183	11.9798	21	197	19	137	3.3	114	100	1765	No	ICU_discharge	5.402407407	Yes	Yes	5.761111111	1	5.761111111	1	0.090909091
34939019	1.762395833	SICU	84	Female	White	Medicare	NO_EMERGENCY	Yes	No	Yes	Yes	No	Yes	No	No	54	124	26	10	35.66666667	4	2	33	12	3	11.7	10.1	30.5	0.9	2.1	22.6	17	133	30	142	3.5	101	95	2840	No	ICU_discharge	1.762395833	No	Yes	10.18125	1	10.18125	1	0.092517007
30195618	2.919641204	Others	59	Male	White	Others	NO_EMERGENCY	No	No	No	No	Yes	Yes	No	No	83	114	69	15	37.05555556	0	2	31	15	7	8	9.6	30.7	1	1.2	12.6	19	105	26	141	4.8	100	98	950	No	ICU_discharge	2.919641204	No	No	30	0	15	0	0.04423676
34386243	2.807372685	SICU	55	Male	White	Others	NO_EMERGENCY	No	No	No	Yes	No	Yes	No	No	78	165	119	9	36.22222222	4	1	31	15	3	7.5	11.4	31.2	1.6	1.1	12.8	31	157	27	142	3.1	103	100	958	No	ICU_discharge	2.807372685	Yes	No	30	0	15	0	0.09205298
37150591	28.41572917	SICU	85	Female	Black	Medicare	NO_EMERGENCY	No	Yes	No	Yes	No	Yes	Yes	No	75	141	70	12	36.83333333	9	2	63	8	2	4.8	10	31.7	0.8	1.1748	12.3534	16	123	23	138	3.7	103	95	965	No	ICU_discharge	28.41572917	Yes	No	30	0	15	0	0.1216
31864759	3.915324074	SICU	85	Female	White	Medicare	NO_EMERGENCY	No	No	No	Yes	No	Yes	No	No	67	133	56	15	38.33333333	5	1	41	15	10	12.6	11.3	32.8	1.6	1.1586	12.1698	40	146	22	139	4	105	100	1290	No	ICU_discharge	3.915324074	Yes	No	30	0	15	0	0.056976744
36383794	15.73509259	SICU	61	Male	White	Medicare	NO_EMERGENCY	No	Yes	No	Yes	No	Yes	No	No	60	127	94	16.692	36.33333333	9	2	28	15	3	9.7	11	34.6	0.7	1.7	18.7	10	195	23	137	3.6	103	100	1215	No	ICU_re_admission	20.06597222	Yes	No	30	0	15	0	0.078823529
31669147	2.004884259	MICU	73	Female	Black	Medicare	NO_EMERGENCY	No	No	No	Yes	Yes	Yes	No	No	86	115	82	13	37.27777778	4	1	37	15	9	8.2	11.6	36.4	0.8	1.2	13.2	22	113	16	142	4.2	110	99	740	No	ICU_discharge	2.004884259	No	No	30	0	15	0	0.057723577
37787988	4.947361111	SICU	47	Female	White	Others	NO_EMERGENCY	No	No	No	Yes	No	Yes	No	No	97	137	64	11	37.05555556	4	3	29	13	4	10.9	10.5	33.9	0.6	1	10.3	15	107	27	143	3.5	102	97	1650	Yes	ICU_re_admission	5.0403125	Yes	No	30	0	15	0	0.045424837
39813875	5.501608796	SICU	63	Male	Unknown	Others	NO_EMERGENCY	No	No	No	Yes	No	Yes	No	No	89	146	75	8	36.83333333	4	1	26	15	3	19.5	14	42	0.8	1.1688	11.998	13	275	25	139	3.3	106	100	2770	No	ICU_discharge	5.501608796	Yes	No	30	0	15	0	0.056680162
33052201	1.254780093	SICU	72	Male	White	Medicare	NO_EMERGENCY	No	No	No	Yes	No	Yes	No	No	88	137	60	24	36.88888889	4	2	39	7	3	22.8	14.2	42.8	0.8	1.2	12.5	16	157	21	138	3.8	103	94	1580	No	ICU_discharge	1.254780093	No	No	2.292361111	1	2.292361111	1	0.056652361
31963064	11.05721065	SICU	66	Male	White	Others	NO_EMERGENCY	No	Yes	No	Yes	No	Yes	No	No	81	119	65	13	38	4	3	25	15	1	12.5	13.5	41	1	1.4	15.4	15	128	23	135	4.5	100	100	2013	No	ICU_discharge	11.05721065	Yes	No	30	0	15	0	0.06
34126920	6.103726852	SICU	41	Male	Others	Others	NO_EMERGENCY	No	No	No	Yes	No	Yes	No	No	84	156	113	31	37.05555556	7	2	24	14	1	11.4	12.6	36.9	2.5	1.1584	12.2326	26	130	22	141	3.5	106	100	1405	No	ICU_discharge	6.103726852	No	No	30	0	15	0	0.053962264
36919727	5.097916667	SICU	51	Female	Others	Others	NO_EMERGENCY	No	No	No	Yes	Yes	No	No	No	117	127	84	17	36.88888889	1	2	27	14	9	6.6	11.1	34.6	0.6	1	10.7	8	175	27	143	3.7	104	96	4420	No	ICU_discharge	5.097916667	No	No	30	0	15	0	0.099354839
33878254	1.833518519	SICU	57	Female	White	Medicare	NO_EMERGENCY	No	No	No	Yes	No	Yes	No	No	76	120	58	14	36.94444444	3	2	24	13	4	6.2	8.9	26.7	1.4	1	11.3	47	89	24	140	3.3	99	95	1575	No	ICU_discharge	1.833518519	No	No	30	0	15	0	0.05234375
33154482	5.035729167	Others	47	Male	Black	Others	NO_EMERGENCY	No	No	No	Yes	No	Yes	No	No	102	147	111	20	36.83333333	2	1	14	15	1	7.5	12.8	40.3	1.4	1.3	13.8	17	108	26	145	3.8	106	96	1494.354	No	ICU_discharge	5.035729167	No	No	30	0	15	0	0.061883408
30148493	2.63	Others	67	Female	White	Medicare	NO_EMERGENCY	No	No	No	Yes	No	No	No	No	88	110	65	24	36.66666667	0	1	22	15	5	9.6	12.8	40.2	0.9	1	10.8	12	154	28	143	4.7	102	95	900	No	ICU_discharge	2.63	No	No	30	0	15	0	0.048076923
31315394	4.667604167	SICU	24	Male	White	Others	NO_EMERGENCY	No	No	No	No	Yes	No	No	No	84	127	81	17	37.11111111	4	2	15	13	4	4.2	14.8	43.5	0.9	1.3	13.7	13	115	24	138	4.8	100	96	3700	No	ICU_re_admission	6.141331019	No	Yes	30	0	15	0	0.134862385
35896877	1.85255787	SICU	80	Female	White	Medicare	NO_EMERGENCY	No	No	No	No	No	No	No	No	70	145	58	23	36.94444444	3	2	33	12	2	10.4	11.5	32.5	0.6	1.175	12.1458	11	92	26	140	3.7	104	96	1435	No	ICU_discharge	1.85255787	No	No	30	0	15	0	0.069543147
36030151	11.50626157	SICU	64	Male	Black	Others	NO_EMERGENCY	No	No	No	Yes	No	Yes	Yes	No	75	172	95	24	36.11111111	4	2	28	10	3	13.4	13.9	38.4	1.4	1.3	14.6	14	203	30	142	3.8	101	99	4150	Yes	ICU_discharge	11.50626157	Yes	Yes	30	0	15	0	0.063181818
38122080	2.696851852	Others	76	Female	White	Medicare	NO_EMERGENCY	No	No	No	Yes	No	No	No	No	71	151	79	20	36.66666667	7	3	48	13	3	8.1	13.8	42.2	0.6	1	11.1	15	87	19	143	4.2	104	95	100	No	ICU_discharge	2.696851852	No	No	30	0	15	0	0.044295302
32269643	2.228622685	SICU	76	Female	White	Medicare	NO_EMERGENCY	No	No	Yes	Yes	No	Yes	No	No	91	188	86.828	19	36.5	6	2	45	11	5	8.7	12.1	34.6	0.8	1.2	13.4	14	275	24	138	4	102	93	475	No	ICU_discharge	2.228622685	No	No	30	0	15	0	0.044781145
32384888	23.79550926	SICU	71	Female	White	Medicare	NO_EMERGENCY	No	Yes	No	Yes	No	Yes	Yes	No	61	137	70	18	36.61111111	4	2	33	15	1	17.2	15.5	48.1	0.8	1.1	11.8	10	245	18	144	3.7	110	100	1845	No	ICU_re_admission	24.13318287	No	No	30	0	15	0	0.061711712
33446054	2.831400463	SICU	82	Female	White	Medicare	NO_EMERGENCY	No	No	No	Yes	No	Yes	No	No	90	139	60	21	36.55555556	3	2	33	10	3	8.9	12.1	38.2	0.7	1.1	11.9	12	166	22	144	4.3	105	96	1330	No	ICU_discharge	2.831400463	No	No	30	0	15	0	0.069354839
31012404	4.882037037	MICU	70	Male	Black	Others	NO_EMERGENCY	No	No	No	Yes	Yes	Yes	No	Yes	90	160	77	9	37.05555556	6	1	35	14	4	188.3	7	22.2	0.9	1.4	15.7	12	154	23	146	3.5	108	94	2100	No	ICU_discharge	4.882037037	No	Yes	30	0	15	0	0.255263158
35654172	12.67984954	SICU	76	Female	White	Others	NO_EMERGENCY	No	Yes	No	No	No	Yes	Yes	No	81	140	56	21	37.33333333	3	3	40	13	4	9.7	11.7	37.5	0.7	1.2	12.5	21	123	22	143	4.1	108	94	2510	No	ICU_re_admission	12.6809838	No	No	30	0	15	0	0.070588235
31459221	2.034479167	Others	61	Female	White	Others	NO_EMERGENCY	No	No	No	No	No	No	No	No	70	118	62	13	36.83333333	2	2	26	14	1	5.6	12.8	37.4	0.8	1	11.1	13	93	27	145	4.3	108	97	1575	No	ICU_discharge	2.034479167	No	No	30	0	15	0	0.071578947
37667136	6.215868056	SICU	66	Female	White	Medicare	NO_EMERGENCY	Yes	Yes	Yes	Yes	Yes	Yes	No	No	63	141	64	24	36.44444444	6	3	56	10	9	12.1	8.6	29.6	0.8	1.173	12.3178	35	105	38	143	5	103	89	1170	No	ICU_discharge	6.215868056	No	No	21.74722222	1	15	0	0.135652174
31161275	1.257777778	SICU	86	Male	White	Medicare	NO_EMERGENCY	No	No	Yes	Yes	No	Yes	No	No	60	175	74	19	36.77777778	1	0	26	15	2	9.4	12.8	36.4	0.8	1	11.3	13	145	29	138	3.8	102	97	2970	No	ICU_discharge	1.257777778	No	Yes	30	0	15	0	0.071348315
34546081	2.257418981	SICU	69	Male	Black	Medicare	NO_EMERGENCY	No	No	Yes	Yes	No	Yes	No	No	81	159	101	21	36.55555556	1	2	23	13	2	8	13.4	41.4	0.9	1.1	11.7	14	103	21	139	3.9	104	97	4405	No	ICU_discharge	2.257418981	No	No	30	0	15	0	0.085889571
32791762	8.653368056	SICU	51	Male	White	Others	NO_EMERGENCY	Yes	Yes	No	Yes	No	Yes	No	No	76	171	106	18	37.22222222	6	2	33	10	3	8.3	12.9	37.9	1	1.1	13	20	136	23	141	4.1	110	100	1500	No	ICU_re_admission	11.13672454	Yes	No	30	0	15	0	0.080662983
34342494	2.479259259	SICU	86	Male	White	Medicare	NO_EMERGENCY	No	No	No	Yes	No	Yes	No	No	58	141	52	19	36.88888889	6	3	37	11	4	10	12.8	38.7	0.8	1.1	12.1	14	120	23	141	4.1	105	100	1645	No	ICU_discharge	2.479259259	No	No	3.781944444	1	3.781944444	1	0.080981595
33156141	2.713148148	SICU	56	Male	Others	Others	NO_EMERGENCY	No	No	No	No	No	Yes	Yes	No	67	175	96	14	36.66666667	1	0	21	15	4	10.2	12.8	37.1	0.6	0.9	9.9	18	121	20	139	4.1	106	98	1935	No	ICU_discharge	2.713148148	No	No	30	0	15	0	0.046590909
33913781	11.63802083	SICU	44	Female	Others	Others	NO_EMERGENCY	No	No	No	Yes	No	Yes	No	No	68	131	88	15	36.16666667	3	1	15	15	3	6.3	8	26.6	0.5	1	10.9	9	103	26	134	3	96	100	4015	Yes	ICU_discharge	11.63802083	Yes	No	30	0	15	0	0.067424242
39934300	1.318125	SICU	65	Male	White	Medicare	NO_EMERGENCY	No	No	No	Yes	No	No	No	No	113	139	123	24	36.94444444	3	2	25	11	3	13.3	14.9	45.4	0.7	1.1	11.9	9	78	24	138	3.3	105	96	2545	No	ICU_discharge	1.318125	Yes	No	30	0	15	0	0.065365854
33055143	8.976712963	Others	62	Male	White	Others	NO_EMERGENCY	No	Yes	No	Yes	Yes	Yes	Yes	No	92	146	77	21	36.66666667	4	1	29	13	5	5.4	9.4	28.4	0.9	5.9	64.3	19	120	33	143	3.8	105	100	975	Yes	ICU_re_admission	17.83857639	Yes	Yes	30	0	15	0	0.034663342
33036074	3.979537037	SICU	44	Female	White	Others	NO_EMERGENCY	No	No	No	Yes	Yes	No	No	No	72	134	79	15	37.27777778	2	3	31	14	7	10.6	11.8	34.8	0.4	1.1	11.7	5	138	28	138	3.6	103	98	4435	Yes	ICU_discharge	3.979537037	No	No	8.920763889	1	8.920763889	1	0.061111111
32160155	1.790775463	Others	75	Male	White	Medicare	NO_EMERGENCY	No	No	Yes	Yes	No	Yes	No	No	104	143	66	23	36.33333333	4	2	29	11	1	11	17.7	51.3	0.7	1.2	13.2	11	98	25	140	3.5	100	93	1722	No	ICU_discharge	1.790775463	No	No	30	0	15	0	0.091891892
37557883	5.366331019	SICU	59	Male	Others	Medicare	NO_EMERGENCY	No	No	No	No	No	Yes	No	No	56	145	74	21	36.5	4	2	21	14	4	5.6	12.1	35.9	0.7	1.1	12.4	12	135	23	141	4	108	97	935	Yes	ICU_discharge	5.366331019	Yes	Yes	30	0	15	0	0.141284404
35642543	22.90304398	SICU	46	Male	Others	Others	NO_EMERGENCY	No	Yes	No	Yes	No	Yes	No	No	107	132	95	27	37.61111111	6	2	30	15	2	17.3	14.8	44.2	1	1.1	11.4	12	263	17	145	4.6	106	97	2355	No	ICU_discharge	22.90304398	No	No	30	0	15	0	0.073595506
37475927	2.038391204	SICU	60	Male	Unknown	Others	NO_EMERGENCY	No	No	No	Yes	No	Yes	Yes	No	92	155	65	28	34.6	8	2	52	15	1	7	15.5	47.3	1.8	1	10.7	43	708	17	137	5.6	102	100	1845	No	ICU_discharge	2.038391204	No	No	2.079108796	1	2.079108796	1	0.100699301
35624834	13.81855324	SICU	59	Male	Unknown	Others	NO_EMERGENCY	No	Yes	No	Yes	No	Yes	Yes	No	93	155	104	23	36.5	9	3	33	15	6	6.4	9.8	28.5	0.6	1.4	15	14	257	19	137	4.3	105	100	920	No	ICU_discharge	13.81855324	Yes	Yes	13.92396991	1	13.92396991	1	0.228767123
36671034	7.304398148	SICU	51	Male	White	Others	NO_EMERGENCY	No	Yes	Yes	Yes	No	Yes	Yes	No	75	169	73	11	35.55555556	8	2	52	4	5	12.3	15	41	1.1	4.7	45.4	21	104	28	142	3.3	106	97	4230	Yes	ICU_discharge	7.304398148	Yes	No	11.54877315	1	11.54877315	1	0.057939914
33536695	1.129131944	SICU	77	Male	Others	Others	NO_EMERGENCY	Yes	No	No	Yes	No	Yes	No	No	95	174	74	24	36.16666667	1	1	22	15	5	5.8	14.3	42.1	0.8	1	11.9	16	112	30	142	3.9	102	100	1235	No	ICU_discharge	1.129131944	No	No	30	0	15	0	0.065024631
36446573	1.288252315	SICU	63	Male	White	Others	NO_EMERGENCY	Yes	No	No	Yes	No	Yes	Yes	No	90	157	88	20	37	4	1	26	15	2	13.6	11.7	36.1	0.9	1.4	14.8	15	152	20	135	4.5	99	100	2415	No	ICU_re_admission	1.316631944	Yes	No	30	0	15	0	0.053521127
39759755	4.006412037	SICU	57	Female	White	Others	NO_EMERGENCY	No	No	No	No	Yes	Yes	No	No	85	114	65	13	36.38888889	2	0	15	15	5	12.4	10.7	33.1	0.3	1.1	12.2	15	114	26	138	4	106	99	1915	No	ICU_discharge	4.006412037	Yes	No	30	0	15	0	0.051982379
39375328	5.641759259	Others	82	Female	White	Others	NO_EMERGENCY	No	No	No	Yes	No	No	No	No	63	157	70	15	36.5	1	1	35	15	1	8.4	13	38.8	0.8	1.6	17.1	16	125	26	137	3.6	97	99	825	No	ICU_discharge	5.641759259	No	No	30	0	15	0	0.050957854
36363043	3.022997685	SICU	76	Male	White	Others	NO_EMERGENCY	No	No	No	Yes	No	Yes	No	No	80	151	118	11	37.38888889	4	3	34	13	1	10.1	15.5	42.2	1.3	1	12.1	14	183	26	137	4.2	103	95	2630	No	ICU_discharge	3.022997685	No	No	30	0	15	0	0.080952381
39884467	2.194247685	SICU	87	Female	Black	Medicare	NO_EMERGENCY	No	No	No	Yes	No	No	No	No	92	133	57	20	36.72222222	1	1	35	15	2	12.9	11.1	35.8	0.7	1.1	12.2	16	143	18	144	5.5	108	100	805	No	ICU_death	2.088888889	No	No	2.088888889	1	2.088888889	1	0.081871345
38282212	8.870578704	SICU	67	Male	White	Medicare	NO_EMERGENCY	No	Yes	No	Yes	No	Yes	Yes	No	79	169	73	13	36.83333333	5	2	24	15	2	12.9	13	40.3	0.9	1.2	12.9	13	130	25	134	3.8	100	97	2955	No	ICU_discharge	8.870578704	Yes	No	30	0	15	0	0.074456522
34241171	7.709375	SICU	81	Male	White	Medicare	NO_EMERGENCY	Yes	No	Yes	Yes	No	Yes	No	No	90	154	100	27	37.16666667	9	2	50	6	4	14.5	11.7	35.8	2.5	1.1	12.1	24	167	24	136	4.1	102	99	334	No	ICU_discharge	7.709375	Yes	No	8.055555556	1	8.055555556	1	0.084375
34539052	6.906180556	SICU	57	Male	Unknown	Others	NO_EMERGENCY	No	No	No	Yes	No	Yes	No	No	60	139	66	18	37.16666667	3	2	26	13	1	10.1	15.1	43.1	1	1.1	12.7	12	108	24	137	4.1	104	100	1410	No	ICU_discharge	6.906180556	No	No	30	0	15	0	0.050378788
36169532	3.785092593	SICU	68	Female	Others	Others	NO_EMERGENCY	No	No	No	Yes	No	Yes	No	No	81	136	61	16	36.83333333	4	2	24	15	2	11.9	10.8	32.5	0.5	1	10.6	11	177	22	139	3.1	106	100	2900	No	ICU_discharge	3.785092593	Yes	No	30	0	15	0	0.059907834
36028142	1.846226852	SICU	56	Female	White	Others	NO_EMERGENCY	No	No	No	Yes	No	Yes	No	No	92	160	70	21	36.94444444	1	0	15	14	3	9.7	14	42.3	0.8	1.1	11.6	16	132	26	141	3.4	102	99	1475	No	ICU_discharge	1.846226852	No	No	30	0	15	0	0.063106796
31495444	1.056064815	SICU	58	Female	White	Others	NO_EMERGENCY	No	No	No	No	No	Yes	No	No	74	134	60	14	35.66666667	2	2	20	14	2	9.4	11.8	36.3	0.7	1	11.5	7	128	21	140	4.2	109	100	1810	No	ICU_discharge	1.056064815	No	No	30	0	15	0	0.041142857
31520386	2.633564815	SICU	70	Female	White	Medicare	NO_EMERGENCY	No	No	No	No	Yes	Yes	No	No	88	135	58	17	37.05555556	3	3	41	12	6	6.3	12.9	39.4	0.9	1	10.5	13	95	26	139	4	103	95	2890	Yes	ICU_discharge	2.633564815	No	No	30	0	15	0	0.066120219
31258951	1.841365741	SICU	82	Female	White	Medicare	NO_EMERGENCY	No	No	No	No	No	Yes	No	No	76	106	48	26	37.16666667	4	3	44	8	1	6.5	11.7	32.3	0.7	1.2	13.9	13	102	23	139	3.9	107	100	1290	No	ICU_discharge	1.841365741	No	No	30	0	15	0	0.086666667
36482405	4.91087963	SICU	79	Male	Unknown	Medicare	NO_EMERGENCY	No	No	Yes	Yes	No	Yes	No	No	94	157	107	21	36.66666667	4	2	31	12	1	4.9	14	41.9	1	1.2	13.4	12	112	27	135	3.4	96	99	1320	No	ICU_discharge	4.91087963	Yes	No	30	0	15	0	0.15412844
38234903	1.471655093	SICU	69	Male	Unknown	Others	NO_EMERGENCY	No	No	No	No	Yes	Yes	No	No	73	148	79	13	36.72222222	4	1	38	9	7	11.8	13.5	39	0.8	1	10.9	17	144	23	132	3.7	97	100	2300	No	ICU_discharge	1.471655093	No	No	8.770833333	1	8.770833333	1	0.069035533
32869310	5.249571759	SICU	55	Male	White	Others	NO_EMERGENCY	Yes	No	No	Yes	No	Yes	No	No	117	150	91	23	36.94444444	2	3	26	11	6	11.4	13.2	39.1	1	1.3	13.8	13	221	22	134	4.8	98	98	1340	No	ICU_discharge	5.249571759	No	No	30	0	15	0	0.065686275
30416047	2.873888889	MICU	62	Male	White	Others	NO_EMERGENCY	No	No	No	Yes	No	Yes	No	No	67	161	91	19	37.33333333	3	1	38	15	9	7	13.5	37.7	1.5	1.1	13.4	21	149	20	130	3.5	95	97	2195	Yes	ICU_discharge	2.873888889	No	Yes	30	0	15	0	0.079888268
35670664	3.424409722	SICU	62	Female	White	Others	NO_EMERGENCY	No	No	No	Yes	Yes	Yes	No	No	105	150	73	19	36.55555556	4	2	39	14	5	9.6	10.2	30.1	1.3	0.9	10.3	19	118	27	135	3.4	100	96	2590	Yes	ICU_discharge	3.424409722	Yes	No	30	0	15	0	0.094512195
36726312	1.721678241	SICU	88	Female	White	Medicare	NO_EMERGENCY	No	No	No	Yes	No	Yes	No	No	76	152	68	17	36.5	4	2	40	11	5	7.5	11	32.8	1.3	1	12.2	36	151	22	141	4.1	110	95	1280	No	ICU_discharge	1.721678241	Yes	No	30	0	15	0	0.067539267
39683210	2.515069444	SICU	72	Male	Others	Others	NO_EMERGENCY	No	No	No	Yes	No	Yes	No	No	76	168	91	17.938	37.61111111	5	3	31	15	1	8.2	14.1	38.8	0.8	1.1656	12.0086	13	92	19	139	3.9	106	100	1925	No	ICU_discharge	2.515069444	No	No	30	0	15	0	0.112389381
39269400	3.895092593	Others	81	Male	White	Medicare	NO_EMERGENCY	Yes	No	No	Yes	No	No	No	No	61	143	72	18	37	4	1	42	13	5	8.9	12.1	36.1	0.6	1.2	13.5	12	136	29	142	3.8	102	99	450	No	ICU_discharge	3.895092593	No	No	30	0	15	0	0.069458128
32608984	9.954027778	SICU	85	Female	Black	Others	NO_EMERGENCY	No	No	No	No	No	No	No	No	51	186	88	16	36.38888889	7	2	33	9	7	8.5	12.2	38.5	1.1	1.9	21.1	24	151	29	144	3.7	104	100	1690	No	ICU_discharge	9.954027778	No	Yes	30	0	15	0	0.080606061
37799492	2.001018519	SICU	65	Male	Unknown	Others	NO_EMERGENCY	Yes	No	Yes	Yes	No	Yes	No	No	96	137	83	22	38.27777778	9	2	37	15	8	15	13	39.4	2	1.4	15.1	58	225	32	155	2.9	107	100	3245	Yes	ICU_discharge	2.001018519	No	No	2.387106481	1	2.387106481	1	0.066814159
39993727	4.191412037	SICU	52	Female	Unknown	Others	NO_EMERGENCY	No	No	No	Yes	No	Yes	No	No	62	159	90	18	37.11111111	2	2	20	15	1	8.6	11.9	36.7	0.9	1.1	12.4	18	83	21	143	4.3	110	100	1495	No	ICU_discharge	4.191412037	No	No	30	0	15	0	0.055652174
34306028	3.331006944	Others	68	Male	White	Medicare	NO_EMERGENCY	No	No	No	No	No	No	No	No	60	141	94	16	36.5	4	2	33	14	5	8.5	13.8	41.6	3.3	1.1	11.6	60	96	22	139	5.1	104	98	825	No	ICU_discharge	3.331006944	No	No	30	0	15	0	0.067179487
35818068	3.70150463	SICU	63	Male	Black	Others	NO_EMERGENCY	No	No	No	Yes	No	Yes	No	No	113	176	104	27	37.55555556	3	3	49	10	8	9.7	10.6	32.3	1	1.2	12.9	24	115	25	136	4.3	97	98	4105	No	ICU_discharge	3.70150463	No	No	30	0	15	0	0.039267016
32086796	24.45626157	SICU	61	Male	White	Others	NO_EMERGENCY	No	Yes	No	No	No	Yes	Yes	No	67	151	74	14	37.16666667	6	2	47	6	1	13.8	11.6	34.3	1	1.1	11.8	12	116	28	141	4.2	109	100	1535	No	ICU_discharge	24.45626157	Yes	Yes	30	0	15	0	0.056164384
30496982	11.71636574	Others	86	Male	White	Others	NO_EMERGENCY	No	No	No	Yes	Yes	No	No	No	57	136	62	20	36.55555556	9	2	58	10	7	6.9	12.3	37.5	0.8	1.3	14.1	16	120	19	137	4.2	102	97	175	No	ICU_discharge	11.71636574	No	No	30	0	15	0	0.1
34160243	16.73326389	SICU	79	Male	Unknown	Others	NO_EMERGENCY	No	No	No	Yes	No	Yes	No	No	57	144	75	18.56	37.44444444	4	2	35	15	1	6.5	13.2	42.6	0.7	1.2	12.9	8	109	16	139	4.7	105	100	2110	No	ICU_re_admission	27.62615741	No	No	30	0	15	0	0.092307692
36335121	1.998159722	SICU	70	Male	White	Medicare	NO_EMERGENCY	No	No	No	Yes	No	Yes	Yes	No	65	145	68	16	36.11111111	2	2	53	15	1	15.7	11.6	33.1	1.4	1.1	13.4	16	96	24	136	3.6	101	100	2215	Yes	ICU_death	1.965972222	No	No	1.965972222	1	1.965972222	1	0.036074271
36928788	2.012939815	SICU	83	Female	White	Medicare	NO_EMERGENCY	No	No	No	Yes	No	Yes	No	No	85	147	69	22	36.61111111	5	3	38	10	3	9.7	10.7	33.7	1	1.2	13.3	27	116	22	140	4.4	105	96	2925	No	ICU_re_admission	8.983275463	No	No	30	0	15	0	0.021348315
34146890	1.005972222	SICU	83	Female	White	Medicare	NO_EMERGENCY	No	No	No	Yes	No	No	No	No	83	147	121	20	36.44444444	1	2	31	15	2	7.4	12.3	34.7	0.8	1.1	11.6	21	150	20	141	4.2	108	98	1570	No	ICU_discharge	1.005972222	No	No	30	0	15	0	0.07
33321724	36.62730324	Others	40	Male	White	Medicare	NO_EMERGENCY	Yes	Yes	No	Yes	No	Yes	Yes	No	72	146	107	13	36.3	13	2	34	15	8	11.3	9.6	28.8	3.9	1.3	14.7	79	309	16	131	3.9	95	92	4020	Yes	ICU_discharge	36.62730324	Yes	Yes	30	0	15	0	0.055555556
38551186	1.756273148	Others	69	Female	Unknown	Medicare	NO_EMERGENCY	No	No	No	Yes	No	Yes	Yes	No	91	97	71	21	37.16666667	8	3	66	3	1	10.6	12.3	37.7	0.8	1.1	11.5	21	94	24	139	3.9	103	95	775	No	ICU_discharge	1.756273148	No	No	30	0	15	0	0.035958005
39386063	5.865474537	SICU	41	Male	Unknown	Others	NO_EMERGENCY	No	No	No	No	Yes	Yes	Yes	No	79	67	27	16	37.38888889	2	2	37	15	3	12.7	13.1	39	1	1.1	11.5	19	183	21	136	4.4	104	100	4515	Yes	ICU_discharge	5.865474537	Yes	Yes	30	0	15	0	0.06954023
36865163	4.765381944	SICU	68	Male	White	Others	NO_EMERGENCY	No	No	Yes	Yes	No	Yes	No	No	90	154	90	21	37.16666667	2	1	20	15	5	14.3	10.8	31.8	1.5	1.6	17.9	17	109	24	138	4.9	105	96	4030	No	ICU_re_admission	8.789270833	Yes	Yes	30	0	15	0	0.024183976
33007704	8.971631944	Others	73	Male	Black	Medicare	NO_EMERGENCY	No	No	No	Yes	No	No	No	No	51	146	87	12	36.88888889	1	1	29	14	5	5.1	10.7	33.8	0.9	1.2	13.3	12	93	25	142	4	104	100	600	No	ICU_discharge	8.971631944	No	No	30	0	15	0	0.059913793
33947529	2.796736111	SICU	75	Male	White	Medicare	NO_EMERGENCY	No	No	No	Yes	No	No	No	No	78	159	85	17	37.16666667	3	2	37	10	1	14.9	13.5	39.4	1.1	1.166	11.8928	38	109	20	135	3.9	103	99	2025	No	ICU_discharge	2.796736111	Yes	No	30	0	15	0	0.063839286
32866003	40.61097222	SICU	68	Female	Unknown	Medicare	NO_EMERGENCY	No	Yes	No	Yes	No	Yes	Yes	No	90	108	68	18	37.66666667	8	3	30	15	3	11.4	11.3	34.2	0.8	1	10.5	16	112	21	139	4.9	105	98	2925	Yes	ICU_re_admission	40.61603009	No	No	30	0	15	0	0.049438202
34781908	4.704791667	Others	79	Female	White	Medicare	NO_EMERGENCY	No	No	No	No	No	Yes	No	No	85	150	76	25	36.83333333	1	2	29	15	4	8.2	11.9	36.5	0.8	1.1	12.2	15	98	27	139	4.3	103	94	3075	No	ICU_discharge	4.704791667	No	No	30	0	15	0	0.05720339
37100412	1.917384259	SICU	86	Female	White	Medicare	NO_EMERGENCY	No	No	No	Yes	No	No	No	No	85	133	94	17	37.38888889	4	1	28	15	1	11	9.1	27.7	0.8	1.161	12.1754	16	141	25	139	3.8	106	100	1595	No	ICU_discharge	1.917384259	No	No	30	0	15	0	0.058649789
35920009	1.121516204	SICU	89	Female	White	Medicare	NO_EMERGENCY	No	No	No	Yes	No	Yes	No	No	84	169	71	21	36.11111111	4	2	33	9	1	11.1	11.2	35	0.6	1.1246	12.5782	9	142	20	130	4.4	97	99	1590	No	ICU_discharge	1.121516204	No	No	30	0	15	0	0.047156398
32390605	26.0466088	SICU	60	Male	Unknown	Medicare	NO_EMERGENCY	No	Yes	No	Yes	No	Yes	No	No	65	138	71	14	37.55555556	5	1	53	5	3	14.1	13.7	42.3	0.9	1.2	12.6	17	104	23	131	4.6	100	100	3445	Yes	ICU_discharge	26.0466088	Yes	No	30	0	15	0	0.060833333
32230304	5.015393519	SICU	58	Male	Black	Others	NO_EMERGENCY	No	No	No	Yes	No	Yes	Yes	No	95	154	95	18.648	36.22222222	8	2	45	3	1	10.5	15	45.7	1	1.1198	12.3132	15	253	29	143	3.9	98	99	4510	No	ICU_discharge	5.015393519	No	No	5.3875	1	5.3875	1	0.061085973
31936250	16.50006944	SICU	78	Male	White	Medicare	NO_EMERGENCY	No	Yes	No	Yes	No	Yes	Yes	No	58	132	68	18	36.16666667	5	2	27	14	2	8	13	36.9	1	1.1	12.8	23	128	30	145	3.4	105	100	1500	Yes	ICU_discharge	16.50006944	Yes	No	30	0	15	0	0.076271186
37556655	10.30898148	SICU	63	Male	Others	Others	NO_EMERGENCY	No	Yes	Yes	Yes	No	Yes	No	No	95	160	67	18	36.55555556	3	3	23	14	2	14	11.8	34.5	0.8	1.1	12.4	26	179	25	135	4.4	101	96	1765	No	ICU_discharge	10.30898148	Yes	No	30	0	15	0	0.04
34902154	3.076944444	SICU	66	Female	Unknown	Medicare	NO_EMERGENCY	No	No	No	Yes	No	Yes	No	No	90	128	70	20	36.55555556	2	2	28	13	1	5.4	13.1	37.9	0.9	1	10.6	16	149	19	133	4.2	99	96	2465	No	ICU_discharge	3.076944444	Yes	No	30	0	15	0	0.082634731
39964005	2.341006944	SICU	67	Female	Black	Medicare	NO_EMERGENCY	No	No	No	Yes	No	Yes	No	No	76	212	85	17	37.22222222	6	2	43	7	3	11	9.8	31.6	0.6	1.1	11.9	15	130	28	141	4.3	101	99	1300	Yes	ICU_discharge	2.341006944	Yes	No	2.921527778	1	2.921527778	1	0.126618705
31131420	3.1321875	SICU	80	Female	Black	Others	NO_EMERGENCY	Yes	No	No	Yes	No	Yes	Yes	No	67	148	60	21	37.27777778	1	1	41	15	2	8.7	12.2	36.2	1.2	1	10.7	27	145	28	135	3.4	95	100	1240	Yes	ICU_discharge	3.1321875	No	No	3.230613426	1	3.230613426	1	0.061722488
37410681	3.015972222	Others	68	Male	Others	Others	NO_EMERGENCY	No	No	No	Yes	No	No	No	No	94	132	69	18	36.83333333	2	1	24	14	3	8.3	14.2	44.2	0.8	1.1	11.7	9	130	26	141	4.6	104	100	550	No	ICU_discharge	3.015972222	No	No	30	0	15	0	0.059307359
32139955	1.772766204	SICU	82	Male	Others	Medicare	NO_EMERGENCY	No	No	Yes	Yes	No	Yes	No	No	61	139	67	15	36.22222222	4	1	28	14	1	4.4	11.2	33	1	1.6	17.6	17	161	22	143	4	111	97	1985	No	ICU_discharge	1.772766204	No	Yes	30	0	15	0	0.2375
37635313	2.865601852	MICU	57	Male	White	Others	NO_EMERGENCY	Yes	No	Yes	Yes	No	Yes	No	No	125	163	120	23	36.44444444	2	1	17	14	2	16.9	16.9	49.4	1	1.1	11.8	14	126	26	140	4.3	102	96	2300	No	ICU_discharge	2.865601852	Yes	No	30	0	15	0	0.046127946
34367134	2.028564815	SICU	61	Female	Others	Others	NO_EMERGENCY	No	No	No	Yes	No	Yes	No	No	67	192	91	17	36.44444444	4	2	31	14	5	7.4	8.7	27.7	2.3	1.1	12.5	36	119	21	137	6	110	100	2125	No	ICU_discharge	2.028564815	No	No	30	0	15	0	0.045245902
30614207	5.116331019	SICU	74	Male	White	Medicare	NO_EMERGENCY	No	No	No	Yes	No	Yes	No	No	56	98	61	15	38.05555556	5	2	36	15	1	12.8	13.1	37.7	1.1	1.1682	12.1114	12	99	22	141	4.1	109	99	2340	No	ICU_discharge	5.116331019	Yes	No	30	0	15	0	0.06507177
31671725	2.146238426	SICU	60	Male	White	Others	NO_EMERGENCY	No	No	Yes	Yes	No	No	No	No	106	142	102	13	36.94444444	0	1	27	15	1	9.7	15.1	43.8	0.9	1.2	12.9	19	143	21	139	3.9	103	98	1000	No	ICU_discharge	2.146238426	No	No	30	0	15	0	0.064321608
32949101	1.204513889	Others	65	Male	White	Others	NO_EMERGENCY	No	No	No	Yes	No	Yes	No	No	89	149	94	28	36.83333333	0	1	20	15	1	10.2	13.5	39	0.7	1.1748	11.9118	12	82	24	139	3.5	107	95	1395	No	ICU_discharge	1.204513889	No	No	30	0	15	0	0.06559633
34189259	2.131331019	SICU	71	Male	White	Others	NO_EMERGENCY	No	No	Yes	Yes	No	No	No	No	78	98	53	13	36.11111111	3	3	37	10	3	14.9	14.6	43.3	0.8	1	11.1	18	127	21	140	4.4	107	98	1279	Yes	ICU_discharge	2.131331019	Yes	No	30	0	15	0	0.051737452
36035122	4.656168981	SICU	56	Female	White	Others	NO_EMERGENCY	No	No	No	Yes	No	Yes	No	No	96	128	71	27	37.22222222	3	1	21	14	1	15.2	11.6	33.7	1.8	1.1724	11.9868	29	118	21	137	3.3	105	97	1515	No	ICU_discharge	4.656168981	Yes	No	30	0	15	0	0.069430052
35502928	19.16416667	SICU	73	Male	Unknown	Medicare	NO_EMERGENCY	No	Yes	No	Yes	No	Yes	Yes	No	80	127	54	15	36.72222222	8	2	35	15	3	16.2	13.8	41.9	1.1	1.1	11.7	21	218	20	136	4	101	96	2660	No	ICU_discharge	19.16416667	Yes	No	30	0	15	0	0.067231638
32715685	10.44693287	Others	76	Male	White	Others	NO_EMERGENCY	No	Yes	No	Yes	Yes	Yes	Yes	No	67	128	75	27	36.77777778	3	3	45	12	7	16.4	13.2	41.8	1	1.1	12.2	23	135	22	139	4.3	105	92	1825	No	ICU_discharge	10.44693287	Yes	No	30	0	15	0	0.051574803
35020687	2.205347222	SICU	52	Male	Black	Others	NO_EMERGENCY	No	No	No	Yes	No	Yes	No	No	111	165	84	19	36.66666667	2	3	25	13	1	7.3	14.8	45	1	1.1778	11.8436	11	121	25	140	3.5	105	98	1350	No	ICU_discharge	2.205347222	No	No	30	0	15	0	0.056652361
34518371	1.670925926	SICU	89	Female	White	Medicare	NO_EMERGENCY	No	No	Yes	Yes	No	No	No	No	106	160	76	22	37.16666667	3	2	35	10	1	13.4	13.6	38.7	0.5	1	10.9	11	117	25	138	3.8	102	94	1670	No	ICU_discharge	1.670925926	No	No	13.81041667	1	13.81041667	1	0.041157556
32983777	1.117962963	SICU	78	Male	White	Medicare	NO_EMERGENCY	No	No	No	Yes	No	Yes	No	No	65	153	77	21	36.83333333	2	3	38	13	2	9.7	13.2	39	0.9	1.1	11.4	13	109	23	137	4.5	104	97	725	No	ICU_discharge	1.117962963	No	No	30	0	15	0	0.081818182
38690211	4.566574074	Others	53	Male	White	Others	NO_EMERGENCY	No	No	No	Yes	No	Yes	No	No	81	133	71	25	36.88888889	2	1	17	14	3	14.5	12.6	36.8	1.3	1.1848	12.1008	20	115	24	138	3.8	99	97	550	No	ICU_discharge	4.566574074	No	No	30	0	15	0	0.0528
31116656	4.224560185	SICU	56	Male	White	Others	NO_EMERGENCY	No	Yes	No	Yes	Yes	Yes	No	No	71	112	50	15	36.72222222	3	2	18	14	4	6.6	14.5	41.3	0.9	1.1	13.1	23	126	30	147	4	107	95	1050	Yes	ICU_discharge	4.224560185	No	No	30	0	15	0	0.060952381
30235634	4.935729167	SICU	55	Female	Others	Others	NO_EMERGENCY	No	No	No	No	No	Yes	No	No	63	116	60	14	37.27777778	4	2	34	11	1	8	7.2	21.5	0.4	1	10.9	11	142	26	146	3.3	113	100	4530	Yes	ICU_re_admission	4.935891204	Yes	Yes	30	0	15	0	0.127966102
37250846	3.16912037	Others	79	Female	White	Others	NO_EMERGENCY	No	No	No	Yes	No	No	No	No	98	190	110	15	36.5	0	1	24	15	3	9.5	13.7	41.2	0.8	1.178	11.9418	12	102	26	144	3.8	106	99	2525	No	ICU_discharge	3.16912037	No	No	30	0	15	0	0.062325581
37293181	4.313946759	SICU	85	Male	White	Medicare	NO_EMERGENCY	No	No	No	Yes	No	Yes	No	No	95	100	59	26	39	6	3	39	15	3	11.6	13.3	38.8	0.8	1.1	12.4	14	148	23	137	2.8	105	96	550	No	ICU_death	3.994282407	Yes	No	3.994282407	1	3.994282407	1	0.058823529
30165895	4.15056713	Others	85	Female	Unknown	Others	NO_EMERGENCY	No	No	No	No	No	Yes	No	No	115	156	75	20	36.77777778	5	2	35	14	6	8.1	12.8	39.2	1	1.1954	12.0534	16	125	25	139	3.9	103	97	477	No	ICU_discharge	4.15056713	No	No	30	0	15	0	0.069035533
34390034	1.571631944	SICU	60	Female	Black	Medicare	NO_EMERGENCY	No	No	No	Yes	No	Yes	No	No	63	147	84	14	37.33333333	3	2	27	10	3	7	12.6	38.3	0.8	1.2	14	13	90	33	140	3.7	101	98	1207	No	ICU_discharge	1.571631944	No	No	30	0	15	0	0.034663342
37279829	1.603888889	SICU	80	Female	Others	Medicare	NO_EMERGENCY	Yes	No	No	Yes	No	Yes	No	No	96	137	58	21	36.88888889	10	2	47	6	4	2.8	8.4	25.5	4.3	1.2	12.7	53	119	28	133	3.5	93	100	1781.292	Yes	ICU_discharge	1.603888889	No	Yes	1.887939815	1	1.887939815	1	0.292957746
33618673	8.563680556	SICU	74	Male	White	Medicare	NO_EMERGENCY	No	Yes	Yes	Yes	No	Yes	No	No	60	151	64	21	36.66666667	7	2	26	15	4	14	12	34.7	1.1	1.2	13.4	23	165	20	141	4.5	106	96	1805	No	ICU_discharge	8.563680556	No	No	8.777083333	1	8.777083333	1	0.068041237
33852907	14.91111111	MICU	27	Male	Others	Others	NO_EMERGENCY	No	Yes	No	Yes	No	Yes	Yes	No	85	139	82	19	37	4	1	12	15	4	9.8	11.1	35	1.1	1.1	12.3	15	171	22	137	4	105	94	830	No	ICU_discharge	14.91111111	Yes	No	30	0	15	0	0.06092437
39599375	1.781377315	SICU	89	Male	White	Medicare	NO_EMERGENCY	No	No	No	Yes	No	Yes	No	No	72	182	73	19	37.33333333	5	3	42	13	1	11.4	13.2	38.9	1	1.1	13	41	136	23	140	4.3	106	100	1015	No	ICU_discharge	1.781377315	No	No	24.1497338	1	15	0	0.112686567
39533922	2.31181713	Others	63	Female	Unknown	Others	NO_EMERGENCY	Yes	No	No	Yes	No	Yes	No	No	110	112	58	20.564	36.83333333	1	2	23	15	2	13.9	6.6	24.2	0.5	1.1	12	13	100	23	141	3.2	105	93	3420	No	ICU_discharge	2.31181713	No	Yes	30	0	15	0	0.066308244
32297938	1.641053241	Others	32	Male	White	Others	NO_EMERGENCY	No	No	No	No	No	No	No	No	83	121	75	23	37.11111111	4	2	24	14	1	7.8	14.2	41.3	0.8	1.1	11.5	10	85	24	143	4	106	100	300	No	ICU_discharge	1.641053241	No	No	30	0	15	0	0.064824121
31285867	1.876481481	SICU	79	Male	Unknown	Others	NO_EMERGENCY	No	No	No	Yes	No	Yes	Yes	Yes	83	154	79	25	35.6	14	2	73	15	4	22	16.8	50.7	3.5	1.3	13.8	110	129	20	153	4.8	108	99	490	No	ICU_discharge	1.876481481	No	Yes	2.128125	1	2.128125	1	0.164556962
31015337	4.305891204	Others	87	Female	White	Others	NO_EMERGENCY	Yes	No	No	Yes	No	Yes	No	No	66	145	58	10	36.44444444	2	2	35	14	2	5.2	10.4	33.5	0.6	1.171	12.2046	12	101	29	142	4.6	105	99	900	No	ICU_discharge	4.305891204	No	No	30	0	15	0	0.078571429
38198377	10.98903935	Others	81	Male	Black	Others	NO_EMERGENCY	No	Yes	Yes	Yes	No	Yes	Yes	No	75	141	82	22	37.22222222	5	2	40	8	4	8	11.7	35.3	1.1	1.4	15.8	13	226	21	144	3.8	110	99	2750	Yes	ICU_discharge	10.98903935	No	No	11.0771875	1	11.0771875	1	0.102985075
39347147	4.826631944	SICU	55	Male	Black	Others	NO_EMERGENCY	No	No	No	Yes	No	Yes	Yes	No	71	146	84	18	37.27777778	3	3	26	15	4	10.9	13	39.2	0.8	1.1756	11.8604	12	192	23	137	3.7	102	100	1390	No	ICU_discharge	4.826631944	Yes	No	30	0	15	0	0.0735
37641154	2.202060185	Others	84	Female	Unknown	Others	NO_EMERGENCY	No	No	Yes	Yes	No	Yes	Yes	No	67	90	51	14	36.83333333	6	3	53	8	6	9.3	9.5	29	0.6	1.6	16.7	13	131	21	134	4.5	114	100	1770	No	ICU_re_admission	4.077743056	No	Yes	30	0	15	0	0.126213592
36623905	2.503171296	MICU	75	Female	White	Medicare	NO_EMERGENCY	Yes	No	No	Yes	No	Yes	No	No	95	127	46	22	37.55555556	3	3	34	13	3	11.9	13.9	43	0.7	1.2	12.5	12	179	23	141	3.4	106	98	1605	No	ICU_discharge	2.503171296	No	No	30	0	15	0	0.1046875
31911658	5.66025463	SICU	72	Female	Unknown	Others	NO_EMERGENCY	No	No	No	Yes	No	Yes	No	No	82	120	104	22	36.5	4	2	30	15	3	5	10.2	30.7	0.7	1.2	12.7	21	120	24	146	4.2	112	100	1570	No	ICU_discharge	5.66025463	Yes	No	5.895138889	1	5.895138889	1	0.113392857
30921660	2.791643519	Others	67	Male	White	Medicare	NO_EMERGENCY	No	No	No	No	No	No	No	No	60	115	67	25	36.61111111	7	2	33	15	4	5.5	9.2	26.7	1.1	1.9	20.9	18	73	25	135	3.5	101	98	825	No	ICU_discharge	2.791643519	No	Yes	30	0	15	0	0.336734694
35293196	1.339398148	SICU	86	Male	Unknown	Medicare	NO_EMERGENCY	No	No	No	Yes	No	Yes	No	No	79	198	79	17	36.33333333	2	1	24	14	3	9.5	15.4	43.9	0.8	1.1	13.1	9	159	24	130	4	96	96	1785	No	ICU_discharge	1.339398148	No	No	30	0	15	0	0.071676301
32601945	9.048634259	SICU	71	Male	White	Medicare	NO_EMERGENCY	No	Yes	Yes	Yes	No	Yes	No	No	72	187	105	16	36.11111111	4	2	36	12	4	11.9	11.3	31.6	3.2	1.2	13.9	64	135	20	144	4.8	112	100	2210	No	ICU_discharge	9.048634259	Yes	No	30	0	15	0	0.070531401
32307249	5.753553241	Others	86	Female	Unknown	Others	NO_EMERGENCY	No	No	No	Yes	No	Yes	No	No	74	144.414	72.528	13	36.66666667	5	3	47	12	4	8.7	11	36.2	0.6	1	10.6	9	89	25	140	4	102	100	480	No	ICU_discharge	5.753553241	No	No	30	0	15	0	0.064179104
36667151	2.855648148	SICU	54	Male	White	Others	NO_EMERGENCY	No	No	No	Yes	No	Yes	No	No	66	140	75	24	37.38888889	3	2	30	11	3	12.1	12.6	35.6	1.1	1	11.1	20	129	24	136	4.2	102	100	1945	No	ICU_discharge	2.855648148	Yes	No	30	0	15	0	0.075
33994194	5.869548611	SICU	67	Female	White	Medicare	NO_EMERGENCY	No	Yes	No	Yes	No	No	No	No	88	112	56	21	37	4	2	21	14	1	8	11.7	35.5	1.1	1.1764	12.0958	19	118	23	140	3.8	105	100	1660	Yes	ICU_discharge	5.869548611	Yes	No	30	0	15	0	0.085534591
32266930	25.13596065	SICU	66	Female	White	Others	NO_EMERGENCY	No	Yes	No	Yes	No	Yes	Yes	No	83	146	89	18.844	36.83333333	4	3	34	15	3	14.2	11.9	36.6	0.6	1.1764	12.2704	11	183	26	143	3.5	106	99	2560	No	ICU_re_admission	31.13585648	Yes	Yes	30	0	15	0	0.037057221
31216174	1.316331019	Others	53	Male	Others	Others	NO_EMERGENCY	No	No	No	No	Yes	No	No	No	63	114	77	15	36.66666667	2	1	33	15	7	13.6	13.7	42	0.9	1.2	12.7	15	131	27	140	4.5	102	98	651	No	ICU_re_admission	2.449571759	No	No	30	0	15	0	0.074719101
39369540	3.523101852	SICU	84	Female	White	Medicare	NO_EMERGENCY	No	No	Yes	Yes	Yes	No	No	No	62	134	82	21	36.55555556	2	2	45	13	4	3.7	8.9	27.4	0.7	1.7	18	17	98	28	139	3.7	104	95	550	No	ICU_discharge	3.523101852	No	No	30	0	15	0	0.101342282
31313221	9.1909375	SICU	84	Male	White	Medicare	NO_EMERGENCY	Yes	Yes	Yes	Yes	No	Yes	Yes	No	90	139	89	18.148	37.5	7	2	33	14	6	6.8	11.9	37.8	1	1.1	11.6	18	87	24	139	4	103	99	1175	No	ICU_discharge	9.1909375	Yes	No	30	0	15	0	0.096774194
33548740	2.279502315	Others	59	Female	Black	Others	NO_EMERGENCY	No	No	Yes	Yes	Yes	Yes	No	No	83	172	70	14	37	9	2	48	8	9	10.7	8.6	27.4	0.7	1.4	15.4	24	135	31	142	3.4	101	100	395	Yes	ICU_discharge	2.279502315	No	No	2.542361111	1	2.542361111	1	0.082474227
38254846	6.13662037	SICU	62	Female	Others	Others	NO_EMERGENCY	No	No	No	Yes	No	Yes	No	No	88	138	68	17	37.5	2	1	20	15	1	10.9	9.5	28.8	0.5	1.1	11.6	9	133	21	139	4	102	94	2200	No	ICU_discharge	6.13662037	No	No	30	0	15	0	0.040266667
31101135	1.818622685	SICU	80	Male	Others	Medicare	NO_EMERGENCY	No	No	Yes	Yes	No	Yes	No	No	85	152	83	21	36.05555556	2	1	26	15	1	12.7	12.5	36.8	1.1	1.7	18.7	18	134	24	143	4.4	108	98	2410	No	ICU_re_admission	3.042233796	No	Yes	30	0	15	0	0.061333333
39511145	6.403252315	Others	76	Female	White	Medicare	NO_EMERGENCY	No	No	No	Yes	No	No	No	No	74	138	77	17	37	4	0	35	14	2	12.3	12.8	37.4	0.8	1.2	12.5	14	149	23	131	4.4	94	99	450	No	ICU_discharge	6.403252315	No	No	30	0	15	0	0.050840336
31944112	5.669826389	SICU	61	Female	White	Others	NO_EMERGENCY	No	No	No	Yes	No	Yes	No	No	79	129	91	15	37.22222222	3	3	32	10	3	8.1	11.9	35.9	0.8	1	10.8	14	150	21	142	4.5	107	94	1155	No	ICU_discharge	5.669826389	No	No	30	0	15	0	0.061860465
38222262	3.669027778	SICU	68	Female	White	Medicare	NO_EMERGENCY	No	No	No	Yes	No	Yes	No	No	68	127	67	21	36.83333333	3	3	36	12	3	10.5	11.7	33.3	0.5	1.1	11.8	9	128	22	126	3.1	96	100	1075	No	ICU_discharge	3.669027778	Yes	No	30	0	15	0	0.055364807
35971320	1.001956019	SICU	84	Female	White	Medicare	NO_EMERGENCY	No	No	No	Yes	No	No	No	No	92	150	70	16	36.77777778	3	2	29	12	5	10.4	11.2	34.4	0.8	1.1	12.1	14	173	24	139	4.1	105	97	2200	No	ICU_discharge	1.001956019	No	No	30	0	15	0	0.07797619
31668469	1.818969907	Others	34	Male	Others	Others	NO_EMERGENCY	No	No	Yes	No	No	Yes	Yes	No	78	188	86.456	21.868	36.74693346	6	2	15	15	2	14.7	13.3	37.4	0.8	1.4	15.5	10	185	19	139	3.2	100	35	5880	No	ICU_discharge	1.818969907	Yes	No	1.865277778	1	1.865277778	1	0.18875
36426375	1.948912037	SICU	36	Male	White	Others	NO_EMERGENCY	No	No	No	No	No	No	No	No	71	119	61	14	36.11111111	1	1	15	15	1	6.2	13.9	40.2	0.9	1	12.1	6	103	29	138	4	102	94	4650	No	ICU_re_admission	5.63400463	No	No	30	0	15	0	0.059555556
33784639	2.6334375	SICU	79	Female	Unknown	Medicare	NO_EMERGENCY	No	No	Yes	Yes	No	Yes	Yes	No	72	128	70	21	36.38888889	5	3	45	9	3	10.3	11.7	34.5	0.6	1.1	11.9	26	155	22	126	3.2	91	100	5980	Yes	ICU_death	1.996527778	No	No	1.996527778	1	1.996527778	1	0.054878049
37487427	1.936284722	SICU	68	Female	White	Medicare	NO_EMERGENCY	No	No	No	Yes	No	Yes	No	No	82	122	96	26	36.83333333	4	3	39	7	3	11.8	11.1	34.5	1.1	1.1	12.3	20	216	18	143	4.6	109	97	1220	No	ICU_discharge	1.936284722	No	No	30	0	15	0	0.05814978
39714859	11.17861111	SICU	67	Male	White	Others	NO_EMERGENCY	No	Yes	No	Yes	No	Yes	Yes	No	68	121	57	14	36.77777778	7	2	27	10	4	10.8	14.4	42.7	0.7	1.2	12.8	18	248	25	135	4.2	96	95	2276	Yes	ICU_death	11.10486111	Yes	Yes	11.10486111	1	11.10486111	1	0.059459459
30194701	17.84752315	SICU	23	Male	White	Others	NO_EMERGENCY	No	Yes	No	No	No	Yes	No	No	78	109	57	18	37.22222222	4	3	25	15	3	21.9	13.3	37.6	0.8	1	10.9	14	103	22	140	4.7	108	100	2720	Yes	ICU_discharge	17.84752315	No	No	30	0	15	0	0.054954955
31485989	1.921805556	MICU	67	Female	White	Medicare	NO_EMERGENCY	No	No	No	Yes	No	No	No	No	64	146	78	14	36.27777778	2	2	44	14	9	6.8	10.9	30.3	0.9	1.1336	12.3052	31	123	26	142	3.2	105	98	565	No	ICU_discharge	1.921805556	No	No	30	0	15	0	0.055513308
34059932	9.845601852	SICU	40	Female	White	Others	NO_EMERGENCY	No	No	No	Yes	No	Yes	No	No	71	116	83	18	37.5	1	2	17	15	1	16.9	11.8	35.6	0.6	1.1	12	11	131	24	140	4.5	101	98	2265	No	ICU_discharge	9.845601852	No	No	30	0	15	0	0.036939314
31834791	3.025046296	SICU	61	Male	Black	Medicare	NO_EMERGENCY	No	No	No	Yes	No	Yes	No	No	101	151	79	30	37.11111111	4	2	22	14	1	10.2	15.4	43.9	0.9	1.1	11.8	10	171	25	142	3.2	104	96	1650	No	ICU_discharge	3.025046296	No	No	30	0	15	0	0.052653061
31929622	19.8902662	SICU	39	Female	Unknown	Others	NO_EMERGENCY	No	Yes	No	Yes	No	Yes	No	No	102	144	98	21	38.27777778	6	2	9	15	1	13.7	12.9	36.5	0.5	1	10.8	10	176	21	138	3.9	103	96	2393	Yes	ICU_discharge	19.8902662	Yes	No	30	0	15	0	0.056378601
39302648	2.194456019	SICU	70	Female	White	Others	NO_EMERGENCY	No	No	No	Yes	Yes	No	No	No	72	135	80	19	37.16666667	5	1	44	9	5	5.6	11.9	36.9	0.7	1.1	12.3	12	98	23	136	3.9	100	97	600	No	ICU_discharge	2.194456019	No	No	30	0	15	0	0.088513514
37334496	7.933819444	SICU	72	Female	White	Others	NO_EMERGENCY	No	Yes	No	Yes	No	Yes	No	No	55	103	56	19	35.44444444	6	3	40	10	3	12.3	14.3	42.5	0.8	1	12.1	12	124	24	133	8.4	102	99	2040	No	ICU_discharge	7.933819444	Yes	No	30	0	15	0	0.049824561
35483835	4.612893519	Others	88	Female	White	Medicare	NO_EMERGENCY	No	No	Yes	Yes	No	No	No	No	68	135	71	23	36.83333333	5	3	36	13	1	6.9	10.9	31	0.9	1.2	13	14	82	27	135	3.3	95	98	1000	No	ICU_discharge	4.612893519	No	No	12.85	1	12.85	1	0.061842105
33449734	1.018611111	SICU	31	Female	Unknown	Others	NO_EMERGENCY	No	No	No	No	No	No	No	No	85	95	65	11	36.66666667	2	2	16	15	3	14	13.6	42	0.9	1.1	11.9	10	91	22	138	4.5	105	100	1700	No	ICU_re_admission	1.91994213	No	No	30	0	15	0	0.04516129
37363205	14.90922454	SICU	55	Male	White	Others	NO_EMERGENCY	No	Yes	No	Yes	No	Yes	No	No	61	151	77	15.718	35.38888889	4	1	21	15	1	5.4	12.9	39	0.9	1.1	12.2	15	132	22	139	4	108	100	1555	Yes	ICU_re_admission	16.79368056	Yes	No	23.42430556	1	15	0	0.055284553
32406803	12.92828704	SICU	18	Male	White	Others	NO_EMERGENCY	No	Yes	No	No	No	Yes	Yes	No	81	157	73	15	37.16666667	4	1	8	14	3	11.6	13.4	36.5	1	1.1472	12.2876	13	182	21	136	4	103	100	3495	Yes	ICU_discharge	12.92828704	Yes	Yes	30	0	15	0	0.112173913
31740353	5.069074074	SICU	64	Male	White	Medicare	NO_EMERGENCY	No	Yes	No	Yes	No	Yes	No	No	73	88	64	15	36.44455641	5	1	41	15	2	4.4	7.8	23	3.4	1.7	18.1	64	368	22	130	5.4	97	100	3825	No	ICU_death	5.040972222	No	Yes	5.040972222	1	5.040972222	1	0.091875
34507997	2.884305556	SICU	85	Female	White	Medicare	NO_EMERGENCY	No	No	No	Yes	No	Yes	No	No	64	188	80	19	36.22222222	6	2	36	15	1	12.7	12.9	39.8	0.8	1.1334	12.268	13	128	22	133	3.6	98	100	1435	No	ICU_discharge	2.884305556	No	No	3.051388889	1	3.051388889	1	0.064186047
31486657	2.524050926	SICU	83	Female	White	Medicare	NO_EMERGENCY	No	No	Yes	Yes	No	Yes	No	No	77	145	69	24	36.55555556	1	1	26	14	4	7.9	13.4	40.3	0.5	1.4	15.1	13	123	21	136	4	101	93	1500	No	ICU_discharge	2.524050926	No	No	30	0	15	0	0.058937198
31507909	1.762835648	SICU	59	Female	White	Others	NO_EMERGENCY	No	No	No	Yes	No	Yes	No	No	88	147	78	23	36.44444444	8	2	30	11	2	2.5	8.7	24.3	0.5	2	21.5	14	156	21	136	3.3	101	97	2060	No	ICU_discharge	1.762835648	No	Yes	5.347916667	1	5.347916667	1	0.234722222
33363244	1.954976852	SICU	73	Female	White	Medicare	NO_EMERGENCY	No	No	No	No	No	Yes	No	No	95	187	87.48	15	36.11111111	1	1	28	15	1	9.6	11.3	34.1	0.6	1	12.3	12	133	25	138	3.8	103	100	2840	Yes	ICU_discharge	1.954976852	No	No	2.015277778	1	2.015277778	1	0.066346154
35146959	12.1884838	SICU	50	Female	Unknown	Others	NO_EMERGENCY	No	Yes	No	No	No	No	No	No	70	105	92	13	36.61111111	1	1	20	14	3	9.7	11.8	36.2	0.6	1.1	12	10	128	20	138	4.7	106	95	1550	Yes	ICU_discharge	12.1884838	No	No	30	0	15	0	0.044791667
33201723	1.192118056	SICU	60	Female	Black	Medicare	NO_EMERGENCY	No	No	No	Yes	No	No	No	No	90	131	99	17	36.72222222	1	1	18	15	2	7.2	12.1	37.3	0.9	1.1	13	17	164	25	139	3.5	106	98	1350	No	ICU_discharge	1.192118056	No	No	30	0	15	0	0.048540146
39955694	10.12523148	SICU	72	Female	Black	Medicare	NO_EMERGENCY	No	Yes	No	Yes	No	Yes	No	No	86	127	76	20	37.61111111	5	2	31	15	2	14.3	10.8	34.5	0.7	1.2	13.5	10	188	19	141	3.9	109	99	750	No	ICU_discharge	10.12523148	No	No	10.42291667	1	10.42291667	1	0.059920635
37842743	8.069861111	SICU	62	Male	Black	Medicare	NO_EMERGENCY	No	Yes	No	Yes	No	Yes	No	Yes	63	119	64	9	36.55555556	10	1	60	3	5	4	11.5	36.2	7.4	1.1	12.8	32	131	25	137	3.8	98	100	522.268	No	ICU_re_admission	9.986342593	Yes	No	12.4125	1	12.4125	1	0.108441558
32071372	3.802361111	SICU	31	Male	Others	Others	NO_EMERGENCY	No	No	No	No	Yes	Yes	No	No	66	136	85	17	36.44444444	1	1	10	14	3	9.5	13.7	40.4	0.8	1.2	12.8	9	114	23	139	4.4	103	97	2550	No	ICU_discharge	3.802361111	Yes	No	30	0	15	0	0.035694051
38593514	38.02280093	SICU	72	Male	Unknown	Others	NO_EMERGENCY	Yes	Yes	Yes	Yes	No	Yes	No	No	54	115	61	24	37.22222222	6	3	29	15	2	9.2	13.4	43.3	1.2	2	21.5	27	144	28	149	3.9	107	100	1990	No	ICU_re_admission	38.0252662	Yes	Yes	30	0	15	0	0.059817352
33029447	1.102268519	MICU	54	Male	White	Others	NO_EMERGENCY	No	No	Yes	Yes	No	Yes	No	No	116	138	78	17	37.05555556	3	3	37	13	2	21.1	12.5	35.5	0.8	1.4	16.1	27	151	20	132	4.7	101	99	800	No	ICU_discharge	1.102268519	No	No	30	0	15	0	0.038023952
37679272	10.60702546	SICU	58	Male	White	Others	NO_EMERGENCY	No	Yes	No	Yes	No	Yes	Yes	No	86	113	56	12	37.11111111	9	2	22	10	6	5	11.9	37.4	0.7	1.3	15.3	17	61	29	141	4.3	108	100	3430	No	ICU_re_admission	10.61025463	Yes	No	30	0	15	0	0.151578947
34035080	2.001990741	MICU	71	Male	Others	Others	NO_EMERGENCY	Yes	No	No	Yes	Yes	Yes	No	No	79	175	90	24	36.33333333	4	3	51	13	9	20.7	9.3	31.9	1.3	1.1	11.4	27	245	20	137	3.8	107	100	2120	No	ICU_discharge	2.001990741	No	No	30	0	15	0	0.045454545
37661044	7.8915625	SICU	86	Female	Others	Medicare	NO_EMERGENCY	No	No	No	Yes	No	No	No	No	92	179	70	10	36.33333333	3	2	32	12	4	10.5	12.5	38.5	0.7	1.1	11.7	11	112	20	144	4.4	110	98	2055	No	ICU_discharge	7.8915625	No	No	30	0	15	0	0.094968553
38643688	6.99380787	SICU	80	Female	White	Medicare	NO_EMERGENCY	No	No	No	Yes	No	Yes	No	No	79	153	63	23	37	1	1	28	14	1	15.1	9.6	28.8	0.9	1	11.1	23	103	23	139	4.1	106	99	1460	No	ICU_discharge	6.99380787	Yes	No	30	0	15	0	0.057438017
30867628	11.7024537	MICU	65	Male	Unknown	Others	NO_EMERGENCY	Yes	Yes	Yes	No	No	Yes	Yes	No	83.822	100	67	14	36.2	14	3	43	15	7	12.6	13.3	43.2	2.5	3.5	38.8	57	105	22	149	3.5	115	100	1855	No	ICU_discharge	11.7024537	Yes	Yes	15.18167824	1	15	0	0.163235294
37475043	1.580856481	SICU	56	Female	Others	Others	NO_EMERGENCY	No	No	No	Yes	No	Yes	No	No	96	119	85	12	37.11111111	4	2	29	9	2	14.8	11.9	34.3	0.6	1.3	14.6	22	134	29	141	4.1	103	99	575	No	ICU_discharge	1.580856481	No	No	30	0	15	0	0.103870968
39455849	4.559895833	SICU	62	Female	Unknown	Others	NO_EMERGENCY	No	No	No	Yes	No	Yes	No	No	90	142	87	19.352	36.77777778	4	3	31	15	1	19.9	14.6	45	0.6	1.1	11.4	6	152	21	138	4.7	103	100	1590	No	ICU_death	4.413888889	No	No	4.413888889	1	4.413888889	1	0.031278539
32123410	5.74224537	SICU	65	Female	Unknown	Others	NO_EMERGENCY	Yes	No	No	Yes	No	Yes	No	No	76	135	48	19	36.55555556	5	2	28	15	8	12	8.2	24.6	2.3	1	10.7	30	293	24	130	4.4	98	100	885	Yes	ICU_discharge	5.74224537	Yes	No	30	0	15	0	0.058364312
32073827	4.228761574	SICU	69	Male	White	Others	NO_EMERGENCY	No	No	No	Yes	No	No	No	No	52	145	83	14	36.94444444	6	3	43	7	3	12.1	13.7	40.2	0.9	1	12.3	16	155	26	135	5.2	100	100	3490	No	ICU_discharge	4.228761574	No	No	5.455555556	1	5.455555556	1	0.067592593
35896578	1.476273148	SICU	52	Female	White	Medicare	NO_EMERGENCY	No	No	No	No	No	No	No	No	64	151	82	14	36.94444444	1	1	15	15	5	14.2	12.6	38.9	1.5	1.4	15.5	14	91	24	142	3.5	106	93	2350	No	ICU_discharge	1.476273148	No	No	30	0	15	0	0.051079137
36847935	2.644398148	SICU	84	Female	Others	Medicare	NO_EMERGENCY	Yes	No	No	Yes	No	Yes	No	No	76	140	53	15	36.94444444	6	3	36	15	3	9.3	11.7	37.2	0.8	1.1	11.5	13	81	27	123	4.4	87	100	1005	No	ICU_discharge	2.644398148	No	No	3.288194444	1	3.288194444	1	0.096527778
35945552	3.221006944	SICU	71	Male	White	Others	NO_EMERGENCY	No	No	No	No	No	No	No	No	79	154	83	21	36.77777778	3	1	34	14	7	11.8	11.7	35.4	1.2	1.1	11.8	22	175	22	135	4	101	96	1475	No	ICU_discharge	3.221006944	No	No	30	0	15	0	0.0552
33186253	1.160381944	SICU	73	Female	White	Medicare	NO_EMERGENCY	No	No	No	Yes	No	Yes	No	No	94	144	76	19	36.5	2	2	40	14	8	21.9	10.9	33	0.8	1	11.6	21	149	21	128	3.2	100	91	2780	No	ICU_discharge	1.160381944	Yes	No	30	0	15	0	0.056060606
38387397	3.107395833	SICU	77	Male	Unknown	Medicare	NO_EMERGENCY	Yes	No	No	Yes	No	Yes	No	No	77	136	69	13	36.44444444	3	2	24	14	7	13	12.2	34.3	0.9	1	10.9	19	113	26	142	4.2	103	98	1042	No	ICU_re_admission	7.586377315	No	No	30	0	15	0	0.078527607
33063599	15.5356713	Others	27	Female	White	Others	NO_EMERGENCY	No	Yes	No	Yes	No	Yes	No	No	55	125	70	18	36.77777778	7	3	52	5	3	12.1	10.6	32.4	0.6	1.2	13.2	6	102	22	140	4.1	108	99	695	Yes	ICU_discharge	15.5356713	Yes	Yes	30	0	15	0	0.118
33125931	2.166909722	SICU	86	Male	Unknown	Others	NO_EMERGENCY	No	No	No	Yes	No	Yes	No	No	79	139	76	18.41	36.44444444	3	1	27	15	2	11.9	13.2	40.7	0.9	1	10.7	11	277	25	141	4.7	104	99	1010	No	ICU_discharge	2.166909722	No	No	2.422361111	1	2.422361111	1	0.055294118
31038524	3.522314815	SICU	83	Female	White	Others	NO_EMERGENCY	No	No	Yes	Yes	No	Yes	No	No	106	150	67	20	37.33333333	1	1	28	14	1	10.8	11.6	35.2	0.5	1.1	12.2	6	136	26	132	4.3	95	98	1615	No	ICU_discharge	3.522314815	No	No	30	0	15	0	0.058685446
34621470	9.43337963	SICU	77	Male	White	Others	NO_EMERGENCY	No	Yes	Yes	Yes	No	Yes	Yes	No	129	134	69	17	36.55555556	6	1	31	12	3	12.4	14	40.3	0.8	1.4	15.3	15	119	24	142	3.8	106	97	1180	Yes	ICU_discharge	9.43337963	Yes	No	10.65625	1	10.65625	1	0.11031746
35818483	34.29103009	SICU	59	Female	Unknown	Others	NO_EMERGENCY	No	Yes	No	Yes	No	Yes	No	No	105	117	70	16	36.55555556	5	2	22	15	3	14.2	10.5	33.1	0.8	1.2	13.4	12	130	23	141	3.5	107	99	1680	No	ICU_discharge	34.29103009	No	No	30	0	15	0	0.050190114
34736434	34.54054398	SICU	50	Male	Unknown	Others	NO_EMERGENCY	No	Yes	No	Yes	No	Yes	No	No	104	105	71	19	37.16666667	6	3	20	14	3	13.6	14.4	43.5	0.9	1.2	12.5	9	137	22	143	4.3	108	95	1040	No	ICU_discharge	34.54054398	Yes	No	30	0	15	0	0.062222222
31574162	18.60354167	Others	86	Female	Black	Others	NO_EMERGENCY	No	Yes	No	No	No	No	No	No	92	154	62	29	36.77777778	5	2	30	14	6	11.2	10.4	32.1	1.3	1.1	12.1	25	160	23	138	3.9	100	97	800	Yes	ICU_discharge	18.60354167	No	No	30	0	15	0	0.085234899
39864696	2.465138889	Others	50	Male	White	Others	NO_EMERGENCY	No	No	No	Yes	No	No	No	No	81	140	71	13	36.55555556	2	2	16	14	1	7.7	13.6	42.2	1.2	1.1	12.2	12	117	21	145	4.2	107	95	1668.034	No	ICU_discharge	2.465138889	No	No	30	0	15	0	0.059545455
37719852	3.760868056	Others	75	Female	White	Medicare	NO_EMERGENCY	No	No	No	Yes	No	No	No	No	95	126	65	22	37.05555556	2	1	28	14	1	12.3	13.1	38	0.6	1.1	12.3	13	144	27	143	3.6	102	98	701	No	ICU_discharge	3.760868056	No	No	30	0	15	0	0.055251142
38045797	9.6234375	SICU	81	Female	Black	Medicare	NO_EMERGENCY	No	No	No	Yes	No	Yes	Yes	No	105	139	83	15	37.44444444	1	2	40	15	2	19.3	9.6	29.7	0.9	1.3	14.7	13	132	20	138	3.5	101	100	1365	No	ICU_discharge	9.6234375	No	Yes	10.86736111	1	10.86736111	1	0.044354839
34444813	4.015509259	SICU	53	Male	White	Others	NO_EMERGENCY	No	No	No	No	No	Yes	No	No	80	138	78	9	37.61111111	2	2	27	13	1	11.2	13.5	37.5	0.9	1.3	14.7	20	89	28	139	3.8	102	98	1400	No	ICU_re_admission	12.74444444	No	No	30	0	15	0	0.057264957
33368978	6.196863426	SICU	31	Female	Others	Others	NO_EMERGENCY	No	Yes	No	No	No	Yes	Yes	No	89	112	68	26	37.05555556	8	3	46	6	1	14.4	11.1	34.2	0.8	1.1	12.2	10	113	20	140	3.4	109	97	3125	Yes	ICU_death	3.921527778	Yes	No	3.921527778	1	3.921527778	1	0.116363636
32982915	2.130648148	SICU	40	Female	White	Others	NO_EMERGENCY	No	No	No	Yes	No	Yes	No	No	97	135	72	22	37.22222222	2	2	18	14	1	10.1	11.6	34	0.6	1.1	13.1	9	93	26	140	3.7	107	96	1470	No	ICU_discharge	2.130648148	No	No	30	0	15	0	0.040571429
35114459	8.104016204	SICU	57	Female	White	Medicare	NO_EMERGENCY	No	Yes	No	Yes	No	Yes	No	No	85	126	52	16	35.83333333	5	2	26	9	3	10.6	9.8	28.2	0.4	1.1078	12.596	21	129	27	141	4.1	106	99	890	No	ICU_discharge	8.104016204	Yes	Yes	30	0	15	0	0.09084507
35952995	22.4980787	SICU	67	Male	Black	Medicare	NO_EMERGENCY	No	Yes	No	Yes	No	Yes	No	No	88	157	95	16	36.38888889	5	2	40	11	8	15.4	5.1	15	1.1	1	11	20	116	16	132	3.9	108	100	2136	Yes	ICU_discharge	22.4980787	Yes	Yes	23.675	1	15	0	0.026865672
34544034	23.54533565	SICU	58	Female	White	Others	NO_EMERGENCY	No	Yes	No	Yes	No	Yes	Yes	No	85	113	89	19.434	36.83333333	6	3	37	7	1	11.4	14.5	44.6	0.7	1	11.1	20	125	20	141	3.9	105	99	1945	No	ICU_discharge	23.54533565	Yes	No	30	0	15	0	0.060082305
33023609	1.30375	SICU	82	Female	Black	Others	NO_EMERGENCY	No	No	No	Yes	No	Yes	No	No	95	212	88	18.674	37.05555556	5	3	67	3	4	14	9.5	27.5	0.9	1.1	12.4	22	160	26	139	2.7	106	98	2175	Yes	ICU_discharge	1.30375	Yes	No	1.6678125	1	1.6678125	1	0.046587537
33760868	1.683344907	Others	56	Male	White	Others	NO_EMERGENCY	No	No	No	Yes	No	No	No	No	64	147	84	16	36.83333333	1	1	15	14	1	5	14.3	43.1	1	1	11.3	19	88	24	137	4.1	104	96	1650	No	ICU_discharge	1.683344907	No	No	30	0	15	0	0.06984127
36837429	7.377291667	Others	78	Female	Black	Others	NO_EMERGENCY	Yes	Yes	No	No	No	Yes	Yes	No	83	167	36	21	36.5	10	3	28	15	7	8.4	9.1	31	1.2	1.1	12.2	23	93	29	146	3.3	103	100	1750	No	ICU_discharge	7.377291667	Yes	No	30	0	15	0	0.081920904
37070188	1.094560185	SICU	50	Female	White	Others	NO_EMERGENCY	No	No	No	No	No	Yes	No	No	96	155	78	16	37.88888889	0	0	24	15	9	11.8	11	32.4	0.7	1	12.4	11	133	21	133	3.7	106	100	3535	No	ICU_re_admission	3.814247685	No	No	30	0	15	0	0.058333333
30924053	2.144050926	SICU	84	Male	White	Medicare	NO_EMERGENCY	No	No	Yes	Yes	No	Yes	No	No	69	137	89	8	35.94444444	6	2	42	8	3	5.3	14.2	41.6	0.9	1.1806	12.3902	22	98	22	136	5.9	104	99	1405	No	ICU_discharge	2.144050926	Yes	No	20.35799769	1	15	0	0.152083333
37888245	4.103483796	SICU	83	Male	White	Medicare	NO_EMERGENCY	No	No	No	Yes	No	Yes	No	No	74	161	72	16	36.94444444	4	1	32	14	3	8.2	12.2	37	2.2	1.2	13.8	40	110	24	142	4.7	107	93	2020	No	ICU_discharge	4.103483796	Yes	No	30	0	15	0	0.07761194
31291591	1.808148148	MICU	83	Female	White	Medicare	NO_EMERGENCY	No	No	Yes	No	No	Yes	No	No	102	154	84	23	36.05555556	5	2	43	9	1	12.7	8.4	25.8	1.6	1.4	15.6	65	143	16	145	3.9	114	100	2270	Yes	ICU_discharge	1.808148148	No	No	6.065972222	1	6.065972222	1	0.061538462
36013417	2.181203704	SICU	85	Female	Unknown	Medicare	NO_EMERGENCY	No	No	Yes	Yes	No	Yes	No	No	67	142	81	16.754	36.44444444	4	3	45	11	4	16.4	9.7	30.6	1	1.2	12.6	30	102	21	141	4.6	105	98	1087	No	ICU_discharge	2.181203704	No	No	30	0	15	0	0.04180602
31338591	2.622280093	SICU	57	Female	White	Others	NO_EMERGENCY	No	No	No	No	No	No	No	No	80	115	59	16	37	2	0	18	14	1	11.6	11.1	32.1	0.4	1	11.1	16	133	22	140	3.2	103	98	1885	No	ICU_discharge	2.622280093	No	No	30	0	15	0	0.047736626
35343339	8.655590278	Others	86	Female	White	Medicare	NO_EMERGENCY	No	Yes	No	Yes	No	Yes	No	No	95	126	63	21	36.77777778	2	1	30	15	1	6.7	14.1	43.3	0.7	1	11.3	11	108	25	139	3.9	103	95	825	No	ICU_discharge	8.655590278	No	No	30	0	15	0	0.077325581
35086982	1.947071759	Others	63	Male	White	Others	NO_EMERGENCY	No	No	No	Yes	No	No	No	No	65	153	85	15	36.94444444	0	1	20	15	4	10.2	13.1	37.9	0.8	1.1	11.5	14	107	28	139	4.1	102	95	2935	Yes	ICU_re_admission	1.985902778	Yes	No	3.371527778	1	3.371527778	1	0.066666667
35627364	2.978842593	MICU	83	Male	White	Others	NO_EMERGENCY	No	No	Yes	Yes	No	Yes	No	No	51	160	62.828	18	36.94444444	7	2	39	12	4	7.7	9.9	28.9	1.4	1.4	15	32	165	29	138	4	99	99	1035	No	ICU_re_admission	7.640671296	No	No	17.30261574	1	15	0	0.1
33168226	15.12680556	SICU	63	Male	White	Others	NO_EMERGENCY	No	No	Yes	Yes	No	Yes	No	No	67	180	82	19	37.16666667	8	2	20	15	5	12.6	14.9	44.9	1.3	1.1	11.9	16	127	24	141	4.7	106	100	1385	No	ICU_discharge	15.12680556	Yes	No	30	0	15	0	0.066507177
37038952	6.463101852	MICU	30	Male	White	Others	NO_EMERGENCY	No	No	No	No	No	Yes	Yes	No	130	133	84	23.058	37.32471114	4	2	27	15	3	18.2	13.1	37.1	1.3	1.3	14.1	27	102	19	131	3	99	99	4280	No	ICU_re_admission	33.33424769	Yes	No	30	0	15	0	0.141111111
33628856	1.948888889	SICU	45	Male	White	Others	NO_EMERGENCY	No	No	No	No	No	Yes	No	No	65	153	79	16.338	36.66666667	7	1	29	15	7	8.2	10	31.1	2.6	1.3	14.4	13	178	31	140	4	96	99	216	No	ICU_discharge	1.948888889	No	No	2.210416667	1	2.210416667	1	0.12421875
34415146	14.31244213	SICU	66	Female	Unknown	Others	NO_EMERGENCY	No	Yes	No	No	No	Yes	Yes	No	67	205	98	15	36.55555556	7	3	30	15	3	14.9	11.7	34.7	0.6	1.2	12.5	9	172	20	142	3.2	101	100	3005	Yes	ICU_re_admission	16.62291667	No	Yes	30	0	15	0	0.034036939
33982123	2.415868056	SICU	76	Male	White	Medicare	NO_EMERGENCY	No	No	Yes	Yes	No	Yes	No	No	80	153	103	19	36.55555556	7	2	27	11	3	4.3	13.4	42.4	1.1	1.6	17.9	18	606	26	136	3.4	101	100	4682	No	ICU_re_admission	3.64568287	No	Yes	30	0	15	0	0.198591549
35232257	1.958541667	SICU	73	Female	Unknown	Medicare	NO_EMERGENCY	No	No	Yes	Yes	No	No	No	No	83	133	76	15	37	5	2	26	12	3	7.4	12.8	40.1	0.7	1.3	14.1	15	150	24	143	4.1	105	100	2380	No	ICU_discharge	1.958541667	No	No	30	0	15	0	0.328888889
32063560	1.893171296	SICU	52	Male	White	Medicare	NO_EMERGENCY	No	No	No	Yes	No	No	No	No	103	163	73	21	36.77777778	4	1	27	14	3	6.7	14.6	40.3	0.7	1.186	11.8936	12	112	18	140	3.5	112	96	400	No	ICU_discharge	1.893171296	No	No	30	0	15	0	0.070103093
31185256	15.04133102	SICU	74	Male	Black	Others	NO_EMERGENCY	Yes	Yes	No	Yes	No	Yes	No	No	50	167	69	16	36.88888889	4	2	34	13	6	5.9	12.6	39.7	1	1.5	15.8	16	122	24	142	3.9	105	94	2180	Yes	ICU_discharge	15.04133102	No	No	30	0	15	0	0.123275862
32866061	1.4090625	SICU	53	Female	Unknown	Medicare	NO_EMERGENCY	No	No	No	Yes	No	Yes	No	No	74	147	99	18	37.55555556	4	2	24	15	3	13.7	10.7	30.6	1.7	1.2	13.4	32	120	20	130	2.6	97	99	3535	Yes	ICU_discharge	1.4090625	No	No	2.244444444	1	2.244444444	1	0.083428571
36436132	3.273541667	SICU	77	Male	White	Medicare	NO_EMERGENCY	No	No	No	No	No	No	No	No	66	143	91	12	36.77777778	2	1	29	13	1	7.4	14.9	44.5	1.1	1.3	14.2	14	128	26	138	4.1	101	97	1180	No	ICU_discharge	3.273541667	No	No	30	0	15	0	0.107936508
35500592	6.71744213	SICU	68	Female	Black	Others	NO_EMERGENCY	No	Yes	No	Yes	No	Yes	Yes	No	94	138	61	17	37.33333333	8	2	57	3	13	3.1	8.1	23.2	1.1	1.1	13.1	10	98	26	137	3.7	99	100	2415	No	ICU_discharge	6.71744213	Yes	Yes	7.18505787	1	7.18505787	1	0.125688073
36150172	1.188842593	Others	61	Male	White	Others	NO_EMERGENCY	No	No	No	Yes	Yes	No	No	No	74	91	51	22	37.38888889	5	2	46	14	4	6.8	11.2	31.3	0.8	1	10.7	10	162	24	133	4.4	94	99	300	No	ICU_discharge	1.188842593	No	No	30	0	15	0	0.073513514
35313204	7.329930556	SICU	75	Male	Others	Medicare	NO_EMERGENCY	Yes	No	Yes	No	No	Yes	Yes	Yes	73	133	78	15	36.22222222	10	2	58	15	7	2.4	4.1	14.1	2.1	2	21.5	14	57	13	136	2	123	100	110	No	ICU_discharge	7.329930556	No	No	30	0	15	0	0.472222222
39596333	4.288206019	Others	61	Male	Unknown	Others	NO_EMERGENCY	No	No	No	Yes	Yes	No	No	No	115	153	89	15	37.16666667	2	2	23	12	5	7.8	12.8	36.4	0.6	1.1	11.6	16	115	23	140	4.3	103	99	1250	No	ICU_discharge	4.288206019	No	No	30	0	15	0	0.055462185
36580188	4.596134259	SICU	73	Male	White	Medicare	NO_EMERGENCY	No	No	Yes	Yes	No	Yes	No	No	71	129	74	17	36.33333333	2	1	23	14	3	7.9	10.5	31.6	1	1.8	20.1	12	129	26	137	3.4	100	96	1625	No	ICU_discharge	4.596134259	Yes	Yes	30	0	15	0	0.068518519
30733137	2.666157407	SICU	82	Male	White	Medicare	NO_EMERGENCY	Yes	No	Yes	No	No	No	No	No	70	146	71	8	36.61111111	3	1	28	15	2	7.5	12.9	38.2	0.9	1.6	17	19	97	27	141	3.4	105	97	1400	No	ICU_discharge	2.666157407	No	No	30	0	15	0	0.138541667
32300700	7.202523148	SICU	67	Male	White	Medicare	NO_EMERGENCY	Yes	Yes	Yes	Yes	No	Yes	Yes	No	72	163	95	17	38.11111111	5	3	55	3	4	9.8	12	37.6	0.8	1.2	12.9	25	123	30	146	3.5	109	99	2015	No	ICU_re_admission	14.89415509	Yes	No	30	0	15	0	0.061946903
37392165	1.720381944	SICU	75	Male	Unknown	Others	NO_EMERGENCY	No	No	No	Yes	No	Yes	No	No	80	122	75	12	37.16666667	2	2	35	13	3	18.4	16.4	49.1	1.1	1.1	13.1	32	136	30	142	3.9	103	99	1445	No	ICU_discharge	1.720381944	Yes	No	30	0	15	0	0.064563107
34429852	17.2368287	SICU	37	Female	White	Others	NO_EMERGENCY	No	Yes	No	No	No	Yes	No	No	85	117	67	20	37.11111111	6	3	17	15	3	12.8	12.9	38.1	0.9	1.1	11.9	13	114	25	141	3.9	102	98	780	Yes	ICU_discharge	17.2368287	No	No	30	0	15	0	0.0657277
32309453	3.394988426	SICU	72	Female	White	Medicare	NO_EMERGENCY	No	No	No	Yes	No	Yes	No	No	58	167	106	16	36.88888889	4	1	30	9	4	9	10.3	31.4	0.6	1.157	12.2562	11	133	26	135	3.9	103	100	2067	No	ICU_discharge	3.394988426	No	No	30	0	15	0	0.048763251
33600105	2.006134259	MICU	55	Female	Black	Others	NO_EMERGENCY	No	No	No	Yes	Yes	Yes	No	No	69	194	85	14	36.38888889	5	1	26	14	3	4.7	11.9	37.9	0.5	1	11.2	27	117	22	140	4.3	110	98	1140	No	ICU_discharge	2.006134259	Yes	No	30	0	15	0	0.388095238
39658107	3.069201389	MICU	59	Male	White	Others	NO_EMERGENCY	Yes	No	Yes	Yes	No	Yes	No	No	71	151	91	22	37.33333333	3	2	22	9	6	11.9	15.6	46.7	1	1.4	14.9	19	139	30	140	4.3	101	96	3435	No	ICU_discharge	3.069201389	Yes	No	30	0	15	0	0.073631841
32851030	3.172858796	SICU	60	Female	White	Medicare	NO_EMERGENCY	Yes	No	Yes	Yes	No	Yes	No	No	65	126	70	18	36.72222222	5	3	30	13	3	9.4	10.7	36.9	0.5	1.3	13.9	7	82	28	143	3.4	107	97	2261.198	No	ICU_re_admission	6.094085648	Yes	No	30	0	15	0	0.137662338
39648370	2.281770833	SICU	83	Male	White	Medicare	NO_EMERGENCY	Yes	No	No	Yes	No	Yes	No	No	96	136	53	21	37.05555556	7	2	42	11	6	11	11.9	35.8	2.1	1.1	12	61	91	19	141	4.6	104	90	815	No	ICU_discharge	2.281770833	No	No	30	0	15	0	0.079347826
33505229	2.660474537	SICU	62	Male	Black	Others	NO_EMERGENCY	No	No	No	Yes	No	No	No	No	86	138	94	16	37.05555556	3	1	29	15	1	11.7	14.6	43.5	0.8	1.1	11.5	14	121	25	142	4.2	103	93	400	No	ICU_discharge	2.660474537	No	No	30	0	15	0	0.055371901
31583592	4.210497685	SICU	70	Female	White	Others	NO_EMERGENCY	No	No	No	No	No	No	Yes	No	67	142	49	17	37	2	2	40	13	1	20.8	9.4	25.9	0.4	1.1712	12.0202	14	110	18	135	3.6	108	96	970	No	ICU_discharge	4.210497685	Yes	No	30	0	15	0	0.048461538
34122819	5.765775463	SICU	67	Male	Black	Others	NO_EMERGENCY	No	No	No	Yes	No	Yes	No	No	83	101	85	18	37.27777778	6	3	26	15	3	6.3	11.7	35.6	0.8	1.4	14.8	11	99	28	146	3.2	108	100	1815	Yes	ICU_discharge	5.765775463	No	No	30	0	15	0	0.085416667
32472664	10.08717593	SICU	39	Female	White	Others	NO_EMERGENCY	No	Yes	No	Yes	No	Yes	Yes	No	82	142	82	20	37.5	5	1	23	9	1	12.6	11.6	32.8	0.6	1.1	13.4	10	132	29	137	4.2	101	100	2975	Yes	ICU_re_admission	10.09560185	Yes	No	30	0	15	0	0.049116608
37519483	3.775601852	SICU	62	Male	Others	Others	NO_EMERGENCY	Yes	Yes	No	Yes	No	Yes	No	No	65	118	72	16	36.38888889	7	2	36	6	4	9.9	13.1	38.6	1.1	1.2	13.1	24	137	25	138	3.9	100	100	3365	Yes	ICU_discharge	3.775601852	No	No	3.806944444	1	3.806944444	1	0.088435374
39844060	1.735960648	SICU	82	Male	White	Medicare	NO_EMERGENCY	No	No	Yes	Yes	No	Yes	No	No	91.386	139	96	16	37.22222222	2	2	59	15	3	22.1	14.4	48.5	1	1.1	11.4	15	260	21	153	5.9	114	95	2880	No	ICU_discharge	1.735960648	No	No	1.959027778	1	1.959027778	1	0.031749049
31986386	1.654606481	SICU	88	Male	White	Others	NO_EMERGENCY	Yes	No	No	No	Yes	Yes	No	No	105	126	61	18	36.38888889	12	3	69	8	9	19	7.2	22.3	1.5	1.5	15.9	33	108	24	142	4.1	106	99	100	No	ICU_discharge	1.654606481	No	Yes	1.985416667	1	1.985416667	1	0.92
38390594	2.873946759	SICU	66	Male	White	Medicare	NO_EMERGENCY	No	No	No	Yes	No	Yes	Yes	No	116	165	90	23	36.55555556	10	3	42	15	1	11.9	11.2	34	1.2	1.1	12.4	17	140	17	136	4.2	108	97	2130	No	ICU_discharge	2.873946759	Yes	No	3.504756944	1	3.504756944	1	0.056
36652773	2.863680556	SICU	66	Male	White	Others	NO_EMERGENCY	No	No	No	No	No	Yes	No	No	67	132	62	14	38.11111111	1	1	31	14	8	6.3	14.3	38.5	0.9	1.1	12.8	14	155	23	128	3.9	96	92	2475	No	ICU_discharge	2.863680556	No	No	30	0	15	0	0.060986547
37027767	2.010972222	SICU	52	Male	Others	Medicare	NO_EMERGENCY	No	No	No	Yes	No	Yes	No	No	85	155	87	15	35.5	5	3	27	10	5	10.5	13.5	38.6	2	1.1066	12.6436	25	152	27	141	3.9	106	100	1435	No	ICU_discharge	2.010972222	No	No	30	0	15	0	0.054474708
37714361	12.48766204	SICU	81	Male	White	Medicare	NO_EMERGENCY	Yes	Yes	No	Yes	No	Yes	Yes	No	79	139	65	12	36.5	10	3	38	14	2	8.1	15.5	47	0.9	2	22.1	20	147	22	142	4	106	96	1730	Yes	ICU_discharge	12.48766204	No	Yes	13.41458333	1	13.41458333	1	0.102777778
39810944	1.638541667	SICU	80	Female	White	Medicare	NO_EMERGENCY	No	No	Yes	Yes	No	No	No	No	114	137	70	18	37.44444444	8	2	44	8	3	13.5	9.3	29	1.2	1.2	13	32	292	20	148	3.9	116	100	1795	No	ICU_discharge	1.638541667	No	No	6.036111111	1	6.036111111	1	0.126618705
34463542	1.118472222	Others	50	Male	Others	Others	NO_EMERGENCY	No	No	No	Yes	No	No	No	No	68	119	75	14	37.11111111	0	0	19	15	3	7.8	14.4	43.3	0.6	1.1	11.9	8	88	24	143	4	106	98	500	No	ICU_discharge	1.118472222	No	No	30	0	15	0	0.055701754
35206882	2.396990741	SICU	84	Male	White	Medicare	NO_EMERGENCY	No	No	No	No	No	Yes	Yes	No	77	100	50	15	37.05555556	10	3	49	7	3	8.9	11.7	34.6	1.8	1.1884	11.98	24	150	19	137	4.4	107	100	1130	No	ICU_discharge	2.396990741	No	No	2.942361111	1	2.942361111	1	0.083431953
32457509	3.784953704	SICU	51	Male	White	Medicare	NO_EMERGENCY	No	No	No	Yes	No	Yes	No	No	73	122	56	16	37.22222222	2	2	20	13	2	10.7	14.9	43	1	1.1	12.1	14	108	24	138	4.1	104	96	1380	No	ICU_discharge	3.784953704	Yes	No	30	0	15	0	0.060087719
32747259	2.731712963	SICU	26	Male	Unknown	Others	NO_EMERGENCY	No	No	No	No	No	Yes	Yes	No	64	149	62	15	36.38888889	1	0	15	15	4	8	13.3	40.4	0.9	1.1	12.2	10	110	24	140	4	108	100	4045	No	ICU_discharge	2.731712963	Yes	No	30	0	15	0	0.079411765
38761888	16.67311343	SICU	58	Male	Black	Others	NO_EMERGENCY	No	No	No	Yes	No	Yes	No	No	76.722	141.644	76.616	17.012	36.87199942	3	1	13	14.276	4	7.9	12.1	34.4	1.2	1.1732	12.0994	14	133	27	143	4.1	108	97.99	1797.378	No	ICU_discharge	16.67311343	Yes	No	30	0	15	0	0.084090909
30055754	1.659699074	SICU	83	Female	White	Medicare	NO_EMERGENCY	No	No	No	Yes	No	Yes	No	No	84	147	60	17	37.22222222	3	1	42	10	4	13.2	9.5	26.7	1	1.2	13.7	26	137	19	135	4.5	105	100	1245	No	ICU_discharge	1.659699074	No	No	22.10347222	1	15	0	0.070098039
35395023	51.66047454	SICU	78	Female	Black	Others	NO_EMERGENCY	No	Yes	Yes	No	No	Yes	No	No	73	133	71	17	36.61111111	4	2	29	14	4	14.9	8	26.3	1.7	1.2	13.1	33	169	20	149	3.5	114	100	1084	No	ICU_discharge	51.66047454	Yes	Yes	30	0	15	0	0.073478261
32602793	2.757696759	SICU	70	Male	White	Medicare	NO_EMERGENCY	No	No	Yes	Yes	No	Yes	No	No	93	133	64	19.39	36.66666667	1	1	36	14	1	10.9	14.7	40.8	1.1	1.3	14.6	34	141	19	134	4.8	102	98	1350	No	ICU_discharge	2.757696759	No	No	30	0	15	0	0.028235294
31194866	1.559710648	SICU	64	Male	Others	Others	NO_EMERGENCY	No	No	No	Yes	No	Yes	No	No	61	164	79	16	38.16666667	4	2	40	13	3	14.7	11.4	32.6	0.5	1.4	15.5	11	75	18	143	2.4	117	99	3180	No	ICU_discharge	1.559710648	Yes	No	30	0	15	0	0.100625
33276485	6.123981481	SICU	74	Female	White	Medicare	NO_EMERGENCY	No	No	No	Yes	No	Yes	No	No	89	206	62	22	37.44444444	6	2	38	6	2	14.6	9.1	27	1	1.7	17.9	18	245	25	137	4	99	97	1695	No	ICU_discharge	6.123981481	Yes	Yes	30	0	15	0	0.077900552
35936173	2.071388889	SICU	85	Female	White	Medicare	NO_EMERGENCY	No	No	No	Yes	No	Yes	No	No	102	148	60	16	36.77777778	2	1	27	15	4	18.3	10.5	32.8	1.1	1.1	11.6	17	351	16	137	4.2	96	100	1040	No	ICU_discharge	2.071388889	No	Yes	3.075636574	1	3.075636574	1	0.079558011
34596004	4.708298611	SICU	61	Female	Others	Others	NO_EMERGENCY	No	No	No	Yes	No	Yes	No	No	87	154	104	16	38.22222222	4	2	32	11	1	7.9	9.2	25.5	1.2	1.2	13.7	23	146	27	139	2.7	98	100	1120	No	ICU_discharge	4.708298611	Yes	No	30	0	15	0	0.06146789
34532042	4.105324074	SICU	51	Male	Others	Others	NO_EMERGENCY	Yes	No	No	No	No	Yes	No	No	94	103	60	20	37.05555556	8	2	44	15	6	9.1	5.2	16	6.7	1	11.3	40	96	21	146	3.6	109	99	40	No	ICU_discharge	4.105324074	No	No	4.430555556	1	4.430555556	1	0.094886364
32363381	1.003483796	SICU	75	Male	White	Others	NO_EMERGENCY	No	No	Yes	Yes	No	No	No	No	76	160	64	14	36.83333333	2	1	24	15	3	5.8	13.5	41.3	0.7	1.3	13.7	13	103	25	137	4	102	97	3375	No	ICU_discharge	1.003483796	No	No	30	0	15	0	0.096621622
37204544	9.055405093	SICU	80	Female	White	Medicare	NO_EMERGENCY	No	No	Yes	Yes	No	Yes	No	No	76	127	61	16	36.27777778	2	2	43	13	1	7.5	11.1	32.5	1	1.3	13.6	21	114	23	140	4	98	100	2215	No	ICU_discharge	9.055405093	Yes	Yes	30	0	15	0	0.107518797
32266080	22.73951389	SICU	57	Male	White	Others	NO_EMERGENCY	No	Yes	Yes	Yes	No	Yes	Yes	No	66	137	79	22.85	37.66666667	5	2	26	15	4	21.9	15.4	42.6	0.9	1.2	13.6	20	156	22	139	3.8	105	100	1240	Yes	ICU_discharge	22.73951389	Yes	No	30	0	15	0	0.06
30992627	1.590578704	SICU	80	Female	White	Medicare	NO_EMERGENCY	No	No	No	Yes	No	No	No	No	82	136	60	20	37.55555556	3	2	34	13	1	8.1	11.4	35.6	1.1	1.1	11.8	14	95	23	137	4.1	105	96	1300	No	ICU_discharge	1.590578704	No	No	30	0	15	0	0.084076433
34831796	5.783032407	Others	77	Female	White	Medicare	NO_EMERGENCY	No	No	No	Yes	No	No	No	No	79	125	86	17	36.66666667	4	2	42	7	5	9.6	13.7	40.5	0.7	1.1	12.1	24	62	15	144	3.5	107	94	655	No	ICU_discharge	5.783032407	No	No	8.961226852	1	8.961226852	1	0.060930233
34720991	3.895416667	SICU	83	Male	White	Others	NO_EMERGENCY	No	No	Yes	No	Yes	Yes	No	No	93	117	55	16	37.94444444	1	1	41	15	4	8.4	9.3	29.9	1	1.2	14.3	21	114	20	137	3.9	103	100	559	No	ICU_discharge	3.895416667	No	No	8.091851852	1	8.091851852	1	0.068544601
38698708	10.8759838	SICU	30	Female	Black	Others	NO_EMERGENCY	No	Yes	No	No	No	Yes	No	No	122	125	66	12	36.55555556	7	2	34	14	3	12.5	10.6	32	0.5	1	11.2	3	170	17	139	3.5	105	100	5140	Yes	ICU_discharge	10.8759838	Yes	Yes	30	0	15	0	0.1136
31218856	6.576342593	SICU	60	Male	White	Medicare	NO_EMERGENCY	No	Yes	No	No	No	Yes	No	No	122	139	79	19.618	36.94444444	2	1	27	15	2	11.9	11.6	33.9	1	1.1	12.3	18	253	19	141	3.4	105	100	2505	No	ICU_discharge	6.576342593	No	No	7.33125	1	7.33125	1	0.090604027
30879168	10.23618056	SICU	62	Female	Unknown	Medicare	NO_EMERGENCY	No	Yes	No	Yes	No	Yes	Yes	No	72	142	71	14	36.72222222	3	2	21	15	6	13	10.5	30.9	0.6	1	11.1	12	156	23	134	3.3	99	99	1265	No	ICU_discharge	10.23618056	Yes	No	30	0	15	0	0.065865385
30545486	3.727615741	MICU	60	Female	Others	Others	NO_EMERGENCY	No	No	No	No	Yes	Yes	Yes	No	99	130	57	23	37.33333333	12	3	45	10	8	1.3	10	30.6	0.6	1.2	13.1	11	67	24	140	4	100	96	940	No	ICU_discharge	3.727615741	Yes	Yes	11.93958333	1	11.93958333	1	0.161290323
37008841	14.970625	SICU	60	Female	White	Others	NO_EMERGENCY	No	Yes	No	Yes	No	Yes	No	No	66	141	59	20	37.33333333	5	3	37	15	4	11.5	11.4	34.6	0.8	1.4	14.7	15	133	24	145	3.9	106	98	2020	No	ICU_re_admission	20.35311343	Yes	No	30	0	15	0	0.061971831
31478486	3.189166667	Others	81	Female	Black	Medicare	NO_EMERGENCY	No	No	No	No	No	No	No	No	90	144	76	13	36.72222222	1	2	33	15	1	4.8	9.3	28.8	0.8	1.1	11.7	14	89	24	142	4.2	103	100	600	No	ICU_discharge	3.189166667	No	No	30	0	15	0	0.061471861
37523208	2.261435185	MICU	70	Male	White	Others	NO_EMERGENCY	No	No	No	Yes	Yes	Yes	Yes	No	83	93	60	20	36.83333333	5	3	33	12	3	9.9	13	39.1	0.5	1.184	11.9276	23	146	25	134	3.3	95	100	2300	No	ICU_discharge	2.261435185	Yes	No	30	0	15	0	0.095
31917782	2.95849537	SICU	84	Female	White	Medicare	NO_EMERGENCY	No	No	Yes	Yes	No	Yes	No	No	83	139	78	19	37	3	2	37	8	3	6.1	12.5	37.3	0.8	1.2	12.5	11	86	22	142	4.1	104	97	1682	No	ICU_discharge	2.95849537	No	No	30	0	15	0	0.062844037
30448677	3.594189815	Others	25	Male	White	Others	NO_EMERGENCY	No	No	No	No	Yes	Yes	No	No	80	165	101	18	36.66666667	4	0	24	15	7	9.5	12.6	38.6	10	1.1	11.6	64	109	16	143	4.5	102	96	5965	No	ICU_discharge	3.594189815	Yes	No	30	0	15	0	0.053571429
31026028	25.74608796	SICU	54	Female	White	Others	NO_EMERGENCY	No	Yes	No	No	No	Yes	Yes	No	70	116	66	15	36.88888889	6	3	35	10	3	5.1	9.5	29.4	0.6	1	11.2	16	124	20	139	3.9	106	100	2101	Yes	ICU_discharge	25.74608796	Yes	Yes	30	0	15	0	0.106153846
38091455	34.40958333	SICU	62	Female	Unknown	Medicare	NO_EMERGENCY	No	Yes	No	Yes	No	Yes	Yes	No	71	141	94	19	36.27777778	6	2	28	15	1	8.7	12.2	36.7	0.6	1.1	11.6	13	138	27	137	3.3	95	100	2369	Yes	ICU_discharge	34.40958333	No	No	30	0	15	0	0.074698795
38923222	16.57969907	SICU	19	Female	White	Others	NO_EMERGENCY	No	Yes	No	No	No	Yes	Yes	No	78	109	49	20	36.88888889	3	3	28	15	1	11.1	11.2	33.6	0.5	1.2	12.5	9	107	17	140	5.3	109	100	2135	No	ICU_discharge	16.57969907	No	No	30	0	15	0	0.065174129
30763370	11.56958333	SICU	71	Male	Unknown	Others	NO_EMERGENCY	No	Yes	No	Yes	No	Yes	Yes	No	83	107	53	26	38.16666667	5	2	32	15	2	11.6	12.7	39.2	1.1	1.3	14.5	25	188	21	142	4.5	109	98	1570	No	ICU_discharge	11.56958333	Yes	No	30	0	15	0	0.058823529
32815361	3.616793981	MICU	66	Male	White	Medicare	NO_EMERGENCY	No	No	No	No	No	Yes	No	No	81	164	85	22	36.88888889	6	3	35	15	4	13.5	14.4	46	1.6	1.1	12.4	44	134	20	141	4.9	107	96	1085	No	ICU_discharge	3.616793981	No	No	30	0	15	0	0.072195122
37961196	21.56248843	SICU	87	Male	White	Others	NO_EMERGENCY	No	Yes	No	Yes	No	Yes	Yes	Yes	61	126	82	15	36.38888889	6	3	45	8	3	5.9	11.6	33.3	0.9	1.2	12.6	26	131	22	137	3.7	102	100	1158	No	ICU_discharge	21.56248843	Yes	Yes	30	0	15	0	0.156976744
32655950	8.008402778	SICU	34	Male	White	Medicare	NO_EMERGENCY	No	No	No	Yes	No	Yes	Yes	No	82	140	82	22	36.61111111	7	2	30	14	3	30.4	12.8	40.8	0.8	1.4	15.3	8	142	17	139	3.2	106	100	4720	No	ICU_discharge	8.008402778	No	No	30	0	15	0	0.069124424
34270270	9.000393519	SICU	70	Female	Unknown	Others	NO_EMERGENCY	No	No	No	Yes	No	Yes	No	No	71	150	85	14	36.33333333	8	3	55	9	3	11.2	10.9	33.3	3.4	1	10.9	39	159	15	142	3.5	104	98	2310	No	ICU_death	8.978090278	No	No	8.978090278	1	8.978090278	1	0.088535032
32009913	1.806296296	SICU	79	Male	White	Medicare	NO_EMERGENCY	No	No	Yes	Yes	No	Yes	No	No	87	158	103	21	37.05555556	3	1	31	10	6	4.8	11.8	34	0.9	1.5	15.9	21	126	24	137	4	104	96	1050	No	ICU_discharge	1.806296296	Yes	No	30	0	15	0	0.15
37167709	2.117893519	SICU	53	Male	Others	Others	NO_EMERGENCY	No	No	No	No	No	Yes	Yes	Yes	116	120	51	10	36.66666667	14	2	61	15	4	23.5	9	27.4	1.1	2.4	24.6	30	128	26	123	4.9	90	100	1122	Yes	ICU_discharge	2.117893519	No	Yes	2.43125	1	2.43125	1	0.408695652
35649199	1.725196759	SICU	73	Male	White	Medicare	NO_EMERGENCY	Yes	No	No	Yes	No	Yes	No	No	83	153	85	12	37.05555556	4	2	39	8	4	8.5	7.8	25	1	1.4	15.6	10	107	26	138	2.9	101	98	2850	No	ICU_re_admission	5.065694444	Yes	No	12.10960648	1	12.10960648	1	0.136090226
30214417	1.849328704	Others	89	Female	White	Medicare	NO_EMERGENCY	No	No	No	No	No	No	No	No	108	173	72	33	36.61111111	4	2	41	7	4	14	13.2	40.5	0.7	1.2	12.9	15	153	25	143	3.1	98	94	1450	No	ICU_death	1.795833333	No	No	1.795833333	1	1.795833333	1	0.075675676
38124317	3.877407407	SICU	72	Male	Others	Others	NO_EMERGENCY	No	No	No	No	No	Yes	No	No	80	123	63	15	37.05555556	6	2	40	15	1	22.8	11.3	32.3	0.9	1.1834	11.9032	10	134	16	130	4.3	98	100	2000	No	ICU_discharge	3.877407407	No	No	4.365266204	1	4.365266204	1	0.079881657
36394742	5.70255787	SICU	74	Female	Others	Medicare	NO_EMERGENCY	No	No	No	Yes	No	Yes	Yes	No	64	164	74	23	37	6	2	38	14	1	7.5	10.8	31.8	0.6	1.1	12.1	14	107	22	127	3.5	94	100	3740	Yes	ICU_discharge	5.70255787	Yes	No	30	0	15	0	0.069945355
33189371	15.89150463	SICU	62	Male	White	Medicare	NO_EMERGENCY	No	Yes	No	Yes	No	Yes	No	No	103	173	87	23	36.77777778	5	3	41	10	3	16.9	10.8	33	1.1	1.1	11.5	24	263	20	136	4.1	103	96	2100	Yes	ICU_discharge	15.89150463	No	No	30	0	15	0	0.06097561
34209606	1.703449074	MICU	75	Male	White	Others	NO_EMERGENCY	No	No	Yes	Yes	No	Yes	Yes	No	104	132	78	21	36.88888889	7	2	35	15	6	13.2	9.3	29.4	1	1.199	12.0346	15	102	23	135	4.1	102	98	545	No	ICU_discharge	1.703449074	No	No	30	0	15	0	0.107333333
38363395	1.255243056	SICU	64	Female	White	Others	NO_EMERGENCY	No	No	No	Yes	No	No	No	No	92	100	85	19.02	36.94444444	1	2	21	14	5	8.3	11	34.2	0.6	1.2	13.1	13	95	19	141	3.8	108	96	1740	No	ICU_discharge	1.255243056	No	No	30	0	15	0	0.066666667
36630825	1.151284722	SICU	86	Male	White	Medicare	NO_EMERGENCY	No	No	No	Yes	No	Yes	No	No	80	185	87	19	37.38888889	5	2	35	13	3	7.1	12.5	35.5	1.6	1.1586	12.2206	21	172	29	137	4.4	103	98	850	No	ICU_discharge	1.151284722	No	No	30	0	15	0	0.045733788
30383025	1.747430556	MICU	84	Female	Unknown	Others	NO_EMERGENCY	No	No	Yes	No	Yes	Yes	No	No	118	131	78	24	36.66666667	3	3	48	13	4	5.6	8.6	27.2	0.4	2.4	24.9	13	100	27	138	4.3	103	100	2330	No	ICU_discharge	1.747430556	Yes	No	8.810416667	1	8.810416667	1	0.064227642
34552254	4.258252315	SICU	52	Male	White	Others	NO_EMERGENCY	No	No	No	No	No	Yes	No	No	74	174	79	26	36.72222222	1	1	15	14	1	14.2	15.6	47.1	0.8	1.1	11.4	24	127	21	137	4.2	101	93	1925	Yes	ICU_discharge	4.258252315	Yes	No	30	0	15	0	0.044329897
36024787	1.671840278	MICU	50	Male	White	Others	NO_EMERGENCY	No	No	No	Yes	Yes	No	No	No	89	155	81	15	36.77777778	3	2	30	13	4	9.8	13.2	40.7	1.7	1.4	15.3	35	154	29	137	4.6	100	99	850	No	ICU_discharge	1.671840278	No	No	25.88611111	1	15	0	0.098802395
31030707	2.938159722	SICU	82	Male	White	Others	NO_EMERGENCY	No	No	No	Yes	No	Yes	No	No	64	147	57	20	37.88888889	8	2	43	9	2	8.6	11.4	34.6	1.6	1.2	13.5	39	247	27	139	3.1	102	100	897	No	ICU_discharge	2.938159722	Yes	No	30	0	15	0	0.078915663
38035841	12.93756944	SICU	83	Male	White	Medicare	NO_EMERGENCY	No	Yes	Yes	Yes	No	Yes	No	No	63	138	80	18	37.72222222	2	2	33	15	3	9.8	12	37.4	1	1.2	12.6	17	95	22	146	3.8	111	99	1120	No	ICU_discharge	12.93756944	No	No	17.28002315	1	15	0	0.086875
39923796	1.446273148	SICU	51	Female	Black	Others	NO_EMERGENCY	No	No	No	Yes	No	Yes	No	No	60	160	103	10	36.33333333	1	0	15	14	1	5.7	12.6	40.1	0.9	1.1	11.8	12	158	31	140	4.1	102	97	1930	No	ICU_discharge	1.446273148	No	No	30	0	15	0	0.067039106
30136035	2.917303241	SICU	85	Male	Others	Medicare	NO_EMERGENCY	No	No	No	No	No	Yes	No	No	83	124	55	18	37.5	7	3	36	12	4	8.4	11.1	32.4	0.8	1.1	12.1	14	147	25	139	4	106	100	2185	No	ICU_discharge	2.917303241	No	No	30	0	15	0	0.101438849
36761597	3.44568287	MICU	62	Male	White	Others	NO_EMERGENCY	No	No	No	No	No	Yes	No	Yes	114	136	103	15	36.27777778	13	2	55	4	4	8.3	9.5	28.4	5.5	1.7	18.4	33	124	25	137	4.1	99	96	725.618	No	ICU_re_admission	28.27612269	No	Yes	30	0	15	0	0.179775281
30136778	4.877881944	SICU	71	Male	Others	Others	NO_EMERGENCY	No	No	No	Yes	No	Yes	No	No	71	136	97	16	36.5	1	1	25	15	1	13	14.4	42.5	0.7	1.1	11.4	13	144	21	137	4.3	101	99	1500	No	ICU_discharge	4.877881944	No	No	30	0	15	0	0.07654321
31102012	5.341064815	SICU	43	Male	White	Medicare	NO_EMERGENCY	Yes	No	No	No	No	Yes	No	Yes	108	136	71	19.944	36.66666667	9	3	35	8	8	13.6	8.1	24	8.1	1	10.6	48	241	24	138	4.5	94	100	553.076	No	ICU_discharge	5.341064815	No	Yes	5.574305556	1	5.574305556	1	0.024548736
38761227	2.215763889	Others	71	Female	White	Others	NO_EMERGENCY	Yes	No	No	Yes	No	Yes	Yes	No	107	87	58	20.242	36.05555556	17	3	57	15	2	28.8	9.1	28	1.5	3.8	41	49	158	17	134	4.4	99	98	2335	No	ICU_discharge	2.215763889	Yes	Yes	3.082627315	1	3.082627315	1	0.18019802
33247505	2.167962963	SICU	81	Male	Unknown	Others	NO_EMERGENCY	No	No	No	Yes	No	Yes	No	No	60	149	90	18	36.44444444	4	2	57	3	1	15.2	14.2	42.2	0.9	1	10.7	18	187	20	137	4.5	98	100	3290	Yes	ICU_discharge	2.167962963	No	No	2.859027778	1	2.859027778	1	0.072580645
33141434	4.091087963	Others	73	Female	White	Medicare	NO_EMERGENCY	No	No	Yes	Yes	No	No	No	No	96	148	93	23	36.72222222	6	2	43	9	2	7.5	10.7	32.7	0.718	1	10.4	17.202	117.038	23.176	140.716	3.9734	102.652	98	325	No	ICU_discharge	4.091087963	No	No	7.03369213	1	7.03369213	1	0.091772152
34773967	2.009108796	SICU	50	Male	White	Others	NO_EMERGENCY	No	No	No	Yes	No	Yes	Yes	No	93	127	67	21	38.61111111	4	2	51	4	2	11.9	13.3	38.4	1.1	1.2	13.8	20	392	25	137	4.1	98	99	10645	Yes	ICU_discharge	2.009108796	No	No	2.211111111	1	2.211111111	1	0.052918288
33674794	4.15193287	SICU	47	Female	Unknown	Others	NO_EMERGENCY	No	No	No	Yes	No	Yes	Yes	No	96	152	84.312	18	37.38888889	8	3	20	9	1	14.4	13.9	40.5	0.7	1.1	11.4	10	115	22	139	3.4	103	96	1570	No	ICU_discharge	4.15193287	Yes	No	30	0	15	0	0.048106061
36497526	2.997152778	Others	67	Male	White	Medicare	NO_EMERGENCY	No	No	No	Yes	No	No	No	No	69	130	77	13	36.66666667	0	1	20	15	3	9.8	12.6	36.6	0.8	1.4	14.9	24	98	25	138	4.1	101	99	1775	No	ICU_re_admission	4.825046296	No	No	30	0	15	0	0.082317073
36366465	1.163368056	SICU	80	Male	White	Others	NO_EMERGENCY	No	No	Yes	Yes	No	No	No	No	76	151	126	26	35.94444444	3	1	28	14	3	6.3	11.8	35.9	1.3	1.5	16.9	20	101	24	138	4.2	107	97	745	No	ICU_discharge	1.163368056	No	No	30	0	15	0	0.108661417
30427009	2.523333333	SICU	71	Female	White	Others	NO_EMERGENCY	No	No	Yes	Yes	No	Yes	No	No	78	152	70	19	36.55555556	3	1	21	14	2	18.9	13.6	38.7	0.8	1.1	13.4	15	98	28	140	4.1	105	95	2160	No	ICU_discharge	2.523333333	No	No	30	0	15	0	0.089570552
30693072	1.130659722	SICU	66	Male	Unknown	Others	NO_EMERGENCY	No	No	No	No	No	No	No	No	86	142	81	14	36.94444444	1	0	20	15	5	9.2	13.7	41.2	0.9	1	10.8	14	114	25	136	3.8	102	92	2200	No	ICU_discharge	1.130659722	No	No	30	0	15	0	0.0655
37249646	11.84240741	SICU	53	Female	Unknown	Others	NO_EMERGENCY	No	No	No	Yes	Yes	Yes	No	No	77	138	65	22	37.16666667	4	3	34	8	5	14.3	10.6	32.8	0.5	1.2	12.9	10	145	24	147	3.2	110	100	1260	No	ICU_discharge	11.84240741	No	No	30	0	15	0	0.064377682
31752451	1.015497685	SICU	72	Male	White	Medicare	NO_EMERGENCY	No	No	No	Yes	No	No	No	No	82	161	93	16	36.38888889	0	1	23	15	1	6.6	14.4	42.4	0.8	1	12.2	16	100	25	141	4.3	106	97	1940	No	ICU_discharge	1.015497685	No	No	30	0	15	0	0.059051724
39707485	1.252743056	Others	53	Male	White	Others	NO_EMERGENCY	Yes	No	Yes	Yes	No	No	No	No	75	141	90	25	37.05555556	7	1	26	15	3	6.2	13.5	41.1	0.8	1.4	14.9	10	89	25	141	3.1	100	95	4	No	ICU_discharge	1.252743056	No	No	30	0	15	0	0.154901961
37456416	17.63381944	Others	80	Male	Unknown	Medicare	NO_EMERGENCY	No	Yes	No	Yes	Yes	Yes	Yes	No	74	165	72	19	36.44444444	3	1	44	9	7	15.3	13.8	39.9	0.7	1.1	11.9	16	90	28	139	3.3	97	99	1375	No	ICU_discharge	17.63381944	No	No	30	0	15	0	0.05890411
31629201	9.603136574	SICU	68	Male	White	Medicare	NO_EMERGENCY	No	No	No	Yes	No	Yes	No	No	68	150	64	15	36.83333333	3	1	24	14	3	8.8	15.1	44	0.9	1	11.2	17	111	21	141	4.2	104	96	670	No	ICU_discharge	9.603136574	No	No	30	0	15	0	0.09084507
33863707	27.4883912	SICU	78	Male	Others	Medicare	NO_EMERGENCY	No	Yes	No	Yes	No	Yes	Yes	No	113	175	107	24	37.66666667	9	3	41	15	3	5.7	11.2	32.9	2.5	1.1614	12.1854	63	115	20	147	3.8	114	100	2600	No	ICU_discharge	27.4883912	Yes	No	30	0	15	0	0.116949153
37803728	12.25957176	Others	85	Female	Unknown	Medicare	NO_EMERGENCY	No	Yes	No	Yes	Yes	Yes	No	No	97	172	71	19	37.5	6	2	46	10	5	235	9.8	34	0.8	1.1	11.6	13	95	23	140	3.9	99	98	3235	No	ICU_discharge	12.25957176	No	Yes	17.30555556	1	15	0	0.167676768
35398280	4.015740741	SICU	87	Female	White	Medicare	NO_EMERGENCY	No	No	No	Yes	No	Yes	No	No	69	205	98	19	36.88888889	2	3	33	14	2	8	15	45.3	0.6	1.2	14.2	12	138	24	134	3.6	99	100	1643	No	ICU_discharge	4.015740741	Yes	Yes	30	0	15	0	0.047841727
39172136	5.217800926	SICU	81	Male	White	Medicare	NO_EMERGENCY	Yes	No	No	Yes	No	Yes	No	No	71	126	67	27	36.44444444	4	1	30	14	4	7.6	13.7	41.2	0.8	1.2	13.3	11	117	26	140	4.3	101	97	550	No	ICU_discharge	5.217800926	No	No	30	0	15	0	0.092907801
34665975	7.578391204	SICU	64	Female	Others	Others	NO_EMERGENCY	No	No	No	Yes	No	Yes	No	No	116	123	72	20	37.38888889	1	2	22	15	3	10.9	15	44	0.6	1.1	11.4	10	127	24	141	3.5	102	94	2250	No	ICU_discharge	7.578391204	No	No	30	0	15	0	0.073743017
35376901	8.04150463	SICU	71	Male	Unknown	Medicare	NO_EMERGENCY	No	Yes	No	Yes	No	Yes	No	No	121	155	83	23	38.05555556	5	2	44	9	4	12.2	12.6	39.3	1.3	1.1	11.8	30	116	17	140	3.9	112	98	1760	No	ICU_discharge	8.04150463	Yes	No	30	0	15	0	0.046710526
36658125	2.04150463	SICU	53	Female	Others	Others	NO_EMERGENCY	No	No	No	Yes	No	Yes	No	No	96	142	82	18	36.61111111	1	2	18	15	3	8.3	13.3	39.5	0.6	1	10.9	8	116	23	141	3.3	107	95	2035	No	ICU_discharge	2.04150463	No	No	30	0	15	0	0.057446809
37091641	3.33744213	SICU	64	Male	Others	Others	NO_EMERGENCY	No	No	No	No	No	Yes	No	No	82	132	65	22	36.88888889	3	2	27	11	1	14	12	34.1	0.6	1.2	13	8	130	25	142	3.6	106	97	3100	No	ICU_discharge	3.33744213	Yes	Yes	30	0	15	0	0.070212766
34059986	2.216111111	SICU	73	Female	Others	Others	NO_EMERGENCY	No	No	No	Yes	No	Yes	No	No	74	138	71	16	36.44444444	2	2	26	11	1	9.5	12.5	36.8	0.5	1.1	11.9	11	133	23	141	3.4	108	99	2180	No	ICU_discharge	2.216111111	No	No	30	0	15	0	0.056078431
30244643	12.71497685	MICU	56	Female	Unknown	Others	NO_EMERGENCY	No	Yes	No	No	No	Yes	Yes	Yes	115	105	72	20	36.72222222	17	3	76	3	2	12.6	9.7	33.5	1.2	1.7	18.7	29	188	20	139	4.7	110	94	263	No	ICU_discharge	12.71497685	Yes	No	13.59618056	1	13.59618056	1	0.100632911
39000343	8.375868056	SICU	64	Male	Unknown	Medicare	NO_EMERGENCY	No	No	No	Yes	No	Yes	No	No	102	145	86	24	36.27777778	8	2	40	7	5	14.2	14.7	42.4	1.1	1.2	13.6	17	436	18	133	4.8	97	99	3280	No	ICU_discharge	8.375868056	Yes	No	8.442361111	1	8.442361111	1	0.089473684
31515702	5.139282407	SICU	75	Male	Unknown	Medicare	NO_EMERGENCY	No	No	No	No	No	Yes	No	No	68	156.562	113	17	36.55555556	3	2	30	15	4	5.9	15.9	48.9	1.1	0.9	9.5	23	85	25	144	3.3	107	100	878	No	ICU_discharge	5.139282407	Yes	No	18.16527778	1	15	0	0.082941176
32520263	1.882349537	Others	61	Female	White	Others	NO_EMERGENCY	No	No	No	No	No	Yes	No	No	95	110	62	11	37.05555556	1	2	28	15	3	17.2	11	33.2	0.9	1.1	11.9	13	126	24	148	3.9	111	97	1475	No	ICU_discharge	1.882349537	No	No	30	0	15	0	0.053679654
32744565	19.62310185	MICU	44	Male	White	Others	NO_EMERGENCY	No	Yes	No	No	No	Yes	Yes	No	126	105	68	19.916	38.55555556	12	3	31	15	1	7.3	13	39	0.8	1.2	12.9	13	120	16	134	3.5	109	100	1155	No	ICU_re_admission	19.62497685	Yes	Yes	30	0	15	0	0.541666667
34322282	1.881076389	SICU	47	Male	Others	Others	NO_EMERGENCY	No	No	No	Yes	No	Yes	No	No	113	169	101	20	36.88888889	0	1	13	15	2	10.9	14.8	43.3	0.9	1.1	11.6	18	174	24	134	3.9	98	95	1450	No	ICU_discharge	1.881076389	No	No	30	0	15	0	0.065258216
31923424	2.023125	SICU	89	Female	Unknown	Others	NO_EMERGENCY	No	No	No	Yes	No	No	No	No	78	148	90	27	37.05555556	1	2	31	13	3	6.2	13	39	0.9	1.3	14.4	14	106	28	140	4.3	104	99	3650	No	ICU_discharge	2.023125	Yes	No	30	0	15	0	0.060085837
32440489	1.963645833	SICU	73	Female	White	Medicare	NO_EMERGENCY	No	No	No	Yes	No	Yes	No	No	80	132	75	20	37.22222222	2	2	28	14	4	11	12.1	38.6	0.8	1.1	12	22	120	23	138	3.8	106	96	1230	No	ICU_discharge	1.963645833	No	No	30	0	15	0	0.047266881
35608061	5.283645833	SICU	50	Male	White	Others	NO_EMERGENCY	No	No	No	Yes	No	Yes	Yes	No	90	135	80	18	36.27777778	7	3	34	9	4	8.9	11.9	36	0.6	1.1	13.3	8	115	17	134	3.45	102	100	2945	No	ICU_discharge	5.283645833	No	Yes	30	0	15	0	0.117424242
37444555	24.35313657	SICU	56	Male	Unknown	Others	NO_EMERGENCY	No	Yes	No	Yes	No	Yes	No	No	84	160	87	16	36.66666667	8	2	30	8	3	11.3	12.8	37.8	0.9	1.3	13.7	16	173	24	139	3.2	101	100	635	No	ICU_discharge	24.35313657	Yes	Yes	30	0	15	0	0.13877551
33209639	3.095775463	SICU	65	Male	White	Others	NO_EMERGENCY	No	No	No	Yes	Yes	Yes	No	No	70	162	67	18	36.61111111	6	2	36	15	7	8.5	6.9	21.4	0.5	1.3	14.4	14	214	22	135	3.3	101	100	3140	No	ICU_death	3.060416667	No	Yes	3.060416667	1	3.060416667	1	0.232876712
33772540	5.920509259	SICU	72	Female	White	Medicare	NO_EMERGENCY	No	No	Yes	No	No	Yes	No	No	72	188	52	14	36.88888889	1	2	37	15	4	12.9	12.8	38.5	0.7	1.1782	12.0922	20	131	24	137	5	102	100	1225	No	ICU_discharge	5.920509259	Yes	No	10.31028935	1	10.31028935	1	0.056902357
34092680	2.539131944	SICU	61	Female	Others	Others	NO_EMERGENCY	No	No	No	No	No	Yes	No	No	94	128	60	19	37.5	6	2	32	14	6	7.5	10.6	31.8	0.5	1.6	17.6	8	99	19	132	4.5	107	94	1554	No	ICU_discharge	2.539131944	No	Yes	30	0	15	0	0.162244898
39435270	4.359097222	SICU	72	Female	Unknown	Medicare	NO_EMERGENCY	No	No	No	No	No	Yes	No	No	58	111	52	17	36.77777778	3	3	35	10	3	6.6	12.8	38.5	0.9	1	11	20	107	26	140	4.5	103	100	2545	No	ICU_discharge	4.359097222	No	No	30	0	15	0	0.068817204
31963233	1.097997685	SICU	68	Female	White	Others	NO_EMERGENCY	No	No	No	Yes	No	Yes	No	No	86	125	102	14	36.66666667	3	3	35	10	2	8.6	13.1	38.3	0.7	1	11.2	19	135	23	139	3.9	106	94	1520	No	ICU_discharge	1.097997685	No	No	30	0	15	0	0.058119658
39937115	1.681712963	SICU	50	Female	White	Others	NO_EMERGENCY	No	No	No	No	Yes	Yes	No	No	67	105	72	14	36.88888889	3	2	34	10	5	6.5	12.2	34.7	0.5	1	11.9	12	120	22	124	4.1	89	99	1895	Yes	ICU_discharge	1.681712963	Yes	No	30	0	15	0	0.032366071
30669843	1.46462963	SICU	88	Male	White	Others	NO_EMERGENCY	No	No	No	No	No	No	No	No	55	184	66	21	36.5	3	2	40	13	5	7.7	11.1	35.5	1.3	1.2	13.5	40	107	21	139	4.2	102	97	1875	No	ICU_discharge	1.46462963	No	No	30	0	15	0	0.115037594
30360736	11.91060185	SICU	72	Female	Black	Medicare	NO_EMERGENCY	No	Yes	Yes	Yes	No	Yes	No	No	65	153	68	16	36.38888889	5	3	37	15	1	9.4	9.9	30	0.8	1.3	13.6	10	148	26	135	3.1	106	100	3200	No	ICU_discharge	11.91060185	Yes	No	30	0	15	0	0.077297297
35363177	4.133865741	SICU	30	Female	Unknown	Others	NO_EMERGENCY	No	Yes	No	No	No	Yes	Yes	No	89.31	128	86	22	36.38888889	5	2	48	5	1	16.1	7.2	21.4	0.5	1.3	13.6	8	144	20	138	4.4	107	100	5535	Yes	ICU_discharge	4.133865741	No	Yes	4.828472222	1	4.828472222	1	0.073333333
36365903	12.19712963	SICU	67	Male	Unknown	Medicare	NO_EMERGENCY	No	No	No	Yes	No	Yes	Yes	No	66	99	75	13	36.5	11	3	25	15	3	15.5	11.3	33.8	1.1	1	10.6	17	131	24	131	4.3	96	100	1267	Yes	ICU_discharge	12.19712963	No	No	30	0	15	0	0.035344828
36835258	2.937650463	SICU	59	Female	White	Others	NO_EMERGENCY	No	No	No	Yes	Yes	Yes	No	No	91	161	101	29	36.5	4	2	30	8	3	8	13.1	40.7	0.5	0.9	11.2	13	159	27	139	3.2	102	96	1000	No	ICU_discharge	2.937650463	No	No	27.20138889	1	15	0	0.156481481
34042229	6.836747685	SICU	75	Female	White	Others	NO_EMERGENCY	No	No	No	Yes	No	Yes	No	No	83	163	82	18	37	3	2	35	11	3	10.1	12	34.4	0.7	1.1	11.8	12	139	23	143	3.6	105	100	2060	No	ICU_discharge	6.836747685	No	No	30	0	15	0	0.08
35794697	14.38978009	MICU	51	Male	White	Others	NO_EMERGENCY	Yes	Yes	No	No	No	Yes	Yes	Yes	88	113	53	19.342	37.05555556	17	3	42	15	8	11.9	10.1	32.9	7.6	1.7	18.1	61	94	23	125	7.1	95	97	455.378	No	ICU_discharge	14.38978009	Yes	Yes	15.16200231	1	15	0	0.084821429
39381030	1.965717593	SICU	79	Female	White	Others	NO_EMERGENCY	No	No	No	Yes	No	Yes	No	No	84	132	80	15	36.94444444	2	3	38	13	2	16.5	12.1	36.3	0.7	1	12.3	14	247	25	138	4.2	103	100	805	No	ICU_discharge	1.965717593	No	No	30	0	15	0	0.045150502
38927468	12.46357639	SICU	58	Male	Others	Others	NO_EMERGENCY	No	No	No	No	No	No	No	No	108	123	70	16	36.94444444	1	1	15	15	1	9.3	13.6	41	0.9	1	11	20	127	23	142	4.1	104	96	1375	Yes	ICU_discharge	12.46357639	No	No	30	0	15	0	0.044333333
34594277	3.647673611	SICU	77	Female	White	Others	NO_EMERGENCY	No	No	No	Yes	No	Yes	No	No	83	96	40	16	37.11111111	3	3	40	15	3	20.8	13	37.5	0.9	1.1	11.5	19	145	21	140	3.5	102	100	834	No	ICU_discharge	3.647673611	Yes	No	30	0	15	0	0.039432177
36845045	17.73219907	SICU	64	Male	White	Others	NO_EMERGENCY	No	Yes	No	No	No	Yes	Yes	No	74	123	73	19	37.5	4	1	28	14	1	11.6	13.2	38.1	1	1.164	12.0612	16	138	24	140	4	104	100	1690	No	ICU_re_admission	21.48594907	Yes	No	30	0	15	0	0.075842697
34122269	3.282233796	SICU	49	Male	White	Others	NO_EMERGENCY	No	No	No	Yes	No	Yes	No	No	110	143.74	92.496	19	37.11111111	1	1	21	15	3	7.9	17.5	50.5	0.8	1	10.7	14	119	25	140	3.3	100	96	650	No	ICU_discharge	3.282233796	Yes	No	30	0	15	0	0.066137566
32271636	3.059895833	SICU	74	Male	White	Medicare	NO_EMERGENCY	No	No	No	No	Yes	Yes	No	No	74	117	64	16	36.77777778	3	1	46	14	7	10.7	8.6	24.8	0.9	1.9	20.5	39	102	28	141	3.6	101	97	1390	No	ICU_discharge	3.059895833	No	No	30	0	15	0	0.164912281
33896982	2.75525463	SICU	36	Female	White	Medicare	NO_EMERGENCY	No	No	No	No	No	No	No	No	83	79	56	18	36.94444444	3	2	18	12	3	10.9	11.7	37	0.7	1.1	12.3	6	122	22	142	3.9	106	99	1000	No	ICU_re_admission	4.151319444	No	No	30	0	15	0	0.05858209
38856118	6.624270833	SICU	78	Female	White	Medicare	NO_EMERGENCY	Yes	Yes	No	No	No	Yes	Yes	No	93	150	62	21	38.05555556	10	3	48	6	5	14.6	13	37.2	0.9	1.2	14.2	16	119	21	140	4.1	103	100	2472	Yes	ICU_discharge	6.624270833	No	Yes	7.267361111	1	7.267361111	1	0.2
32718993	9.024583333	SICU	43	Male	Black	Others	NO_EMERGENCY	No	No	No	No	No	Yes	No	No	95	115	61	6	37	2	0	18	14	3	9	14.2	44.9	1.5	1.2	13.2	23	117	23	141	4.4	105	95	1930	No	ICU_discharge	9.024583333	No	No	30	0	15	0	0.059437751
37414501	6.706898148	SICU	67	Male	White	Medicare	NO_EMERGENCY	No	No	No	Yes	No	Yes	Yes	No	84.57	114	79	29	36.77777778	5	3	34	15	5	11.3	8.3	26.6	0.9	1.2	13.3	18	148	21	132	5	95	100	2575	Yes	ICU_discharge	6.706898148	No	Yes	6.922916667	1	6.922916667	1	0.092253521
31061649	10.68465278	SICU	81	Male	White	Medicare	NO_EMERGENCY	No	Yes	Yes	Yes	No	Yes	No	No	94	121	80	15	38.05555556	5	2	43	8	5	10.3	11.2	32.2	1	1.2	13.2	19	180	25	144	3.5	103	95	985	No	ICU_discharge	10.68465278	No	No	30	0	15	0	0.073369565
39651992	15.02759259	SICU	73	Female	White	Others	NO_EMERGENCY	No	Yes	Yes	Yes	No	Yes	Yes	No	119	144	121	18	36.66666667	8	3	35	15	1	6.8	13.1	40.1	1.2	1.3	13.9	20	174	22	142	4.4	104	95	1415	Yes	ICU_discharge	15.02759259	No	No	15.24513889	1	15	0	0.103937008
35178176	11.04084491	SICU	52	Male	White	Others	NO_EMERGENCY	No	Yes	No	No	No	Yes	Yes	No	132	199	110	21.482	37.33333333	5	3	32	15	4	11.1	9	27.7	1.5	1.8	19.5	12	224	21	139	3.5	105	100	5970	Yes	ICU_re_admission	16.90822917	Yes	Yes	30	0	15	0	0.033202358
39420997	11.8159838	SICU	56	Male	White	Medicare	NO_EMERGENCY	No	Yes	Yes	No	No	Yes	Yes	No	93	130	83	4	36.22222222	4	3	24	15	7	16.1	13	40	1.2	1.2	13.4	12	204	22	139	4.7	106	100	1280	No	ICU_discharge	11.8159838	Yes	No	30	0	15	0	0.048135593
33043995	3.528611111	MICU	89	Female	White	Medicare	NO_EMERGENCY	No	No	No	Yes	No	Yes	No	No	96	133	53	23	35.94444444	5	3	63	5	2	8.2	10.8	32.4	0.5	1.1	13	16	92	29	130	4	92	100	2245	No	ICU_discharge	3.528611111	No	No	30	0	15	0	0.030848861
32075035	6.880763889	MICU	66	Male	Unknown	Medicare	NO_EMERGENCY	No	Yes	No	Yes	Yes	Yes	Yes	No	99	137	102	20	37.33333333	3	1	33	15	5	8.9	8.7	26.9	0.6	1.1	12	8	138	22	136	3.7	104	99	505	No	ICU_discharge	6.880763889	No	Yes	7.447916667	1	7.447916667	1	0.057586207
35495364	10.08391204	SICU	58	Female	Others	Medicare	NO_EMERGENCY	No	Yes	No	Yes	No	Yes	Yes	Yes	61	120	47	14	36.94444444	10	2	41	8	5	8.2	11.6	34.1	6.7	1.1	11.4	26	98	28	133	4.6	89	100	29	No	ICU_discharge	10.08391204	Yes	No	30	0	15	0	0.066666667
38680113	9.372291667	SICU	71	Female	White	Others	NO_EMERGENCY	No	No	Yes	Yes	No	Yes	No	No	79	150	99	13	36.94444444	4	2	32	13	1	8.4	14.4	41.1	0.7	1.2	13	15	123	26	143	3	104	99	2522	No	ICU_discharge	9.372291667	Yes	No	30	0	15	0	0.08902439
38927768	1.088634259	SICU	84	Male	White	Medicare	NO_EMERGENCY	No	No	No	Yes	No	No	No	No	55	143	85	14	36.38888889	2	2	31	15	7	12.6	12.4	36.9	1.6	1	10.6	20	123	23	137	4.7	105	97	1370	Yes	ICU_discharge	1.088634259	No	No	13.19375	1	13.19375	1	0.060176991
39077908	3.030150463	SICU	79	Male	White	Medicare	NO_EMERGENCY	No	No	No	Yes	No	Yes	No	No	83	130	52	18	36.94444444	3	3	38	10	4	10.1	12.8	40	0.9	1.1	12	10	125	28	143	3.8	104	95	2240	No	ICU_re_admission	19.63907407	Yes	No	22.17708333	1	15	0	0.066210046
34855212	16.55239583	SICU	80	Male	White	Medicare	NO_EMERGENCY	No	Yes	No	Yes	No	Yes	No	No	63	172	89	22	36.95037742	5	1	37	15	4	11.7	15.6	49.4	1.6	1	10.6	20	287	28	136	4.9	97	100	1935	No	ICU_discharge	16.55239583	Yes	No	16.73402778	1	15	0	0.068844221
36723804	2.369918981	SICU	75	Female	White	Others	NO_EMERGENCY	No	No	No	Yes	No	Yes	No	No	84	125	82	18	36.77777778	5	2	37	6	3	11.8	11.9	37.4	0.6	1	11.3	9	138	22	139	4.3	101	100	2860	No	ICU_discharge	2.369918981	No	No	7.647222222	1	7.647222222	1	0.054098361
33129198	3.358738426	Others	67	Male	White	Medicare	NO_EMERGENCY	Yes	No	Yes	Yes	No	No	No	No	124	120	78	20.214	37	5	2	34	14	4	8.5	12.9	40.2	1	1.1	12.3	20	104	24	146	3.6	110	98	150	No	ICU_discharge	3.358738426	No	No	30	0	15	0	0.055510204
39744895	15.47885417	SICU	85	Female	White	Medicare	NO_EMERGENCY	No	Yes	No	No	No	Yes	No	No	83	107	65	15	36.83333333	3	1	36	15	3	15.8	12.4	38.1	1	1.1	11.9	14	185	21	138	3.8	103	100	1300	No	ICU_discharge	15.47885417	No	No	30	0	15	0	0.051145038
36998364	2.111875	SICU	76	Male	Unknown	Medicare	NO_EMERGENCY	No	No	Yes	Yes	No	No	No	No	109	183	107	26	36.61111111	1	1	26	14	2	10.7	14.1	43.6	0.7	1.7	18.7	9	147	24	139	3.8	102	98	5050	No	ICU_discharge	2.111875	No	No	30	0	15	0	0.064150943
35928957	1.5034375	Others	64	Male	White	Others	NO_EMERGENCY	No	No	No	Yes	No	No	No	No	74	138	66	16	36.38888889	1	1	24	15	3	10.1	14.7	43.2	0.9	1	10.7	13	84	23	140	4	100	97	775	No	ICU_discharge	1.5034375	No	No	30	0	15	0	0.107894737
38839803	4.593738426	Others	71	Male	Others	Others	NO_EMERGENCY	Yes	No	No	Yes	No	Yes	No	No	75	133	57	16	36.72222222	1	0	27	15	5	9.9	12.5	37.4	0.9	1.1	11.9	21	108	26	144	3.9	104	96	500	No	ICU_discharge	4.593738426	No	No	30	0	15	0	0.05037594
33819684	2.604490741	SICU	68	Male	Unknown	Others	NO_EMERGENCY	No	No	Yes	No	No	Yes	No	No	87	133	73	15	37.22222222	7	2	40	15	5	9.8	8	25.3	3.2	1.4	15.1	41	95	21	144	4.4	113	95	772	No	ICU_discharge	2.604490741	No	No	2.977777778	1	2.977777778	1	0.048366013
32105070	4.848923611	SICU	84	Male	White	Medicare	NO_EMERGENCY	Yes	No	Yes	Yes	No	Yes	No	No	61	165	58	12	36.38888889	6	3	43	14	6	7.9	10.9	33	1.2	1.5	16.3	27	155	24	139	4.1	104	98	1285	No	ICU_discharge	4.848923611	Yes	Yes	30	0	15	0	0.08
33286733	1.593425926	Others	80	Female	White	Others	NO_EMERGENCY	No	No	Yes	Yes	No	No	No	No	68	117	93	17	36.5	5	3	47	11	2	7.1	11.2	35.4	0.7	1	10.5	19	85	28	141	3.5	102	100	450	No	ICU_discharge	1.593425926	No	No	30	0	15	0	0.039634146
30484365	3.096701389	SICU	87	Male	Unknown	Medicare	NO_EMERGENCY	No	No	No	Yes	No	Yes	No	No	63	125	53	17.486	36.83333333	12	2	51	15	1	25.1	16.1	47.1	1.6	1.2	12.5	33	123	24	142	4.1	102	96	590	No	ICU_discharge	3.096701389	No	No	3.427083333	1	3.427083333	1	0.062559242
38223843	1.550011574	SICU	86	Female	White	Medicare	NO_EMERGENCY	No	No	No	Yes	No	No	No	No	73	143	70	23	36.33333333	2	1	30	14	4	6.3	12.2	38.1	0.6	1.1	12.4	16	120	27	144	3.3	107	98	800	No	ICU_discharge	1.550011574	Yes	No	30	0	15	0	0.057641921
38038803	3.849803241	Others	75	Male	White	Medicare	NO_EMERGENCY	No	No	No	Yes	No	No	No	No	94	119	60	21	37.11111111	3	2	29	13	4	8.2	9.5	29.1	0.9	1.3	13.8	17	135	23	138	3.4	100	94	1100	No	ICU_discharge	3.849803241	No	No	27.03472222	1	15	0	0.053076923
33163929	4.908530093	SICU	68	Male	White	Others	NO_EMERGENCY	No	No	Yes	Yes	No	Yes	No	No	123	176	127	24	36.88888889	6	2	27	12	2	8	12	35.5	1.2	1.1	13.4	16	178	26	139	3.6	103	96	1311	Yes	ICU_discharge	4.908530093	Yes	No	30	0	15	0	0.188311688
32050907	9.49	Others	44	Male	White	Others	NO_EMERGENCY	No	Yes	No	No	No	Yes	No	No	112	128	80	33	35.55555556	7	3	32	14	4	28	11.1	33.3	0.4	1.2	14.3	13	105	27	132	4.4	100	97	2285	Yes	ICU_re_admission	11.50896991	Yes	No	30	0	15	0	0.051492537
32009588	5.460335648	SICU	80	Female	Unknown	Medicare	NO_EMERGENCY	No	Yes	No	Yes	No	Yes	No	No	78	112	61	20	35.66666667	4	3	43	10	1	12.4	10.3	29.1	0.9	1.1	12.6	17	84	19	137	4.1	105	100	2160	No	ICU_discharge	5.460335648	Yes	Yes	5.465277778	1	5.465277778	1	0.062222222
36602002	1.58994213	SICU	73	Male	White	Others	NO_EMERGENCY	No	No	Yes	Yes	No	Yes	Yes	No	106	152	77	15	36.11111111	9	3	69	3	2	34.1	8.3	26.6	1.3	1.5	16.4	21	169	24	148	4.3	115	100	2380	No	ICU_death	0.851388889	No	Yes	0.851388889	1	0.851388889	1	0.036820926
33827668	1.717731481	SICU	48	Male	White	Others	NO_EMERGENCY	Yes	No	Yes	Yes	No	Yes	No	No	84	172.6	110	5	35.55555556	10	2	60	3	4	13.1	14.7	44	1.9	1.9	20.4	18	273	33	139	2.7	100	99	2135	Yes	ICU_discharge	1.717731481	No	No	2.00625	1	2.00625	1	0.065876777
36856910	3.150798611	SICU	58	Male	White	Others	NO_EMERGENCY	No	No	No	Yes	No	No	No	No	64	121	75	21	36.94444444	2	2	31	14	7	8.9	13.8	40.7	0.8	1	11	20	119	20	140	4	108	97	2225	No	ICU_discharge	3.150798611	Yes	No	30	0	15	0	0.044329897
35445862	5.401759259	SICU	60	Male	Others	Medicare	NO_EMERGENCY	No	No	No	No	No	Yes	No	No	74	118	72	19	37.5	4	2	36	8	4	13.5	15.5	43.5	1.1	1.1	12.1	15	129	28	141	4	105	97	4705	Yes	ICU_re_admission	7.599398148	Yes	No	9.315810185	1	9.315810185	1	0.053275109
38541033	7.887384259	MICU	48	Male	White	Medicare	NO_EMERGENCY	No	No	No	No	No	Yes	No	Yes	88	156	84	23	37.11111111	8	2	40	13	7	11.6	10.1	31.4	9.8	1	11.1	56	132	28	134	7.5	94	98	20	No	ICU_discharge	7.887384259	Yes	No	30	0	15	0	0.079289941
38544861	9.839861111	SICU	82	Male	White	Others	NO_EMERGENCY	No	No	No	Yes	No	Yes	No	No	81	124	64	17.262	36.38888889	5	3	50	6	4	11.4	12.3	35	1	0.9	11.4	13	150	28	133	3.5	93	100	2975	Yes	ICU_discharge	9.839861111	Yes	No	30	0	15	0	0.061187215
30624601	9.587858796	SICU	72	Female	White	Medicare	NO_EMERGENCY	No	No	No	Yes	Yes	Yes	No	No	67	145	82	14	36.88888889	7	2	32	12	7	4.4	13.7	40.2	1.1	1.7	18.1	16	223	23	141	4.6	105	97	700	No	ICU_discharge	9.587858796	No	Yes	9.966666667	1	9.966666667	1	0.148421053
37251676	2.527893519	MICU	87	Male	White	Others	NO_EMERGENCY	No	No	No	No	No	No	No	No	70	127	45	17	36.38888889	7	2	58	13	12	13.2	10.1	30.6	1.2	1.2	12.9	31	160	19	141	3.8	110	99	1446.452	No	ICU_re_admission	34.79017361	No	No	30	0	15	0	0.094805195
30131613	9.741608796	SICU	42	Male	Unknown	Others	NO_EMERGENCY	No	Yes	No	Yes	No	Yes	Yes	Yes	87	155	83.904	13	36.94444444	9	3	18	15	3	6.7	13.5	39.1	0.8	1.3	14.2	10	152	26	139	3.6	104	97	1635	No	ICU_discharge	9.741608796	Yes	No	30	0	15	0	0.177173913
33440010	6.262268519	SICU	66	Female	Unknown	Others	NO_EMERGENCY	Yes	No	No	Yes	No	No	No	No	76	131	83	17	36.5	4	2	35	10	5	8.3	10.3	32.5	1.4	4	43.1	34	186	23	137	4.6	102	99	900	No	ICU_re_admission	17.86627315	Yes	No	30	0	15	0	0.072277228
30859391	5.116793981	SICU	74	Male	White	Others	NO_EMERGENCY	No	No	Yes	No	No	Yes	No	No	95	131	87	20	36.55555556	2	2	31	15	5	10.3	15.2	46.1	1.3	1	10.6	22	138	25	140	4	101	97	925	No	ICU_discharge	5.116793981	No	No	30	0	15	0	0.082386364
37750933	2.652627315	Others	86	Male	White	Others	NO_EMERGENCY	Yes	No	No	Yes	No	Yes	No	No	71	144.672	77.682	19	36.61111111	1	1	32	14	2	7.7	14.9	45.1	1	1.1	11.9	16	98	20	139	3.5	104	92	900	No	ICU_discharge	2.652627315	No	No	30	0	15	0	0.055859375
34608437	3.686782407	SICU	65	Female	Unknown	Others	NO_EMERGENCY	No	No	No	Yes	No	No	Yes	No	94	90	57	22	35.9	7	2	34	15	1	14.4	14	42.9	0.7	1.1	11.6	12	139	18	152	5	116	99	1760	Yes	ICU_discharge	3.686782407	No	No	3.881944444	1	3.881944444	1	0.064878049
38315860	15.59866898	SICU	57	Male	Unknown	Others	NO_EMERGENCY	No	Yes	No	Yes	No	Yes	No	No	93	165	85	11	37.22222222	4	2	28	15	5	13.2	13.4	40.3	1.4	1.1	11.6	42	230	25	147	3.7	107	99	1200	No	ICU_discharge	15.59866898	No	No	30	0	15	0	0.062068966
38530353	2.228263889	SICU	86	Female	White	Medicare	NO_EMERGENCY	Yes	No	Yes	Yes	No	Yes	No	No	78	185	82	14	36.66666667	4	2	38	9	2	10.6	12.7	40.4	0.9	1.4	15.3	14	130	30	143	3.5	102	99	2985	No	ICU_discharge	2.228263889	No	Yes	10.44583333	1	10.44583333	1	0.06875
35307389	1.819456019	SICU	83	Female	Unknown	Others	NO_EMERGENCY	No	No	Yes	Yes	No	Yes	No	No	81	148	71	21	37	4	1	28	15	4	16.2	11.4	34.5	1.4	1.3	13.8	24	186	26	143	3.9	100	100	525	No	ICU_death	1.792361111	No	No	1.792361111	1	1.792361111	1	0.068421053
37646674	1.093935185	SICU	59	Female	Others	Others	NO_EMERGENCY	No	No	No	Yes	No	Yes	No	No	82	209	105	22	36.88888889	1	2	24	15	2	9.3	13	37.9	0.9	1.2	13.5	17	112	27	137	3.6	98	98	575	No	ICU_discharge	1.093935185	No	No	30	0	15	0	0.044857143
34786353	39.22760417	Others	57	Male	Others	Others	NO_EMERGENCY	Yes	Yes	No	Yes	No	Yes	Yes	Yes	98	102	58	18	37.7	17	3	87	3	7	19.5	7.2	22	4.2	1.4	15.1	66	121	20	131	5.6	109	99	175	No	ICU_discharge	39.22760417	Yes	Yes	30	0	15	0	0.101298701
38216024	1.087326389	SICU	78	Female	White	Medicare	NO_EMERGENCY	No	No	No	Yes	No	No	No	No	89	134	60	18	37.05555556	5	2	53	4	3	16.9	13	40.5	0.6	1	10.9	11	191	23	140	3.6	100	100	2175	Yes	ICU_death	0.995138889	No	No	0.995138889	1	0.995138889	1	0.043949045
34993892	15.46586806	SICU	44	Male	Black	Others	NO_EMERGENCY	Yes	No	No	Yes	No	Yes	Yes	No	87	170	111	19	36.94444444	4	2	28	15	5	6.9	11.2	38.6	1.4	1.3	14	24	150	23	136	4.4	102	100	4210	Yes	ICU_discharge	15.46586806	Yes	Yes	30	0	15	0	0.084567901
37424312	2.200081019	SICU	87	Female	White	Medicare	NO_EMERGENCY	No	No	No	Yes	No	Yes	No	No	76	150	81	8	36.55555556	5	2	53	5	3	10.8	11.4	36.2	0.8	1.7	18.4	16	130	21	141	3.8	105	98	1270	No	ICU_discharge	2.200081019	No	No	14.47152778	1	14.47152778	1	0.061864407
32526597	4.799143519	Others	80	Male	Others	Others	NO_EMERGENCY	No	No	No	No	No	Yes	No	No	86	109	70	23	36.72222222	2	2	29	14	5	8.6	13.6	40.9	0.7	1.2	12.5	11	131	24	142	4	104	98	1170	No	ICU_discharge	4.799143519	No	No	30	0	15	0	0.062085308
33935894	2.259930556	SICU	65	Male	White	Medicare	NO_EMERGENCY	No	No	No	Yes	No	Yes	No	No	77	137	76	18	36.72222222	2	3	32	13	4	14.8	11.7	38.4	0.8	1.1	11.5	13	133	25	142	4.4	106	100	1800	No	ICU_discharge	2.259930556	No	No	30	0	15	0	0.064777328
37999546	1.955023148	MICU	75	Male	White	Others	NO_EMERGENCY	Yes	No	Yes	No	No	No	No	No	85	118	70	16	37.16666667	2	3	32	13	3	6.6	8.6	27	0.9	1.4	16.1	18	130	30	134	3.2	95	98	2600	No	ICU_discharge	1.955023148	Yes	Yes	30	0	15	0	0.075
39495352	9.593344907	SICU	66	Male	Black	Others	NO_EMERGENCY	No	No	No	Yes	No	Yes	No	No	85	158	67	23	36.33333333	8	3	41	9	6	8.1	14	43.3	1.1	1	10.4	11	105	21	141	5	104	100	100	No	ICU_discharge	9.593344907	No	No	30	0	15	0	0.077297297
33538511	6.930659722	SICU	65	Male	White	Medicare	NO_EMERGENCY	No	No	No	Yes	No	Yes	No	No	101	140	87	19.274	36.66666667	5	1	18	15	2	6.3	12.3	36.6	1.7	1.1	12.3	22	137	23	139	4.2	102	87	1925	No	ICU_re_admission	8.263946759	No	No	30	0	15	0	0.129473684
38439404	7.977291667	SICU	59	Male	Unknown	Others	NO_EMERGENCY	No	No	No	No	No	Yes	Yes	No	77	139	72	18	37	7	2	29	15	2	8.6	8.6	27	0.5	1.1	11.5	7	84	21	134	3.2	102	100	1725	No	ICU_re_admission	16.89728009	Yes	No	30	0	15	0	0.047524752
36342145	2.280081019	SICU	30	Male	Unknown	Others	NO_EMERGENCY	No	No	No	No	No	Yes	No	No	91	139	65	14	37.5	4	3	21	15	1	20	10.5	32	1.1	1.2	13.1	23	110	21	130	2.9	102	100	1955	No	ICU_discharge	2.280081019	No	No	30	0	15	0	0.098630137
38836374	5.786458333	SICU	82	Male	White	Medicare	NO_EMERGENCY	No	No	Yes	Yes	No	Yes	No	No	78	188	69	24	36.55555556	5	2	31	12	2	10.6	13.7	39.7	1.3	1.158	12.1378	20	153	28	141	3.9	103	99	1143	Yes	ICU_discharge	5.786458333	Yes	No	30	0	15	0	0.07486911
33864573	17.77126157	MICU	67	Male	White	Others	NO_EMERGENCY	No	Yes	Yes	Yes	No	Yes	No	No	106	178	91	22	37.33333333	8	2	37	15	6	19	12.9	42.6	1.5	2.4	25.8	63	480	28	147	5.2	106	96	2725	No	ICU_discharge	17.77126157	Yes	No	30	0	15	0	0.048494983
39220761	4.327743056	SICU	42	Male	Black	Others	NO_EMERGENCY	No	No	No	Yes	No	Yes	No	No	53	205	107	22	36.72222222	2	2	20	11	3	15.5	14.8	40.6	1	1.1	12.2	10	158	23	141	3.6	105	100	3000	Yes	ICU_discharge	4.327743056	Yes	No	30	0	15	0	0.054440154
31171769	3.223113426	MICU	56	Male	Unknown	Others	NO_EMERGENCY	No	Yes	No	Yes	No	Yes	Yes	No	82	129	68	20	37.05555556	3	2	43	15	1	13.9	14.5	39.2	1.5	1.1	11.6	20	127	28	138	4.6	101	100	975	No	ICU_death	2.144525463	No	No	2.144525463	1	2.144525463	1	0.03699422
37165438	4.15125	SICU	82	Female	White	Others	NO_EMERGENCY	Yes	No	Yes	Yes	No	Yes	No	No	94	140	61	14	36.88888889	3	2	29	13	4	10.8	11.8	37.6	0.7	1.3	14.5	14	152	29	140	4.7	100	96	1855	Yes	ICU_discharge	4.15125	Yes	No	30	0	15	0	0.04829932
31261388	2.904652778	SICU	43	Female	Others	Others	NO_EMERGENCY	No	No	No	No	Yes	Yes	Yes	No	79	113	66	16	37.33333333	2	2	39	13	4	9.6	13.9	42.1	0.6	1.1	11.6	10	112	24	142	3.8	106	100	2745	Yes	ICU_discharge	2.904652778	No	No	30	0	15	0	0.0421875
31838276	1.518611111	SICU	86	Male	White	Others	NO_EMERGENCY	No	No	Yes	No	No	No	Yes	Yes	96	152	55	21	36.5	8	2	40	14	3	15.7	7.6	22.4	4	1.3	14.3	46	267	17	133	4.9	104	99	1020	No	ICU_discharge	1.518611111	No	Yes	30	0	15	0	0.071122995
38248554	1.874340278	Others	73	Female	Black	Medicare	NO_EMERGENCY	No	No	Yes	No	No	No	No	No	66	141	94	14	36.44444444	2	2	34	13	10	9.2	9.8	30.5	1.3	1.1	12.1	32	98	25	144	4.4	109	100	2100	No	ICU_discharge	1.874340278	No	No	30	0	15	0	0.071204188
35422915	4.2903125	Others	59	Male	Others	Others	NO_EMERGENCY	No	No	No	Yes	No	No	No	No	80	134	79	19	37.11111111	0	1	15	15	3	10.7	16.1	47	1	1.1	12.3	17	97	21	143	4.2	106	98	1250	No	ICU_discharge	4.2903125	No	No	30	0	15	0	0.061792453
37140626	5.421967593	Others	74	Female	Others	Medicare	NO_EMERGENCY	No	Yes	Yes	Yes	No	Yes	No	No	97	175	86	25	36.72222222	5	2	28	9	4	10.3	15	44	0.6	1.1818	12.0078	7	202	27	142	3.9	99	96	2950	No	ICU_discharge	5.421967593	No	No	8.629861111	1	8.629861111	1	0.085517241
35175664	12.86759259	Others	55	Male	White	Others	NO_EMERGENCY	No	No	No	Yes	No	No	No	No	86	122	78	21	36.33333333	4	2	31	13	3	10	15.7	47.9	1.1	1.1	11.8	15	92	21	141	4.7	103	97	475	Yes	ICU_discharge	12.86759259	No	No	30	0	15	0	0.04222973
37587748	11.94792824	MICU	51	Male	White	Others	NO_EMERGENCY	Yes	Yes	No	Yes	No	Yes	Yes	Yes	122	89	66	19	37.27777778	15	3	59	15	5	18.5	8.1	26.2	2.3	1.1	13	65	204	16	138	4.9	109	92	260	Yes	ICU_discharge	11.94792824	Yes	Yes	12.12008102	1	12.12008102	1	0.05542522
34602838	3.974872685	SICU	50	Male	White	Others	NO_EMERGENCY	No	No	No	Yes	No	Yes	No	No	86	139	81	31	36.77777778	2	1	17	14	3	12.8	16.2	47.7	0.8	1.2	12.6	19	122	22	134	3.6	101	94	900	No	ICU_discharge	3.974872685	No	No	30	0	15	0	0.062672811
33756560	6.107418981	SICU	49	Male	White	Others	NO_EMERGENCY	No	No	No	Yes	No	Yes	No	No	63	141	77	24	37.72222222	2	2	20	13	3	14.9	14.3	43	0.8	1.1	12.2	15	136	25	139	4.2	99	97	1650	No	ICU_discharge	6.107418981	No	No	30	0	15	0	0.056696429
35266503	3.844560185	SICU	62	Female	Others	Medicare	NO_EMERGENCY	No	No	No	Yes	No	Yes	No	No	102	123	78	26	38.33333333	1	1	22	14	4	4	11.1	35.3	0.8	1.4	14.8	8	108	26	143	3.4	106	100	550	No	ICU_discharge	3.844560185	Yes	No	30	0	15	0	0.074857143
35520541	2.126388889	Others	56	Female	White	Others	NO_EMERGENCY	No	No	No	No	No	Yes	Yes	No	68	124	72	12	36.44444444	8	3	70	3	1	21.4	14	40.3	1	1.1	12.4	13	206	19	141	4.3	104	98	5080	Yes	ICU_discharge	2.126388889	No	No	3.061805556	1	3.061805556	1	0.038764045
30335433	7.330810185	SICU	65	Male	Others	Medicare	NO_EMERGENCY	No	Yes	No	Yes	No	Yes	No	No	108	112	75	23	37.11111111	3	3	33	10	5	22.4	9	30.1	0.8	1.2	13.5	16	164	20	136	3.9	99	100	1400	No	ICU_discharge	7.330810185	Yes	No	30	0	15	0	0.038888889
36987390	3.00755787	MICU	76	Male	White	Medicare	NO_EMERGENCY	No	No	No	Yes	Yes	Yes	No	No	123	207	127	15	37	7	3	52	15	3	6.9	9.9	32.7	1.2	1.6	17.3	9	122	19	140	4.2	108	100	1805	No	ICU_discharge	3.00755787	Yes	No	30	0	15	0	0.070588235
39134560	6.542256944	SICU	47	Female	Others	Others	NO_EMERGENCY	No	Yes	No	Yes	No	No	No	No	92	147	87	17	36.83333333	3	2	25	15	3	21.8	10.3	32.9	0.5	1.2	13.4	9	173	17	146	1.9	114	100	3595	No	ICU_discharge	6.542256944	No	No	30	0	15	0	0.047787611
38772698	8.943391204	SICU	60	Male	Unknown	Others	NO_EMERGENCY	No	Yes	No	Yes	No	Yes	No	No	69	129	68	15	37.05555556	5	2	23	15	3	5.1	11.5	34	0.6	1.1	11.4	14	75	21	138	4	96	100	2320	Yes	ICU_discharge	8.943391204	No	No	9.897916667	1	9.897916667	1	0.073369565
35214813	1.507719907	SICU	81	Male	White	Medicare	NO_EMERGENCY	No	No	No	No	No	Yes	No	No	50	171	61	18	36.22222222	2	2	35	14	2	8.6	12.3	35.1	0.9	1.2	13.9	16	158	24	139	4	106	99	3380	No	ICU_discharge	1.507719907	No	No	30	0	15	0	0.051119403
34645679	2.536793981	Others	73	Male	White	Medicare	NO_EMERGENCY	Yes	No	No	No	No	No	No	No	78	149	95	15	36.88888889	3	2	40	13	6	12.3	12.2	37.3	2.1	1.2	13.5	31	98	24	148	5.7	105	100	650	No	ICU_discharge	2.536793981	No	No	30	0	15	0	0.072727273
35787269	9.570416667	SICU	63	Male	Unknown	Others	NO_EMERGENCY	No	No	No	Yes	No	Yes	No	No	65	164	75	15.326	36.38888889	3	1	22	15	1	10.9	13.1	40.7	0.8	1.1	11.4	14	128	26	140	3.4	104	100	1445	No	ICU_discharge	9.570416667	Yes	No	30	0	15	0	0.054296875
32875357	1.302048611	MICU	83	Female	White	Medicare	NO_EMERGENCY	No	No	Yes	No	Yes	Yes	No	No	73	138	63	18	36.05555556	2	2	36	14	11	9.4	11.5	36.2	0.7	1.6	17.8	10	122	25	140	4.7	108	95	1380	No	ICU_discharge	1.302048611	No	No	30	0	15	0	0.071040724
37114286	3.535428241	SICU	83	Male	White	Medicare	NO_EMERGENCY	No	No	No	No	No	Yes	No	No	73	103	64	18	36.61111111	4	1	34	14	5	14.8	13.5	40.9	1.3	1	11.3	34	264	22	144	3.9	106	99	1200	No	ICU_discharge	3.535428241	No	No	30	0	15	0	0.086577181
38876423	1.536759259	SICU	65	Male	Unknown	Others	NO_EMERGENCY	No	No	No	Yes	No	Yes	No	No	77	129	83	26	37.5	4	2	27	15	1	15.6	11.3	33.6	0.7	1.7	18.2	13	113	25	140	3.6	101	100	4235	Yes	ICU_discharge	1.536759259	No	Yes	1.938888889	1	1.938888889	1	0.077653631
36917963	9.506805556	SICU	78	Female	White	Others	NO_EMERGENCY	No	Yes	No	No	No	Yes	No	No	91	148	77	21	37.11111111	4	1	33	15	1	8.6	10.1	30.9	0.6	1	12	9	110	22	136	4.2	104	99	2510	Yes	ICU_discharge	9.506805556	Yes	No	17.85815972	1	15	0	0.059821429
39025631	37.84179398	SICU	49	Male	White	Others	NO_EMERGENCY	No	Yes	No	Yes	No	Yes	Yes	No	129	125	65	33	37.41339957	5	2	32	15	1	12	13.1	38.6	1.9	1.3	13.7	25	162	20	141	3.5	112	100	857	Yes	ICU_death	37.31041667	Yes	No	30	0	15	0	0.072727273
39128020	1.058888889	SICU	72	Male	White	Medicare	NO_EMERGENCY	No	No	No	Yes	No	No	No	No	95	164	100	14	36.33333333	2	2	39	15	7	7.6	10.1	29.7	0.5	0.9	10.1	21	127	23	136	3.9	101	100	2390	No	ICU_discharge	1.058888889	No	No	30	0	15	0	0.134313725
31383430	4.435543981	MICU	33	Male	Others	Others	NO_EMERGENCY	No	No	No	No	No	No	Yes	No	81	143	88	24	37.5	6	3	16	15	5	11.3	13.2	38.4	0.8	1.2	13.7	7	181	25	141	3.3	103	100	3355	Yes	ICU_re_admission	8.35349537	No	No	30	0	15	0	0.032518337
30553667	1.969710648	SICU	62	Male	White	Others	NO_EMERGENCY	No	No	No	No	No	Yes	No	No	65	114	77	18	36.73488997	3	1	35	15	1	15	13.6	40.7	1.2	1.1	11.9	19	114	25	137	4.3	101	100	4390	Yes	ICU_discharge	1.969710648	No	No	2.796527778	1	2.796527778	1	0.057322176
30996456	1.971261574	SICU	75	Female	White	Medicare	NO_EMERGENCY	No	No	Yes	Yes	No	Yes	No	No	88	93	53	19	37.27777778	4	3	36	9	3	18.5	9.6	32	0.6	1.2	13.4	15	151	28	137	4.3	98	96	2215	No	ICU_discharge	1.971261574	No	No	30	0	15	0	0.030769231
33773508	2.530173611	SICU	73	Female	Others	Others	NO_EMERGENCY	No	No	No	Yes	No	Yes	Yes	No	62	191	69	16	35.55555556	3	1	43	15	1	10.5	15.3	46.2	0.7	1	10.6	14	282	20	144	3.2	107	98	4285	Yes	ICU_death	1.390277778	No	No	1.390277778	1	1.390277778	1	0.098540146
34924312	6.037974537	SICU	78	Female	White	Medicare	NO_EMERGENCY	No	Yes	Yes	Yes	Yes	Yes	No	No	104	140	84	19	37.66666667	3	3	36	12	7	12.9	13.2	39.6	0.7	1.1512	12.1746	14	169	24	137	3.8	102	96	1485	Yes	ICU_discharge	6.037974537	Yes	No	30	0	15	0	0.042679128
34097041	1.69462963	SICU	63	Female	Unknown	Medicare	NO_EMERGENCY	No	No	No	No	No	Yes	Yes	No	82	82	56	23	37.27777778	5	2	47	15	1	17.2	10.9	32.7	1	1	11.1	18	142	22	141	4.4	107	98	6055	No	ICU_discharge	1.69462963	No	No	1.995138889	1	1.995138889	1	0.058367347
34487860	1.205081019	MICU	46	Male	Unknown	Others	NO_EMERGENCY	No	No	No	Yes	No	Yes	No	No	126	176	105	31	37.5	8	1	32	14	4	11.8	8.3	26.9	1.4	2.8	30.6	29	117	26	142	3.9	103	95	2300	No	ICU_re_admission	3.112199074	No	No	28.23422454	1	15	0	0.251351351
31230868	7.72400463	SICU	74	Male	Others	Others	NO_EMERGENCY	No	Yes	No	No	No	Yes	No	No	60	168	105	15	37.05555556	5	2	40	13	4	12.7	15	47.4	2	1.1706	11.9374	51	101	22	137	3.6	97	99	3425	No	ICU_discharge	7.72400463	No	No	30	0	15	0	0.057261411
37186192	3.801423611	Others	80	Male	White	Medicare	NO_EMERGENCY	No	Yes	No	Yes	Yes	No	No	No	73	136	82	18	36.83333333	6	2	61	13	5	7.6	10.6	33.5	0.8	1	10.6	19	93	25	139	3.5	102	100	350	No	ICU_discharge	3.801423611	No	No	30	0	15	0	0.087790698
33642226	12.29696759	SICU	51	Male	White	Others	NO_EMERGENCY	Yes	Yes	No	Yes	No	Yes	Yes	No	70	167	79	18	37.22222222	6	2	30	15	5	9.6	11.8	36.7	1	1.5	16.7	14	96	29	146	3.5	108	94	1911	No	ICU_discharge	12.29696759	Yes	Yes	12.36506944	1	12.36506944	1	0.093678161
33925739	4.985416667	SICU	76	Male	White	Medicare	NO_EMERGENCY	No	No	Yes	Yes	No	Yes	No	No	72	162	98	24	36.72222222	4	2	24	15	1	12.6	12.5	36.6	1.2	1.5	16.4	21	157	22	142	3.1	107	100	3585	No	ICU_discharge	4.985416667	Yes	Yes	30	0	15	0	0.088461538
34155445	7.753796296	SICU	55	Female	White	Medicare	NO_EMERGENCY	No	No	No	No	No	Yes	No	No	77	176	87	17.168	36.72222222	3	2	20	11	3	6.7	11.5	35.7	0.6	1.1	11.4	13	134	21	137	3.4	98	95	2760	No	ICU_discharge	7.753796296	No	No	30	0	15	0	0.12016129
32984497	3.5584375	SICU	77	Male	White	Medicare	NO_EMERGENCY	No	No	Yes	No	No	Yes	No	No	61	127	92	12	36.55555556	4	3	36	14	7	9.4	13.8	40.4	1.3	1.1	11.4	15	146	19	138	3.9	104	97	884	No	ICU_discharge	3.5584375	Yes	No	30	0	15	0	0.078494624
34494818	8.339201389	MICU	56	Female	Black	Others	NO_EMERGENCY	Yes	Yes	No	Yes	No	Yes	Yes	No	101	160	96	14	36.66666667	8	2	47	6	4	11.5	14.2	42.6	0.8	1.1	11.7	15	335	18	133	3.9	100	98	5200	Yes	ICU_discharge	8.339201389	Yes	No	8.673287037	1	8.673287037	1	0.048846154
34821304	4.799212963	SICU	80	Male	White	Others	NO_EMERGENCY	No	No	No	No	No	Yes	Yes	No	104	142	107	10	36.61111111	9	3	40	15	4	17.6	11.5	37.2	0.9	1.4	15.2	35	90	24	157	4.1	121	80	1625	No	ICU_discharge	4.799212963	No	No	30	0	15	0	0.106428571
33876315	20.73636574	SICU	64	Female	White	Medicare	NO_EMERGENCY	No	Yes	No	No	No	Yes	Yes	No	89	99	67	20	36.55555556	10	3	38	15	2	11.3	13.5	41	0.7	1	11	16	183	20	138	3.2	109	100	1340	No	ICU_discharge	20.73636574	Yes	Yes	30	0	15	0	0.059670782
34950765	4.545856481	Others	66	Male	Black	Others	NO_EMERGENCY	No	No	No	Yes	No	No	No	No	74	149	73	20	37	1	1	20	15	1	9.3	12.4	40.1	1.1	1.1878	11.837	12	111	23	143	4.5	105	95	2325	No	ICU_discharge	4.545856481	No	No	30	0	15	0	0.088461538
32420701	4.443541667	SICU	86	Male	White	Medicare	NO_EMERGENCY	No	No	No	No	No	No	No	No	61	175	73	19	37.05555556	6	3	40	10	5	14.2	10.2	31.8	1.3	1.2	12.8	21	88	23	133	4.6	97	98	1125	No	ICU_discharge	4.443541667	No	Yes	16.46716435	1	15	0	0.347058824
34721563	4.329895833	SICU	38	Female	White	Others	NO_EMERGENCY	No	No	No	No	No	Yes	Yes	No	68	157	90	14	36.5	1	2	13	13	2	16.9	11.7	34.7	0.5	0.9	10.2	9	140	19	143	3.6	114	100	2900	No	ICU_discharge	4.329895833	Yes	No	30	0	15	0	0.056147541
34633262	12.53984954	SICU	59	Male	Unknown	Others	NO_EMERGENCY	No	Yes	No	Yes	No	Yes	No	No	90	139	67	17	37.05555556	5	2	23	15	4	16.6	10.5	30.3	1	1.2	12.8	26	379	21	134	4	99	99	1980	No	ICU_discharge	12.53984954	Yes	No	30	0	15	0	0.070056497
30715241	6.006134259	SICU	67	Male	White	Others	NO_EMERGENCY	No	Yes	Yes	Yes	No	Yes	No	No	63	140	92	18	37	4	0	32	15	4	9.7	12.8	38.7	1.2	1.4	14.8	14	111	25	136	5.5	101	100	3555	Yes	ICU_re_admission	7.901030093	Yes	No	11.40625	1	11.40625	1	0.091390728
35747982	5.887465278	Others	73	Male	White	Medicare	NO_EMERGENCY	No	No	No	Yes	No	No	No	No	85	165	124	20	36.5	3	3	46	7	5	10.8	11.5	34.7	0.9	1.1798	11.9658	10	158	23	133	3.9	90	89	2250	No	ICU_discharge	5.887465278	No	No	30	0	15	0	0.039946381
34584794	2.573113426	SICU	77	Female	White	Medicare	NO_EMERGENCY	No	No	Yes	Yes	No	Yes	No	No	88	136	62	16	36.83333333	4	2	35	7	3	12.6	13.7	42	0.7	2.6	28.2	14	167	28	142	3.8	106	92	2045	No	ICU_discharge	2.573113426	Yes	No	5.8125	1	5.8125	1	0.047619048
37441032	4.800462963	MICU	74	Female	White	Medicare	NO_EMERGENCY	Yes	No	Yes	Yes	No	Yes	No	No	43	108	74	24	36.55555556	1	2	33	14	4	8	13	39.3	0.8	1.3	14	19	177	18	138	4.4	112	81	1015	No	ICU_discharge	4.800462963	Yes	No	30	0	15	0	0.074285714
36448509	5.663622685	SICU	70	Female	White	Medicare	NO_EMERGENCY	No	No	No	Yes	No	Yes	No	No	76	190	62	14	36.88888889	5	2	38	15	4	20.9	12	37.5	0.5	1.2	13.3	9	65	13	134	3.6	102	100	3570	Yes	ICU_discharge	5.663622685	Yes	No	6.91875	1	6.91875	1	0.048310811
30178464	9.777581019	SICU	46	Female	White	Others	NO_EMERGENCY	No	Yes	No	Yes	Yes	Yes	Yes	No	75	167	95	15	37.16666667	7	1	27	15	6	19.1	12.2	35.8	1.1	1.144	12.4596	24	252	26	138	3.5	101	100	814	Yes	ICU_death	9.745740741	Yes	No	9.745740741	1	9.745740741	1	0.035323383
34922556	1.049826389	SICU	78	Female	White	Medicare	NO_EMERGENCY	No	No	Yes	Yes	No	Yes	No	No	64	135	63	15	36.5	2	0	24	15	2	9.2	13.7	40.1	1.1	1.3	13.9	24	135	28	140	4	101	95	2000	No	ICU_discharge	1.049826389	No	Yes	30	0	15	0	0.074863388
36375260	1.428645833	SICU	54	Female	White	Others	NO_EMERGENCY	No	No	No	Yes	Yes	Yes	No	No	74	109	57	16	38.27777778	3	3	36	12	7	12.9	10.2	30.6	0.5	1	11.5	7	139	21	133	3.4	101	100	2440	No	ICU_discharge	1.428645833	No	No	30	0	15	0	0.047163121
34670038	2.071886574	SICU	57	Male	White	Others	NO_EMERGENCY	No	No	No	Yes	No	Yes	No	No	70	131	71	12	36	4	2	26	13	1	22.4	12.1	38.4	1	1.1	13.3	18	81	29	138	5.3	103	100	2010	No	ICU_re_admission	5.896944444	No	No	30	0	15	0	0.028252788
30439710	2.071099537	SICU	81	Female	White	Medicare	NO_EMERGENCY	No	No	No	Yes	No	Yes	No	No	90	119	67	19	36.83333333	2	1	28	14	4	7.2	11.5	34.6	0.6	1.1936	11.9168	13	96	22	141	3.8	107	97	884	No	ICU_discharge	2.071099537	No	No	30	0	15	0	0.063274336
32729445	2.139050926	SICU	82	Female	Unknown	Medicare	NO_EMERGENCY	No	No	No	Yes	No	Yes	No	No	68	111	35	14	36.58464578	3	1	40	15	3	21.1	9.4	29.6	1.3	1.1	11.8	32	177	21	133	4.6	102	100	1185	Yes	ICU_discharge	2.139050926	No	No	2.200694444	1	2.200694444	1	0.06
38995927	3.673645833	SICU	56	Male	Black	Others	NO_EMERGENCY	No	No	No	Yes	No	No	No	No	62	202	94	11	36.5	2	0	17	14	5	12.1	15.5	44.5	1.1	1	11.4	19	96	26	136	3.7	102	97	3920	Yes	ICU_discharge	3.673645833	Yes	No	30	0	15	0	0.0512
36254278	2.161967593	SICU	57	Male	Black	Others	NO_EMERGENCY	No	No	No	Yes	No	Yes	No	No	63	148	82	12	37.05555556	1	2	26	13	2	10	10.9	32.2	0.8	1.2	12.7	17	160	19	145	4.1	109	96	2700	No	ICU_discharge	2.161967593	No	No	30	0	15	0	0.046084337
32791763	2.89662037	SICU	71	Male	White	Medicare	NO_EMERGENCY	Yes	No	No	Yes	No	Yes	No	No	80	121	52	17	36.83333333	2	3	35	13	2	12.8	11.2	34.4	0.9	1.1	11.5	21	134	24	135	4.1	100	94	1860	No	ICU_discharge	2.89662037	No	No	30	0	15	0	0.052586207
33817140	1.349861111	SICU	54	Female	White	Others	NO_EMERGENCY	No	No	No	No	Yes	No	No	No	71	115	57	13	36.66666667	2	2	22	14	4	4.2	12	38.1	0.6	1	11.3	16	131	22	138	4.1	105	98	1850	No	ICU_discharge	1.349861111	No	No	30	0	15	0	0.057709251
33806838	6.93025463	SICU	64	Female	White	Others	NO_EMERGENCY	No	No	No	No	No	Yes	Yes	No	65	169	78	14	35.16666667	5	1	33	15	2	18.5	11.7	33.7	0.7	1.2	13.9	9	214	22	143	3.4	110	100	3890	No	ICU_discharge	6.93025463	Yes	Yes	30	0	15	0	0.038507463
39834421	4.166168981	SICU	46	Male	Unknown	Others	NO_EMERGENCY	No	No	No	Yes	No	Yes	Yes	No	95	158	99	29	37.25642255	6	1	28	15	1	16.9	14.7	44.7	4	1.1	11.8	57	93	22	139	4.5	99	98	1900	No	ICU_death	2.088194444	No	No	2.088194444	1	2.088194444	1	0.119130435
32165857	7.217847222	Others	63	Female	White	Others	NO_EMERGENCY	No	Yes	No	Yes	No	No	No	No	63	164	84	22	37	3	2	27	9	3	10.9	13.1	39.8	0.8	1	11.2	12	93	23	140	4.3	103	98	2170	No	ICU_discharge	7.217847222	No	No	30	0	15	0	0.048263889
37406218	1.100555556	SICU	51	Female	White	Others	NO_EMERGENCY	No	No	No	Yes	No	Yes	No	No	82	163	99	21	36.61111111	1	2	20	15	1	11.8	12.9	36.7	0.6	1.1	12.7	10	131	26	138	3	104	100	3530	No	ICU_re_admission	1.126608796	No	No	30	0	15	0	0.043234323
34588927	1.065462963	SICU	60	Male	Unknown	Others	NO_EMERGENCY	No	No	No	Yes	No	No	No	No	70	147	82	16	36.61111111	2	1	20	15	1	10.6	13.5	36.8	1.2	1.2	13.9	20	108	26	142	3	106	99	1975	No	ICU_discharge	1.065462963	No	No	30	0	15	0	0.067692308
31959906	6.649050926	SICU	56	Male	White	Others	NO_EMERGENCY	No	No	No	Yes	Yes	Yes	No	No	82	155	91	12	37.33333333	1	1	22	13	3	16.6	14.1	39.5	0.5	1.1558	12.016	15	112	22	142	4.6	107	95	6485	Yes	ICU_discharge	6.649050926	Yes	No	30	0	15	0	0.063414634
39108974	5.882731481	SICU	75	Male	White	Medicare	NO_EMERGENCY	No	No	No	Yes	No	No	No	No	105	117	73	17	36.83333333	3	2	36	11	4	10.5	13.7	40.7	0.9	1	11.3	15	163	21	146	4.2	106	99	760	No	ICU_discharge	5.882731481	Yes	No	30	0	15	0	0.068108108
34983254	2.911469907	SICU	89	Female	White	Medicare	NO_EMERGENCY	No	No	No	Yes	No	Yes	No	No	76	159	77	16	36.33333333	5	2	38	15	5	14.3	11.5	34.3	1.4	1	11.3	24	190	22	141	7.4	106	100	887	No	ICU_discharge	2.911469907	No	No	3.028472222	1	3.028472222	1	0.074301676
32518487	16.84520833	SICU	80	Male	White	Medicare	NO_EMERGENCY	No	Yes	No	Yes	No	Yes	No	No	78	137	56	16	37.16666667	5	2	38	9	3	8.1	11.3	33.4	0.7	0.9	10.2	17	157	26	135	5.7	99	97	1305	No	ICU_discharge	16.84520833	No	Yes	30	0	15	0	0.115384615
39103179	29.84396991	SICU	69	Male	White	Medicare	NO_EMERGENCY	Yes	Yes	No	Yes	No	Yes	No	No	93	147	59	15	36.77777778	6	2	31	13	4	9.7	11.6	34.7	1.3	1.8	19.2	17	139	27	136	3.1	97	85	892	No	ICU_discharge	29.84396991	Yes	Yes	30	0	15	0	0.1
33701444	2.156215278	SICU	67	Male	White	Others	NO_EMERGENCY	No	No	No	Yes	No	Yes	No	No	81	159	81	25	37.55555556	1	2	34	15	8	9.5	10.4	32.2	0.7	1.1	13.4	9	103	26	127	4.2	94	97	1532	No	ICU_re_admission	8.910219907	No	No	30	0	15	0	0.054811715
31388141	2.508680556	SICU	37	Male	White	Others	NO_EMERGENCY	No	Yes	No	No	No	Yes	Yes	Yes	82	131	62	18	36.5	6	2	25	15	5	10.9	8.7	25.9	5.3	1.1804	12.0886	38	48	24	134	3	97	99	2240	No	ICU_death	1.911805556	No	No	1.911805556	1	1.911805556	1	0.112878788
35955697	3.336875	SICU	54	Female	Unknown	Medicare	NO_EMERGENCY	No	No	No	Yes	No	Yes	Yes	No	78	111	62	12	36.72222222	4	2	53	5	1	12.3	11.2	34.1	0.7	1.2	13	6	171	19	140	4.5	106	99	5540	Yes	ICU_death	2.21875	No	No	2.21875	1	2.21875	1	0.079141104
39394095	10.04181713	SICU	60	Male	Others	Others	NO_EMERGENCY	No	No	No	Yes	No	Yes	No	No	99	133	78	28	37.44444444	4	2	23	13	4	10.7	14.5	43.2	1	1	11.2	12	150	22	141	3.7	105	95	4685	No	ICU_discharge	10.04181713	No	No	30	0	15	0	0.068306011
32049693	5.224143519	SICU	70	Male	White	Others	NO_EMERGENCY	No	No	Yes	Yes	No	Yes	No	No	71	116	66	19	37	4	2	33	12	2	10	13.6	40.2	0.9	1.4	15.1	15	105	26	140	2.5	100	98	1495	No	ICU_discharge	5.224143519	No	Yes	30	0	15	0	0.111290323
35939309	11.6372338	SICU	47	Male	White	Others	NO_EMERGENCY	No	No	No	Yes	No	Yes	No	No	91	130	69	20	37.44444444	4	1	15	14	1	13.2	13.6	39.2	0.8	1.3	14	15	128	26	140	3.6	100	93	1050	No	ICU_discharge	11.6372338	Yes	No	30	0	15	0	0.072020725
38739654	1.892314815	SICU	72	Female	White	Medicare	NO_EMERGENCY	No	No	Yes	Yes	No	No	No	No	94	94	78	28	36.83333333	1	2	30	15	1	10	12.3	36	0.5	1.2	12.8	7	89	22	129	4	94	95	500	No	ICU_discharge	1.892314815	No	No	30	0	15	0	0.030344828
34615552	5.926423611	SICU	68	Male	Unknown	Others	NO_EMERGENCY	No	No	No	Yes	No	Yes	No	No	106	135	67	20	37.05555556	2	2	25	13	2	15.6	13.2	40	0.7	1	11.2	12	198	22	134	3.6	99	98	3290	No	ICU_discharge	5.926423611	No	No	30	0	15	0	0.031578947
30655111	2.811643519	Others	48	Male	Others	Others	NO_EMERGENCY	No	No	No	No	No	No	No	No	87	149	52	13	36.88888889	3	1	13	14	5	18.6	7.9	23.2	1.5	1.2	13.2	15	237	20	138	3.7	103	97	1650	No	ICU_re_admission	15.50854167	No	No	30	0	15	0	0.068246445
39158975	22.84178241	SICU	72	Male	White	Others	NO_EMERGENCY	No	Yes	No	Yes	No	Yes	Yes	No	91	119	72	15	36.83333333	4	3	30	14	6	6.9	13.1	38.3	1	1.2	13.1	18	155	25	137	3.6	104	96	1730	No	ICU_discharge	22.84178241	Yes	No	30	0	15	0	0.073743017
35276533	13.31712963	MICU	80	Female	Unknown	Medicare	NO_EMERGENCY	No	No	No	Yes	No	Yes	No	No	95	120	78	16	36.55555556	7	3	34	15	4	10.3	13.6	38.3	0.5	1.1	11.6	7	139	24	133	3.9	99	98	590	No	ICU_discharge	13.31712963	Yes	No	25.28263889	1	15	0	0.059288538
39327696	8.503055556	SICU	78	Female	Others	Others	NO_EMERGENCY	No	No	No	No	No	No	No	No	101	126	65	25	37.61111111	1	1	26	14	2	6.9	13	37.5	0.6	1.1	11.8	11	116	21	140	3.8	104	97	2125	No	ICU_discharge	8.503055556	No	No	30	0	15	0	0.063207547
39906963	1.813831019	SICU	89	Female	Unknown	Others	NO_EMERGENCY	No	No	Yes	No	No	Yes	No	No	53	100	55	20	36.88888889	4	3	36	12	3	8.1	11.8	35.8	0.9	1.3	13.8	16	102	21	140	4.2	109	99	1275	No	ICU_discharge	1.813831019	No	No	30	0	15	0	0.062621359
34820828	1.45943287	SICU	65	Male	White	Others	NO_EMERGENCY	No	No	No	Yes	No	Yes	No	No	59	132	67	18	36.27777778	0	1	20	15	2	7.8	13.5	41.9	0.9	1.1348	11.9818	21	121	23	138	4.2	104	93	1450	No	ICU_discharge	1.45943287	No	No	30	0	15	0	0.067567568
31834871	4.952071759	Others	64	Female	White	Others	NO_EMERGENCY	No	No	No	Yes	No	No	No	No	102	121	109	24	36.77777778	2	2	27	13	2	6.7	12	36.4	0.6	1.1	12.4	10	107	26	141	4.3	103	93	550	No	ICU_discharge	4.952071759	No	No	30	0	15	0	0.053383459
37712410	4.383402778	SICU	79	Female	Others	Others	NO_EMERGENCY	No	Yes	No	Yes	No	Yes	No	No	68	141	97	16	37.38888889	7	1	27	15	3	15.8	10.2	34.6	1.1	1	10.9	23	138	16	138	4.3	106	100	2465	No	ICU_discharge	4.383402778	No	No	30	0	15	0	0.194444444
30287130	4.088368056	SICU	50	Female	Unknown	Others	NO_EMERGENCY	No	Yes	No	Yes	No	Yes	Yes	No	85	118	99	19	36.33333333	9	2	58	3	2	13.4	11.6	39.2	1.6	1.3	14.2	18	262	15	143	4.6	114	100	3700	No	ICU_death	1.683333333	No	No	1.683333333	1	1.683333333	1	0.041282051
35134015	10.3206713	SICU	62	Male	Black	Others	NO_EMERGENCY	No	Yes	No	Yes	Yes	Yes	No	No	86	109	71	16	37.5	4	1	34	10	10	8.4	12.7	36.2	1.2	1.159	12.1734	13	222	24	137	3.4	101	98	3735	Yes	ICU_re_admission	16.35873843	Yes	No	30	0	15	0	0.0640625
35740294	2.080289352	SICU	66	Male	White	Medicare	NO_EMERGENCY	No	No	No	No	Yes	No	No	No	45	145	73	12	36.38888889	4	1	38	14	10	5.6	11.3	32.6	1.7	1	11.3	28	91	21	140	4.1	108	100	1825	No	ICU_discharge	2.080289352	No	No	30	0	15	0	0.113445378
33518355	3.868263889	Others	62	Male	White	Others	NO_EMERGENCY	No	No	No	Yes	No	No	No	No	104	135	110	18	36.94444444	1	2	27	15	3	7.3	14.1	39.1	0.7	1.2	12.8	6	108	24	136	3.7	99	100	2400	No	ICU_discharge	3.868263889	No	No	30	0	15	0	0.05625
33908798	1.981516204	SICU	71	Male	White	Medicare	NO_EMERGENCY	No	No	No	Yes	Yes	Yes	No	No	62	116	75	13	36.5	7	3	42	12	4	11.7	11.6	35.1	0.9	1.1826	11.9828	16	159	25	143	3.4	108	100	3360	No	ICU_re_admission	2.918576389	No	No	30	0	15	0	0.102816901
30725942	2.112581019	SICU	81	Male	White	Medicare	NO_EMERGENCY	No	No	No	Yes	No	Yes	No	No	115	119	79	22	36.88888889	3	2	44	15	3	15.4	15.9	47.1	0.912	1.1832	11.9916	17.32	161.48	22.572	139	4	106	100	1220	Yes	ICU_discharge	2.112581019	No	No	2.261111111	1	2.261111111	1	0.081666667
33908425	2.675497685	SICU	82	Male	White	Medicare	NO_EMERGENCY	No	No	No	Yes	Yes	Yes	No	No	59	157	64	18	37	2	1	30	15	5	10.4	11.8	36.6	0.8	1.1	11.6	16	101	26	139	3	98	100	830	No	ICU_discharge	2.675497685	No	No	4.73224537	1	4.73224537	1	0.077844311
34135739	8.059571759	SICU	76	Male	Unknown	Medicare	NO_EMERGENCY	No	No	No	Yes	No	Yes	No	No	79	144	74	24	37.11111111	5	2	24	15	3	9.3	12.4	38.2	1.1	1.2	12.9	18	127	22	137	3.6	102	100	1535	No	ICU_discharge	8.059571759	Yes	No	30	0	15	0	0.059555556
37603522	2.119918981	SICU	22	Female	White	Others	NO_EMERGENCY	No	No	No	No	Yes	Yes	No	No	94	141	77	14	36.83333333	2	2	25	12	7	20.7	10.9	33	0.6	1.1	11.7	11	255	20	138	4	109	99	4415	No	ICU_discharge	2.119918981	No	No	30	0	15	0	0.046917808
33215549	6.564791667	SICU	24	Male	Unknown	Others	NO_EMERGENCY	No	No	No	Yes	No	Yes	No	No	71	99	69	15.748	36.83333333	1	2	13	14	3	10.7	13.8	40	0.7	1.2	12.6	13	100	22	139	4.1	101	100	1084	No	ICU_discharge	6.564791667	No	No	30	0	15	0	0.052914798
34091348	3.695543981	SICU	72	Female	White	Medicare	NO_EMERGENCY	No	No	No	No	No	Yes	Yes	No	73	99	72	22	36.77777778	3	3	33	12	4	8.4	11.5	34.6	0.6	1.1	11.6	13	140	25	143	4	108	96	4250	No	ICU_discharge	3.695543981	Yes	No	30	0	15	0	0.046875
35668043	16.93769676	SICU	66	Female	White	Others	NO_EMERGENCY	No	Yes	No	Yes	No	Yes	Yes	No	89	158	69	25	36.55555556	6	3	32	15	4	11	14.5	42.9	0.7	1	10.6	25	137	26	139	3.6	102	97	2680	No	ICU_discharge	16.93769676	Yes	No	30	0	15	0	0.055102041
39442637	2.738796296	Others	68	Male	White	Medicare	NO_EMERGENCY	No	No	No	No	No	No	No	No	68	134	85	10	37.11111111	1	0	20	15	1	6.5	15.4	46.2	0.9	1.1	11.7	13	72	26	142	4.4	107	99	1100	No	ICU_discharge	2.738796296	No	No	30	0	15	0	0.055707763
32929807	1.929849537	SICU	35	Female	Unknown	Others	NO_EMERGENCY	No	No	No	No	No	No	No	No	66	102	81	21	36.77777778	2	1	10	15	1	9.3	11.9	35.5	0.4	1	10.8	4	125	21	141	4.4	106	97	1700	No	ICU_discharge	1.929849537	No	No	30	0	15	0	0.208571429
38112721	1.858298611	MICU	71	Female	Black	Others	NO_EMERGENCY	No	No	No	Yes	No	No	No	No	79	143	74	29	35.72222222	2	1	23	14	3	12.1	11.7	36.1	0.6	1.0984	12.7834	8	117	27	140	3.3	102	100	1560	No	ICU_discharge	1.858298611	No	No	30	0	15	0	0.035038363
35700389	4.723541667	SICU	70	Male	Others	Medicare	NO_EMERGENCY	No	Yes	No	No	No	Yes	No	No	93	92	24	12	35.83333333	6	3	35	13	4	7.7	12.5	35.2	0.9	1.3	14.5	17	121	24	141	4	109	95	1325	Yes	ICU_discharge	4.723541667	Yes	No	5.926388889	1	5.926388889	1	0.122608696
30847273	1.044537037	MICU	66	Female	White	Medicare	NO_EMERGENCY	No	No	No	Yes	No	Yes	No	No	85	133	48	23	36.55555556	5	3	35	9	1	5.2	12.5	36.2	0.9	1.1758	12.227	24	83	27	137	3.6	100	100	1400	No	ICU_discharge	1.044537037	Yes	No	30	0	15	0	0.099173554
32255210	1.956331019	SICU	64	Female	Others	Medicare	NO_EMERGENCY	No	Yes	No	No	No	Yes	Yes	No	52	172	72	16	36.2088431	7	3	70	3	1	15.8	14.7	41.2	0.7	1.1004	12.1298	13	129	27	148	4.4	109	100	5025	No	ICU_death	1.134247685	No	No	1.134247685	1	1.134247685	1	0.056981132
38788727	6.891365741	SICU	41	Male	White	Others	NO_EMERGENCY	No	No	No	Yes	No	Yes	No	No	110	148	91	15	36.94444444	4	2	20	13	2	9.3	14.3	39.5	1	1.2	12.7	13	143	26	140	3.4	101	98	1450	No	ICU_discharge	6.891365741	Yes	No	30	0	15	0	0.061165049
35724631	6.963599537	SICU	41	Female	Others	Others	NO_EMERGENCY	No	Yes	No	Yes	No	No	No	No	79	125	102	16	37.44444444	3	1	18	15	3	20.1	11.9	37	0.5	1.1	12.2	6	136	24	140	3.9	104	100	1500	Yes	ICU_re_admission	11.93929398	Yes	No	30	0	15	0	0.036443149
39349827	10.58803241	SICU	56	Female	White	Others	NO_EMERGENCY	No	Yes	No	Yes	No	Yes	No	No	80	156	104	19	37.33333333	7	2	32	10	4	10	7.6	22.9	1.5	1.1702	12.1966	58	81	19	146	3.4	114	100	2065	No	ICU_discharge	10.58803241	Yes	Yes	30	0	15	0	0.117213115
36501990	4.848032407	SICU	69	Male	Unknown	Others	NO_EMERGENCY	No	No	No	No	No	Yes	No	No	65	129	75	18	36.38888889	4	3	43	7	3	12.4	14.8	43.7	1	1.1	11.8	13	106	21	142	4.5	109	100	1670	No	ICU_discharge	4.848032407	No	No	30	0	15	0	0.088387097
33998071	9.629328704	SICU	30	Male	White	Others	NO_EMERGENCY	No	No	No	No	No	Yes	No	No	67	133	68	14	36.88888889	2	2	10	14	1	5	14.2	41.2	1	1.1614	12.416	9	83	28	143	3.4	107	98	1850	No	ICU_discharge	9.629328704	Yes	No	30	0	15	0	0.063819095
31637747	7.862881944	SICU	84	Male	White	Medicare	NO_EMERGENCY	No	No	No	Yes	No	Yes	Yes	No	58	168	62	22	36.44444444	7	2	34	15	1	12.4	12.8	36.7	0.6	1	10.8	17	175	24	129	3	93	100	1355	No	ICU_discharge	7.862881944	Yes	No	9.083333333	1	9.083333333	1	0.088435374
38138760	54.54574074	SICU	51	Male	White	Others	NO_EMERGENCY	No	Yes	No	No	No	Yes	Yes	No	94	111	42	13	37.05555556	10	3	33	15	4	29.4	10.5	30.4	1.5	1.4	15.1	15	155	19	138	5.1	108	100	1409	Yes	ICU_re_admission	69.05797454	Yes	Yes	30	0	15	0	0.086931818
39726423	7.439016204	MICU	59	Male	White	Medicare	NO_EMERGENCY	No	Yes	No	Yes	No	Yes	No	No	102	100	77	19.91	39.11111111	11	3	25	15	4	9.9	13.7	39.2	0.9	1.2	12.5	20	196	21	141	4	106	99	2825	No	ICU_discharge	7.439016204	Yes	Yes	7.739583333	1	7.739583333	1	0.558333333
38029025	7.155833333	Others	73	Female	White	Others	NO_EMERGENCY	Yes	Yes	Yes	No	No	Yes	No	No	90	127	69	14	36.55555556	5	3	43	9	8	9.5	8	25.4	1.6	2	21.6	33	98	27	141	4	100	96	3255	No	ICU_re_admission	8.288576389	Yes	No	30	0	15	0	0.042962963
37945394	4.796122685	SICU	72	Female	Unknown	Medicare	NO_EMERGENCY	No	No	No	Yes	No	Yes	No	No	124	101	55	18	36.72222222	4	1	34	14	5	7.8	4.6	14.5	0.6	2.1	23.2	4	87	9	148	3.9	131	99	2810	No	ICU_discharge	4.796122685	No	No	30	0	15	0	0.141935484
31734458	1.639826389	SICU	66	Male	White	Medicare	NO_EMERGENCY	No	No	No	Yes	No	No	No	No	92	177	74	14	36.44444444	1	1	22	15	1	6.7	14.1	41.7	1.2	1	10.7	20	117	23	139	4.1	105	96	695	No	ICU_discharge	1.639826389	No	No	30	0	15	0	0.076373626
30214264	5.887152778	SICU	34	Female	Unknown	Others	NO_EMERGENCY	No	No	No	No	No	Yes	No	No	77	99	62	20	37.27777778	3	2	13	15	3	10.8	11.1	33.5	0.8	1.1	12.4	13	128	20	140	3.9	109	98	1475	No	ICU_discharge	5.887152778	No	No	30	0	15	0	0.053191489
32318215	2.746076389	Others	50	Male	White	Others	NO_EMERGENCY	No	No	No	No	No	No	No	No	66	112	69	9	36.5	2	2	20	14	1	7.2	14.2	41.6	1	1.1	11.8	17	98	23	141	4.1	105	98	1850	No	ICU_discharge	2.746076389	No	No	30	0	15	0	0.094029851
30933888	4.840578704	SICU	75	Female	White	Others	NO_EMERGENCY	No	No	No	Yes	No	Yes	No	No	89	173	84	16.932	36.38888889	4	2	32	15	1	15.3	11.1	33	0.7	1	11.1	10	148	25	136	3.2	110	100	1310	No	ICU_discharge	4.840578704	Yes	Yes	30	0	15	0	0.055172414
37361657	10.33907407	SICU	53	Male	White	Medicare	NO_EMERGENCY	No	Yes	No	Yes	No	Yes	No	No	91	143	84	15	37.27777778	6	1	36	6	2	4.4	10.7	30.4	0.6	1.1	12.9	15	94	31	139	3.5	98	100	1983	No	ICU_discharge	10.33907407	Yes	Yes	30	0	15	0	0.122608696
31510202	3.919537037	SICU	77	Female	White	Others	NO_EMERGENCY	Yes	No	No	Yes	No	Yes	No	No	69	161	68	19	36.11111111	3	2	34	11	4	16.5	12	35	0.6	1.2	12.9	16	71	29	119	3.3	79	95	4575	No	ICU_discharge	3.919537037	Yes	No	30	0	15	0	0.040952381
35261170	2.113009259	SICU	48	Female	Others	Others	NO_EMERGENCY	No	No	No	Yes	No	No	No	No	78	142	105	20	36.55555556	1	1	15	14	1	11.4	13.4	41.7	0.5	1.15	12.1198	10	106	25	138	4.1	105	97	2032	No	ICU_discharge	2.113009259	No	No	30	0	15	0	0.03442623
32333688	48.92458333	Others	69	Male	White	Medicare	NO_EMERGENCY	No	Yes	No	Yes	No	Yes	Yes	No	59	132	93	14	36.88888889	3	2	30	13	2	8.7	13.6	42.4	1.1	1.3	13.9	20	114	22	147	3.7	113	90	875	No	ICU_discharge	48.92458333	No	No	30	0	15	0	0.063157895
39636496	5.814895833	SICU	84	Female	White	Medicare	NO_EMERGENCY	No	No	Yes	Yes	No	Yes	No	No	102	153	63	16	37.66666667	5	2	54	6	8	8.3	11.4	36.1	1	1	10.8	19	143	29	138	3.9	99	98	1632	No	ICU_discharge	5.814895833	Yes	No	10.98958333	1	10.98958333	1	0.076646707
35995151	1.440729167	SICU	31	Male	White	Others	NO_EMERGENCY	No	No	No	Yes	No	No	No	No	76	140	97	13	37.27777778	0	0	10	15	1	17	15.5	42.7	0.9	1.2	13.6	14	107	24	142	3.9	108	92	1160	No	ICU_discharge	1.440729167	No	No	30	0	15	0	0.041691843
31223655	1.517685185	SICU	75	Female	White	Medicare	NO_EMERGENCY	No	No	No	No	No	No	No	No	62	142	58	20	37.11111111	3	1	36	10	1	10.6	12.9	37.5	0.7	1.1	12.2	19	106	12	144	3.7	87	96	1065	No	ICU_discharge	1.517685185	No	No	30	0	15	0	0.043010753
38523636	5.254074074	SICU	75	Female	Black	Medicare	NO_EMERGENCY	Yes	No	Yes	Yes	No	Yes	Yes	No	77	163	72	19	36.16666667	5	2	57	3	5	9.8	10.4	32.8	1	1	12.3	23	125	26	145	3.4	106	100	3962	Yes	ICU_discharge	5.254074074	Yes	Yes	5.383877315	1	5.383877315	1	0.070517928
38802007	2.653460648	SICU	62	Female	White	Others	NO_EMERGENCY	No	No	Yes	No	Yes	Yes	No	No	79	128	68	17	36.72222222	1	2	36	15	7	7.8	12.8	40.2	0.6	1.2	13.2	17	96	22	143	3.5	112	95	1600	No	ICU_re_admission	4.762048611	No	No	30	0	15	0	0.064680851
37754361	5.770578704	Others	88	Female	White	Medicare	NO_EMERGENCY	No	No	No	Yes	No	No	No	No	90	128	69	25	36.38888889	2	2	37	12	3	8.3	13.4	39.7	0.9	1	10.8	22	112	28	141	4.1	100	100	675	No	ICU_discharge	5.770578704	No	No	30	0	15	0	0.048760331
35953137	3.667175926	SICU	74	Male	White	Others	NO_EMERGENCY	No	No	No	No	No	Yes	No	No	86	150	126	21	37.27777778	6	2	43	15	4	10.8	12.4	37.1	1.8	1.3	14	38	168	24	141	3.8	105	97	1078	No	ICU_re_admission	3.67099537	Yes	No	30	0	15	0	0.133870968
32843764	22.77621528	SICU	61	Male	Unknown	Others	NO_EMERGENCY	No	Yes	No	Yes	No	Yes	Yes	No	65	113	68	16	37.05555556	5	3	49	7	1	9.7	11.8	35.7	0.7	1	10.6	16	129	22	143	3.5	106	97	1665	No	ICU_discharge	22.77621528	No	No	30	0	15	0	0.083253589
36930530	1.420925926	SICU	72	Female	White	Medicare	NO_EMERGENCY	No	No	No	Yes	Yes	Yes	No	No	90	162	73	16	35.88888889	2	1	40	15	7	6.3	9.3	27.6	1.1	1.2	13.7	17	220	25	138	4	101	99	1525	No	ICU_discharge	1.420925926	No	No	30	0	15	0	0.040615385
31365486	14.55148148	SICU	83	Male	White	Medicare	NO_EMERGENCY	Yes	Yes	Yes	Yes	No	Yes	Yes	No	83	155	91	21	36.66666667	7	3	42	12	3	12.1	14	40.2	0.9	1.6	18.2	19	180	26	136	3.9	102	95	1875	No	ICU_discharge	14.55148148	Yes	No	30	0	15	0	0.07382199
36197104	4.409641204	Others	88	Male	White	Others	NO_EMERGENCY	No	No	No	Yes	No	No	No	No	85	157	95	16	36.55555556	3	2	35	10	2	10.4	11.8	35.3	1.1	1	11.1	19	145	21	139	3.9	103	100	740	No	ICU_discharge	4.409641204	No	No	30	0	15	0	0.075862069
35370883	3.038159722	SICU	69	Female	White	Others	NO_EMERGENCY	No	No	No	Yes	No	Yes	No	No	67	119	97	24	37.11111111	11	2	44	9	5	8.6	11.5	33.9	0.5	1.3	14	16	84	26	140	4	102	97	441	No	ICU_discharge	3.038159722	No	No	3.089583333	1	3.089583333	1	0.102419355
33192396	10.39324074	SICU	79	Female	White	Medicare	NO_EMERGENCY	No	Yes	No	Yes	No	Yes	No	No	87	147	77	21	36.55555556	6	2	44	9	3	9.1	12.3	35.9	0.5	1	11.6	12	104	28	141	4.1	105	96	2077	No	ICU_discharge	10.39324074	Yes	No	11.00972222	1	11.00972222	1	0.066183575
34869978	1.110752315	SICU	62	Female	White	Others	NO_EMERGENCY	No	No	No	Yes	No	Yes	No	No	80	151	75	14	36.72222222	1	1	23	15	1	15.4	12.3	37.3	0.5	1.1598	12.1872	12	131	24	130	5	95	93	2340	No	ICU_discharge	1.110752315	No	No	30	0	15	0	0.023901582
39142817	2.676284722	SICU	52	Male	Black	Others	NO_EMERGENCY	No	No	No	No	No	Yes	No	No	73	139	83	16	36.83333333	1	2	28	14	1	12.9	13.9	42.2	0.9	1.1	11.5	14	133	20	132	4.5	100	100	2960	No	ICU_discharge	2.676284722	No	No	30	0	15	0	0.047840532
30879784	2.239363426	SICU	84	Female	Others	Medicare	NO_EMERGENCY	No	No	No	Yes	No	Yes	No	No	77	115	55	16	37.27777778	4	2	24	15	3	15.5	12.3	38.4	0.9	1.161	12.1284	15	297	28	139	4.5	101	100	1045	No	ICU_discharge	2.239363426	No	No	30	0	15	0	0.032296651
34667459	4.990173611	SICU	58	Female	White	Others	NO_EMERGENCY	No	No	No	No	No	Yes	No	No	88	99	64	12	38.55555556	2	3	29	13	1	9.7	10.9	33.7	0.6	1.1	11.6	13	97	19	144	3.7	109	100	1200	No	ICU_discharge	4.990173611	No	No	30	0	15	0	0.043793103
37370394	3.074884259	Others	82	Female	White	Medicare	NO_EMERGENCY	No	No	No	No	No	No	No	No	63	117	63	16	36.83333333	1	2	38	15	3	5.3	12.7	39.2	0.9	1.1	11.5	14	98	24	144	5.1	105	99	950	No	ICU_discharge	3.074884259	No	No	30	0	15	0	0.07826087
36439238	4.385891204	SICU	84	Female	White	Medicare	NO_EMERGENCY	No	No	Yes	No	No	Yes	No	No	87	168	54	21	36.77777778	3	1	24	14	2	7.6	11.7	32.9	0.6	1.6	17	21	163	30	141	3.1	98	99	1720	Yes	ICU_discharge	4.385891204	Yes	Yes	26.37986111	1	15	0	0.064953271
32576499	17.11635417	SICU	69	Female	Others	Others	NO_EMERGENCY	No	Yes	No	Yes	No	Yes	No	No	91	117	64	22	36.77777778	5	3	36	8	1	12.2	12.7	38.2	0.9	1	11.6	15	210	24	145	3.8	106	98	1560	No	ICU_discharge	17.11635417	Yes	No	30	0	15	0	0.065240642
30489239	18.95878472	SICU	87	Male	Unknown	Medicare	NO_EMERGENCY	Yes	Yes	No	Yes	No	Yes	No	No	87	148	43	17	37.27777778	3	1	31	11	5	8.1	11.3	34.3	1.1	1.2	12.7	22	125	23	143	4.2	107	94	2110	No	ICU_discharge	18.95878472	No	No	30	0	15	0	0.072121212
33245291	1.701597222	SICU	62	Male	Others	Others	NO_EMERGENCY	No	No	No	Yes	No	Yes	No	Yes	67	101	52	14	36.55555556	7	2	46	11	4	8.2	12.6	39	4.9	1.1	11.6	34	127	29	135	4	96	100	788	No	ICU_discharge	1.701597222	No	No	30	0	15	0	0.082352941
38624811	3.041678241	Others	65	Male	White	Others	NO_EMERGENCY	No	No	Yes	Yes	No	No	No	No	84	152	94	17	36.33333333	3	2	24	12	4	15.4	14	41.2	0.6	1.185	11.9808	11	140	26	146	3.7	105	86	1025	No	ICU_discharge	3.041678241	No	No	30	0	15	0	0.058796296
38021388	1.50375	SICU	53	Female	White	Others	NO_EMERGENCY	No	No	No	No	No	Yes	Yes	No	87.782	89	63	20	38.33333333	4	1	43	15	2	2.6	14.5	45.1	1	1.1	12.4	14	144	17	145	4.6	115	97	2445	No	ICU_discharge	1.50375	No	No	1.882638889	1	1.882638889	1	0.073410405
37705931	5.85306713	Others	45	Female	White	Others	NO_EMERGENCY	No	No	No	Yes	No	Yes	No	No	97	156	66	16	36.61111111	2	2	17	14	4	19.5	7.9	25.7	0.6	1.9	20.7	7	285	23	140	3.3	90	99	1920	No	ICU_discharge	5.85306713	Yes	Yes	30	0	15	0	0.03011811
35826588	2.927523148	SICU	77	Female	White	Medicare	NO_EMERGENCY	Yes	No	No	Yes	No	Yes	No	No	67	104	58	17	37.05555556	3	0	28	14	4	9.1	17.3	53.5	0.9	1.2	12.9	18	96	22	137	4.4	102	97	925	No	ICU_discharge	2.927523148	Yes	No	30	0	15	0	0.036978131
39169704	1.718773148	SICU	79	Female	White	Medicare	NO_EMERGENCY	No	No	No	Yes	No	Yes	No	No	88	148	74	17	37.33333333	3	2	34	12	1	11	12.5	39	0.5	1	11.3	10	136	22	138	3.7	104	100	1050	No	ICU_discharge	1.718773148	No	No	30	0	15	0	0.063888889
32629852	3.657511574	SICU	61	Male	White	Medicare	NO_EMERGENCY	Yes	No	No	Yes	No	No	No	No	77	131	75	15	36.38888889	1	1	20	14	3	7.1	13.7	39.6	1.1	1.4	14.7	16	127	24	143	3.6	101	94	1600	No	ICU_discharge	3.657511574	No	No	30	0	15	0	0.084431138
38205628	1.941828704	SICU	57	Female	White	Others	NO_EMERGENCY	No	No	No	No	Yes	Yes	No	No	76	106	48	21	37.5	1	2	31	15	8	13	11.9	34.7	0.6	1	12	12	119	24	139	4.5	107	98	1920	No	ICU_re_admission	3.818645833	No	No	30	0	15	0	0.041017964
32332007	4.618020833	SICU	58	Female	Black	Others	NO_EMERGENCY	No	No	No	Yes	No	Yes	No	No	46	153	77	16	36.94444444	1	1	19	15	1	19.6	15	43.3	0.8	1.2	13.1	7	242	28	146	3.6	100	98	1870	Yes	ICU_death	4.00306713	No	No	4.00306713	1	4.00306713	1	0.054464286
30516352	12.55502315	SICU	58	Male	White	Others	NO_EMERGENCY	No	No	No	Yes	No	Yes	No	No	62	128	56	18	36.83333333	6	2	31	12	3	15.8	12.9	38.3	1	1.1	11.8	12	162	22	135	4.5	101	97	1725	No	ICU_discharge	12.55502315	No	No	30	0	15	0	0.05840708
35615524	2.377037037	SICU	46	Male	White	Others	NO_EMERGENCY	No	No	No	No	No	Yes	No	No	93	106	54	22	36.72222222	2	2	29	13	2	15.5	12.8	35.9	0.7	1.2	13.3	10	175	20	137	4	104	100	2010	No	ICU_discharge	2.377037037	Yes	No	30	0	15	0	0.053974895
32373551	1.925833333	SICU	64	Male	Unknown	Others	NO_EMERGENCY	No	No	No	Yes	Yes	Yes	No	No	75	143	76	16	36.88888889	2	1	31	14	5	8.5	14.3	41.2	0.6	1	11.2	4	123	20	138	3.9	106	100	1555	No	ICU_re_admission	4.859050926	No	No	30	0	15	0	0.082993197
35122645	1.157708333	SICU	88	Male	White	Medicare	NO_EMERGENCY	No	No	No	Yes	Yes	No	No	No	113	164	94	16	35.61111111	3	2	50	13	8	6.5	11.1	32.9	1.1	1.7	19.1	28	250	24	132	4.1	96	98	1860	Yes	ICU_re_admission	3.167268519	No	No	5.416666667	1	5.416666667	1	0.086627907
35860163	8.306481481	SICU	31	Female	Unknown	Others	NO_EMERGENCY	No	Yes	No	Yes	No	Yes	Yes	No	103	161	110	14	37.83333333	8	2	21	15	4	12.1	9	26.4	2	1.1	13.2	22	167	23	133	4.5	103	100	3720	Yes	ICU_discharge	8.306481481	Yes	Yes	9.009247685	1	9.009247685	1	0.157142857
35525074	10.32302083	SICU	74	Female	White	Others	NO_EMERGENCY	No	Yes	Yes	No	No	Yes	No	No	63	142	59	20	36.22222222	4	2	36	15	2	3.8	10.4	32.6	0.5	1	12.1	9	126	24	139	3.3	106	100	1639	No	ICU_discharge	10.32302083	Yes	No	30	0	15	0	0.10647482
36670889	7.775763889	SICU	70	Female	Unknown	Medicare	NO_EMERGENCY	No	No	No	Yes	No	Yes	No	No	59	102	56	19	36.61111111	6	3	37	15	9	13.6	13.5	38.8	0.8	1.1832	12.0546	14	177	21	135	4.2	101	99	1935	Yes	ICU_discharge	7.775763889	Yes	No	30	0	15	0	0.079310345
32080596	2.690752315	SICU	64	Female	White	Others	NO_EMERGENCY	No	No	No	Yes	No	Yes	No	No	66	125	54	18	37.44444444	6	3	45	12	7	6.9	8.7	27.4	3.5	1.1726	11.983	51	86	16	139	4	111	100	1955	No	ICU_discharge	2.690752315	No	No	30	0	15	0	0.0760181
30839223	2.03287037	SICU	68	Male	Unknown	Medicare	NO_EMERGENCY	No	No	No	Yes	No	Yes	No	No	53	143	114	18.594	37.44444444	3	2	25	15	2	14.4	12.9	36.5	0.8	1	11.2	16	181	21	138	3.9	105	95	4590	No	ICU_discharge	2.03287037	No	No	30	0	15	0	0.069014085
37767964	2.278680556	SICU	64	Male	White	Others	NO_EMERGENCY	Yes	No	No	Yes	No	Yes	No	No	95	132	85	31	36.72222222	6	2	32	15	5	18.4	11.5	33	0.7	1.5	16.5	19	83	20	136	3.7	105	96	5140	No	ICU_discharge	2.278680556	No	Yes	30	0	15	0	0.210294118
33755563	1.932789352	SICU	55	Male	Black	Others	NO_EMERGENCY	No	No	No	Yes	No	No	No	No	70	150	82	12	37.05555556	3	1	20	14	5	5.8	11.2	38.3	1.8	1	10.5	22	186	23	141	4.2	108	100	1230	No	ICU_discharge	1.932789352	No	No	30	0	15	0	0.098170732
30229457	2.122164352	Others	49	Male	White	Others	NO_EMERGENCY	No	No	No	Yes	No	No	No	No	71	144	85	14	37.05555556	3	1	24	14	7	11.9	9.7	28.9	2.2	1.1	11.6	34	144	20	148	3.9	113	96	1875	No	ICU_discharge	2.122164352	No	No	30	0	15	0	0.056956522
35683100	1.55306713	Others	60	Male	Unknown	Others	NO_EMERGENCY	No	No	No	Yes	No	No	No	No	80	138	79	21	36.11111111	5	1	20	14	2	1.8	10.3	32	0.8	1.6	17.9	10	102	25	136	3.7	103	100	1590	No	ICU_discharge	1.55306713	No	Yes	30	0	15	0	0.572727273
33392156	16.78210648	SICU	66	Female	White	Medicare	NO_EMERGENCY	No	Yes	No	No	No	Yes	Yes	No	72	118	104	19	36.88888889	5	3	33	15	1	13.3	11.9	34.5	0.6	1.2	13.9	11	127	23	137	3	107	100	2880	No	ICU_discharge	16.78210648	Yes	No	30	0	15	0	0.06146789
33153286	13.1406713	SICU	51	Male	White	Others	NO_EMERGENCY	No	Yes	No	No	No	Yes	No	No	88	108	72	15.696	36.27777778	4	2	30	7	1	17.3	13.5	38.5	0.7	1.2	13.5	9	216	17	140	4.1	104	99	1780	No	ICU_discharge	13.1406713	Yes	No	30	0	15	0	0.044728435
32840883	2.368043981	Others	53	Female	Others	Others	NO_EMERGENCY	No	No	No	Yes	No	No	No	No	89	122	74	14	37.33333333	0	2	15	15	2	10.9	9.3	29.1	0.5	1.1	11.7	11	103	25	134	3.7	96	100	4475	No	ICU_discharge	2.368043981	No	No	30	0	15	0	0.05204461
34097444	2.91349537	SICU	55	Female	Black	Others	NO_EMERGENCY	No	No	No	Yes	No	Yes	No	No	77	137	88	14	36.38888889	2	2	22	10	2	10.5	12.7	43.2	0.9	1.171	12.037	15	114	26	138	4	100	100	2595	Yes	ICU_discharge	2.91349537	No	No	30	0	15	0	0.099371069
33111477	2.319189815	Others	86	Male	White	Medicare	NO_EMERGENCY	No	No	No	Yes	No	No	No	No	87	136	98	24	36.44444444	8	3	49	12	2	6.6	15.4	46.2	0.9	1.2	13.4	15	103	28	142	3.3	99	100	425	No	ICU_discharge	2.319189815	No	No	30	0	15	0	0.079885057
39283806	3.630289352	SICU	84	Male	Others	Medicare	NO_EMERGENCY	No	No	No	Yes	No	Yes	No	No	76	156	51	18	37	6	2	31	12	2	9.1	13.3	39.5	0.7	1.1	11.9	15	140	25	138	4.4	102	94	1880	No	ICU_discharge	3.630289352	Yes	No	30	0	15	0	0.141758242
32984150	2.137986111	Others	60	Female	Black	Others	NO_EMERGENCY	No	No	No	Yes	No	No	No	No	68	132	83	12	37.22222222	3	1	31	15	1	6.5	11.4	35.3	0.9	1.1	11.4	13	99	21	139	4	99	100	200	No	ICU_discharge	2.137986111	No	No	30	0	15	0	0.035505618
30737408	6.162395833	Others	82	Female	Black	Others	NO_EMERGENCY	No	No	No	Yes	No	Yes	No	No	73	157	84	18	36.77777778	1	2	31	13	6	5.5	10.3	33.9	0.8	1.2	13	13	139	25	144	4.1	106	90	2000	No	ICU_discharge	6.162395833	No	No	30	0	15	0	0.0425
33383098	14.69821759	SICU	60	Male	Unknown	Others	NO_EMERGENCY	No	Yes	No	Yes	No	Yes	No	No	85	143	67	22	36.83333333	6	2	24	15	4	9.9	12.5	36.1	0.7	1.2	13.3	17	146	26	136	3.9	97	100	2300	No	ICU_discharge	14.69821759	Yes	Yes	30	0	15	0	0.074456522
39292789	2.227685185	SICU	81	Male	White	Medicare	NO_EMERGENCY	No	No	No	Yes	No	No	No	No	48	143	124	18	36.88888889	3	2	42	13	2	11.7	14.3	41.2	0.8	1.1	12.7	13	114	29	138	3	102	100	2770	Yes	ICU_discharge	2.227685185	No	No	30	0	15	0	0.072774869
38248291	22.16284722	SICU	55	Male	Unknown	Others	NO_EMERGENCY	No	Yes	No	Yes	No	Yes	No	No	84	121	70	24	37	6	2	21	15	3	12.1	13.9	43	1.1	1	11.3	18	112	25	141	3.7	103	100	1570	No	ICU_discharge	22.16284722	Yes	No	30	0	15	0	0.069189189
34762225	28.84939815	SICU	54	Male	White	Others	NO_EMERGENCY	No	Yes	No	Yes	No	Yes	No	No	87	120	76	16	36.55555556	6	2	22	14	3	12.8	13.9	39.5	0.8	1	11	9	201	26	142	3.9	104	100	3670	No	ICU_re_admission	35.02133102	Yes	No	30	0	15	0	0.044322344
33970168	24.28087963	SICU	22	Female	Unknown	Others	NO_EMERGENCY	No	Yes	No	No	No	Yes	Yes	Yes	98	95	58	30	37.35055562	12	2	23	15	1	9	11.4	35.5	1.2	1.5	16.6	11	355	21	133	6.5	103	100	1925	No	ICU_death	24.25351852	No	Yes	24.25351852	1	15	0	0.165882353
30103961	17.29502315	SICU	84	Female	White	Medicare	NO_EMERGENCY	No	Yes	No	Yes	No	Yes	Yes	No	65	110	56	16.23	35.83333333	6	2	45	14	1	13.3	11.5	32.9	0.9	1.1	12.5	15	162	18	137	3.2	109	100	3245	No	ICU_discharge	17.29502315	Yes	Yes	17.38420139	1	15	0	0.072115385
34296685	9.87380787	SICU	65	Female	Others	Others	NO_EMERGENCY	No	Yes	No	Yes	No	Yes	No	No	76	107	83	15	37.77777778	4	2	36	9	3	14	12.9	37.4	0.9	1.1	12.9	12	160	28	138	3.8	99	100	4125	Yes	ICU_discharge	9.87380787	Yes	No	30	0	15	0	0.0528
33372782	8.584583333	SICU	52	Female	White	Medicare	NO_EMERGENCY	No	No	No	Yes	No	Yes	No	No	87	160	91	22	37.77777778	8	2	32	15	1	6.5	11.4	33.8	0.9	1	11.3	12	172	23	143	3.5	105	100	2775	Yes	ICU_re_admission	14.53811343	No	No	30	0	15	0	0.072375691
37618712	6.242905093	Others	84	Female	Unknown	Others	NO_EMERGENCY	No	No	No	No	No	Yes	No	No	69	108	84	26	37.55555556	7	2	51	8	7	9.1	10	31.9	1	1.2	12.6	25	118	24	145	3.5	108	100	300	No	ICU_discharge	6.242905093	No	No	30	0	15	0	0.08680203
33646507	4.342303241	MICU	45	Male	Unknown	Others	NO_EMERGENCY	No	Yes	No	No	No	Yes	Yes	Yes	96	117	65	33	36.83411101	12	2	61	15	2	30.2	13.6	43.9	1.3	1.1	12.4	14	91	7	155	4.5	114	100	423	No	ICU_discharge	4.342303241	No	No	5.111805556	1	5.111805556	1	0.043809524
31861605	22.99760417	Others	59	Female	White	Others	NO_EMERGENCY	No	No	No	Yes	No	Yes	No	No	79	147	68	17	36.38888889	2	2	22	14	2	13	12.7	39.1	0.6	1.1	12.4	11	138	24	144	4.3	110	96	1745	No	ICU_discharge	22.99760417	No	No	30	0	15	0	0.062559242
34417517	1.364467593	SICU	62	Female	Others	Others	NO_EMERGENCY	No	No	No	Yes	No	Yes	No	No	91	135	89	16.578	34.61111111	4	2	54	3	3	15	14.6	41.4	0.9	1.2	14.2	15	179	24	141	3.9	107	99	556	No	ICU_discharge	1.364467593	No	No	1.850694444	1	1.850694444	1	0.062727273
31402135	2.310555556	SICU	88	Female	White	Medicare	NO_EMERGENCY	No	No	No	Yes	No	Yes	No	No	66	151	50	12	35.77777778	5	1	36	15	3	13.2	11.7	36.7	0.9	1.4	15.5	16	144	21	137	2.8	100	100	3855	Yes	ICU_discharge	2.310555556	No	No	2.347222222	1	2.347222222	1	0.078698225
30395754	15.61421296	MICU	50	Male	Unknown	Others	NO_EMERGENCY	No	Yes	No	Yes	No	Yes	No	No	105	115	63	21	37.83333333	11	2	35	8	7	9.3	10.2	29.7	0.5	1.6	17.6	14	132	22	136	4.1	99	96	3100	No	ICU_discharge	15.61421296	No	Yes	30	0	15	0	0.226666667
37457291	1.031111111	SICU	64	Male	White	Others	NO_EMERGENCY	No	No	Yes	Yes	No	No	No	No	69	130	54	18	37.33333333	2	1	20	15	3	8.2	13.9	39.1	1.2	1.1	12	25	80	20	137	4	102	96	2075	No	ICU_discharge	1.031111111	No	No	30	0	15	0	0.079329609
33585747	3.782893519	MICU	74	Male	Black	Medicare	NO_EMERGENCY	No	No	No	No	Yes	No	No	No	92	111	56	19	36.94444444	8	2	67	4	8	10	8.6	28.2	2.2	1.2	13.4	76	401	16	168	3.8	134	99	2360	No	ICU_discharge	3.782893519	No	No	30	0	15	0	0.143564356
30248230	2.634050926	SICU	68	Male	White	Medicare	NO_EMERGENCY	No	No	No	Yes	No	Yes	No	No	64	167	75	18	37.16666667	3	2	30	13	1	10	14.5	39.6	0.8	1	12	8	108	27	130	4.2	90	100	1575	No	ICU_discharge	2.634050926	No	No	30	0	15	0	0.043322476
36321736	2.892048611	SICU	66	Female	Black	Medicare	NO_EMERGENCY	No	No	No	No	No	Yes	No	No	67	78	63	19	36.38888889	2	2	38	14	7	10.2	7.9	26.1	0.7	1.5	15.8	22	121	16	143	2.5	117	98	2750	Yes	ICU_discharge	2.892048611	No	Yes	3.114016204	1	3.114016204	1	0.088826816
33010531	4.121400463	SICU	63	Male	White	Others	NO_EMERGENCY	No	No	No	No	No	No	No	No	72	138	95	14	36.83333333	3	1	25	9	4	16.4	15.7	46.5	0.9	1.1	12.1	13	111	22	138	3.9	102	98	1160	No	ICU_discharge	4.121400463	Yes	No	30	0	15	0	0.055252918
30230548	12.20759259	SICU	69	Female	Unknown	Others	NO_EMERGENCY	No	Yes	No	Yes	No	Yes	No	No	78	141	65	16	38.05555556	1	2	26	15	3	13.2	10.9	33.4	0.6	1.1	11.8	12	160	22	144	3.3	109	100	1175	Yes	ICU_discharge	12.20759259	Yes	No	20.33263889	1	15	0	0.0488
31014786	2.763113426	SICU	47	Male	Others	Medicare	NO_EMERGENCY	No	No	No	Yes	No	Yes	No	No	87	142	69	25	36.88888889	1	1	13	15	3	9.5	12.7	40.9	0.8	1.1	12.3	17	153	21	139	3.2	104	95	2950	No	ICU_discharge	2.763113426	No	No	30	0	15	0	0.058712121
37692086	1.915277778	SICU	83	Male	White	Medicare	NO_EMERGENCY	No	No	Yes	Yes	No	Yes	No	No	79	170	61	18	36.55555556	3	2	31	13	8	6.6	10.5	32	1.4	1.4	15.7	21	165	27	138	4.6	102	98	1690	No	ICU_discharge	1.915277778	No	No	30	0	15	0	0.04398827
36354694	10.86248843	SICU	71	Female	Black	Others	NO_EMERGENCY	Yes	Yes	Yes	Yes	No	Yes	Yes	No	61	180	79	19	37.33333333	4	1	23	14	4	8	9	28.8	0.9	1.2	13.3	21	104	30	144	4	100	98	1570	No	ICU_discharge	10.86248843	No	Yes	11.08541667	1	11.08541667	1	0.064761905
38930887	1.303194444	SICU	62	Male	White	Others	NO_EMERGENCY	No	No	No	Yes	No	Yes	Yes	No	53	112	48	20	36.33333333	8	3	59	3	4	13.6	13.7	40.8	0.8	1.1	11.8	19	162	30	143	4	105	99	2895	No	ICU_discharge	1.303194444	No	Yes	2.020810185	1	2.020810185	1	0.062780269
38441195	1.652118056	Others	50	Female	Others	Others	NO_EMERGENCY	Yes	No	No	Yes	No	Yes	Yes	No	118	165	96.412	19	37.38888889	12	1	31	15	2	11.7	14.2	45.5	0.6	1.8	19.4	22	210	38	139	3.8	87	92	3860	Yes	ICU_discharge	1.652118056	No	Yes	2.080150463	1	2.080150463	1	0.106756757
36660990	4.744085648	SICU	61	Female	White	Others	NO_EMERGENCY	No	No	No	Yes	No	Yes	No	No	65	118	79	21	36.55555556	4	3	32	9	3	2.9	10.7	32.7	0.6	1	11.1	20	79	27	144	4.1	104	100	1284	No	ICU_re_admission	8.454872685	No	No	30	0	15	0	0.067692308
32535506	2.647071759	MICU	63	Female	White	Others	NO_EMERGENCY	No	No	No	No	Yes	No	No	No	92	136	78	17	36.77777778	4	2	44	15	3	3.8	14.4	42.9	0.6	1	12.1	18	104	27	142	4	107	98	450	No	ICU_discharge	2.647071759	No	No	30	0	15	0	0.074712644
33270509	1.823969907	SICU	86	Male	White	Others	NO_EMERGENCY	Yes	No	Yes	Yes	No	Yes	No	No	77	88	54	14	36.38888889	7	3	60	5	4	9.4	11.7	36.7	1.2	1.3	14	16	140	22	140	4.4	104	99	1605	No	ICU_discharge	1.823969907	No	No	1.85625	1	1.85625	1	0.112598425
30279476	1.803483796	Others	40	Male	White	Others	NO_EMERGENCY	No	No	No	No	No	No	No	No	63	137	93	15	37.05555556	0	1	17	15	1	9.3	13.1	40.4	0.8	1	11.3	8	94	24	143	3.9	106	98	1200	No	ICU_discharge	1.803483796	No	No	30	0	15	0	0.073737374
34810297	3.453425926	SICU	63	Male	White	Medicare	NO_EMERGENCY	Yes	No	No	Yes	Yes	Yes	No	No	63	136	72	15	36.55555556	4	3	41	15	9	5.8	11.8	35	0.7	1.2	12.7	12	135	23	134	3.6	102	100	3590	Yes	ICU_discharge	3.453425926	Yes	No	8.538263889	1	8.538263889	1	0.057522124
39735361	1.974918981	SICU	70	Male	White	Others	NO_EMERGENCY	No	No	No	Yes	Yes	No	No	No	94	137	60	24	36.88888889	5	2	28	13	5	5.7	12.6	36.6	1.1	1.1	12.5	17	115	20	137	3.7	105	95	1155	No	ICU_discharge	1.974918981	Yes	No	30	0	15	0	0.154639175
33369740	1.093553241	SICU	64	Male	White	Others	NO_EMERGENCY	No	No	No	Yes	No	Yes	No	No	73	122	72	10	37.38888889	3	1	46	15	12	8.2	13	37.4	1.9	1.2	14.1	35	218	19	139	5.4	110	96	1900	No	ICU_discharge	1.093553241	Yes	No	30	0	15	0	0.083233533
35445556	7.138171296	SICU	86	Female	White	Medicare	NO_EMERGENCY	No	No	Yes	Yes	No	Yes	No	No	64	142	45	15.776	36	1	1	39	15	3	15.7	8.5	24.5	0.8	1.4	15.8	20	160	23	141	2.8	106	100	920	Yes	ICU_discharge	7.138171296	No	No	8.211111111	1	8.211111111	1	0.049828179
32474154	8.069641204	SICU	69	Male	Black	Medicare	NO_EMERGENCY	Yes	No	Yes	No	No	Yes	Yes	No	68	94	75	16	36.83333333	2	2	23	15	5	8.8	9.4	30.3	1.2	1.5	15.9	12	106	21	142	4.1	110	96	850	No	ICU_re_admission	8.784768519	No	No	30	0	15	0	0.083505155
38693125	12.67538194	SICU	39	Male	Unknown	Others	NO_EMERGENCY	No	Yes	No	Yes	No	Yes	No	No	84	101	60	18	37.5	5	3	34	7	4	7.3	13.6	39.9	1	1.1	11.8	11	213	22	137	4.1	99	97	4030	No	ICU_re_admission	12.96582176	No	No	30	0	15	0	0.09020979
33199298	4.859791667	SICU	82	Male	White	Medicare	NO_EMERGENCY	No	No	No	Yes	No	Yes	No	No	87	146	74	14	37.5	5	2	30	15	4	19	12.6	36	0.9	1.1	13.1	12	167	25	140	3.9	106	100	1970	Yes	ICU_discharge	4.859791667	No	No	13.10694444	1	13.10694444	1	0.063519313
35075169	1.455219907	SICU	68	Male	White	Others	NO_EMERGENCY	No	No	Yes	Yes	No	Yes	No	No	125	134	91	23	36.38888889	1	2	27	13	3	6.2	11.8	34.9	1	1.2	13.3	18	131	26	136	4	107	94	1059	No	ICU_discharge	1.455219907	Yes	No	30	0	15	0	0.070754717
38669203	1.255185185	SICU	85	Male	White	Medicare	NO_EMERGENCY	No	No	Yes	Yes	No	Yes	No	No	94	150	45	19	36.44444444	3	3	38	10	2	9.4	11.2	33.9	0.8	1.2	12.6	17	144	22	142	3.9	108	98	1447	No	ICU_re_admission	3.340578704	No	No	10.09236111	1	10.09236111	1	0.049084249
30810001	1.68775463	SICU	62	Female	Unknown	Medicare	NO_EMERGENCY	No	No	No	Yes	No	Yes	No	No	77	183	84	22	36.27777778	1	1	31	14	2	5.5	11.6	34.1	0.7	1.3	13.9	31	113	24	148	3.3	113	95	835	No	ICU_re_admission	4.566134259	Yes	No	30	0	15	0	0.08961039
34278568	9.988784722	SICU	35	Male	White	Others	NO_EMERGENCY	No	No	No	No	No	Yes	No	No	81	130	67	14	35.5	6	2	19	15	1	13.7	13.6	39.5	0.6	1.1	12.1	13	111	26	144	3.9	110	96	2004	No	ICU_discharge	9.988784722	Yes	No	30	0	15	0	0.068020305
32711073	37.75542824	SICU	75	Male	White	Others	NO_EMERGENCY	Yes	Yes	No	Yes	No	Yes	Yes	No	54	131	53	8	36.38888889	6	2	39	15	4	18.2	11.3	35.9	1.1	1.1	12.3	16	120	30	141	4	100	100	2010	No	ICU_discharge	37.75542824	Yes	Yes	30	0	15	0	0.086390533
36480486	1.753263889	SICU	71	Female	White	Medicare	NO_EMERGENCY	No	No	Yes	Yes	No	No	No	No	77	117	91	27	36.66666667	1	2	28	15	1	9.3	11	33	0.7	1.1	12.3	20	95	23	140	4.2	105	99	1445	No	ICU_discharge	1.753263889	Yes	No	30	0	15	0	0.053448276
38176689	29.96105324	SICU	54	Female	White	Others	NO_EMERGENCY	No	Yes	No	No	No	Yes	Yes	No	90	107	75	18	38.5	7	3	34	15	1	8.2	10.2	30.1	0.7	1.2	13.5	14	200	19	142	3.7	110	100	2115	Yes	ICU_discharge	29.96105324	Yes	Yes	30	0	15	0	0.061
39057509	3.889236111	Others	62	Female	Others	Medicare	NO_EMERGENCY	No	No	No	No	No	No	No	No	82	148	60	18	36.83333333	6	1	18	14	5	4.4	11.5	35	1.1	1.3	13.6	25	271	22	140	4.4	107	96	1250	No	ICU_discharge	3.889236111	No	Yes	30	0	15	0	0.242622951
33978487	1.531030093	SICU	82	Male	White	Medicare	NO_EMERGENCY	Yes	No	No	Yes	No	Yes	No	No	66	182	88	13	36.72222222	3	2	33	15	6	5.4	10.4	28.8	1.2	1.4	15.3	24	135	27	140	3.7	104	97	2025	No	ICU_discharge	1.531030093	No	Yes	30	0	15	0	0.12295082
37537224	15.84628472	Others	54	Male	White	Medicare	NO_EMERGENCY	No	Yes	No	No	Yes	Yes	Yes	No	89.06	127	61	24	37.05555556	10	2	36	15	3	47	9.5	29.7	0.8	1.6	18.1	23	160	27	135	4	100	100	2190	No	ICU_re_admission	17.79054398	Yes	Yes	30	0	15	0	0.036174636
34735850	21.42943287	SICU	39	Male	Unknown	Others	NO_EMERGENCY	No	Yes	No	Yes	No	Yes	No	No	79	154	88	23	36.94444444	9	3	25	15	4	6.8	11.7	35.2	0.9	1.2	13.5	16	137	19	142	3	107	96	1865	No	ICU_re_admission	22.27900463	No	No	30	0	15	0	0.056696429
30053493	6.550717593	SICU	30	Female	White	Others	NO_EMERGENCY	No	No	No	No	No	Yes	No	No	71	128	80	16.436	36.77777778	4	3	29	7	1	12.5	10.4	29.8	0.7	1.3	14.5	7	111	22	141	3.5	107	100	1075	No	ICU_discharge	6.550717593	Yes	No	30	0	15	0	0.037582418
39068788	11.63798611	SICU	77	Female	Unknown	Medicare	NO_EMERGENCY	No	No	Yes	Yes	No	Yes	No	No	71	116	101	16	37.16666667	4	3	52	7	3	14.5	13.6	38.7	0.8	1.1	12.9	17	106	26	129	3	93	100	3545	Yes	ICU_discharge	11.63798611	Yes	No	11.98333333	1	11.98333333	1	0.051624549
36060537	3.754895833	SICU	63	Male	White	Medicare	NO_EMERGENCY	No	No	No	Yes	No	Yes	No	No	124	132	59	19	36.77777778	6	1	58	3	3	13.8	13.1	39	0.8	1.1	12.2	10	256	17	126	4	90	100	890	No	ICU_discharge	3.754895833	No	Yes	5.775	1	5.775	1	0.074251497
34902669	2.294502315	SICU	64	Female	Unknown	Others	NO_EMERGENCY	No	No	No	No	No	Yes	No	No	86	127	83	19	36.66666667	2	2	25	11	3	8.1	12.2	39.5	0.8	1.2	12.9	18	137	22	138	4.7	105	98	1643	No	ICU_discharge	2.294502315	No	No	30	0	15	0	0.082051282
37216064	1.195243056	SICU	81	Female	Black	Medicare	NO_EMERGENCY	No	No	No	Yes	No	Yes	No	No	65	138	62	12	36.27777778	1	1	27	15	1	16.4	11.3	33.9	0.9	1	12.3	15	158	24	146	3.6	113	99	3820	No	ICU_discharge	1.195243056	No	Yes	30	0	15	0	0.085393258
30373941	6.350694444	SICU	64	Male	White	Others	NO_EMERGENCY	Yes	Yes	Yes	No	No	Yes	No	No	50	160	55	18	35.22222222	4	1	26	15	7	11.7	13	40.8	2.1	1.4	15.7	56	106	23	140	3.7	102	100	1890	No	ICU_discharge	6.350694444	No	Yes	6.440972222	1	6.440972222	1	0.087735849
36942177	18.2058912	SICU	50	Male	Others	Others	NO_EMERGENCY	No	Yes	No	No	No	Yes	Yes	No	63	156	84	20	36.55555556	2	3	27	13	1	13.7	13.8	40.7	0.9	1.1	11.4	10	130	22	140	3.9	104	92	2015	No	ICU_discharge	18.2058912	No	No	30	0	15	0	0.050331126
39473385	11.55162037	SICU	66	Male	Unknown	Medicare	NO_EMERGENCY	No	No	No	Yes	No	Yes	No	Yes	95	174	87	18	36.94444444	4	3	36	8	2	7.1	13	38.9	0.5	1	10.4	10	100	26	138	3.2	107	91	1040	No	ICU_discharge	11.55162037	Yes	No	30	0	15	0	0.083419689
35587153	3.395185185	Others	48	Female	Others	Others	NO_EMERGENCY	No	No	No	Yes	No	No	No	No	100	148	116	24	37.05555556	2	2	22	10	3	7.3	13.5	43.7	0.8	1.1	12	9	119	26	142	3.2	104	100	2700	No	ICU_discharge	3.395185185	No	No	30	0	15	0	0.063800905
36606248	5.801064815	SICU	54	Female	Black	Others	NO_EMERGENCY	No	No	No	Yes	Yes	No	No	No	70	150	92	13	36.88888889	1	2	20	13	6	7.5	13.9	42.1	0.8	1.2	13	10	117	26	140	4.3	102	97	2750	Yes	ICU_discharge	5.801064815	No	No	30	0	15	0	0.0524
38964595	2.408460648	SICU	57	Male	Unknown	Others	NO_EMERGENCY	No	No	No	Yes	No	Yes	No	No	81	156	100	20	36.88888889	5	1	34	15	6	17.4	11.5	34.1	4.2	1.3	14.5	57	154	22	140	5	106	100	686	No	ICU_discharge	2.408460648	No	No	30	0	15	0	0.055830389
32353112	1.878553241	SICU	34	Male	White	Others	NO_EMERGENCY	No	No	No	Yes	No	Yes	No	No	88	143	86	16	37	0	1	9	15	1	11.7	12.4	37.5	1	1.1	11.9	17	157	19	139	3.6	106	98	1035	No	ICU_discharge	1.878553241	No	No	30	0	15	0	0.064563107
32451736	3.636180556	SICU	78	Male	White	Medicare	NO_EMERGENCY	No	No	No	Yes	No	No	Yes	No	83	126	54	23	36.27777778	3	3	28	15	1	14.9	12.1	34.4	0.8	1	12.5	16	170	28	141	3.7	105	99	1845	Yes	ICU_discharge	3.636180556	No	No	4.909722222	1	4.909722222	1	0.065106383
38314864	8.800162037	SICU	56	Male	Unknown	Others	NO_EMERGENCY	No	No	No	No	No	Yes	No	No	63	146	58	13	36.44444444	3	2	20	12	3	13.3	12.8	40.4	0.9	1	11.2	18	125	24	138	4.5	102	92	2535	No	ICU_discharge	8.800162037	Yes	No	30	0	15	0	0.069142857
38021408	7.646180556	SICU	42	Female	White	Medicare	NO_EMERGENCY	No	No	No	No	No	Yes	No	No	103	136	103	23	36.27777778	7	2	47	8	4	13.3	7.6	22.4	1.7	1.2	13	54	199	17	141	3.9	113	97	535	Yes	ICU_discharge	7.646180556	Yes	Yes	9.054791667	1	9.054791667	1	0.147222222
38060278	22.35577546	SICU	83	Female	Unknown	Others	NO_EMERGENCY	Yes	Yes	No	No	No	Yes	Yes	Yes	67	105	61	16	36.72222222	8	3	48	13	9	12	7	22.3	3.7	1.2	13.1	66	153	19	138	6.5	103	94	1300	No	ICU_death	22.24240741	Yes	Yes	22.24240741	1	15	0	0.053159851
33289701	1.883518519	SICU	87	Female	Others	Others	NO_EMERGENCY	No	No	No	Yes	No	Yes	Yes	No	63	137	66	17	35.3	6	2	52	15	1	6.4	11.2	34.2	0.6	1.1196	12.6238	25	148	20	142	3.7	108	91	827	No	ICU_discharge	1.883518519	No	No	1.940277778	1	1.940277778	1	0.081097561
36939748	1.881759259	SICU	27	Female	White	Others	NO_EMERGENCY	No	No	No	No	No	No	No	No	65	126	74	12	36.88888889	2	2	13	14	1	8.9	9.2	29	0.4	1.2	12.9	5	79	22	139	3.9	102	100	2050	No	ICU_discharge	1.881759259	No	No	30	0	15	0	0.091282051
34732142	2.913530093	SICU	72	Female	Unknown	Medicare	NO_EMERGENCY	No	No	No	Yes	No	No	No	No	107	134	85	22	37.55555556	4	2	21	15	1	11.8	12.5	35.1	0.6	1.1	12.5	11	180	26	138	3.8	102	100	2430	Yes	ICU_discharge	2.913530093	No	No	3.370138889	1	3.370138889	1	0.096453901
33182533	2.047430556	SICU	72	Male	Unknown	Others	NO_EMERGENCY	No	No	No	Yes	No	No	No	No	91	136	74	19.982	36.44444444	7	3	47	7	3	22.9	14.1	40.6	1.1	1.1	12.2	12	115	19	136	4.1	103	100	2254	No	ICU_discharge	2.047430556	Yes	No	30	0	15	0	0.04471831
38635376	2.655416667	Others	79	Female	White	Others	NO_EMERGENCY	Yes	No	No	Yes	No	No	No	No	76	153	67	14	36.44444444	2	1	28	14	2	9.9	11.9	35.8	1.1	1	10.7	24	103	21	142	3.9	105	98	650	No	ICU_discharge	2.655416667	No	No	30	0	15	0	0.050337838
38897199	6.012523148	SICU	65	Male	Unknown	Medicare	NO_EMERGENCY	No	No	No	Yes	No	Yes	Yes	No	69	136	83	24	36.55555556	7	2	31	14	2	9.8	13	37.5	0.6	1	10.7	14	148	19	130	4.5	97	100	3560	No	ICU_discharge	6.012523148	No	No	30	0	15	0	0.045214521
38419228	4.068831019	Others	72	Male	Unknown	Medicare	NO_EMERGENCY	No	Yes	Yes	Yes	No	Yes	Yes	Yes	119	72	46	20.664	36.7	21	3	67	15	2	16.4	12.7	37.7	2.1	4.5	48.3	23	149	19	140	5.1	100	87	15	No	ICU_discharge	4.068831019	Yes	Yes	4.419166667	1	4.419166667	1	0.252307692
31974710	3.660972222	SICU	66	Male	White	Others	NO_EMERGENCY	No	No	No	Yes	No	No	No	No	72	115	63	17	36.55555556	2	1	25	14	4	4.9	12	34.4	0.9	1.2	12.8	18	109	22	135	4.5	98	95	1140	No	ICU_discharge	3.660972222	No	No	30	0	15	0	0.073888889
34531454	38.61231481	SICU	61	Female	White	Others	NO_EMERGENCY	No	Yes	No	Yes	No	Yes	Yes	No	111	151	80	22	37.55555556	5	2	44	6	3	21.5	14.9	43.1	0.6	1.162	12.0704	11	142	22	143	3.7	109	100	2512	No	ICU_discharge	38.61231481	Yes	Yes	30	0	15	0	0.033838384
31068918	1.926666667	SICU	79	Male	White	Medicare	NO_EMERGENCY	No	No	No	No	No	Yes	No	No	65	153	67	13	37.05555556	3	0	24	14	2	5.3	10.3	29.8	0.9	1.5	16.4	13	100	30	139	3.7	104	100	2000	No	ICU_discharge	1.926666667	No	Yes	30	0	15	0	0.1
30030111	8.903703704	SICU	45	Male	Others	Others	NO_EMERGENCY	No	No	No	Yes	No	No	No	No	79	144	79	16	36.77777778	4	2	23	9	3	10	13.2	41.1	1.4	1	11.2	24	121	23	145	3.6	104	96	1125	No	ICU_discharge	8.903703704	No	No	30	0	15	0	0.046461538
32891163	43.51039352	Others	67	Female	Black	Medicare	NO_EMERGENCY	No	Yes	No	No	No	Yes	Yes	No	60	119	84	16	36.66666667	5	3	43	11	1	7.5	12.2	38	0.9	1	11.3	29	110	21	136	4.2	97	95	780	No	ICU_discharge	43.51039352	No	Yes	30	0	15	0	0.056382979
35553564	4.95625	Others	56	Male	White	Others	NO_EMERGENCY	No	No	No	Yes	Yes	Yes	No	No	82	141	87	17	36.55555556	2	1	27	14	7	10	9.3	30.8	1.1	1.3	14.6	21	162	17	140	4.4	109	100	1586.392	No	ICU_discharge	4.95625	No	No	30	0	15	0	0.065602837
39799749	1.420798611	SICU	26	Male	White	Others	NO_EMERGENCY	No	No	No	No	No	No	No	No	59	125	80	16	36.66666667	1	2	13	13	1	9.4	15.4	45.4	0.8	1.1	11.8	7	89	26	138	4.6	100	97	1825	No	ICU_discharge	1.420798611	Yes	No	30	0	15	0	0.03143508
37154624	2.202615741	SICU	74	Male	White	Medicare	NO_EMERGENCY	No	No	No	No	No	Yes	No	No	97	152	112	13	36.55555556	5	2	44	13	4	9.3	11.1	34.2	0.9	1.1848	12.0926	13	118	25	139	3.8	106	98	440	No	ICU_re_admission	8.002523148	No	No	19.31180556	1	15	0	0.130769231
36575748	2.905763889	SICU	72	Female	White	Others	NO_EMERGENCY	No	No	No	Yes	No	Yes	No	No	88	200	94.782	19	37	2	3	46	10	4	15.1	12.7	35.6	0.8	1.2	14.3	17	214	20	135	2.7	97	99	1550	Yes	ICU_discharge	2.905763889	No	Yes	3.986145833	1	3.986145833	1	0.059504132
38684056	11.56890046	SICU	64	Male	Black	Medicare	NO_EMERGENCY	No	Yes	No	No	No	Yes	No	No	90	155	81	12	36.72222222	7	2	27	15	6	10.2	9	27	1.2	1.1	11.6	14	195	19	135	3.7	107	100	3035	No	ICU_discharge	11.56890046	Yes	Yes	16.831875	1	15	0	0.076744186
34263828	5.405960648	Others	74	Male	White	Medicare	NO_EMERGENCY	No	No	No	No	No	Yes	No	Yes	75	154	61	17	36.33333333	6	2	35	14	7	6.9	12.3	39	6	1.6	17.5	38	124	27	145	4.9	99	94	1350	No	ICU_discharge	5.405960648	No	No	30	0	15	0	0.163302752
34654374	11.20576389	SICU	77	Female	Others	Medicare	NO_EMERGENCY	No	No	No	Yes	No	Yes	No	No	72	214	65	18	36.61111111	7	2	55	15	2	7.2	9.8	30	1.3	1.1	12.6	37	288	18	138	4.9	108	100	1500	No	ICU_re_admission	15.3762963	Yes	Yes	30	0	15	0	0.182417582
34675424	6.861076389	SICU	62	Male	White	Others	NO_EMERGENCY	No	Yes	No	Yes	No	Yes	No	Yes	80	133	64	24	36.72222222	6	2	35	13	3	13.7	8.5	25.4	1.7	1	10.5	32	329	23	138	4.1	104	100	518	No	ICU_discharge	6.861076389	Yes	No	7.144444444	1	7.144444444	1	0.066836735
35686439	5.752777778	SICU	73	Male	White	Medicare	NO_EMERGENCY	No	No	No	Yes	No	No	No	No	72	174	87	12	36.33333333	3	1	23	15	1	8.8	13.7	39.3	0.8	1.1	11.5	17	134	20	137	4.1	102	98	1630	No	ICU_discharge	5.752777778	No	No	30	0	15	0	0.074093264
35322460	4.130324074	SICU	49	Male	White	Others	NO_EMERGENCY	No	No	No	Yes	No	Yes	No	No	58	132	70	15.438	36.38888889	1	1	27	15	3	10.5	11.3	34	1	1	11.2	17	108	22	127	4.5	102	100	870	No	ICU_discharge	4.130324074	Yes	No	30	0	15	0	0.060591133
38763288	1.776527778	SICU	56	Female	White	Others	NO_EMERGENCY	No	No	No	No	No	Yes	Yes	No	67	76	45	16	35	12	2	61	3	1	14.9	11.8	37.7	0.6	1.1	12.7	15	204	19	148	3.7	119	97	3258	No	ICU_death	0.904861111	No	No	0.904861111	1	0.904861111	1	0.051986755
38865873	10.88116898	SICU	84	Male	White	Medicare	NO_EMERGENCY	No	No	Yes	Yes	No	Yes	No	No	74	139	72	16.634	36.33333333	3	2	35	14	2	5.4	11.4	33.1	1	1.1	12.4	17	151	26	139	4.2	101	96	1750	Yes	ICU_discharge	10.88116898	Yes	Yes	30	0	15	0	0.077714286
35105709	2.114803241	SICU	71	Female	White	Medicare	NO_EMERGENCY	No	No	Yes	Yes	No	Yes	No	No	96	141	77	17	38.05555556	5	1	35	6	6	10.9	10.6	33.1	0.7	1.4	14.8	16	263	25	143	3.3	109	97	2330	Yes	ICU_discharge	2.114803241	No	No	2.415972222	1	2.415972222	1	0.09924812
30572431	1.507847222	SICU	68	Male	Unknown	Others	NO_EMERGENCY	No	No	Yes	Yes	No	Yes	No	No	74	118	64	17	36.83333333	1	2	27	14	4	7.5	13.9	39.4	0.8	1.3	14.2	10	91	25	141	4.8	101	95	3965	No	ICU_discharge	1.507847222	No	No	30	0	15	0	0.072121212
36613636	1.885555556	Others	84	Female	White	Medicare	NO_EMERGENCY	Yes	No	Yes	Yes	No	No	No	No	55	141	54	20	36.94444444	2	1	31	14	5	5.4	10.4	31.9	0.8	1	11	23	169	24	135	3.4	98	99	1600	No	ICU_discharge	1.885555556	No	No	30	0	15	0	0.069458128
39903189	23.10708333	SICU	60	Female	Black	Others	NO_EMERGENCY	No	Yes	No	Yes	No	Yes	No	No	71	129	61	17	37.22222222	7	2	20	15	1	8.9	9.6	29.8	0.5	1.1	11.6	7	144	24	140	3.6	105	100	1715	No	ICU_discharge	23.10708333	No	Yes	30	0	15	0	0.088829787
33689339	8.292986111	SICU	52	Female	White	Others	NO_EMERGENCY	No	No	No	No	No	Yes	No	No	59	117	58	21	37.11111111	6	2	20	11	4	14.1	9.5	29.8	0.7	1.9	20.6	9	130	29	142	3.5	102	97	2040	Yes	ICU_discharge	8.292986111	Yes	Yes	30	0	15	0	0.151041667
34450188	1.334305556	SICU	60	Male	White	Others	NO_EMERGENCY	No	No	No	No	No	Yes	No	No	69	134	70	17	36.16666667	14	2	57	15	5	10.1	8.7	24	2.7	4.7	49.9	103	196	29	135	3	97	100	1022	No	ICU_discharge	1.334305556	No	Yes	2.096261574	1	2.096261574	1	0.790909091
39950623	5.439930556	SICU	88	Female	White	Medicare	NO_EMERGENCY	Yes	Yes	Yes	Yes	No	Yes	No	No	90	128	103	13	36.66666667	2	3	42	12	3	9.9	10.7	32	1	1.4	15.5	16	144	22	140	4.9	101	95	650	No	ICU_discharge	5.439930556	No	No	22.96736111	1	15	0	0.053478261
35157931	5.734814815	SICU	69	Female	White	Others	NO_EMERGENCY	No	No	No	Yes	No	Yes	No	No	85	121	104	14	36.83333333	1	2	28	14	1	10.8	10	31.4	0.6	1.1	11.4	16	110	25	145	4.3	110	99	2715	No	ICU_discharge	5.734814815	No	No	30	0	15	0	0.039358601
30324167	1.035451389	MICU	33	Female	White	Others	NO_EMERGENCY	No	No	No	No	No	No	No	No	58	136	85	14	36.72222222	1	0	17	14	9	7.1	13.9	38.1	0.5	1.1512	12.3734	12	120	26	135	4.1	101	99	1065	No	ICU_discharge	1.035451389	No	No	30	0	15	0	0.033791209
30955194	3.874479167	Others	62	Male	White	Others	NO_EMERGENCY	No	No	No	Yes	No	No	No	No	96	119	94	21	36.77777778	3	2	38	15	1	8.6	12.4	36.3	0.7	1.2	13.5	13	115	28	141	3.4	99	95	451	No	ICU_discharge	3.874479167	Yes	No	30	0	15	0	0.068131868
33103871	18.12131944	SICU	71	Female	Black	Medicare	NO_EMERGENCY	Yes	Yes	Yes	Yes	No	Yes	No	No	82	209	89	17.364	36	6	2	57	6	9	9.2	8.8	27.6	3.1	1.4	15.6	40	239	19	142	3	111	100	598	No	ICU_discharge	18.12131944	Yes	Yes	30	0	15	0	0.057835821
38708247	26.14236111	SICU	61	Female	White	Others	NO_EMERGENCY	No	Yes	No	No	No	Yes	Yes	No	91	123	62	16	37.27777778	8	2	30	15	1	12.2	11.5	34.4	0.3	1.1	12	19	158	27	142	3.5	105	100	1865	No	ICU_re_admission	32.48405093	Yes	No	30	0	15	0	0.112244898
32014367	6.731064815	SICU	83	Female	White	Others	NO_EMERGENCY	No	No	No	No	No	Yes	No	No	94	154	66	15	37	3	3	34	13	4	16	11	34.2	1	1.2	12.5	18	149	25	139	5	100	96	1390	No	ICU_discharge	6.731064815	No	No	30	0	15	0	0.041017964
31270875	8.230115741	Others	64	Female	White	Others	NO_EMERGENCY	No	No	No	Yes	No	Yes	No	No	70	143	64	19	36.66666667	3	3	33	9	4	8.6	10.6	32.1	0.5	1.1	12	7	130	27	146	3.5	109	99	1650	Yes	ICU_discharge	8.230115741	No	No	30	0	15	0	0.069230769
39960733	34.44930556	Others	67	Male	White	Others	NO_EMERGENCY	No	Yes	No	Yes	Yes	Yes	No	No	76	161	97	13	36.94444444	3	2	26	9	5	9.1	13	38.2	1	1.2	12.7	20	117	21	133	3.9	96	100	1880	Yes	ICU_discharge	34.44930556	No	No	30	0	15	0	0.079113924
37473920	1.984537037	SICU	66	Female	White	Others	NO_EMERGENCY	No	No	No	No	No	Yes	No	No	102	124	75	20	37.16666667	4	3	30	9	1	8.7	12.1	35.6	0.4	1.1	11.4	17	94	26	140	4.3	105	97	1195	No	ICU_discharge	1.984537037	No	No	30	0	15	0	0.037265416
36280060	12.80605324	SICU	64	Female	White	Others	NO_EMERGENCY	No	Yes	Yes	Yes	No	Yes	No	No	90	145	63	14	37.72222222	4	3	46	7	1	9.6	9.3	27.2	0.7132	2.6	26.9	16.596	131.704	24.91	140	3.5	102.934	100	2150	Yes	ICU_discharge	12.80605324	Yes	Yes	30	0	15	0	0.108982036
33539108	3.63306713	SICU	57	Female	Black	Others	NO_EMERGENCY	No	No	No	Yes	No	Yes	No	No	55	158	71	18	36.88888889	3	1	22	12	1	8.2	12.1	36	0.7	1.1	12	13	120	24	138	3.3	103	100	1925	No	ICU_discharge	3.63306713	Yes	No	30	0	15	0	0.055217391
38022252	8.405821759	SICU	87	Male	White	Medicare	NO_EMERGENCY	No	Yes	Yes	Yes	No	Yes	Yes	No	114	99	64	20	37.16666667	3	2	43	15	3	16.8	11.6	35.4	0.8	1.3	15.1	24	93	26	138	4.2	103	100	878	No	ICU_discharge	8.405821759	Yes	No	30	0	15	0	0.083625731
31695089	10.19717593	SICU	51	Male	Unknown	Others	NO_EMERGENCY	No	Yes	No	Yes	No	Yes	No	No	93	157	99	15	37.05555556	5	2	17	15	4	7.8	14	40.9	0.7	1	12.2	10	83	29	140	3.8	104	100	1420	No	ICU_discharge	10.19717593	Yes	No	30	0	15	0	0.095862069
37170623	19.1321875	SICU	60	Male	Others	Medicare	NO_EMERGENCY	No	Yes	No	Yes	Yes	Yes	Yes	No	77	132	71	19.388	37.55555556	9	3	40	15	4	13.7	15.4	43.6	1.3	1	10.5	10	340	25	138	3.2	98	100	2095	No	ICU_discharge	19.1321875	Yes	Yes	30	0	15	0	0.058677686
39096404	12.80087963	SICU	74	Male	White	Others	NO_EMERGENCY	No	No	No	Yes	No	Yes	No	No	71	139	59	24	37	7	2	40	15	2	14.4	12.1	36	1.7	1.1	11.7	36	210	25	140	3.4	102	100	1655	No	ICU_re_admission	12.80310185	Yes	No	30	0	15	0	0.069417476
38619451	9.977210648	MICU	68	Male	Others	Others	NO_EMERGENCY	No	No	No	Yes	No	Yes	No	No	68	157	74	8	36.66666667	4	2	27	13	3	7.3	15.8	49.2	0.7	1.1	12.1	7	97	23	144	3.6	108	98	1200	No	ICU_discharge	9.977210648	Yes	No	30	0	15	0	0.056709957
36736089	13.72840278	MICU	81	Male	White	Medicare	NO_EMERGENCY	Yes	Yes	Yes	Yes	Yes	Yes	No	No	128	138	69	20	37.77777778	10	2	49	15	6	25.4	10.1	28.9	0.8	1.2	14.3	60	117	38	147	4.5	105	98	1405	No	ICU_discharge	13.72840278	No	Yes	30	0	15	0	0.353488372
32649267	7.786215278	Others	63	Male	White	Others	NO_EMERGENCY	No	Yes	No	Yes	No	Yes	No	No	131	139.894	89.842	32	35.83333333	4	2	32	9	3	7	11.5	34	0.8	1	12.4	8	77	22	146	3	114	93	7215	No	ICU_re_admission	9.64462963	Yes	No	30	0	15	0	0.097315436
32251833	11.84042824	SICU	87	Male	Unknown	Others	NO_EMERGENCY	No	Yes	No	No	No	Yes	No	No	97	126	64	22	37.27777778	11	3	51	14	5	8.6	9.7	31.4	2.5	1.2	13.5	38	120	23	139	5	107	93	1398	No	ICU_discharge	11.84042824	Yes	Yes	12.17638889	1	12.17638889	1	0.082941176
38945816	2.211655093	SICU	68	Male	Black	Others	NO_EMERGENCY	No	No	Yes	Yes	No	Yes	No	No	64	172	84	15	37.61111111	0	1	23	15	2	6.9	13.5	41.6	1.1	2.1	21.7	16	102	27	147	3.8	110	98	3575	No	ICU_discharge	2.211655093	No	Yes	30	0	15	0	0.070093458
34448763	14.69768519	SICU	55	Male	Unknown	Others	NO_EMERGENCY	No	Yes	Yes	Yes	No	Yes	No	No	102	147	98	20	37.55555556	7	2	22	15	4	7.7	13.5	39.8	1	1.1	11.4	12	111	23	146	3.7	110	100	1375	Yes	ICU_discharge	14.69768519	No	No	17.04583333	1	15	0	0.089208633
36052008	1.704027778	SICU	83	Male	White	Medicare	NO_EMERGENCY	No	No	Yes	Yes	No	No	No	No	90	140	109	20	36.22222222	3	1	31	15	3	11.2	13.7	38.7	1	1.2	13.2	20	146	22	132	4.6	100	99	1595	Yes	ICU_death	1.484722222	No	No	1.484722222	1	1.484722222	1	0.101587302
[truncated: 318 more rows]
[truncated: 4 more columns]
