# Supplementary material for: Predictive value of admission red cell distribution width-to-platelet ratio for 30-day death in patients with spontaneous intracerebral hemorrhage: an analysis of the MIMIC database
Source: Front Neurol. 2023 Oct 18;14:1221335. doi: 10.3389/fneur.2023.1221335 (PMC10618669; doi:10.3389/fneur.2023.1221335)
Supplement: Supplementary file 4 [file Data_Sheet_3.CSV]

Icustay_id	Los	First_careunit	Age	Gender	Ethnicity	Insurance	Admission_type	Congestive_heart_failure	Sepsis	Atrial_fibrillation	Hypertension	Malignant_cancer	Ventilation	Vasopressor	Rrt	Heart_rate	Systolic	Diastolic	Respiratory_rate	Temperature	Sofa	qsofa	Sapsii	GCS	Charlson_comorbidity_index	WBC	Hemoglobin	Hematocrit	Creatinine	INR	PT	BUN	Glucose	Bicarbonate	Sodium	Potassium	Chloride	SPO2	Urine_output	Mannitol	ICU_status	ICU_follow_time	Anticoagulation	blood_transfusion	Time30	Expire_flag30	Time15	Expire_flag15	RPR
273691	19.6682	SICU	72.94	Female	White	Medicare	EMERGENCY	No	No	No	No	No	Yes	Yes	No	109	132	78	12	34.94444529	9	2	58	15	5	6.9	9.9	31.7	0.3	3.3	22.3	16	122	18	130	3.3	110	95	968	Yes	ICU_discharge	19.6682	No	Yes	20.03229167	1	15	0	0.048464164
228825	2.5203	SICU	46.23	Female	White	Private	EMERGENCY	No	No	No	No	No	Yes	No	No	64	148	77	14	36.45268908	3	3	45	12	8	11.6	11.8	35.3	0.7	1.1	13	9	250	21	141	3.8	111	100	3590	No	ICU_discharge	2.5203	No	No	30	0	15	0	0.046126761
299285	3.0262	SICU	76.22	Female	White	Medicare	EMERGENCY	No	No	Yes	Yes	No	No	No	No	84	159	56	20	37.55559921	2	2	31	12	6	15.1	12.6	35.6	1.1	1.9	20.1	27	204	25	140	3.7	104	96	1328	No	ICU_discharge	3.0262	No	Yes	11.00092593	1	11.00092593	1	0.066814159
270885	2.8375	SICU	54.69	Male	Unknown	Private	NO_EMERGENCY	No	No	No	No	No	Yes	No	No	104	191	97	20	36.27780151	7	1	45	8	4	9.8	11.4	32.4	1	1.2	13.6	14	136	23	139	3.6	101	97	3180	No	ICU_discharge	2.8375	No	Yes	30	0	15	0	0.060747664
285777	16.0852	MICU	73.85	Male	Unknown	Medicare	EMERGENCY	Yes	No	No	Yes	No	Yes	No	No	81	142	63	21	36.88890076	3	2	26	12	7	11.6	12.5	36.2	1	2	18	18	176	23	141	3.3	109	96	1145	No	ICU_discharge	16.0852	No	Yes	30	0	15	0	0.08375
257657	6.6778	SICU	74.56	Male	Others	Medicare	EMERGENCY	No	No	No	No	No	Yes	No	No	90	161	67	22	37.33333164	4	2	35	11	13	6.9	10.1	29.7	1.1	2.2	17.8	20	114	29	138	3.7	102	98	1557	No	ICU_discharge	6.6778	No	Yes	30	0	15	0	0.049462366
286086	17.6474	SICU	46.78	Female	Black	Private	EMERGENCY	Yes	No	No	Yes	No	Yes	No	No	78	146	89	13	36.72222137	6	3	43	6	5	9.2	11.1	32.8	1.1	1.1	12.3	15	188	24	132	3	104	100	1920	Yes	ICU_discharge	17.6474	No	No	30	0	15	0	0.044101124
233959	14.7173	SICU	75.32	Female	White	Medicare	EMERGENCY	No	No	No	Yes	No	Yes	No	No	100	165	61	20	38.38890076	1	1	32	15	8	19.8	10.8	30.1	0.6	1.1	13.3	12	416	23	132	3.6	94	100	3185	Yes	ICU_discharge	14.7173	No	Yes	14.93658565	1	14.93658565	1	0.041498559
207046	1.0398	MICU	68.23	Female	White	Private	EMERGENCY	Yes	No	No	No	Yes	No	No	No	71	87	52	23	35.83333333	6	2	47	15	8	0.3	7.8	23.7	1.2	1.3	15.2	19	87	24	136	4.1	106	97	1750	No	ICU_re_admission	2.848136574	No	No	30	0	15	0	1.4
218721	6.8431	SICU	51.2	Male	Unknown	Private	EMERGENCY	No	No	No	Yes	No	Yes	Yes	No	109	139	85	17	38	7	1	31	14	3	2.9	14.6	40	0.8	1.2	13.3	11	207	19	138	3.7	93	99	1311	No	ICU_discharge	6.8431	No	No	30	0	15	0	0.181081081
222957	2.5539	Others	75.2	Female	White	Medicare	EMERGENCY	No	No	No	Yes	No	Yes	No	No	121	126	74	12	37.94440079	4	2	40	15	5	14.3	12.6	36.9	0.7	1.1366	12.8096	12	152	28	140	3.6	101	99	1130	No	ICU_discharge	2.5539	No	No	3.161909722	1	3.161909722	1	0.063861386
278975	3.1632	SICU	60.14	Male	White	Private	EMERGENCY	No	No	No	Yes	Yes	Yes	No	No	72	150	76	16	35.94444275	4	1	26	14	6	15	12.1	34.6	0.9	1.1	12.7	17	120	22	134	4.1	109	92	677	No	ICU_discharge	3.1632	No	No	30	0	15	0	0.051405622
273420	2.9047	MICU	49.56	Female	White	Private	EMERGENCY	No	No	No	No	Yes	Yes	No	No	76	107	62	12	37.11111281	3	3	55	8	8	13	13.3	39.2	0.5	1.3	13.9	19	162	20	124	4.4	96	100	3545	Yes	ICU_discharge	2.9047	No	No	30	0	15	0	0.046546547
288131	1.0792	MICU	48	Female	White	Medicare	EMERGENCY	No	No	No	No	No	Yes	No	No	97	103	59	20	37.72222222	5	3	36	7	3	4.5	7.8	23.4	0.7	1.0972	12.6932	18	146	24	145	3	113	100	565	No	ICU_discharge	1.0792	No	No	30	0	15	0	0.072131148
224532	2.0282	SICU	61.06	Male	White	Private	EMERGENCY	No	No	No	Yes	No	Yes	No	No	66	173	83	16	36.61109924	3	1	33	10	4	10.2	10.9	30.8	0.7	1.2	13.8	18	137	26	139	4.1	104	100	1645	No	ICU_discharge	2.0282	No	No	30	0	15	0	0.03819242
299146	2.6968	MICU	42.55	Female	Unknown	Others	EMERGENCY	No	No	No	Yes	No	No	No	No	81	147	86	17	37.77777778	4	0	16	15	3	7.2	11.6	32.9	0.4	1.3	13.9	5	85	27	138	3.3	102	98	3930	No	ICU_discharge	2.6968	No	No	30	0	15	0	0.225675676
240018	2.4386	Others	47.06	Male	White	Others	EMERGENCY	No	No	No	Yes	No	No	No	No	77	151	80	15	36.77777608	0	1	15	15	2	10.9	14.4	42.1	0.7	1.2	13.2	7	109	25	137	4	102	97	3725	No	ICU_discharge	2.4386	No	No	30	0	15	0	0.044636678
213258	29.8403	Others	73.04	Male	White	Medicare	EMERGENCY	Yes	No	Yes	Yes	No	Yes	No	No	82	131	56	16	37.11109924	6	3	51	6	9	10.4	11.7	34.4	1	1.4	14.1	24	160	30	143	3.4	104	99	860	No	ICU_discharge	29.8403	No	No	30	0	15	0	0.092567568
243031	1.9686	MICU	78.1	Female	White	Medicare	EMERGENCY	No	No	No	Yes	No	No	No	No	67	143	59	19	36.72222137	2	2	29	14	5	6.6	11.8	34.1	0.5	1.1	12.2	10	85	25	141	3.8	106	96	1250	No	ICU_discharge	1.9686	No	No	30	0	15	0	0.064150943
203277	2.1662	MICU	80.41	Female	White	Medicare	EMERGENCY	No	No	No	Yes	No	Yes	No	No	76	117	58	16	36.99999915	1	2	35	15	7	9.7	11	32.1	0.9	1.5	15	15	127	33	140	3.3	99	100	3425	No	ICU_discharge	2.1662	No	Yes	30	0	15	0	0.075690608
236284	1.8958	Others	51.72	Male	White	Private	EMERGENCY	No	No	No	Yes	No	No	No	No	86	142	74	12	36.4444436	0	1	15	15	4	12.1	13.3	37.6	0.8	1.1	12.4	12	139	24	139	4.9	103	96	1825	No	ICU_discharge	1.8958	No	No	30	0	15	0	0.058373206
235490	3.8437	SICU	83.56	Female	White	Medicare	EMERGENCY	Yes	No	No	No	No	Yes	No	No	65	107	37	16.46	36.4444436	3	1	39	15	7	16.7	9.1	28.9	1.7	1.2	14	56	88	28	154	4.5	117	100	1138	No	ICU_re_admission	16.20408565	No	No	30	0	15	0	0.091017964
240455	2.9625	SICU	78.89	Female	Unknown	Medicare	EMERGENCY	No	No	No	Yes	No	Yes	No	No	91	92	51	18	38.33330154	4	2	40	15	6	11.2	10	31.9	0.8	1.2	13.3	17	154	20	135	3.5	109	99	988	No	ICU_discharge	2.9625	No	No	30	0	15	0	0.067676768
245754	38.1483	SICU	67.1	Male	Unknown	Medicare	EMERGENCY	Yes	Yes	No	No	No	Yes	No	No	55	188	81	15	37	0	1	30	15	7	9.2	12.8	38.6	0.6	1.1326	12.4908	11	117	23	140	4.4	106	100	895	No	ICU_discharge	38.1483	No	No	30	0	15	0	0.057489879
219984	5.9533	SICU	89	Female	White	Medicare	EMERGENCY	No	No	Yes	Yes	No	Yes	Yes	No	88	155	76	16	37.5	2	1	38	15	5	11.2	11.5	33.7	0.9	1.1	12.2	15	135	22	143	3.7	108	99	1118	No	ICU_discharge	5.9533	No	No	6.408796296	1	6.408796296	1	0.109285714
282263	3.3375	MICU	51.57	Female	White	Private	EMERGENCY	No	No	No	Yes	No	No	No	No	65	130	60	14	36.83330154	0	0	15	15	5	9.8	11.3	33.3	0.6	1	12.5	12	123	25	141	3.8	108	100	1585	No	ICU_discharge	3.3375	No	No	30	0	15	0	0.066492147
208532	2.2632	Others	73.06	Male	White	Medicare	EMERGENCY	No	No	No	Yes	No	No	No	No	50	150	60	19	36.11109924	1	1	29	15	5	8.3	10.4	30	1.1	1.2	13.1	19	120	25	141	3.8	106	100	1565	No	ICU_discharge	2.2632	No	No	30	0	15	0	0.047222222
290369	11.1651	MICU	58.52	Male	White	Private	EMERGENCY	No	No	No	Yes	No	Yes	No	No	83	139	67	19.382	36.66666667	10	3	66	3	6	23.5	7.9	24.8	2.7	1.0936	12.8142	112	151	21	143	4.6	110	96	1330	No	ICU_re_admission	14.85931713	No	No	28.45045139	1	15	0	0.035159817
235188	7.77	SICU	43.56	Female	Black	Others	EMERGENCY	No	Yes	No	Yes	No	Yes	No	No	57	186	122	14	35.44440079	2	1	19	14	2	7.9	9.4	29.8	0.7	1.2	13.4	8	200	24	136	4.1	101	100	2245	Yes	ICU_discharge	7.77	No	No	30	0	15	0	0.049367089
201182	13.5131	SICU	72.34	Female	White	Medicare	EMERGENCY	No	No	No	Yes	No	Yes	No	No	51	123	51	23	35.66666497	4	3	50	8	5	13.7	11.1	32.4	0.7	0.9	11.2	19	328	22	140	3.7	108	100	1590	No	ICU_discharge	13.5131	No	No	30	0	15	0	0.066666667
232621	7.028	MICU	71.13	Female	Unknown	Medicare	NO_EMERGENCY	No	No	No	Yes	No	Yes	No	No	78	182	94	17.18	38.27780151	0	0	29	15	6	11.4	11	32	0.5	1.1632	12.5386	15	127	26	137	3.9	103	99	1930	No	ICU_discharge	7.028	No	No	30	0	15	0	0.047735192
225014	2.5281	SICU	74.17	Male	White	Private	EMERGENCY	No	No	No	No	No	Yes	Yes	No	78	137	73	17	36.99999915	3	2	52	12	13	5.5	10.9	31	0.8	1.1	12.6	11	188	20	139	3.8	109	100	3950	No	ICU_re_admission	4.868796296	No	No	30	0	15	0	0.050153846
247409	3.0694	SICU	81.49	Female	White	Medicare	EMERGENCY	Yes	No	No	Yes	No	Yes	No	No	38	162	59	16	36.66669846	5	3	55	11	7	6.2	12.4	35.7	0.7	1.1	12.8	14	130	20	143	3.4	113	97	976	No	ICU_discharge	3.0694	No	No	30	0	15	0	0.098717949
285045	2.1667	Others	79.83	Female	Others	Medicare	EMERGENCY	No	No	No	Yes	No	Yes	Yes	No	61	161	82	16	35.22222307	0	2	35	15	5	18.1	13.6	39	0.6	1.4	15.5	13	199	16	138	2.6	110	100	3620	No	ICU_death	2.000509259	No	No	2.000509259	1	2.000509259	1	0.047735192
214721	1.9685	MICU	63.43	Male	White	Private	EMERGENCY	No	No	No	No	Yes	Yes	No	No	91	83	42	28	37.33330154	7	2	58	15	8	2.3	6.7	19.6	1.6	1.6	15.4	35	105	21	145	3.6	108	100	718	No	ICU_discharge	1.9685	No	Yes	2.257361111	1	2.257361111	1	0.856521739
269707	1.054	SICU	82.87	Male	White	Medicare	EMERGENCY	No	No	No	Yes	No	No	No	No	60	134	56	16	36.16669846	3	1	31	13	5	5.7	13.9	39	0.8	1.097	12.7424	13	98	29	138	3.7	103	97	1350	No	ICU_discharge	1.054	No	No	30	0	15	0	0.088387097
260169	3.0748	SICU	75.81	Male	Unknown	Medicare	EMERGENCY	No	No	No	No	Yes	Yes	No	No	117	131	41	26	35.94440079	7	2	49	15	8	21	10.3	21.2	1.2	1.3	14.1	29	112	24	142	3.9	106	95	2500	Yes	ICU_discharge	3.0748	No	Yes	3.2171875	1	3.2171875	1	0.225
223413	3.1832	MICU	88.27	Female	Others	Medicare	EMERGENCY	No	Yes	No	Yes	No	No	No	No	97	105	81	24	37.11111281	4	2	43	8	6	11.3	11.6	26.3	0.9	1.1052	12.6666	41	86	24	140	4.3	107	100	2890	No	ICU_discharge	3.1832	No	No	8.318518519	1	8.318518519	1	0.13740458
263476	2.0016	SICU	47.13	Male	White	Private	EMERGENCY	No	No	No	Yes	No	No	No	No	65	159	73	17	36.94440079	1	1	15	15	2	12.6	13.9	38.2	1.2	1.1	13	19	147	22	138	4.1	102	100	2350	No	ICU_discharge	2.0016	No	No	30	0	15	0	0.055364807
206333	2.106	MICU	67.48	Male	White	Medicare	EMERGENCY	Yes	No	Yes	Yes	No	Yes	Yes	No	61	174	66	20	35.94444275	13	3	73	3	7	6.5	6.6	19.2	3.9	2.2	18.5	104	170	22	141	3	103	98	3325	Yes	ICU_discharge	2.106	No	Yes	2.992407407	1	2.992407407	1	0.083673469
246080	2.471	SICU	86.3	Male	White	Medicare	EMERGENCY	No	No	No	Yes	No	Yes	No	No	91	203	96	22	39.05555725	3	2	47	15	5	12.7	12.7	36.3	1.2	1.3	13.7	24	152	21	139	3.8	108	100	850	No	ICU_discharge	2.471	No	No	3.215115741	1	3.215115741	1	0.083636364
207828	7.7498	MICU	61.77	Male	Black	Others	EMERGENCY	Yes	No	No	Yes	No	Yes	No	No	70	133	75	19	36.66669846	5	3	54	13	7	9.1	8.1	24.8	11.8	1.3	13.8	94	148	16	138	3.9	107	99	2630	No	ICU_discharge	7.7498	No	No	30	0	15	0	0.082954545
249114	2.4721	SICU	72.77	Female	White	Medicare	EMERGENCY	No	No	No	Yes	Yes	Yes	No	No	108	155	56	23	35.83330154	5	2	54	6	8	3.2	11.2	32.3	1.6	1.2	13.8	54	314	22	140	3.8	100	100	1760	No	ICU_discharge	2.4721	No	No	2.979756944	1	2.979756944	1	0.057024793
293268	11.0576	MICU	43.37	Male	Unknown	Private	EMERGENCY	No	No	No	No	No	Yes	Yes	No	113	141	98	19	37.44440079	8	2	27	15	6	6.8	10.6	29.8	0.7	1	12.1	12	210	19	139	3.8	111	100	1200	No	ICU_discharge	11.0576	No	No	11.15277778	1	11.15277778	1	0.086428571
239933	1.222	MICU	72.96	Male	White	Medicare	EMERGENCY	No	No	No	Yes	No	No	No	No	55	103	67	20	37.33333164	3	3	33	11	5	9	11.1	34.1	0.8	1.1062	12.9142	7	95	27	144	3.6	108	98	3105	No	ICU_re_admission	9.0940625	No	No	30	0	15	0	0.074111675
235739	2.1684	SICU	59.14	Male	Others	Private	EMERGENCY	No	No	No	Yes	No	No	No	No	79	112	51	15	36.88890076	0	1	13	15	4	9.3	15.4	44.2	1	1	12.6	11	147	25	141	3.8	108	99	4275	No	ICU_discharge	2.1684	No	No	30	0	15	0	0.05814978
204951	2.0263	SICU	86.06	Male	White	Medicare	EMERGENCY	No	No	No	Yes	No	Yes	No	No	80	178	60	20	38.22219849	4	0	44	15	8	12.2	10.2	29.3	1.3	1.2	13.3	35	212	21	137	4.6	103	100	791	Yes	ICU_discharge	2.0263	No	No	3.261469907	1	3.261469907	1	0.08490566
221169	2.0367	MICU	60.2	Male	White	Others	EMERGENCY	No	No	No	Yes	No	No	Yes	No	74	170	83	13	36.11109924	3	3	33	12	4	10.3	13.1	37.9	0.9	1.1	12.6	10	350	22	137	4.5	100	98	1735	No	ICU_discharge	2.0367	No	No	30	0	15	0	0.054320988
241392	1.2204	SICU	44.64	Female	White	Private	EMERGENCY	No	No	No	Yes	No	No	No	No	80	139	61	20	36.11111111	2	1	15	14	2	8.3	6.1	18.7	0.8138	1.1024	12.815	14.35	125.85	24.748	137.686	3.5	105.246	98	3490	No	ICU_discharge	1.2204	No	No	30	0	15	0	0.087931034
230747	5.8188	SICU	83.12	Male	White	Medicare	EMERGENCY	No	No	Yes	Yes	No	No	No	No	78	188	69	24	36.55555556	3	2	31	12	6	10.6	13.7	39.7	1.3	1.1186	12.8544	20	153	28	141	3.9	103	99	1143	Yes	ICU_discharge	5.8188	No	No	30	0	15	0	0.07486911
236359	12.6298	SICU	68.81	Female	White	Medicare	EMERGENCY	No	No	No	No	No	No	No	No	90	147	79	21	37.05559921	6	3	77	4	10	2.7	11	31.3	0.4	1	12.2	13	136	26	144	3.3	107	100	880	No	ICU_discharge	12.6298	No	No	30	0	15	0	0.117272727
277731	1.935	SICU	69.57	Male	Black	Medicare	EMERGENCY	No	No	No	Yes	No	No	No	No	70	135	59	12	36.44440079	1	0	30	14	5	5.4	12.2	36.5	0.9	1	12.2	19	180	26	140	4.2	101	100	1125	No	ICU_discharge	1.935	No	No	30	0	15	0	0.05245283
235531	1.3169	SICU	61.08	Male	White	Private	EMERGENCY	No	No	No	Yes	No	No	No	No	98	125	58	19	38.44440079	3	3	45	10	10	19.6	11.4	34	0.9	1.3	14.8	24	158	30	144	3.1	104	96	1105	No	ICU_discharge	1.3169	No	No	30	0	15	0	0.07706422
299416	1.1167	SICU	78.01	Male	Others	Medicare	EMERGENCY	No	No	No	Yes	No	No	No	No	71	135	55	22	38.66669846	5	2	43	8	8	10.8	14.3	41.9	1.1	1.2	13.6	27	165	27	142	3.7	106	96	2270	No	ICU_discharge	1.1167	No	No	30	0	15	0	0.087142857
234638	1.8414	MICU	75.44	Male	White	Medicare	EMERGENCY	No	No	No	Yes	No	No	No	No	79	98	50	17	36.5	1	2	29	15	5	6.6	12.9	34.9	0.7	1.1	13.2	14	101	22	137	3.7	108	98	3100	No	ICU_discharge	1.8414	No	No	30	0	15	0	0.052697095
273731	2.7931	Others	51.27	Male	White	Private	EMERGENCY	No	No	No	Yes	No	No	No	No	50	168	73	12	37.94440079	0	1	19	15	3	13.3	16.2	44.9	1.1	1.2	13	17	122	28	140	3.7	102	98	1000	No	ICU_discharge	2.7931	No	No	30	0	15	0	0.043434343
217399	1.5597	SICU	65.04	Male	White	Medicare	EMERGENCY	No	No	Yes	Yes	No	Yes	Yes	No	105	147	96	16	37.55559921	1	1	28	15	5	12	14.5	42.9	1	1.5	16.7	18	158	32	150	4.4	111	99	9105	No	ICU_discharge	1.5597	No	Yes	1.946006944	1	1.946006944	1	0.058203125
258782	12.0086	Others	61.85	Male	White	Private	EMERGENCY	No	No	No	Yes	No	Yes	No	No	92	179	71	21	36.99870038	1	2	29	15	5	13.7	11.4	31.9	1	0.7	10.7	15	274	26	135	3.8	98	100	2350	Yes	ICU_discharge	12.0086	No	No	30	0	15	0	0.056331878
275340	2.1926	MICU	59.34	Male	Black	Others	EMERGENCY	No	Yes	No	No	No	Yes	Yes	No	90	159	84	23	38.22219849	11	1	69	15	11	0.8	8.6	28	4.7	2.3	23.3	147	96	12	148	4.8	112	98	564	No	ICU_discharge	2.1926	No	Yes	2.974513889	1	2.974513889	1	0.986956522
284110	11.6668	SICU	73.21	Male	White	Medicare	EMERGENCY	No	No	No	Yes	No	No	No	No	85	130	57	20	37.33330154	2	2	36	13	6	11.1	13.2	37.7	1.3	1.1	12.8	28	236	23	135	4.2	103	99	1635	Yes	ICU_re_admission	12.83451389	No	No	20.97092593	1	15	0	0.058986175
273755	1.0542	SICU	80.07	Male	White	Medicare	EMERGENCY	No	No	No	Yes	No	Yes	Yes	No	55	131	51	16	35.94444275	4	1	57	15	5	16.6	11.6	34.7	2	1.3	14.5	41	126	23	147	5.1	118	100	4730	No	ICU_discharge	1.0542	No	No	1.23369213	1	1.23369213	1	0.062325581
286577	3.642	Others	79.72	Female	White	Medicare	EMERGENCY	Yes	No	Yes	Yes	No	Yes	No	No	94	85	22	18	38.38890076	3	1	34	15	6	10.3	13	38.1	0.6	2.4	19.1	14	113	26	145	3.3	108	100	2120	No	ICU_discharge	3.642	No	Yes	30	0	15	0	0.061504425
242049	1.1839	SICU	78.39	Male	Others	Medicare	EMERGENCY	No	No	No	Yes	No	No	No	No	80	177	91	16	36.27780151	4	1	37	8	6	7.5	13.2	38.6	0.9	1.1	12.9	14	105	28	136	3.3	102	99	1090	No	ICU_discharge	1.1839	No	No	30	0	15	0	0.07434555
212513	4.0458	SICU	85.53	Female	White	Medicare	EMERGENCY	Yes	No	No	Yes	No	No	No	No	96	146	57	27	38.11109924	3	2	34	9	7	16.8	9.4	28.5	0.7	1.3	13.7	21	127	26	138	5.2	102	96	1600	No	ICU_discharge	4.0458	No	Yes	30	0	15	0	0.032629108
227569	10.168	SICU	55.69	Male	Unknown	Others	EMERGENCY	No	Yes	No	Yes	No	Yes	Yes	No	105	121	61	16	37.61109924	7	3	47	7	3	22.3	14	41.1	0.8	1.1	13.1	8	110	23	141	3.8	104	100	2670	No	ICU_discharge	10.168	No	No	10.32626157	1	10.32626157	1	0.038529412
275222	15.7792	MICU	71.65	Female	White	Medicare	EMERGENCY	Yes	Yes	Yes	Yes	No	Yes	No	No	58	113	96	19	37.11111281	2	1	38	15	12	7.6	8.7	25.6	1.6	1.4	15.7	55	269	26	143	4.3	106	100	2460	Yes	ICU_discharge	15.7792	No	Yes	30	0	15	0	0.106622517
264728	2.3321	Others	58.96	Male	White	Private	EMERGENCY	No	No	No	Yes	No	Yes	No	No	103	135	76	18	36.88890076	1	0	20	15	5	13.5	13.7	39.7	1.2	1.1	12.9	16	215	26	142	3.5	106	100	5267	Yes	ICU_discharge	2.3321	No	No	2.848240741	1	2.848240741	1	0.075294118
240531	2.0763	SICU	63.34	Male	White	Private	EMERGENCY	No	No	No	Yes	No	No	No	No	60	148	50	19	36.55555725	1	1	27	14	5	6.9	13.3	37.3	0.8	1.1	12.5	11	108	27	140	3.5	104	98	950	No	ICU_discharge	2.0763	No	No	30	0	15	0	0.072192513
279863	1.0736	SICU	78.73	Female	Others	Medicare	EMERGENCY	No	No	No	Yes	No	No	Yes	No	89	140	49	15	36.11111111	2	2	29	14	7	9	12	35.4	1	1	12.1	19	104	27	142	3.2	105	98	1445	No	ICU_discharge	1.0736	No	No	30	0	15	0	0.04911032
278657	1.7488	SICU	74.96	Female	White	Medicare	EMERGENCY	Yes	No	Yes	No	No	Yes	No	No	72	138	46	23	36.61111196	3	1	29	15	6	5.9	9.4	26.8	0.8	1.1	12.8	23	144	24	139	4.2	103	100	2853	Yes	ICU_discharge	1.7488	No	Yes	2.13318287	1	2.13318287	1	0.140833333
227415	5.9895	SICU	76	Female	White	Medicare	EMERGENCY	Yes	No	Yes	No	No	Yes	No	No	111	153	74	17.772	37.11109924	2	2	39	15	6	12.5	10.6	28	1.3	1.4	14.5	20	175	26	140	3.2	101	100	826	No	ICU_discharge	5.9895	No	Yes	18.26918981	1	15	0	0.081770833
289993	5.5568	MICU	30.91	Female	White	Private	EMERGENCY	No	No	No	No	No	Yes	No	No	108	133	75	23	37.61110942	4	1	30	15	7	4.2	8.9	25.7	2.3	1.4	15.7	113	87	25	152	3.6	111	99	3050	No	ICU_discharge	5.5568	No	No	7.050694444	1	7.050694444	1	0.225
289888	17.0319	MICU	54.86	Male	Black	Private	EMERGENCY	No	Yes	No	No	No	Yes	No	No	83	126	68	14	36.0000017	4	3	42	8	3	14.4	12.1	33.7	0.7	1.1	12.7	15	143	26	143	6	109	100	1412	Yes	ICU_discharge	17.0319	No	No	30	0	15	0	0.063348416
259310	26.1355	SICU	50.21	Female	White	Medicare	EMERGENCY	No	No	No	No	No	Yes	Yes	No	80	132	76	22	36.72222137	4	2	37	6	3	14.4	11.9	33.3	0.7	1.2	13.9	9	225	19	137	3.4	106	99	1975	Yes	ICU_discharge	26.1355	No	No	30	0	15	0	0.036185819
294242	3.5472	MICU	75.36	Female	White	Medicare	EMERGENCY	No	No	No	Yes	No	Yes	No	No	75	132	50	16	35.83333333	4	2	45	15	6	15.5	12.6	37.5	1.1	1.2	13.7	35	136	26	141	3.8	110	99	1195	Yes	ICU_discharge	3.5472	No	No	4.021261574	1	4.021261574	1	0.053877551
222962	13.8234	SICU	81.63	Male	White	Medicare	EMERGENCY	Yes	No	Yes	No	No	No	No	No	92	149	49	23	37.66669846	3	2	35	11	6	9.1	8.6	26.2	0.8	1.3	13.9	12	263	31	138	3.6	97	97	1234	No	ICU_discharge	13.8234	No	No	30	0	15	0	0.09689441
284034	13.104	SICU	60.85	Male	Black	Others	EMERGENCY	No	No	No	Yes	No	Yes	No	No	98	168	85	21	36.11111111	7	2	53	4	5	11.4	10	27.9	0.7	1.4	14.4	13	254	28	144	3	105	100	4285	Yes	ICU_discharge	13.104	No	Yes	13.14792824	1	13.14792824	1	0.050367647
266449	13.4231	SICU	83.99	Female	White	Medicare	EMERGENCY	No	Yes	No	Yes	No	Yes	No	No	102	145	50	17	36.99999915	1	2	39	15	6	16.2	9.5	28.8	0.8	1.1	12.6	17	353	19	142	3.4	108	100	1207	No	ICU_discharge	13.4231	No	No	30	0	15	0	0.051028807
265352	4.1059	SICU	58.22	Female	Unknown	Private	NO_EMERGENCY	No	No	No	Yes	No	Yes	Yes	No	81	117	44	12	37.05559921	7	2	37	6	3	18.3	11.6	32	0.8	1.3	14.2	18	176	21	140	3.3	111	100	1832	Yes	ICU_discharge	4.1059	No	No	4.205081019	1	4.205081019	1	0.073076923
253599	1.749	MICU	65.27	Female	White	Medicare	EMERGENCY	No	No	No	No	No	No	No	No	91	134	68	22	37.33333164	2	2	25	12	4	11.1	12	34.8	0.5	1.4	14.3	7	163	27	134	3.3	97	95	1560	No	ICU_discharge	1.749	No	Yes	30	0	15	0	0.052674897
290764	4.7192	SICU	89	Male	White	Medicare	EMERGENCY	No	No	No	Yes	No	Yes	No	No	78	168	82	18	35.38888719	2	1	31	14	5	16.9	14.3	41.2	0.8	1	12.2	19	166	29	137	4.3	101	97	1530	Yes	ICU_discharge	4.7192	No	No	10.13798611	1	10.13798611	1	0.07027027
269448	6.9807	MICU	61	Male	White	Private	EMERGENCY	No	No	No	No	No	Yes	No	No	71	131	69	23	37.83333249	0	2	35	15	4	9.8	14.4	43.4	0.7	1	12.3	8	145	26	136	4.1	101	100	5340	Yes	ICU_discharge	6.9807	No	Yes	8.131053241	1	8.131053241	1	0.061792453
263837	7.1604	Others	45.99	Male	Others	Others	EMERGENCY	No	No	No	Yes	No	No	No	No	97	209	99	21	37.44444529	4	1	35	15	2	12.7	12.5	36.7	1.2	1.1	12.3	19	134	28	140	3.6	100	98	490	No	ICU_discharge	7.1604	No	No	30	0	15	0	0.065555556
279945	2.7906	MICU	57.27	Male	White	Private	EMERGENCY	No	No	No	No	No	No	No	No	88	116	63	14	36.83333503	0	1	17	15	3	13.5	16.2	45.8	1	1.1	13	15	178	22	138	4	105	99	2710	No	ICU_discharge	2.7906	No	No	30	0	15	0	0.049812734
236527	2.1194	Others	81.34	Female	White	Medicare	EMERGENCY	No	No	No	Yes	No	Yes	No	No	80	137	65	24	36.6266225	4	2	63	5	5	22.7	12.8	37.3	1	1.1	12.8	18	169	21	140	3.7	102	99	3369	No	ICU_discharge	2.1194	No	No	2.877777778	1	2.877777778	1	0.042168675
210232	22.8951	SICU	72.81	Male	Unknown	Private	EMERGENCY	No	No	No	No	No	Yes	No	No	72	194	71	15	36.22222053	5	3	43	6	5	9.4	9	25.3	0.7	2.8	19.9	14	154	27	136	3	99	100	2910	No	ICU_discharge	22.8951	No	Yes	30	0	15	0	0.082894737
294097	5.6522	MICU	63.35	Female	White	Private	EMERGENCY	No	No	Yes	No	No	No	No	No	69	127	49	18	36.05559921	3	1	31	10	5	9.7	10	29.1	0.8	1.3	14.3	24	127	24	140	4.3	107	100	700	Yes	ICU_discharge	5.6522	No	No	30	0	15	0	0.056034483
268534	2.3534	SICU	53.83	Female	Black	Medicare	EMERGENCY	No	No	No	No	No	Yes	No	No	76	133	65	19	36.4444436	4	1	28	15	3	8.7	11.6	32.7	1.3	1.2	13.6	13	267	23	135	2.4	92	100	4390	No	ICU_death	2.348587963	No	No	2.348587963	1	2.348587963	1	0.0755
221478	4.2431	MICU	66.75	Male	White	Private	EMERGENCY	No	No	No	Yes	No	No	No	No	84	135	69	17	36.33333418	1	1	30	13	4	10.6	13.5	40.1	0.9	1.1	12.7	12	126	26	138	4.5	104	100	2675	No	ICU_discharge	4.2431	No	No	30	0	15	0	0.058796296
208884	2.2014	SICU	61.04	Female	Black	Medicare	EMERGENCY	No	No	No	Yes	No	No	No	No	87	163	87	22	36.94440079	3	1	28	14	5	12.2	10	29.7	2.3	1.3	13.7	43	217	18	146	4.1	116	99	2600	No	ICU_discharge	2.2014	No	No	30	0	15	0	0.082758621
261922	6.6111	SICU	62.96	Male	Others	Private	EMERGENCY	No	No	No	Yes	No	Yes	No	No	83	137	81	20	37.94440079	2	0	27	15	4	18.7	12.7	37.3	0.7	1	12	11	161	22	138	3.8	103	100	2690	Yes	ICU_discharge	6.6111	No	No	30	0	15	0	0.127642276
277127	2.8442	SICU	42.5	Male	White	Private	EMERGENCY	No	No	No	Yes	No	No	No	No	79	157	74	19	36.77777608	0	1	13	15	3	12.2	13.9	40.5	0.7	1.3	14	14	175	27	141	3.6	104	96	1225	No	ICU_discharge	2.8442	No	No	30	0	15	0	0.04673913
276021	11.1561	SICU	60.82	Female	White	Private	EMERGENCY	No	No	No	Yes	No	Yes	Yes	No	107	152	81	20	36.0000017	6	1	38	15	7	8.1	12.7	37.1	0.8	1	12.1	28	176	22	139	4.8	107	96	1554	No	ICU_discharge	11.1561	No	No	30	0	15	0	0.092
228483	2.0323	SICU	67.86	Female	White	Medicare	EMERGENCY	No	No	No	Yes	No	No	No	No	87	149	74	15	37.22222222	5	2	32	12	10	4.5	8.3	24.6	0.5	1.4	14.3	6	127	23	135	3.2	95	98	2045	No	ICU_discharge	2.0323	No	Yes	21.31509259	1	15	0	0.248611111
205047	3.1221	Others	43.07	Male	White	Private	EMERGENCY	Yes	No	No	No	No	Yes	No	No	99	102	55	12	36.69999864	6	2	24	15	3	50.6	7.6	23.2	1.3	2	17.4	22	191	23	130	5.9	107	100	1827	No	ICU_discharge	3.1221	No	No	30	0	15	0	0.069565217
231912	2.7407	SICU	19.35	Male	White	Private	EMERGENCY	No	No	No	No	No	Yes	No	No	115	117	46	23	37.77777778	1	2	20	15	1	18.2	13.5	40.4	0.8	1.2	13.6	15	109	25	137	4.3	105	98	5945	No	ICU_discharge	2.7407	No	No	30	0	15	0	0.06453202
203931	12.2843	SICU	63.06	Male	White	Others	EMERGENCY	No	Yes	No	Yes	No	Yes	No	No	71	144	67	21	37.72222307	2	1	26	15	6	18.1	12	33.9	1	1.1	12.8	22	159	24	140	4.2	105	100	2280	Yes	ICU_discharge	12.2843	No	No	30	0	15	0	0.09057971
222388	10.6136	SICU	50.25	Male	White	Private	EMERGENCY	No	Yes	No	Yes	No	Yes	No	No	107	152	83	31	37.72219849	3	2	25	12	5	27.2	13.7	39.4	0.7	1.3	14.1	16	150	23	138	3.5	100	98	2270	Yes	ICU_discharge	10.6136	No	No	30	0	15	0	0.033002481
274188	3.8374	SICU	58.61	Female	White	Private	EMERGENCY	No	No	No	Yes	No	No	Yes	No	51	134	64	11	36.55559921	1	1	25	15	4	23.7	12.2	36	0.3	1.2	13.4	19	159	22	137	3.6	104	97	5780	No	ICU_discharge	3.8374	No	No	30	0	15	0	0.040340909
246247	2.7806	MICU	84.4	Male	White	Medicare	EMERGENCY	Yes	No	No	No	Yes	Yes	Yes	No	82	105	54	20	36.83330154	5	2	54	15	15	5.7	7.3	22.3	1	3.7	23.7	28	186	29	130	3.4	92	100	706	No	ICU_discharge	2.7806	No	Yes	3.071666667	1	3.071666667	1	0.361111111
227335	1.6419	SICU	55.77	Male	Others	Others	EMERGENCY	Yes	No	No	Yes	No	Yes	No	No	74	146	82	24	35.77780151	4	2	50	4	4	12	12.5	36.8	0.8	1	12.4	7	139	26	142	2.8	104	100	1479	No	ICU_discharge	1.6419	No	No	1.959282407	1	1.959282407	1	0.062443439
270669	5.9152	SICU	81.32	Male	White	Private	EMERGENCY	No	Yes	No	Yes	No	Yes	No	No	66	131	62	12	36.38890076	1	0	28	15	5	6.7	9.7	27.8	0.6	0.8	10.9	14	114	25	143	3.5	109	100	3150	Yes	ICU_discharge	5.9152	No	Yes	6.220335648	1	6.220335648	1	0.069082126
263628	28.1817	SICU	47.09	Male	Others	Private	EMERGENCY	No	No	No	Yes	No	Yes	Yes	No	85	137	72	20	36.5	6	2	40	15	2	6.5	10.6	31.8	2.9	1.1	13.1	39	110	22	136	5	104	97	1637	Yes	ICU_discharge	28.1817	No	No	30	0	15	0	0.112389381
269918	1.1056	Others	59.85	Female	Unknown	Private	EMERGENCY	No	No	No	Yes	No	No	No	No	73	161	68	16	36.38888889	0	0	15	15	3	7	12.4	35.4	0.6	0.9	11.6	11	95	28	137	3.7	99	99	2140	No	ICU_discharge	1.1056	No	No	30	0	15	0	0.042756184
264103	2.9327	SICU	83.49	Female	White	Medicare	EMERGENCY	No	No	No	Yes	No	No	No	No	93	179	66	18	37.61110942	3	3	36	10	5	10.8	13.8	40.1	0.6	1.1074	12.6228	15	164	26	142	3.3	105	93	1715	No	ICU_discharge	2.9327	No	No	30	0	15	0	0.043377483
222925	4.364	SICU	69.43	Female	White	Medicare	EMERGENCY	No	No	No	Yes	No	No	No	No	86	158	41	20	37.66669846	4	2	30	9	6	20.9	10.3	29.7	0.6	1.102	12.9558	14	137	30	137	3.3	99	97	2110	No	ICU_discharge	4.364	No	No	30	0	15	0	0.060240964
245392	1.9179	Others	78.64	Male	White	Medicare	EMERGENCY	No	No	No	Yes	No	No	No	No	60	132	53	27	38.16669846	3	2	42	13	6	22.1	12.7	37.8	1.4	1.2	13.4	31	130	23	142	4.1	105	97	660	No	ICU_discharge	1.9179	No	No	30	0	15	0	0.063380282
272756	13.4124	MICU	75.57	Male	White	Private	EMERGENCY	No	No	No	No	No	Yes	No	No	69	164	66	18	38.27777863	4	1	48	15	5	6.1	14.3	40.5	0.6	1.7	18.4	11	153	28	145	3.3	105	99	1096	No	ICU_re_admission	14.49853009	No	Yes	30	0	15	0	0.071823204
224762	2.5785	Others	77.41	Female	White	Medicare	EMERGENCY	No	No	No	Yes	No	No	No	No	71	110	42	15	36.22222053	2	2	35	13	5	9.9	12.2	35.3	0.9	1.1	12.8	21	132	29	133	3.6	95	96	920	No	ICU_re_admission	3.922222222	No	No	30	0	15	0	0.075
206543	7.1071	SICU	49.05	Female	White	Others	EMERGENCY	No	No	No	Yes	No	Yes	Yes	No	87	144	82	14	38.38888804	1	1	38	15	4	8.8	11.7	35.4	0.5	1.1	12.7	10	111	24	139	3	107	100	3270	Yes	ICU_discharge	7.1071	No	No	7.826770833	1	7.826770833	1	0.048235294
215509	7.0615	Others	87.76	Female	White	Medicare	EMERGENCY	No	Yes	Yes	Yes	No	No	No	No	91	148	54	19	37.66666836	3	2	36	12	5	6.5	10.5	29.9	0.6	1.3	13.6	11	153	27	136	2.8	95	100	2760	No	ICU_discharge	7.0615	No	Yes	15.29131944	1	15	0	0.084415584
281423	26.2336	MICU	67.33	Female	White	Medicare	EMERGENCY	No	No	No	No	No	Yes	Yes	No	95	177	61	14	37.66666836	5	3	70	4	6	17.3	12.7	35.8	0.5	1	12.7	12	99	29	133	3	93	100	2225	Yes	ICU_discharge	26.2336	No	No	30	0	15	0	0.034079602
253026	6.2167	MICU	71.06	Female	Unknown	Medicare	NO_EMERGENCY	No	No	No	Yes	No	Yes	No	No	98	147	94	14	37.12062155	2	0	43	15	5	12.2	14.2	40.6	1.2	1.2	13.1	29	111	21	137	3.6	100	98	573	No	ICU_discharge	6.2167	No	Yes	30	0	15	0	0.072972973
298917	1.6969	SICU	74.13	Female	White	Medicare	EMERGENCY	No	No	No	Yes	Yes	Yes	No	No	68	152	52	20	37.94444614	1	2	45	15	7	10.7	13.5	37.6	0.8	1	11.9	16	203	25	147	3.8	99	100	3202	Yes	ICU_discharge	1.6969	No	No	1.909212963	1	1.909212963	1	0.053877551
250695	33.4527	MICU	75.77	Male	White	Medicare	NO_EMERGENCY	No	No	No	No	No	Yes	Yes	No	91	142	62	21	37.22222222	7	3	66	5	5	19.6	12	35.4	0.9	1.4	14.4	20	129	20	149	4.2	112	99	907	No	ICU_discharge	33.4527	No	No	30	0	15	0	0.060869565
238617	2.9097	MICU	51.5	Male	White	Private	EMERGENCY	No	No	No	Yes	No	No	No	No	57	141	70	12	35.94440079	2	2	26	15	3	9.9	11.6	32.1	1	1.2	13.7	17	152	24	143	3.7	108	97	850	No	ICU_discharge	2.9097	No	No	30	0	15	0	0.041447368
278085	2.9135	SICU	79.7	Male	White	Medicare	EMERGENCY	No	No	No	Yes	No	No	No	No	71	162	63	22	36.88888974	1	1	25	14	5	13.1	13.4	40.6	0.8	1.2	13.2	15	114	28	145	4.2	108	99	1395	No	ICU_discharge	2.9135	No	No	30	0	15	0	0.028348214
225460	1.1184	SICU	82.28	Male	White	Medicare	EMERGENCY	No	No	Yes	No	No	No	No	No	75	186	84	16	35.22222307	3	1	31	14	6	8.1	12.9	38	0.5	1	12.7	14	99	27	143	3.9	110	93	4605	No	ICU_discharge	1.1184	No	No	30	0	15	0	0.074418605
217574	1.8292	MICU	75.43	Male	White	Medicare	EMERGENCY	No	No	Yes	Yes	No	Yes	No	No	65	147	50	21	39.11109924	7	3	62	3	7	9.4	12.3	34.6	1.2	1.7	16.2	24	146	26	152	3.5	114	100	5750	Yes	ICU_discharge	1.8292	No	Yes	2.371516204	1	2.371516204	1	0.145098039
295185	15.3099	SICU	79.55	Male	White	Medicare	EMERGENCY	No	No	No	Yes	No	Yes	Yes	No	78	193	96	12	36.11111111	3	2	37	10	7	11	13.4	37.8	1.1	1.2	13.9	18	161	31	139	3.8	101	100	2735	No	ICU_discharge	15.3099	No	Yes	16.15476852	1	15	0	0.096296296
251193	1.5713	MICU	79.73	Female	White	Medicare	EMERGENCY	No	No	No	Yes	No	No	No	No	75	153	50	16	36.55555725	2	3	40	13	5	7.6	9.5	27.7	0.6	1.1	12.9	19	131	20	133	3.8	100	100	755	No	ICU_discharge	1.5713	No	No	30	0	15	0	0.05483871
200931	2.8706	SICU	74.04	Male	White	Medicare	EMERGENCY	No	No	Yes	Yes	No	No	No	No	76	159	74	18	36.22219849	2	1	23	14	6	13.7	12.6	38.4	1.1	1.3	13.8	24	138	23	136	4.3	104	97	1925	No	ICU_discharge	2.8706	No	No	30	0	15	0	0.098305085
274427	6.9924	Others	62.72	Male	White	Private	EMERGENCY	Yes	No	Yes	Yes	No	No	No	No	71	113	62	20	37	1	1	31	15	7	11.9	14	40	1.1	1.2	13.2	33	267	27	136	3.7	101	99	1420	No	ICU_discharge	6.9924	No	No	30	0	15	0	0.051648352
280402	8.4204	SICU	58.13	Male	White	Private	EMERGENCY	No	No	Yes	No	No	Yes	No	No	92	127	66	19	36.77777608	6	1	47	3	6	8	14.4	41.4	0.7	1.4	14.2	10	200	26	140	3.4	100	98	1475	Yes	ICU_discharge	8.4204	No	Yes	30	0	15	0	0.1
205217	1.5655	SICU	62.03	Male	Unknown	Private	EMERGENCY	No	No	No	No	No	Yes	No	No	71	200	70	14	35.83330154	3	1	38	15	5	17.8	13.1	36.2	1	1.1	13	15	325	21	138	3.9	102	96	1745	Yes	ICU_discharge	1.5655	No	No	1.867638889	1	1.867638889	1	0.055364807
202426	1.89	SICU	53.97	Female	Others	Private	EMERGENCY	No	No	No	Yes	No	No	No	No	70	167	78	20	36.4999983	1	1	28	15	4	9.4	10.4	30	0.8	1.1094	12.7422	16	96	24	142	4	109	99	1905	No	ICU_discharge	1.89	No	No	30	0	15	0	0.068468468
251772	13.0653	Others	64.53	Male	White	Private	EMERGENCY	No	No	No	No	No	Yes	No	No	61	146	66	15	36.88890076	1	1	35	15	4	12.3	12.1	34.4	0.9	1.3	13.8	19	214	24	132	3.2	101	100	2634	No	ICU_discharge	13.0653	No	Yes	30	0	15	0	0.049462366
200052	3.0725	MICU	57.44	Female	White	Private	EMERGENCY	No	No	No	Yes	No	No	No	No	84	120	60	27	37.77780151	1	2	20	15	3	7.7	12.7	36.1	0.7	1	12.8	9	102	28	142	3.5	103	98	2420	Yes	ICU_discharge	3.0725	No	No	30	0	15	0	0.058018868
244529	2.0875	Others	89	Female	White	Medicare	EMERGENCY	Yes	No	No	Yes	No	No	No	No	103	144	62	24	36.27777947	1	1	26	15	7	8.7	9.7	29.2	0.8	1.2	13.6	17	162	27	140	4.1	100	95	1330	Yes	ICU_discharge	2.0875	No	Yes	30	0	15	0	0.071584699
289195	3.0539	SICU	85.67	Male	Unknown	Medicare	EMERGENCY	Yes	No	No	No	No	No	No	No	82	171	63	22	36.38888889	3	2	39	9	7	9.5	13.2	39.6	1	1.1	13	23	120	27	141	4	102	99	737	Yes	ICU_discharge	3.0539	No	No	30	0	15	0	0.057476636
203759	3.7282	SICU	44.99	Male	Black	Private	EMERGENCY	No	No	No	Yes	No	No	No	No	76	150	74	20	36.83330154	1	1	17	15	2	7.8	12.5	39.8	0.8	1.1	12.9	13	114	24	136	3.6	102	93	1225	No	ICU_discharge	3.7282	No	No	30	0	15	0	0.066
223149	1.8605	SICU	82.89	Male	White	Medicare	EMERGENCY	No	No	Yes	Yes	No	Yes	No	No	75	149	51	12	36.33333418	7	2	62	5	5	11.9	10.3	29.3	1	1.2	14	22	185	20	142	4.2	111	100	910	No	ICU_discharge	1.8605	No	No	2.228935185	1	2.228935185	1	0.183116883
287518	51.7955	SICU	88.97	Female	White	Medicare	EMERGENCY	No	No	No	No	No	Yes	No	No	72	133	55	16	36.66669846	5	1	34	14	6	14.7	9.3	27.9	1.2	1.2	13.2	31	137	24	141	4.7	108	99	1470	No	ICU_discharge	51.7955	No	Yes	30	0	15	0	0.075
242094	12.9572	MICU	76.88	Male	White	Medicare	EMERGENCY	Yes	No	Yes	Yes	No	Yes	No	No	80	139	75	20	37.44440079	1	2	33	15	10	10.4	11.9	34	0.9	1.2	14.1	16	114	31	138	3.4	99	100	1190	No	ICU_discharge	12.9572	No	Yes	30	0	15	0	0.126126126
257543	9.7818	Others	89	Female	White	Medicare	EMERGENCY	No	No	No	Yes	No	Yes	No	No	57	178	70	16	36.46077917	7	2	82	3	9	8.6	9.1	26.3	0.8	1	12.2	27	230	20	141	3.7	109	97	980	No	ICU_discharge	9.7818	No	No	10.23133102	1	10.23133102	1	0.070642202
202795	10.1814	SICU	61.79	Female	Others	Medicare	EMERGENCY	No	No	No	Yes	No	No	No	No	77.97	150.058	76.362	16.592	36.95333334	6	0	20	13.686	8	8.2	11.6	34.1	6.7	1.1	11.4	26	98	28	133	4.6	89	97.362	1510.598	No	ICU_discharge	10.1814	No	No	30	0	15	0	0.066666667
210288	1.8308	SICU	78.59	Female	Black	Medicare	EMERGENCY	No	No	No	Yes	No	No	No	No	90	155	63	17	37.22222222	2	2	29	13	6	5.6	10.5	30.3	0.8	1.6	16.8	13	93	25	143	3.5	110	100	2243	No	ICU_discharge	1.8308	No	No	30	0	15	0	0.073333333
287328	5.4885	SICU	83.85	Female	White	Medicare	EMERGENCY	No	No	No	No	No	Yes	No	No	76	156	65	17	36.4444436	4	2	33	9	7	12.7	13.5	39.1	0.7	1.1	13.1	18	144	27	142	4.1	105	99	1175	No	ICU_discharge	5.4885	No	No	6.255069444	1	6.255069444	1	0.068983957
208824	1.7548	SICU	65.76	Male	White	Medicare	EMERGENCY	No	No	No	Yes	No	No	No	No	62	135	74	16	37.11111281	2	1	32	13	4	9.9	13.2	38.2	0.9	1	12.3	22	127	26	146	4.1	109	99	675	No	ICU_discharge	1.7548	No	No	30	0	15	0	0.052962963
262787	1.9641	SICU	82.26	Male	Others	Medicare	EMERGENCY	No	No	No	Yes	No	Yes	No	No	94	148	64	18	36.77777608	1	2	39	15	6	12.1	12.4	35.8	1.1	1.1012	12.5688	14	187	31	138	3.3	99	100	2372	No	ICU_discharge	1.9641	No	No	2.241678241	1	2.241678241	1	0.041925466
290084	2.7538	SICU	89	Female	White	Medicare	EMERGENCY	No	No	No	Yes	No	Yes	No	No	103	105	43	23	35.38890076	2	2	49	15	6	16.7	9.8	29.6	1.5	1.2	14.1	59	120	15	148	3.4	121	100	903	No	ICU_discharge	2.7538	No	No	9.048009259	1	9.048009259	1	0.057627119
245393	1.5952	SICU	34.19	Female	White	Private	EMERGENCY	No	No	No	No	Yes	Yes	Yes	No	65	138	79	16	36.17804453	9	2	55	3	3	7.5	8.3	22	0.6	1.5	16.9	13	118	22	140	3.2	104	100	4986	No	ICU_death	1.342766204	No	No	1.342766204	1	1.342766204	1	0.187640449
228484	1.7658	SICU	86.11	Female	White	Medicare	EMERGENCY	No	No	No	Yes	No	Yes	No	No	95	164	79	19	36.94440079	4	3	55	8	7	14.2	13.1	37.1	1	1.3	14.7	12	146	26	140	2.9	101	94	1550	Yes	ICU_discharge	1.7658	No	No	1.862847222	1	1.862847222	1	0.102531646
208920	9.1181	SICU	54.68	Male	Others	Private	EMERGENCY	No	No	No	Yes	No	Yes	No	No	96	159	92	20	37.72222307	0	1	25	15	5	15.2	10.8	32.8	0.9	1.1	12.8	11	135	25	140	3.7	106	100	1980	Yes	ICU_discharge	9.1181	No	No	30	0	15	0	0.061504425
201883	7.6887	SICU	59.76	Female	White	Others	EMERGENCY	No	No	No	Yes	Yes	Yes	Yes	No	80	105	47	20	36.5	1	1	36	15	10	10	9.9	28.9	0.5	1	12.3	13	196	18	136	3.1	106	100	4450	Yes	ICU_discharge	7.6887	No	No	30	0	15	0	0.065656566
263120	2.9996	SICU	61.72	Female	White	Private	EMERGENCY	No	No	No	Yes	Yes	No	No	No	91	161	101	29	36.5	4	2	39	8	7	8	13.1	40.7	0.5	0.9	11.2	13	159	27	139	3.2	102	96	900	No	ICU_discharge	2.9996	No	No	27.26335648	1	15	0	0.156481481
276402	1.6005	MICU	76.82	Male	White	Medicare	EMERGENCY	No	No	Yes	No	No	No	No	No	119	116	60	19	36.16666667	3	2	31	14	5	4.7	9.8	27.8	0.7	1.3	14.4	14	135	20	135	3.5	109	100	1575	No	ICU_discharge	1.6005	No	No	30	0	15	0	0.117692308
224370	1.7481	SICU	49.25	Male	Others	Others	EMERGENCY	No	No	No	Yes	No	No	No	No	68	129	72	21	37.16666751	4	3	32	12	5	9.6	15.4	44.8	1.3	1.4	15.6	30	145	23	148	4.8	114	97	2835	Yes	ICU_discharge	1.7481	No	No	30	0	15	0	0.082165605
252416	4.6854	SICU	82.8	Female	White	Medicare	EMERGENCY	No	No	No	Yes	No	Yes	No	No	68	148	74	18	36.27780151	5	2	45	7	7	10.7	12.7	38.3	0.6	1.1	12.4	13	182	22	133	3.3	102	100	2240	No	ICU_discharge	4.6854	No	No	30	0	15	0	0.074193548
241050	1.0487	SICU	79.92	Female	White	Medicare	EMERGENCY	No	No	No	Yes	No	No	No	No	91	143	86	21	38	3	2	34	13	6	12.8	11.1	34.4	1.3	1.1158	12.5898	26	140	23	142	5.1	104	99	608	No	ICU_discharge	1.0487	No	No	30	0	15	0	0.073684211
203405	3.9171	SICU	89	Female	White	Medicare	EMERGENCY	Yes	No	Yes	Yes	No	No	Yes	No	64	142	40	16	36.55559921	3	2	42	12	11	8.7	11.9	34.1	1	1.3	14.4	35	207	30	138	2.9	98	96	1630	No	ICU_discharge	3.9171	No	No	4.950763889	1	4.950763889	1	0.073157895
290995	7.0053	SICU	72.7	Female	Unknown	Medicare	EMERGENCY	No	Yes	No	Yes	No	No	No	No	75	118	42	16	36.05559921	7	2	35	15	10	3.4	4.5	13.1	1.6	2.7	27.4	22	89	26	141	3.8	108	98	1895	Yes	ICU_discharge	7.0053	No	Yes	9.250092593	1	9.250092593	1	0.267816092
242302	1.1907	SICU	68.32	Female	White	Medicare	EMERGENCY	No	No	No	Yes	No	No	No	No	88	152	34	21	37.83330154	3	1	26	14	6	12.8	11.6	34.7	1.4	1.1	12.5	33	122	20	139	4.4	105	97	1101	No	ICU_discharge	1.1907	No	No	30	0	15	0	0.045016077
272948	4.2823	SICU	50.15	Female	Black	Others	EMERGENCY	No	Yes	No	Yes	No	Yes	Yes	No	92	174	107	16	37.33330154	0	0	22	15	5	6.3	13.7	39.9	0.8	1.2	13.9	13	118	28	137	3.7	99	100	1278	Yes	ICU_discharge	4.2823	No	No	4.418159722	1	4.418159722	1	0.045522388
284954	1.8346	SICU	73.27	Male	White	Medicare	EMERGENCY	No	No	No	Yes	No	Yes	No	No	89	109	46	20	37.5	11	2	70	5	6	55.4	8.9	24.7	1.7	1.6	17.2	33	229	18	131	5.6	98	100	1990	No	ICU_discharge	1.8346	No	Yes	2.135196759	1	2.135196759	1	0.224096386
286204	3.1827	SICU	58.8	Male	Others	Medicare	EMERGENCY	No	No	Yes	Yes	No	Yes	Yes	No	86	107	59	12	35.55555556	8	0	36	15	6	6.3	11.5	31.7	0.8	1.4	16.3	16	152	19	134	3.7	99	100	1810	No	ICU_discharge	3.1827	No	Yes	3.714710648	1	3.714710648	1	0.153773585
236122	4.2543	SICU	86.63	Male	Others	Medicare	EMERGENCY	No	No	No	Yes	No	Yes	Yes	No	84	146	60	19	36.77777608	5	3	43	9	6	11.1	12.6	36.5	1.2	1.1	12.7	17	130	25	136	3.7	99	96	1352	No	ICU_discharge	4.2543	No	No	12.54668981	1	12.54668981	1	0.045878136
257119	12.0011	SICU	73.96	Female	White	Others	EMERGENCY	No	No	No	Yes	No	Yes	Yes	No	83	176	95	16	37.22222222	0	1	29	15	5	8.7	11.1	32.4	0.7	1.1	12.6	21	154	23	142	3.5	109	100	1573	Yes	ICU_discharge	12.0011	No	Yes	30	0	15	0	0.059009009
205079	2.0212	SICU	66.32	Male	White	Private	EMERGENCY	No	No	Yes	Yes	No	No	No	No	52	155	79	15	36.61111196	3	1	22	14	4	5.7	13.8	41.2	1.1	1.7	18.6	18	89	31	142	3.2	104	97	4150	No	ICU_discharge	2.0212	No	Yes	30	0	15	0	0.089032258
270237	3.68	SICU	88.58	Male	White	Medicare	EMERGENCY	No	Yes	Yes	Yes	No	No	No	No	83	140	68	21	37.38890076	3	2	33	10	7	8.7	11.3	34.3	1	1.6	17.8	11	161	30	141	3.3	101	100	3400	Yes	ICU_discharge	3.68	No	Yes	17.93571759	1	15	0	0.053696498
245342	2.2502	SICU	85.26	Male	Others	Medicare	EMERGENCY	No	No	Yes	Yes	No	Yes	No	No	64	128	81	16	34.66669846	1	1	26	15	5	11.9	14.2	40.1	1.1	1.1	13.1	20	193	25	139	3.7	101	100	4180	Yes	ICU_discharge	2.2502	No	Yes	3.044039352	1	3.044039352	1	0.072164948
274201	3.8581	Others	64.26	Male	White	Private	EMERGENCY	No	No	Yes	Yes	No	No	No	No	64	122	57	19	36.99999915	2	0	26	14	4	10.8	12.1	33.5	0.9	1.2	14.1	16	105	23	139	3.8	106	100	1880	No	ICU_discharge	3.8581	No	No	30	0	15	0	0.038080495
274264	1.8487	MICU	80.19	Female	Black	Medicare	EMERGENCY	No	No	Yes	Yes	No	No	No	No	61	139	55	15	36.83330154	4	2	33	11	9	12.5	10.4	33.7	1.2	1.1	12.6	12	166	28	139	3.8	100	98	1295	No	ICU_discharge	1.8487	No	Yes	30	0	15	0	0.083333333
248839	16.9948	SICU	56.55	Female	White	Private	EMERGENCY	No	No	No	No	No	Yes	Yes	No	111	136	85	21	38.22219849	2	1	19	15	3	13.2	10.5	30.4	0.5	1.1	13.1	7	168	22	132	3.2	96	97	1810	Yes	ICU_discharge	16.9948	No	Yes	30	0	15	0	0.121296296
247374	10.7141	SICU	48.71	Male	White	Private	EMERGENCY	No	No	No	Yes	No	Yes	No	No	107	160	102	18	37.33330154	5	3	55	3	2	17.6	14.5	40	0.9	1.2	13.7	18	124	25	145	3.3	108	99	3030	No	ICU_discharge	10.7141	No	No	30	0	15	0	0.042810458
243197	11.3817	SICU	44.32	Male	Unknown	Others	EMERGENCY	No	No	No	Yes	No	Yes	No	No	71	127	80	18	36.44440079	5	2	27	9	2	12.8	16	45	0.8	1.1	13.3	10	163	27	138	3.7	100	97	3025	Yes	ICU_discharge	11.3817	No	No	30	0	15	0	0.052838428
251114	1.2053	Others	61.77	Male	Others	Medicare	EMERGENCY	No	No	No	Yes	No	Yes	Yes	No	83	138	65	12	35.09999847	3	2	33	15	6	3.2	7.2	22	0.7	1.4	15.7	13	151	24	135	4.3	113	100	4795	No	ICU_re_admission	3.338761574	No	No	30	0	15	0	0.11637931
245034	2.4902	SICU	81.56	Female	White	Private	EMERGENCY	No	No	Yes	No	No	Yes	No	No	73	125	57	16	36.0000017	1	0	26	15	7	9.8	10.2	28.8	0.7	1.2	13.4	15	160	25	140	3.2	102	100	2005	No	ICU_discharge	2.4902	No	No	3.16375	1	3.16375	1	0.08404908
209152	4.8671	SICU	65.66	Female	Black	Medicare	EMERGENCY	Yes	Yes	Yes	Yes	No	No	No	No	101	193	76	17	37.55555556	1	1	22	15	5	7.7	10.4	30.7	0.8	1.7	18.5	15	149	27	143	3.3	105	100	1970	No	ICU_discharge	4.8671	No	Yes	30	0	15	0	0.057954545
267038	1.1289	SICU	54.27	Male	White	Private	NO_EMERGENCY	No	No	No	Yes	No	No	No	No	53	143	58	17	37.38889058	2	1	23	14	11	17.2	12	33.4	0.9	1.1492	12.6756	20	144	23	137	4.5	104	97	2025	No	ICU_discharge	1.1289	No	No	30	0	15	0	0.058606557
286821	2.052	SICU	53.32	Male	White	Medicare	EMERGENCY	No	No	No	No	Yes	Yes	No	No	74	103	57	20	37.16669846	1	1	30	15	13	7.3	9.7	28.5	0.6	1.2	13.7	12	115	28	138	4.2	101	97	2110	No	ICU_re_admission	4.124537037	No	Yes	30	0	15	0	0.080555556
241754	2.457	SICU	78.41	Male	White	Medicare	EMERGENCY	No	No	No	Yes	Yes	Yes	No	No	62	150	59	16	36.44440079	2	3	51	13	14	6.7	8.4	26.6	0.6	1	12.1	15	137	26	140	4.8	105	100	1980	No	ICU_discharge	2.457	No	No	2.947974537	1	2.947974537	1	0.052547771
228800	13.9835	SICU	56.99	Male	White	Private	EMERGENCY	No	No	No	Yes	No	Yes	No	No	77	161	76	19	37.38889058	3	0	19	15	3	6.3	14.9	39.7	1	1.3	15.1	16	107	27	139	3.5	105	100	3110	Yes	ICU_discharge	13.9835	No	No	30	0	15	0	0.093918919
251782	2.8608	SICU	69.59	Male	White	Medicare	EMERGENCY	No	No	No	Yes	No	No	No	No	112	144	80	12	37.27780151	3	1	30	14	7	18.2	14.5	42.9	1.4	1.1272	12.8482	19	257	22	136	6.1	103	94	1285	No	ICU_discharge	2.8608	No	No	30	0	15	0	0.05982906
279303	20.9181	SICU	78.85	Male	White	Medicare	EMERGENCY	Yes	No	Yes	Yes	No	Yes	No	No	75	135	73	19	36.61109924	3	2	33	15	7	8.1	12.9	36	1.1	1.7	17.7	10	101	30	142	3.3	104	100	3825	No	ICU_discharge	20.9181	No	Yes	30	0	15	0	0.095973154
210187	2.1041	Others	51.55	Male	White	Private	EMERGENCY	Yes	No	No	No	No	No	No	No	79	104	62	16	36.55555725	1	2	20	15	5	4.1	9.1	25.9	0.6	1.8	19.3	16	88	30	140	4	101	99	2500	No	ICU_discharge	2.1041	No	Yes	22.41116898	1	15	0	0.103225806
242009	2.0196	SICU	70.76	Female	White	Medicare	EMERGENCY	Yes	No	Yes	Yes	No	No	No	No	69	178	107	21	35.72219849	4	1	30	9	7	6.1	10	30.2	1	1.3	15.1	13	139	29	140	3.5	100	98	2028.57	No	ICU_discharge	2.0196	No	No	30	0	15	0	0.056431535
266785	2.3873	SICU	78.15	Female	Black	Medicare	EMERGENCY	No	No	No	Yes	No	No	No	No	108	149	70	15	37.11109924	2	3	37	13	5	8.5	8.3	24.8	0.7	1.2	13.4	11	121	27	138	4.3	104	94	2540	No	ICU_discharge	2.3873	No	No	30	0	15	0	0.027926421
213052	4.1851	SICU	82.04	Female	White	Medicare	EMERGENCY	No	Yes	Yes	Yes	No	Yes	Yes	No	65	124	40	12	38.27780151	6	1	52	15	9	16.8	12.8	38.6	1.2	2	20.7	14	432	22	138	5.3	100	100	1092	No	ICU_death	4.088993056	No	Yes	4.088993056	1	4.088993056	1	0.157843137
298011	2.0947	SICU	59.4	Male	Black	Private	EMERGENCY	No	No	Yes	No	No	No	No	No	91	146	80	20	36.55555725	1	1	15	14	3	7.8	12.5	36.4	0.8	1.5	17.1	12	104	28	140	3.4	101	100	1500	No	ICU_discharge	2.0947	No	No	30	0	15	0	0.056709957
273427	2.0436	SICU	65.04	Female	Others	Others	EMERGENCY	No	No	No	Yes	No	Yes	No	No	116	207	100	26	36.88888889	1	1	33	15	5	12.2	12.6	36	1	1.1	11.5	13	328	27	141	3.3	106	99	1635	No	ICU_discharge	2.0436	No	No	2.916574074	1	2.916574074	1	0.093125
268199	1.8973	SICU	86.15	Female	White	Medicare	EMERGENCY	No	No	No	Yes	No	Yes	No	No	75	117	56	24	36.72222222	2	2	38	15	5	12.1	10	28.6	0.9	1.1	12.7	13	149	22	141	4.8	106	100	1908	No	ICU_discharge	1.8973	No	No	3.293680556	1	3.293680556	1	0.078888889
260899	1.2686	SICU	50.86	Female	White	Private	EMERGENCY	No	No	No	Yes	No	Yes	No	No	82	163	99	21	36.61111111	1	2	20	15	3	11.8	12.9	36.7	0.6	1.1	12.7	10	131	26	138	3	104	100	3330	No	ICU_discharge	1.2686	No	No	30	0	15	0	0.043234323
215264	14.5823	SICU	81.63	Male	White	Medicare	EMERGENCY	Yes	Yes	Yes	Yes	No	Yes	Yes	No	83	155	91	21	36.66666667	6	3	42	12	7	12.1	14	40.2	0.9	1.6	18.2	19	180	26	136	3.9	102	95	1875	No	ICU_discharge	14.5823	No	No	30	0	15	0	0.07382199
296302	1.8269	SICU	84.1	Female	White	Medicare	EMERGENCY	Yes	No	Yes	Yes	No	No	No	No	54	124	26	10	35.66666667	4	2	33	12	7	11.7	10.1	30.5	0.9	2.1	22.6	17	133	30	142	3.5	101	95	2840	No	ICU_discharge	1.8269	No	Yes	10.24575231	1	10.24575231	1	0.092517007
235444	27.5489	SICU	79.05	Male	Others	Medicare	EMERGENCY	No	No	No	Yes	No	Yes	Yes	No	113	175	107	24	37.66666667	5	2	47	15	8	5.7	11.2	32.9	2.5	1.1348	12.5412	63	115	20	147	3.8	114	100	2550	No	ICU_discharge	27.5489	No	No	30	0	15	0	0.116949153
281250	1.7954	SICU	70.03	Female	White	Medicare	EMERGENCY	No	No	No	No	Yes	Yes	No	No	80	111	53	12	35.55555556	1	2	37	15	11	5.8	10	29.3	0.7	1.1	13.2	19	115	24	141	3.4	107	100	2272	No	ICU_discharge	1.7954	No	No	30	0	15	0	0.091525424
286453	11.0603	SICU	65.79	Male	White	Others	EMERGENCY	No	No	No	Yes	No	Yes	No	No	81	119	65	13	38	1	2	34	15	4	12.5	12.3	33.6	1	1.4	15.4	15	128	24	135	4.5	100	100	2013	No	ICU_discharge	11.0603	No	No	30	0	15	0	0.06
260817	16.5483	SICU	78.78	Male	White	Medicare	EMERGENCY	No	No	No	Yes	No	Yes	Yes	No	65	141	66	13	35.33333333	2	1	27	14	6	8	13	36.9	1	1.1	12.8	23	128	30	145	3.4	105	100	1360	Yes	ICU_discharge	16.5483	No	No	30	0	15	0	0.076271186
290460	2.9371	SICU	75.8	Female	White	Medicare	EMERGENCY	No	No	No	Yes	No	No	No	No	63	138	56	12	36.44444444	4	3	49	7	5	13.7	11.8	35.5	0.8	1.1	11.8	23	112	25	133	2.8	99	100	995	No	ICU_re_admission	5.215902778	No	No	30	0	15	0	0.046357616
274586	1.4252	SICU	72.42	Female	White	Medicare	NO_EMERGENCY	No	No	No	Yes	No	No	No	No	72	113	46	11	37.83333333	3	3	36	11	14	12.4	10.8	31.1	0.5	1.1658	12.6958	20	146	20	134	3.5	103	98	2445	No	ICU_discharge	1.4252	No	No	30	0	15	0	0.057083333
234562	8.7751	SICU	83.83	Female	White	Private	EMERGENCY	No	No	No	Yes	No	Yes	Yes	No	99	117	51	19	36.33333333	2	2	44	15	6	22.2	12.2	35.3	1.2	1.1054	12.7818	22	243	23	136	3.6	102	95	1756	No	ICU_discharge	8.7751	No	Yes	30	0	15	0	0.060079051
210771	1.0525	SICU	49.07	Female	Unknown	Private	EMERGENCY	No	No	No	No	No	Yes	Yes	No	122	111	94	24	37.77777778	8	2	51	15	3	7.9	14.1	44	0.9	1	11.3	16	182	15	135	3.9	108	87	2225	No	ICU_discharge	1.0525	No	No	1.407962963	1	1.407962963	1	0.04929078
272901	4.8036	SICU	69.19	Male	White	Private	EMERGENCY	No	No	Yes	Yes	No	No	No	No	90	154	90	21	37.16666667	2	2	25	15	8	14.3	10.8	31.8	1.5	1.6	17.9	17	109	24	138	4.9	105	96	3890	No	ICU_re_admission	8.827476852	No	Yes	30	0	15	0	0.024183976
265589	4.0745	SICU	80.23	Male	White	Medicare	EMERGENCY	No	No	No	Yes	No	Yes	Yes	No	70	159	87	11	35.72222222	5	3	70	4	8	10.7	12.1	34.3	0.7	1.2	13.5	18	73	27	134	4.2	102	100	1115	No	ICU_discharge	4.0745	No	No	4.131921296	1	4.131921296	1	0.086470588
245231	3.9677	SICU	86.02	Female	White	Medicare	EMERGENCY	No	No	No	Yes	No	Yes	No	No	72	133	56	18	38.33333333	4	1	41	15	15	12.6	11.3	32.8	1.6	1.1102	12.7988	40	146	22	139	4	105	100	1290	No	ICU_discharge	3.9677	No	No	30	0	15	0	0.056976744
243267	1.5631	SICU	89	Male	White	Medicare	EMERGENCY	No	No	Yes	No	No	No	No	No	67	138	66	23	36.72222222	2	2	33	14	6	8.1	10.7	33.9	1	1.8	19.6	24	151	26	141	3.8	107	99	2008	No	ICU_discharge	1.5631	No	Yes	16.93563657	1	15	0	0.085164835
299498	2.1725	SICU	46.98	Female	Others	Private	EMERGENCY	No	No	No	Yes	No	No	No	No	78	142	105	20	36.55555556	1	1	18	14	3	11.4	13.4	41.7	0.5	1.1066	12.7006	10	106	25	138	4.1	105	97	2232	No	ICU_discharge	2.1725	No	No	30	0	15	0	0.03442623
286765	6.0576	SICU	87.42	Female	White	Private	EMERGENCY	Yes	No	Yes	Yes	No	No	No	No	76	120	77	13	35.72222222	4	2	42	14	10	7.9	11.5	32.9	1.9	1.4	15.8	62	142	31	139	4.2	99	100	1605	No	ICU_discharge	6.0576	No	No	30	0	15	0	0.099305556
284670	1.1457	SICU	78.69	Female	White	Medicare	EMERGENCY	No	No	Yes	Yes	No	Yes	No	No	87	192	71	16	36.83333333	4	1	35	15	10	7.4	10.6	32.2	1	1.5	16.3	21	256	26	140	3.5	103	100	185	No	ICU_discharge	1.1457	No	No	1.879224537	1	1.879224537	1	0.043823529
221630	2.0844	SICU	88.17	Female	White	Medicare	EMERGENCY	No	No	No	Yes	No	No	No	No	88	152	68	13	36.83333333	3	2	44	8	6	7.6	11.5	35.6	0.7	1	11.9	14	109	28	138	3	96	100	2436	No	ICU_discharge	2.0844	No	No	30	0	15	0	0.054477612
275854	6.8561	SICU	28.66	Male	Black	Others	EMERGENCY	No	No	No	Yes	Yes	Yes	No	No	82	126	68	13	37.72222222	6	2	53	3	3	15.2	14.4	43.5	1.4	1.4	15.9	44	155	26	164	3.8	130	97	900	No	ICU_discharge	6.8561	No	Yes	30	0	15	0	0.070050761
211845	3.1009	SICU	82.54	Male	White	Medicare	EMERGENCY	No	No	No	Yes	No	No	No	No	102	136	63	15	36.11111111	2	2	42	13	9	12.1	13.3	39.4	0.6	1.109	12.7016	42	273	25	138	4	103	96	1670	No	ICU_re_admission	6.467893519	No	No	30	0	15	0	0.092666667
220569	3.8854	SICU	42.41	Male	White	Others	EMERGENCY	No	No	No	Yes	No	No	No	No	107	156	77	17	37.61111111	2	1	19	14	2	16.6	13.2	39	1.2	1	12.1	30	130	25	136	4.4	101	98	3100	No	ICU_re_admission	5.9728125	No	No	30	0	15	0	0.050943396
225707	4.9654	SICU	46.42	Male	White	Others	EMERGENCY	No	No	No	No	No	Yes	No	No	76	142	89	17	36.5	4	1	33	15	3	10	12.8	38.8	1	1.1	12.7	15	323	23	138	4.3	105	99	830	No	ICU_discharge	4.9654	No	No	30	0	15	0	0.059148936
228587	1.2104	SICU	85.8	Male	White	Medicare	EMERGENCY	No	No	No	Yes	No	No	No	No	81	185	87	28	37.66666667	5	2	35	13	6	7.1	12.5	35.5	1.6	1.1108	12.729	21	172	29	137	4.4	103	99	880	No	ICU_discharge	1.2104	No	No	30	0	15	0	0.045733788
236402	7.6045	SICU	77.47	Male	Others	Medicare	EMERGENCY	No	No	No	Yes	Yes	Yes	No	No	78	139	67	26	36.77777778	4	3	47	8	7	10.8	11.9	34.3	0.8	1.4	15.9	8	164	24	135	3.7	98	100	2405	No	ICU_discharge	7.6045	No	Yes	30	0	15	0	0.072486772
288469	2.0352	SICU	70.35	Female	White	Medicare	EMERGENCY	No	No	No	Yes	No	No	No	No	74	105	50	21	37	2	2	28	14	7	10.8	12.7	36.3	0.5	1.0988	12.7746	10	99	23	140	3.9	107	95	1440	Yes	ICU_discharge	2.0352	No	No	30	0	15	0	0.077639752
215064	9.5068	SICU	79.46	Female	White	Medicare	EMERGENCY	No	Yes	No	No	No	Yes	No	No	91	148	77	21	37.11111111	0	0	33	15	5	8.6	10.1	30.9	0.6	1	12	9	110	22	136	4.2	104	99	2510	Yes	ICU_discharge	9.5068	No	No	17.85815972	1	15	0	0.059821429
212619	17.046	SICU	47.16	Female	Others	Medicare	EMERGENCY	No	No	No	Yes	No	Yes	Yes	No	77	147	76	22	37.72222222	4	3	36	8	2	12.9	10.5	30.8	0.6	1.1	12	8	182	21	136	3.7	105	100	2425	No	ICU_discharge	17.046	No	No	30	0	15	0	0.076190476
233796	17.295	SICU	83.77	Female	White	Medicare	NO_EMERGENCY	No	No	No	Yes	No	Yes	Yes	No	65	110	56	16	35.83333333	4	1	45	14	5	20	10.4	29.1	1.1	1	12	16	129	19	142	4.1	111	100	3245	No	ICU_discharge	17.295	No	Yes	17.38420139	1	15	0	0.077777778
279426	2.0116	SICU	36.11	Male	White	Private	EMERGENCY	No	No	No	No	No	No	No	No	71	119	61	14	36.11111111	1	1	15	15	1	6.2	13.9	40.2	0.9	1	12.1	6	103	29	138	4	102	94	4650	No	ICU_re_admission	5.696724537	No	No	30	0	15	0	0.059555556
298653	4.7385	SICU	82.76	Male	Black	Medicare	EMERGENCY	No	No	No	Yes	No	Yes	No	No	70	161	95	10	36.11111111	2	2	40	15	7	7.6	9.6	29.4	0.8	1.1398	12.3712	13	152	29	139	2.6	101	85	2405	Yes	ICU_discharge	4.7385	No	No	30	0	15	0	0.106711409
223136	7.5773	SICU	70.94	Male	White	Medicare	EMERGENCY	No	Yes	Yes	Yes	No	No	No	No	54	148	82	16	36.94444444	3	3	32	12	8	13	11.5	36	1.1	1.5	17.1	22	184	24	138	3.8	106	98	780	No	ICU_discharge	7.5773	No	No	30	0	15	0	0.091542289
298584	12.6708	SICU	75.28	Male	Unknown	Medicare	EMERGENCY	No	Yes	No	Yes	No	Yes	No	No	70	155	71	18	35.88888889	4	2	49	15	9	9.7	9.8	28.9	1.2	1	12	19	169	24	138	3.8	105	100	461	No	ICU_discharge	12.6708	No	Yes	30	0	15	0	0.071078431
241538	7.1069	SICU	51.75	Female	White	Private	EMERGENCY	No	No	No	No	Yes	No	No	No	69	145	69	15	36.77777778	3	2	25	12	7	13.4	11.6	34.8	0.7	1.1	13.2	9	109	24	141	4.2	105	100	2960	Yes	ICU_discharge	7.1069	No	No	30	0	15	0	0.044636678
221662	5.3531	SICU	49.88	Male	White	Others	EMERGENCY	No	No	No	Yes	No	Yes	Yes	No	90	135	80	18	36.27777778	5	3	37	9	5	8.9	10.2	28.8	0.6	1.1	13.3	8	115	17	134	3.45	102	100	2850	No	ICU_discharge	5.3531	No	Yes	30	0	15	0	0.117424242
211648	10.3688	SICU	62.62	Male	Black	Private	EMERGENCY	No	No	No	Yes	Yes	Yes	No	No	80	142	92	16	36.77777778	3	1	34	10	13	8.4	12.7	36.2	1.2	1.1074	12.6006	13	222	24	137	3.4	101	98	3655	Yes	ICU_re_admission	16.40690972	No	No	30	0	15	0	0.0640625
292457	14.9715	SICU	55.77	Male	White	Private	EMERGENCY	No	No	No	Yes	No	Yes	No	No	61	151	77	16	35.38888889	2	0	21	15	3	5.4	12.3	35.2	0.9	1.1	12.2	15	132	22	139	4	108	100	1480	Yes	ICU_re_admission	16.8559375	No	No	23.4865625	1	15	0	0.055284553
261497	6.7174	SICU	68.98	Female	Black	Medicare	EMERGENCY	No	No	No	Yes	No	Yes	Yes	No	94	138	61	17	37.33333333	8	2	57	3	16	3.1	8.1	23.2	1.1	1.1	13.1	10	98	26	137	3.7	99	100	2415	No	ICU_discharge	6.7174	No	Yes	7.18505787	1	7.18505787	1	0.125688073
202716	3.8838	SICU	71.34	Male	Others	Medicare	EMERGENCY	No	No	No	Yes	No	Yes	No	No	114	171	74	17	38.11111111	2	1	25	15	6	10.9	13.4	44	1.1	1.2	13.4	24	182	23	142	4.1	109	100	1515	No	ICU_discharge	3.8838	No	No	30	0	15	0	0.07486631
272977	8.0077	SICU	82.25	Male	White	Medicare	EMERGENCY	No	No	Yes	Yes	No	Yes	Yes	No	59	132	47	10	35.38888889	9	2	42	9	9	7	13.6	39.3	1	2.2	23	14	104	24	138	3.9	107	100	3175	No	ICU_discharge	8.0077	No	No	30	0	15	0	0.094230769
281161	1.0355	MICU	33.91	Female	White	Private	EMERGENCY	No	No	No	No	No	No	No	No	58	136	85	14	36.72222222	1	0	17	14	9	7.1	13.9	38.1	0.5	1.1002	12.6998	12	120	26	135	4.1	101	99	1065	No	ICU_discharge	1.0355	No	No	30	0	15	0	0.033791209
245235	1.9563	SICU	65.09	Female	Others	Medicare	EMERGENCY	No	No	No	No	No	Yes	Yes	No	52	172	72	16	36.09970924	7	3	70	3	4	15.8	14.7	41.2	0.7	1.1	13.3	13	129	27	148	4.4	109	100	5025	No	ICU_death	1.134247685	No	No	1.134247685	1	1.134247685	1	0.056981132
260406	5.9489	SICU	70.77	Male	White	Medicare	EMERGENCY	No	No	No	Yes	No	No	No	No	61	139	77	22	37.83333333	3	1	23	14	6	7.3	13.7	39	1	1.1092	12.8202	14	198	26	130	4.8	94	93	1700	No	ICU_discharge	5.9489	No	Yes	30	0	15	0	0.10620155
245755	4.9609	Others	44.44	Male	White	Others	EMERGENCY	No	No	No	Yes	No	Yes	No	No	97	152	102	15	36.27777778	4	3	35	7	2	9.7	15.2	43.2	0.8	1.1	13.2	9	134	28	141	4.2	102	98	820	Yes	ICU_discharge	4.9609	No	Yes	30	0	15	0	0.056277056
233899	7.7833	SICU	55.54	Male	White	Private	EMERGENCY	No	No	Yes	No	No	Yes	No	No	79	119	80	15	38.33333333	3	1	30	8	6	9.6	12.8	37.7	1.1	1.1	12.9	17	124	21	140	4.1	110	100	2524	Yes	ICU_discharge	7.7833	No	No	30	0	15	0	0.069230769
273651	1.0639	SICU	54.16	Male	White	Private	EMERGENCY	Yes	No	No	Yes	No	No	No	No	87	119	81	18	35.55555556	0	1	16	15	8	9.6	15.3	44.2	0.9	1.098	12.7714	14	114	22	143	3.2	113	99	3360	No	ICU_discharge	1.0639	No	No	30	0	15	0	0.063181818
266767	24.2136	SICU	83.13	Male	Others	Others	EMERGENCY	Yes	No	Yes	Yes	No	Yes	Yes	No	109	151	59	25	37	7	3	52	6	9	8.1	11.6	36.6	1.1	1.1	11.8	29	176	27	142	3.6	99	92	1993	No	ICU_re_admission	30.25788194	No	No	30	0	15	0	0.078306878
248471	1.2525	SICU	89	Male	White	Medicare	EMERGENCY	No	No	Yes	Yes	No	No	No	No	68	127	46	15	36.88888889	3	3	49	13	12	10.1	9.7	28.1	1.1	1.4	15.7	21	95	18	145	3.5	110	97	1120	No	ICU_discharge	1.2525	No	No	6.57662037	1	6.57662037	1	0.059683794
250297	4.0387	SICU	80.03	Female	White	Medicare	EMERGENCY	No	Yes	No	Yes	No	No	No	No	77	151	88	18	36.77777778	3	2	33	11	5	10.5	11.7	32.9	0.5	1.1	11.9	14	117	24	137	3	101	95	1725	No	ICU_discharge	4.0387	No	No	30	0	15	0	0.052325581
219051	19.738	MICU	52	Female	White	Private	EMERGENCY	No	No	No	No	No	Yes	Yes	No	89	99	62	19	35.94444444	13	3	58	6	6	8.5	10.9	31.1	3.4	2.4	24.6	48	193	11	117	4.1	86	98	1707	Yes	ICU_discharge	19.738	No	Yes	30	0	15	0	0.071122995
294356	11.2497	SICU	76.89	Female	Others	Medicare	EMERGENCY	No	No	No	Yes	No	Yes	No	No	72	214	65	18	36.61111111	4	1	61	15	6	7.2	9.8	30	1.3	1.1	12.6	37	288	18	138	4.9	108	100	1500	No	ICU_re_admission	15.42024306	No	Yes	30	0	15	0	0.182417582
253567	1.976	SICU	74.63	Female	White	Medicare	EMERGENCY	No	No	No	No	No	Yes	No	No	95	187	86.032	15	36.11111111	1	1	28	15	5	9.6	11.3	34.1	0.6	1	12.3	12	133	25	138	3.8	103	100	2840	Yes	ICU_discharge	1.976	No	No	2.036331019	1	2.036331019	1	0.066346154
248409	7.8062	SICU	79.14	Male	White	Private	EMERGENCY	No	No	No	Yes	Yes	No	No	No	80	153	70	23	36.5	0	1	26	15	9	9.6	16.2	47.8	1	1.1	12.7	14	135	27	138	4.3	102	95	1760	No	ICU_discharge	7.8062	No	No	30	0	15	0	0.09
210229	3.6618	SICU	60.67	Male	White	Others	EMERGENCY	Yes	No	No	Yes	No	Yes	Yes	No	117	139	91	24	38.05555556	3	3	32	13	8	6.9	11.3	33.1	0.6	1	11.6	13	101	29	145	2.6	108	99	1505	No	ICU_re_admission	4.910497685	No	No	30	0	15	0	0.079166667
215528	2.1564	SICU	71.46	Female	White	Medicare	EMERGENCY	No	No	Yes	Yes	No	Yes	No	No	96	141	77	17	38.05555556	5	2	35	6	10	10.9	10.6	33.1	0.7	1.4	14.8	16	263	25	143	3.3	109	97	2330	Yes	ICU_discharge	2.1564	No	No	2.457546296	1	2.457546296	1	0.09924812
276584	1.1714	SICU	80.26	Male	White	Medicare	EMERGENCY	No	No	Yes	No	Yes	Yes	No	No	107	119	65	15	36.94444444	2	1	48	15	12	19	12.7	36.9	1.3	1.5	16.6	41	170	29	135	4.5	96	98	2775	No	ICU_discharge	1.1714	No	No	24.24431713	1	15	0	0.041017964
276116	6.9504	SICU	42.51	Male	White	Others	NO_EMERGENCY	No	No	No	No	No	Yes	No	No	88	156	78	15	36.83333333	3	3	29	10	5	9.5	14.3	40.9	0.9	1.2	13.1	12	136	23	141	3.7	107	96	2670	No	ICU_discharge	6.9504	No	No	30	0	15	0	0.098412698
257285	1.0059	SICU	85.44	Male	Others	Medicare	EMERGENCY	No	No	No	No	No	Yes	No	No	87	154	61	18	36.94444444	4	3	47	7	6	12.3	14.4	43.5	0.8	1.0952	12.6966	10	107	22	142	3.6	110	100	1725	No	ICU_discharge	1.0059	No	No	30	0	15	0	0.051181102
200613	6.929	SICU	83.28	Female	White	Medicare	EMERGENCY	No	No	No	Yes	No	Yes	No	No	91	93	76	20	37.05555556	7	3	72	5	8	15.1	9.1	27.9	2.3	1.1	12.6	36	183	21	144	4.2	106	100	1290	No	ICU_discharge	6.929	No	No	7.594768519	1	7.594768519	1	0.04084507
288588	5.0942	SICU	58.21	Male	Black	Private	EMERGENCY	No	No	No	Yes	No	Yes	Yes	No	95	154	95	19	36.22222222	8	2	45	3	3	10.5	15	45.7	1	1.0938	12.8908	15	253	29	143	3.9	98	99	4035	No	ICU_discharge	5.0942	No	No	5.466261574	1	5.466261574	1	0.061085973
243848	1.1281	SICU	79.05	Female	White	Medicare	EMERGENCY	No	No	No	Yes	No	Yes	No	No	90	173	106	21	37.05555556	5	2	53	4	7	16.9	13	40.5	0.6	1	10.9	11	191	23	140	3.6	100	100	2175	Yes	ICU_death	1.035891204	No	No	1.035891204	1	1.035891204	1	0.043949045
235515	1.2561	SICU	72.25	Male	White	Medicare	EMERGENCY	No	No	No	No	No	No	No	No	72	125	71	32	35.72222222	1	2	28	13	6	9.3	12.6	34.7	0.7	1.1	12.8	21	117	30	142	3.8	106	97	2756	No	ICU_discharge	1.2561	No	No	13.52239583	1	13.52239583	1	0.063917526
218166	11.5338	SICU	61.05	Male	White	Private	EMERGENCY	No	No	No	Yes	No	Yes	No	No	63	128	93	24	35.11111111	5	2	33	8	6	5.9	14	40.5	1	1.0938	12.907	20	128	28	142	3.8	104	100	2935	No	ICU_discharge	11.5338	No	No	30	0	15	0	0.058181818
273113	14.3352	MICU	30.03	Female	White	Private	EMERGENCY	No	No	No	No	No	Yes	No	No	99	153	90	22	35.77777778	4	2	28	15	3	13.4	12.9	41.4	1	1	11.9	17	242	15	144	4.5	110	98	1005	No	ICU_discharge	14.3352	No	No	30	0	15	0	0.056578947
202918	1.1288	SICU	52.02	Male	White	Others	EMERGENCY	No	No	No	Yes	No	No	No	No	78	150	98	18	37.16666667	2	1	21	14	6	10.4	12.4	37.4	1.9	1	12	28	113	27	142	3.5	106	96	1760	No	ICU_discharge	1.1288	No	No	30	0	15	0	0.065486726
222394	5.9205	SICU	72.29	Female	White	Medicare	EMERGENCY	No	No	Yes	No	No	Yes	No	No	72	188	52	10	36.88888889	1	2	37	15	8	12.9	12.8	38.5	0.7	1.1242	12.8392	20	131	24	137	5	102	100	1225	No	ICU_discharge	5.9205	No	No	10.31028935	1	10.31028935	1	0.056902357
298075	2.0914	SICU	71.42	Male	White	Medicare	EMERGENCY	No	No	No	Yes	Yes	No	No	No	96	159	92	20	35.83333333	2	1	30	14	17	9.8	13.3	37.2	0.6	1	12.4	23	168	22	142	4.1	108	98	1700	No	ICU_discharge	2.0914	No	No	15.38399306	1	15	0	0.092857143
248647	14.1244	SICU	53.84	Female	Others	Others	EMERGENCY	No	No	No	Yes	No	Yes	Yes	No	99	204	72	18	38.16666667	7	2	38	6	3	15.3	11.8	34.8	0.7	1.1	12.9	6	124	25	146	3.6	111	92	3425	Yes	ICU_discharge	14.1244	No	No	30	0	15	0	0.02972973
286607	3.4071	SICU	83.88	Male	White	Medicare	EMERGENCY	No	No	No	Yes	No	Yes	No	No	67	142	93	13	36.88888889	6	2	48	13	5	10.1	12.5	34.5	1.1	1.2	13.5	17	134	30	140	3.5	104	99	950	No	ICU_discharge	3.4071	No	Yes	30	0	15	0	0.068983957
211031	10.3829	SICU	73.31	Female	White	Medicare	EMERGENCY	No	No	Yes	No	No	Yes	No	No	63	142	59	20	36.22222222	2	2	36	15	6	3.8	10.4	32.6	0.5	1	12.1	9	126	24	139	3.3	106	100	1639	No	ICU_discharge	10.3829	No	No	30	0	15	0	0.10647482
260565	7.0917	SICU	42.5	Male	White	Private	EMERGENCY	No	No	No	Yes	No	Yes	No	No	77	163	88	17	36.72222222	5	2	39	6	2	20.9	15.5	41	1.3	1	11.8	19	140	24	124	2.8	85	91	4230	No	ICU_re_admission	8.199733796	No	No	30	0	15	0	0.064423077
232989	8.3065	SICU	30.79	Female	Unknown	Private	EMERGENCY	No	No	No	Yes	No	Yes	Yes	No	103	161	110	14	37.83333333	4	1	25	15	4	13.2	6.9	19.8	2.3	1.1038	12.6358	23	211	22	137	4.5	106	100	3720	Yes	ICU_discharge	8.3065	No	Yes	9.009247685	1	9.009247685	1	0.176086957
246984	4.9403	MICU	74.68	Male	White	Medicare	EMERGENCY	No	No	Yes	Yes	No	Yes	No	No	58	162	57	16	38	6	1	38	15	10	9.6	9.8	29.7	1.8	1.2	14	33	163	23	138	3.8	107	99	1250	No	ICU_discharge	4.9403	No	No	5.408449074	1	5.408449074	1	0.084491979
229965	8.6534	SICU	50.64	Male	White	Others	EMERGENCY	Yes	No	No	Yes	No	Yes	No	No	76	171	106	18	37.22222222	6	2	33	10	5	8.3	12.9	37.9	1	1.1	13	20	136	23	141	4.1	110	100	1500	No	ICU_re_admission	11.13672454	No	No	30	0	15	0	0.080662983
230552	1.3471	SICU	66.66	Male	White	Medicare	EMERGENCY	No	No	No	Yes	No	Yes	No	No	75	125	79	16	35.66666667	1	1	20	14	4	8.2	14.2	40	0.8	1.1008	12.9242	16	99	22	139	3.6	107	100	3020	No	ICU_discharge	1.3471	No	No	30	0	15	0	0.075842697
269151	2.4485	MICU	50	Male	White	Private	EMERGENCY	No	No	No	No	No	No	No	No	90	138	83	23	36.22222222	1	1	22	15	10	9	13.5	38.3	1.1	1	12.4	14	129	27	141	4.2	103	97	1600	No	ICU_discharge	2.4485	No	No	30	0	15	0	0.101162791
271524	1.7315	MICU	40.07	Male	Unknown	Medicare	EMERGENCY	No	No	No	Yes	No	Yes	Yes	No	90	162	90	17	36.55555556	7	1	45	15	8	9.1	10.8	31.6	4.5	1	12.1	36	303	27	132	3.6	90	100	118	Yes	ICU_death	1.058530093	No	No	1.058530093	1	1.058530093	1	0.045619335
292270	1.8889	SICU	64.9	Male	White	Others	EMERGENCY	No	No	No	Yes	Yes	No	No	No	86	155	67	18	35.16666667	7	2	36	11	14	4.6	10	28.2	0.8	0.9	10.9	15	138	30	142	3.2	99	98	6695	No	ICU_discharge	1.8889	No	Yes	28.14554398	1	15	0	0.127480916
243750	4.3299	SICU	40.31	Female	White	Others	NO_EMERGENCY	No	No	No	No	No	No	Yes	No	68	157	90	14	36.5	1	2	20	13	4	16.9	11.7	34.7	0.5	0.9	10.2	9	140	19	143	3.6	114	100	2900	No	ICU_discharge	4.3299	No	No	30	0	15	0	0.056147541
231955	1.8093	MICU	71.5	Male	White	Medicare	EMERGENCY	No	No	No	Yes	No	No	No	No	82	129	73	19	36.16666667	3	0	39	14	11	5.7	13.4	39.2	0.7	1	12.4	32	161	25	145	4.1	112	99	1675	No	ICU_discharge	1.8093	No	No	30	0	15	0	0.147311828
207145	1.4869	SICU	54.74	Female	White	Private	EMERGENCY	No	No	No	Yes	Yes	Yes	No	No	74	109	57	13	38.27777778	3	3	36	12	9	12.9	10.2	30.6	0.5	1	11.5	7	139	21	133	3.4	101	100	2405	No	ICU_discharge	1.4869	No	No	30	0	15	0	0.047163121
261545	2.0286	SICU	60.07	Female	Others	Others	EMERGENCY	No	No	No	Yes	No	No	No	No	67	192	91	17	36.44444444	3	1	31	14	8	7.4	8.7	27.7	2.3	1.1	12.5	36	119	21	137	6	110	100	2300	No	ICU_discharge	2.0286	No	No	30	0	15	0	0.045245902
298499	3.4203	MICU	39.18	Female	Black	Others	EMERGENCY	No	No	No	Yes	No	Yes	No	No	109	121	86	21	37.83333333	7	2	54	5	8	19.8	10.4	30.2	1.1	1.3	15.1	26	153	22	135	4.5	100	100	1832	No	ICU_discharge	3.4203	No	Yes	30	0	15	0	0.037899543
254093	9.0872	SICU	69.73	Male	White	Medicare	EMERGENCY	No	No	Yes	Yes	No	Yes	No	No	77	187	105	17	36.11111111	4	2	33	12	7	11.9	11.3	31.6	3.2	1.2	13.9	64	135	20	144	4.8	112	100	2460	No	ICU_discharge	9.0872	No	No	30	0	15	0	0.070531401
296275	12.6463	SICU	80	Female	White	Medicare	EMERGENCY	Yes	No	No	Yes	No	Yes	Yes	No	73	133	79	17	36.66666667	1	0	28	15	8	7.4	13.3	37.7	0.9	1	12.3	22	115	30	141	3.7	99	98	945	No	ICU_discharge	12.6463	No	No	30	0	15	0	0.060280374
230239	2.2404	SICU	75.51	Male	White	Medicare	EMERGENCY	No	No	No	No	No	Yes	No	No	97	152	112	13	36.55555556	5	2	45	13	8	9.3	11.1	34.2	0.9	1.102	12.8012	13	118	25	139	3.8	106	98	240	No	ICU_re_admission	8.040300926	No	No	19.34958333	1	15	0	0.130769231
225358	2.9058	SICU	83.39	Female	White	Medicare	EMERGENCY	Yes	No	Yes	Yes	No	Yes	No	No	82	127	52	20	36.38888889	3	2	32	11	9	10.7	13.3	40.4	0.7	1.3	13.5	19	138	27	144	3.5	108	96	1980	No	ICU_discharge	2.9058	No	No	30	0	15	0	0.070157068
211846	1.1435	SICU	89	Female	White	Medicare	EMERGENCY	No	No	Yes	Yes	No	No	No	No	83	135	61	15	36.61111111	5	3	51	13	7	12.3	12.6	36.3	1.1	1.107	12.7024	28	158	20	140	4	107	98	355	No	ICU_discharge	1.1435	No	No	30	0	15	0	0.047058824
253146	2.8644	SICU	88.63	Female	White	Medicare	EMERGENCY	No	No	No	Yes	No	No	No	No	59	144	69	18	36.22222222	3	3	41	13	5	8.4	10.8	30.4	0.9	1.7	18.6	18	129	24	140	3.4	106	95	2750	No	ICU_discharge	2.8644	No	Yes	30	0	15	0	0.067005076
293744	5.2201	MICU	30.72	Male	White	Private	EMERGENCY	No	No	No	No	No	Yes	No	No	124	160	89	16	36.55555556	0	1	16	15	1	13.2	9.6	28.7	0.5	1.1	13.4	7	101	26	144	4.7	110	100	1582	No	ICU_discharge	5.2201	No	No	30	0	15	0	0.02987013
257538	2.8637	SICU	65.49	Male	White	Private	EMERGENCY	No	No	No	No	No	No	No	No	67	132	62	14	38.11111111	1	1	31	14	11	6.3	14.3	38.5	0.9	1.1	12.8	14	155	23	128	3.9	96	92	2475	No	ICU_discharge	2.8637	No	No	30	0	15	0	0.060986547
245599	5.7578	SICU	79.89	Male	White	Medicare	EMERGENCY	No	No	No	No	No	Yes	Yes	No	64	128	78	13	36.55555556	6	2	44	8	6	12.6	15.5	44.6	0.7	1.4	15.5	18	197	23	136	4.3	103	95	2810	No	ICU_discharge	5.7578	No	Yes	30	0	15	0	0.08
241049	6.0453	SICU	76.62	Female	Others	Medicare	EMERGENCY	No	No	Yes	Yes	No	Yes	No	No	99	154	84	12	36.27777778	3	1	35	15	7	11.4	11.9	33.5	0.7	2.1	21.7	19	106	31	142	2.6	106	100	2880	No	ICU_discharge	6.0453	No	Yes	30	0	15	0	0.100649351
299725	3.8856	SICU	80.3	Male	White	Medicare	NO_EMERGENCY	No	No	No	Yes	No	No	No	No	96	141	49	20	35.55555556	3	2	35	14	7	16.2	11.9	35.6	1.7	1.1308	12.6596	37	332	17	138	4.6	105	96	1655	No	ICU_re_admission	5.831782407	No	No	30	0	15	0	0.070243902
286389	1.0838	MICU	80.56	Female	White	Medicare	EMERGENCY	No	No	No	Yes	No	No	No	No	81	126	66	16	36.77777778	2	0	26	14	8	7.6	10.7	31.6	1	1.0958	12.7552	15	96	30	143	4.2	106	97	1960	No	ICU_discharge	1.0838	No	No	17.25912037	1	15	0	0.046105919
264167	17.1164	SICU	69.58	Female	Others	Others	NO_EMERGENCY	No	Yes	No	Yes	No	Yes	No	No	91	117	64	22	36.77777778	4	3	28	8	4	12.2	12.7	38.2	0.9	1	11.6	15	210	24	145	3.8	106	98	1560	No	ICU_discharge	17.1164	No	No	30	0	15	0	0.065240642
214912	4.6074	SICU	37.99	Female	White	Private	EMERGENCY	No	No	No	No	No	No	No	No	90	122	69	21	37.27777778	1	2	18	15	1	10.1	11.9	33.4	0.5	1.1	12.7	8	144	18	138	3.9	105	99	4875	No	ICU_re_admission	6.455717593	No	No	30	0	15	0	0.056016598
221033	2.65	SICU	51.48	Male	Others	Others	EMERGENCY	No	No	Yes	Yes	No	Yes	No	No	94	155	78	19	35.77777778	5	2	28	9	4	16.2	15.8	46.6	0.9	1	12.2	14	170	27	140	3.6	100	98	1700	Yes	ICU_discharge	2.65	No	No	3.312465278	1	3.312465278	1	0.072777778
234843	2.5243	SICU	76.65	Male	White	Medicare	EMERGENCY	No	No	No	Yes	No	Yes	Yes	No	98	143	56	19	37.18042216	4	2	50	15	7	17.8	11.4	31.7	0.6	1.2	13.8	22	157	22	132	4.3	102	100	1092	No	ICU_discharge	2.5243	No	Yes	5.10625	1	5.10625	1	0.037912088
247569	1.5845	SICU	83.11	Male	White	Medicare	EMERGENCY	Yes	No	No	Yes	No	No	No	No	66	182	88	13	36.72222222	3	2	36	15	10	5.4	10.4	28.8	1.2	1.4	15.3	24	135	27	140	3.7	104	97	2025	No	ICU_discharge	1.5845	No	Yes	30	0	15	0	0.12295082
262542	3.8568	MICU	58.11	Female	White	Medicare	EMERGENCY	No	No	No	Yes	Yes	No	No	No	104	143	78	19	37.61111111	2	2	31	14	10	12.8	12.3	36.3	0.8	1.1112	12.704	13	167	22	135	4.4	100	95	900	No	ICU_discharge	3.8568	No	No	30	0	15	0	0.04197861
201829	1.4292	SICU	63.39	Female	Others	Others	EMERGENCY	No	No	No	Yes	No	Yes	No	No	91	135	89	14	34.61111111	4	2	54	3	6	15	14.6	41.4	0.9	1.2	14.2	15	179	24	141	3.9	107	99	556	No	ICU_discharge	1.4292	No	No	1.915439815	1	1.915439815	1	0.062727273
269767	21.8894	SICU	60.29	Female	Others	Private	EMERGENCY	No	No	No	No	No	Yes	Yes	No	53	129	68	16	35.66666667	1	2	39	15	4	14.4	12.1	34	0.8	1.2	13.6	14	261	21	139	3.7	107	100	1925	Yes	ICU_discharge	21.8894	No	Yes	30	0	15	0	0.054581673
201566	1.9372	SICU	75.56	Female	Others	Private	EMERGENCY	No	No	No	Yes	No	No	No	No	71	123	77	15	35.05555556	1	1	33	13	6	14.9	11.2	33	0.8	1	12.3	14	145	27	137	3.4	99	98	671	No	ICU_discharge	1.9372	No	No	30	0	15	0	0.04358209
230940	6.2555	SICU	68.54	Female	Unknown	Medicare	EMERGENCY	No	No	No	Yes	No	Yes	No	No	70	177	108	12	36.72222222	1	1	37	15	7	11.3	9.5	29.7	0.8	1.2	12.9	23	161	26	140	3.2	104	99	835	No	ICU_discharge	6.2555	No	Yes	9.465023148	1	9.465023148	1	0.038787879
208762	1.2016	SICU	81.26	Male	White	Medicare	EMERGENCY	No	No	Yes	Yes	No	No	No	No	76	151	126	26	35.94444444	3	1	28	14	7	6.3	11.8	35.9	1.3	1.5	16.9	20	101	24	138	4.2	107	97	745	No	ICU_discharge	1.2016	No	No	30	0	15	0	0.108661417
245465	5.2888	SICU	22.47	Male	White	Private	EMERGENCY	No	No	No	No	No	No	No	No	51	146	77	8	36.22222222	1	1	20	15	1	24.5	14	38.9	0.7	1.1534	12.9528	18	134	24	134	4	99	100	3420	No	ICU_discharge	5.2888	No	No	30	0	15	0	0.048134328
224324	1.0499	SICU	46.56	Female	White	Private	EMERGENCY	No	No	No	No	No	No	No	No	80	128	74	14	36.94444444	2	1	24	14	2	3.3	12.1	35.5	0.6	1.0908	12.7706	7	95	26	140	3.8	106	98	900	No	ICU_discharge	1.0499	No	No	30	0	15	0	0.041772152
299496	2.625	SICU	69.66	Female	White	Medicare	EMERGENCY	No	No	No	No	No	Yes	Yes	No	79	151	62	23	35.22222222	2	2	42	15	4	12.9	11	31.5	0.9	1.1	13.4	11	146	18	143	4	99	99	2515	Yes	ICU_discharge	2.625	No	No	30	0	15	0	0.043865031
272503	19.9408	MICU	84.4	Male	White	Medicare	EMERGENCY	No	No	No	Yes	No	Yes	Yes	No	55	152	80	18	36.77777778	2	2	38	15	5	9.2	12.4	37	0.7	1	12.2	15	159	24	139	3.9	105	100	960	No	ICU_discharge	19.9408	No	No	30	0	15	0	0.125242718
295396	16.5155	SICU	56.67	Female	White	Private	EMERGENCY	No	No	No	No	No	Yes	Yes	No	96	164	85	15	36.94444444	2	1	18	14	5	15.8	13.4	41.1	0.7	1.1082	12.8026	13	204	22	137	4	101	97	1897	Yes	ICU_discharge	16.5155	No	No	30	0	15	0	0.027552987
263271	2.8635	SICU	47.91	Male	Others	Others	EMERGENCY	No	No	No	No	No	No	No	No	78	142	85	12	37.22222222	2	3	27	13	2	9.2	14.4	40.8	1	1	10.5	11	111	26	140	4.4	105	97	2030	No	ICU_discharge	2.8635	No	No	30	0	15	0	0.061025641
211942	2.9058	SICU	73.49	Female	White	Medicare	EMERGENCY	No	No	No	Yes	No	Yes	No	No	88	169	111	19	37	3	3	46	10	8	15.1	12.7	35.6	0.8	1.2	14.3	17	214	20	135	2.7	97	99	1550	Yes	ICU_discharge	2.9058	No	Yes	3.986145833	1	3.986145833	1	0.059504132
273418	2.2569	SICU	49.67	Male	Black	Private	EMERGENCY	No	No	No	Yes	No	No	No	No	72	152	72	17	35.77777778	2	0	15	14	3	6.5	12.3	36	0.6	1.2	13.7	9	133	26	138	3.6	104	98	1845	No	ICU_discharge	2.2569	No	Yes	30	0	15	0	0.046496815
262105	1.642	SICU	89.01	Male	White	Medicare	EMERGENCY	No	No	No	Yes	No	No	No	No	82	126	82	19	36.38888889	6	3	46	7	7	7.7	10.7	32.6	0.9	1.1	12.7	10	141	23	136	4.7	105	100	2375	No	ICU_discharge	1.642	No	No	10.02578704	1	10.02578704	1	0.03271028
237023	6.6706	SICU	79.58	Female	White	Medicare	EMERGENCY	Yes	Yes	No	No	No	Yes	Yes	No	98	150	62	23	38.88888889	9	3	48	6	9	14.6	13	37.2	0.9	1.2	14.2	16	119	21	140	4.1	103	100	2292	Yes	ICU_discharge	6.6706	No	Yes	7.31369213	1	7.31369213	1	0.2
221631	4.804	MICU	40.73	Male	White	Others	EMERGENCY	No	No	No	Yes	No	Yes	Yes	No	84	128	76	15	36.11111111	11	2	66	3	2	6.2	12.6	36.8	0.8	1.1	13.2	7	116	27	146	3.6	110	97	4950	No	ICU_death	1.353854167	No	No	1.353854167	1	1.353854167	1	0.085294118
254881	2.9425	SICU	54.8	Female	Black	Others	EMERGENCY	No	No	No	Yes	No	Yes	No	No	77	137	88	14	36.38888889	2	2	22	10	4	10.5	12.7	43.2	0.9	1.1018	12.758	15	114	26	138	4	100	100	2595	Yes	ICU_discharge	2.9425	No	No	30	0	15	0	0.099371069
240740	8.5204	SICU	78.93	Female	Black	Medicare	EMERGENCY	Yes	No	Yes	Yes	Yes	Yes	Yes	No	98.324	132	105	20	37.77777778	5	2	54	7	13	13.9	12.2	37.9	1.1	1.3	14	9	153	18	146	3.3	113	93	1217	No	ICU_discharge	8.5204	No	No	10.8268287	1	10.8268287	1	0.076585366
282946	2.1005	SICU	58.02	Male	White	Private	EMERGENCY	No	No	No	Yes	No	Yes	No	No	70	131	71	12	36	4	2	32	13	3	22.4	12.1	38.4	1	1.1	13.3	18	81	29	138	5.3	103	100	2010	No	ICU_re_admission	5.92556713	No	No	30	0	15	0	0.028252788
256754	7.8373	Others	61.96	Male	White	Others	EMERGENCY	No	No	No	Yes	No	No	No	No	131	146.878	89.476	32	35.83333333	4	2	32	9	6	7	11.5	34	0.8	1	12.4	8	77	22	146	3	114	93	7215	No	ICU_re_admission	9.69568287	No	No	30	0	15	0	0.097315436
285526	11.6778	SICU	75.72	Female	Unknown	Medicare	EMERGENCY	No	No	Yes	Yes	No	Yes	No	No	71	116	101	14	37.16666667	3	3	52	7	7	14.5	13.6	38.7	0.9	1.1	12.9	17	136	27	135	6.2	97	100	3470	Yes	ICU_discharge	11.6778	No	No	12.0231713	1	12.0231713	1	0.051624549
294531	38.6475	SICU	60.7	Female	White	Private	EMERGENCY	No	No	No	Yes	No	Yes	Yes	No	111	151	80	22	37.55555556	5	2	38	6	6	21.5	14.9	43.1	0.6	1.139	12.7996	11	142	22	143	3.7	109	100	2447	No	ICU_discharge	38.6475	No	Yes	30	0	15	0	0.033838384
274356	10.4963	SICU	32.99	Male	White	Private	EMERGENCY	No	No	No	No	No	Yes	No	No	85	136	72	23	36.5	0	1	12	15	1	9.8	14.8	43.8	1.1	1.1	12.6	14	92	26	141	4.1	105	96	900	No	ICU_discharge	10.4963	No	No	30	0	15	0	0.057207207
217701	5.2193	SICU	74.99	Male	White	Medicare	EMERGENCY	No	No	No	Yes	No	Yes	No	No	62	106	68	18	38.05555556	2	1	36	15	5	12.8	13.1	37.7	1.1	1.1128	12.8878	12	99	22	141	4.1	109	99	2080	No	ICU_discharge	5.2193	No	No	30	0	15	0	0.06507177
261752	1.8428	SICU	81.69	Male	White	Medicare	EMERGENCY	No	No	Yes	Yes	No	No	No	No	56	143	59	13	36.38888889	3	1	31	13	7	9.6	14	39.3	0.9	1.2	14.3	12	109	26	137	3.4	100	95	2350	No	ICU_re_admission	4.063564815	No	No	30	0	15	0	0.103571429
292354	16.5819	SICU	83.03	Male	White	Medicare	EMERGENCY	No	No	No	Yes	No	Yes	No	No	63	172	89	22	36.96577725	5	1	37	15	8	11.7	15.6	49.4	1.6	1	10.6	20	287	28	136	4.9	97	100	1810	No	ICU_discharge	16.5819	No	No	16.76350694	1	15	0	0.068844221
212178	4.8709	SICU	86.14	Male	White	Medicare	EMERGENCY	No	No	No	Yes	No	Yes	No	No	62	112	52	14	37.22222222	4	3	54	8	7	13	12	36	0.7	1.1	12.9	23	127	24	138	3.8	106	100	780	No	ICU_discharge	4.8709	No	No	5.387175926	1	5.387175926	1	0.055895197
242196	1.6991	SICU	58.39	Male	White	Private	EMERGENCY	No	No	No	Yes	No	No	No	No	69	137	70	21	36.44444444	1	1	21	15	3	5.5	13.3	40.7	0.8	1.2	14.2	12	106	30	140	4.3	101	99	675	No	ICU_discharge	1.6991	No	No	30	0	15	0	0.119708029
225727	3.5522	Others	47.87	Male	White	Others	EMERGENCY	No	No	No	Yes	No	Yes	No	No	65	129	91	25	37.11111111	8	3	58	3	4	7.8	11.2	32.4	2	1	12.3	28	98	25	138	4	105	100	3127	No	ICU_discharge	3.5522	No	No	30	0	15	0	0.049799197
219222	2.4386	SICU	58.3	Male	Unknown	Others	EMERGENCY	No	No	No	Yes	No	Yes	No	No	81	156	100	20	36.88888889	4	1	34	15	8	17.4	11.5	34.1	4.2	1.3	14.5	57	154	22	140	5	106	100	686	No	ICU_discharge	2.4386	No	No	30	0	15	0	0.055830389
224088	2.1623	SICU	87.41	Female	White	Medicare	EMERGENCY	Yes	No	Yes	Yes	No	No	No	No	104	155	86	19	36.66666667	3	3	34	11	9	8.1	12.6	38.5	0.7	1	11.2	15	119	26	133	3.8	99	94	1105	No	ICU_discharge	2.1623	No	No	30	0	15	0	0.098089172
32769810	6.296898148	SICU	70	Female	Black	Medicare	NO_EMERGENCY	Yes	Yes	No	No	No	No	No	No	106	106	72	19	36.55555556	5	3	40	9	9	9.3	9.3	30.9	1.3	1.3	14.7	35	124	29	141	4	96	100	1755	No	ICU_discharge	6.296898148	No	No	30	0	15	0	0.056386293
33703830	2.941516204	SICU	55	Male	White	Others	NO_EMERGENCY	No	No	No	No	No	Yes	No	No	73	127	80	24	36.83333333	1	1	15	14	1	13	14.5	41.9	1	1.1552	12.0176	12	120	26	140	3.4	103	92	1700	No	ICU_discharge	2.941516204	No	No	30	0	15	0	0.03973064
36265401	20.66952546	SICU	50	Male	Others	Others	NO_EMERGENCY	No	Yes	No	Yes	No	Yes	No	No	91	169	87.58	23	37.22222222	6	2	19	15	3	10.1	13.2	37.8	1.1	1.1474	12.2156	21	158	23	135	3.7	100	91	2260	Yes	ICU_discharge	20.66952546	Yes	No	30	0	15	0	0.056910569
36452771	1.178356481	SICU	69	Male	White	Medicare	NO_EMERGENCY	No	No	No	Yes	No	No	No	No	98	175	77	22	37.66666667	1	2	25	13	3	7.7	13.1	38.3	0.9	1.1822	11.9928	18	114	23	139	3.9	105	99	1060	No	ICU_discharge	1.178356481	No	No	30	0	15	0	0.072881356
39258314	3.043344907	MICU	68	Male	Black	Medicare	NO_EMERGENCY	No	No	No	Yes	No	Yes	Yes	No	66	111	63	19	37.38888889	9	3	32	14	3	9.6	8.5	28.4	1.4	1.7	18.6	59	273	22	159	4.2	124	100	1125	No	ICU_discharge	3.043344907	No	Yes	22.10763889	1	15	0	0.04538835
31254041	2.165625	SICU	82	Female	White	Medicare	NO_EMERGENCY	Yes	No	Yes	Yes	Yes	Yes	No	No	85	161	91	13	36.44444444	2	1	39	14	8	8.6	14.7	44.1	0.6	1.2	12.8	19	106	26	139	3.7	100	97	800	No	ICU_re_admission	7.731122685	No	No	14.40150463	1	14.40150463	1	0.053679654
32438589	2.422604167	SICU	60	Male	Unknown	Others	NO_EMERGENCY	No	No	No	Yes	No	No	No	No	89	132	65	26	36.94444444	5	2	25	12	1	5.1	12.5	36.3	0.7	1	10.5	6	123	21	138	3	101	100	2360	No	ICU_discharge	2.422604167	Yes	No	30	0	15	0	0.148148148
34670961	8.854131944	SICU	52	Male	White	Others	NO_EMERGENCY	No	No	Yes	Yes	No	Yes	No	No	70	134	108	21	37.05555556	4	1	19	13	4	12	12	37.5	0.9	1.2	13.1	24	126	22	142	4.5	104	98	2660	Yes	ICU_discharge	8.854131944	No	No	30	0	15	0	0.101538462
36630531	22.27599537	SICU	63	Male	Unknown	Others	NO_EMERGENCY	No	Yes	No	Yes	No	Yes	No	No	88	134	74	21	36.72222222	5	2	25	10	3	9.9	14.2	43.3	1.2	1.1	11.4	12	118	21	140	3.7	108	99	2090	Yes	ICU_discharge	22.27599537	No	No	30	0	15	0	0.071264368
34755606	6.071724537	SICU	67	Female	White	Medicare	NO_EMERGENCY	No	Yes	No	Yes	No	Yes	No	No	74	134	52	17.798	36.94444444	6	2	33	8	3	15.6	9.9	30.7	0.7	1	10.7	18	190	22	139	4.1	102	95	1540	Yes	ICU_re_admission	7.453680556	Yes	No	30	0	15	0	0.050699301
30796685	3.250810185	SICU	79	Male	White	Medicare	NO_EMERGENCY	No	No	No	Yes	No	Yes	No	No	103	145	77	16	36.88888889	7	2	32	9	5	9	12.7	36.7	1.8	1.2	14.3	26	158	24	146	4.1	113	95	1340	No	ICU_discharge	3.250810185	Yes	No	30	0	15	0	0.097777778
32694978	2.168402778	SICU	79	Male	White	Others	NO_EMERGENCY	No	No	No	Yes	No	Yes	Yes	No	83	135	57	13	37.66666667	9	2	44	10	4	13.1	12.8	39.1	1.6	1	12.4	28	161	25	141	3.7	105	100	1520	Yes	ICU_death	2.147916667	No	No	2.147916667	1	2.147916667	1	0.108888889
39378505	18.69798611	SICU	64	Male	White	Others	NO_EMERGENCY	No	Yes	No	No	Yes	Yes	No	No	78	135	46	17.708	37.94444444	4	1	20	15	5	13.9	14	41.8	1.1	1.1	11.6	18	165	23	142	3.9	103	100	2045	No	ICU_discharge	18.69798611	No	No	30	0	15	0	0.063212435
37141306	5.784537037	SICU	42	Male	Black	Others	NO_EMERGENCY	No	No	No	Yes	No	Yes	No	No	70	131	94	18	36.55555556	7	3	30	15	3	6.4	12.7	38.2	0.6	1.1	11.9	6	90	19	138	3.3	110	100	2284	Yes	ICU_discharge	5.784537037	Yes	No	30	0	15	0	0.08452381
34885239	2.605451389	SICU	68	Female	White	Medicare	NO_EMERGENCY	No	No	No	No	No	Yes	Yes	No	79	151	62	18	35.22222222	3	2	38	15	1	12.9	10	30	0.9	1.1	13.4	11	146	18	143	4	99	99	2590	Yes	ICU_discharge	2.605451389	No	No	30	0	15	0	0.043865031
32323717	4.55619213	SICU	72	Female	Unknown	Others	NO_EMERGENCY	Yes	No	No	Yes	No	Yes	No	No	96	151	62	18.538	36.94444444	2	2	40	15	4	16	10.2	32.7	0.9	1.1	11.8	13	212	20	143	4	109	100	1397	No	ICU_death	4.446296296	No	Yes	4.446296296	1	4.446296296	1	0.06547619
32807761	1.731539352	MICU	40	Male	Unknown	Medicare	NO_EMERGENCY	No	No	No	Yes	No	Yes	Yes	No	90	162	90	17	36.55555556	7	1	45	15	7	9.1	10.8	31.6	4.5	1	12.1	36	303	27	132	3.6	90	100	118	Yes	ICU_death	1.058530093	No	No	1.058530093	1	1.058530093	1	0.045619335
33494860	6.039293981	SICU	80	Female	Others	Others	NO_EMERGENCY	Yes	No	Yes	Yes	No	No	No	No	95	152	84	22	36.83333333	1	1	28	15	2	9	12.8	40.8	1.1	1.1	12.1	23	103	24	142	4.2	106	97	1310	No	ICU_discharge	6.039293981	No	No	30	0	15	0	0.070403587
39965372	1.188587963	SICU	60	Male	Unknown	Others	NO_EMERGENCY	No	No	No	Yes	No	No	No	No	87	152	104	21	37.61111111	2	2	23	15	3	9.2	14	41.9	1.8	1.3	14.1	19	104	25	139	3.2	99	100	1125	No	ICU_discharge	1.188587963	No	No	30	0	15	0	0.041533546
32515520	7.704467593	SICU	70	Female	Others	Others	NO_EMERGENCY	No	Yes	No	No	No	No	No	No	67	115	43	14	37.88888889	4	3	39	13	7	5.6	10.8	32.8	0.9	1.1	11.7	14	253	18	144	3.7	111	96	3265	No	ICU_discharge	7.704467593	No	No	30	0	15	0	0.104895105
34937174	3.124351852	MICU	70	Male	White	Medicare	NO_EMERGENCY	Yes	No	No	No	No	Yes	Yes	No	80	103	54	26	36.83333333	8	2	32	14	5	10.6	9.4	30.7	2.9	1.8	20.1	54	146	25	138	3.4	98	95	2155	Yes	ICU_discharge	3.124351852	Yes	Yes	3.808333333	1	3.808333333	1	0.10931677
37514863	2.538645833	SICU	85	Female	Unknown	Medicare	NO_EMERGENCY	Yes	No	No	No	No	Yes	No	No	106	172	91	18	36.94444444	5	2	29	11	7	10.6	13.9	40.9	0.8	1.1904	11.744	17	173	21	140	3.8	108	93	1471.244	No	ICU_discharge	2.538645833	Yes	No	30	0	15	0	0.063981043
35968919	25.48446759	SICU	80	Male	Unknown	Others	NO_EMERGENCY	No	Yes	No	Yes	No	Yes	No	No	72	157	73	20	36.72222222	5	1	40	11	7	7.4	9.8	29.1	1.4	1	11.1	29	87	24	144	4.7	107	100	3080	Yes	ICU_discharge	25.48446759	No	No	30	0	15	0	0.077380952
33018802	4.018564815	Others	72	Male	White	Others	NO_EMERGENCY	No	No	No	Yes	No	Yes	No	No	88	172	94	15	36.88888889	3	1	28	15	1	8.8	13.8	43.3	2.1	1.1	11.4	37	95	21	145	4	110	95	1600	No	ICU_discharge	4.018564815	No	No	30	0	15	0	0.078212291
36975675	22.13166667	SICU	69	Male	Unknown	Medicare	NO_EMERGENCY	Yes	Yes	No	Yes	No	Yes	No	No	73	145	107	18	37.11111111	7	3	32	15	3	15.1	16.4	49.9	1.2	1.2	13.2	14	109	21	142	4.6	104	98	1215	No	ICU_discharge	22.13166667	No	No	30	0	15	0	0.055078125
39951817	2.792060185	SICU	69	Female	White	Medicare	NO_EMERGENCY	Yes	No	Yes	Yes	No	Yes	No	No	88	120	63	18	38.05555556	5	1	29	14	2	7.8	10.8	33.9	0.2	1.2	12.6	5	77	11	145	1.7	125	100	2071	No	ICU_discharge	2.792060185	No	No	30	0	15	0	0.107874016
34756918	1.123819444	Others	46	Male	White	Others	NO_EMERGENCY	No	No	No	Yes	No	No	No	No	90	143	73	16	36.55555556	0	1	27	15	7	14.5	13	37.9	1.1	1.2	13.2	20	137	19	136	4	97	97	3255	No	ICU_discharge	1.123819444	No	No	30	0	15	0	0.064179104
38870879	17.68091435	SICU	78	Male	White	Medicare	NO_EMERGENCY	No	Yes	No	No	No	Yes	Yes	No	76	108	34	17.958	37	8	2	33	15	3	12.2	10.1	31.7	2.1	1.3	14	41	106	22	151	4.8	116	100	1060	No	ICU_discharge	17.68091435	Yes	Yes	30	0	15	0	0.076111111
37222297	9.701539352	Others	68	Male	White	Medicare	NO_EMERGENCY	Yes	No	No	No	No	Yes	No	No	105	179	113	20	36.72222222	2	1	18	14	8	13	9.6	31.1	1.8	1.1	11.8	26	137	25	142	4.1	103	92	1200	No	ICU_discharge	9.701539352	No	No	30	0	15	0	0.067372881
30886536	18.12528935	SICU	55	Male	White	Others	NO_EMERGENCY	No	Yes	No	Yes	No	Yes	Yes	No	89	120	60	18.644	36.94444444	7	3	48	3	1	13.2	13.9	39.3	0.9	1.1	12.1	13	161	29	141	3.1	102	96	2765	No	ICU_discharge	18.12528935	Yes	No	30	0	15	0	0.073056995
36304327	6.649479167	SICU	81	Male	White	Medicare	NO_EMERGENCY	No	Yes	Yes	Yes	No	Yes	No	No	84	106	64	23	36.83333333	4	3	38	14	6	20.3	12.7	40.4	0.9	1.4	14.8	14	250	20	136	3.8	100	95	650	No	ICU_discharge	6.649479167	No	No	30	0	15	0	0.052255639
38230717	2.298078704	MICU	50	Male	White	Others	NO_EMERGENCY	No	No	No	No	No	No	No	No	90	138	83	23	36.22222222	1	1	24	15	9	9	13.5	38.3	1.1	1	12.4	14	129	27	141	4.2	103	97	1700	No	ICU_re_admission	2.302002315	No	No	30	0	15	0	0.101162791
38931105	3.998483796	SICU	79	Female	White	Medicare	NO_EMERGENCY	No	No	No	Yes	No	Yes	No	No	77	151	88	18	36.77777778	2	2	31	11	1	10.5	11.7	32.9	0.5	1.1	11.9	14	117	24	137	3	101	95	1825	No	ICU_discharge	3.998483796	Yes	No	30	0	15	0	0.052325581
32839000	18.7959375	SICU	48	Female	Others	Others	NO_EMERGENCY	No	Yes	No	No	No	Yes	Yes	No	83	151	78	26	37.05555556	7	2	26	15	1	13	11.1	34.3	0.6	1.1	12.1	11	137	22	136	3.5	104	100	775	Yes	ICU_re_admission	53.36836806	Yes	Yes	30	0	15	0	0.081208054
37715215	1.895613426	Others	87	Female	Black	Others	NO_EMERGENCY	No	No	Yes	No	No	Yes	No	No	103	155	121	17	37.11111111	3	2	33	13	5	5.6	11.1	33.4	1.5	1.2	12.7	22	116	23	143	3.6	105	100	550	No	ICU_discharge	1.895613426	No	No	30	0	15	0	0.060944206
38391954	2.130694444	SICU	50	Female	White	Others	NO_EMERGENCY	No	No	No	No	Yes	Yes	Yes	No	70	100	66	12	36	4	1	53	15	3	0.7	10.2	30.3	0.7	1.4	16.2	10	160	19	139	4.2	103	100	3975	Yes	ICU_discharge	2.130694444	No	Yes	2.389756944	1	2.389756944	1	0.333333333
37468075	1.45625	Others	60	Male	White	Others	NO_EMERGENCY	No	No	No	Yes	No	Yes	No	No	107	174	98	15	36.66666667	3	1	30	15	5	13.6	12.6	37.6	1.2	1	10.9	23	377	24	140	4.3	102	95	400	No	ICU_discharge	1.45625	No	No	30	0	15	0	0.049285714
33047297	1.982546296	SICU	46	Male	Others	Others	NO_EMERGENCY	No	No	No	Yes	No	Yes	No	No	69	127	86	18	36.44444444	2	2	20	11	3	6.1	13.8	41.6	0.8	1	10.6	15	116	25	139	3.5	103	100	2235	No	ICU_discharge	1.982546296	No	No	30	0	15	0	0.079518072
37578075	1.174143519	SICU	54	Male	White	Others	NO_EMERGENCY	No	No	No	Yes	No	No	No	No	65	140	77	13	36.88888889	1	1	22	13	1	12.2	13	37	0.8	1.1	13.3	21	138	26	135	3.4	99	97	1755	No	ICU_discharge	1.174143519	No	No	30	0	15	0	0.052398524
30532133	5.930625	SICU	45	Female	Black	Others	NO_EMERGENCY	No	No	No	No	No	Yes	No	No	98.508	211	114	29	37.16666667	1	1	24	14	4	11.3	13.2	39.9	0.7	1.2	12.8	10	199	28	143	4.1	104	97	3025	No	ICU_discharge	5.930625	Yes	No	30	0	15	0	0.060606061
38939501	1.958368056	SICU	69	Female	White	Medicare	NO_EMERGENCY	Yes	No	No	No	Yes	Yes	No	Yes	113	133	89	19	36.94444444	6	2	51	11	14	5.7	9.3	29.4	5.2	1.3	14.7	34	126	29	136	4.9	94	94	273	No	ICU_discharge	1.958368056	No	No	20.98097222	1	15	0	0.09137931
33528556	2.557604167	SICU	30	Female	Others	Others	NO_EMERGENCY	No	No	No	No	Yes	Yes	No	No	57	107	56	14	36.55555556	2	3	30	15	9	13.7	8.7	26.3	0.7	1.3	13.6	10	140	23	144	3.6	110	100	2600	No	ICU_discharge	2.557604167	No	Yes	30	0	15	0	0.045149254
30170355	2.845150463	SICU	71	Male	Unknown	Medicare	NO_EMERGENCY	No	No	No	Yes	Yes	Yes	Yes	No	82	164	67	18	37	6	3	44	15	4	12.3	11.7	34.7	1.3	1.2	12.8	16	181	24	138	4	99	98	2840	No	ICU_discharge	2.845150463	No	No	3.008865741	1	3.008865741	1	0.061111111
36925495	3.328969907	SICU	34	Male	White	Others	NO_EMERGENCY	No	No	No	No	No	No	No	No	80	128	84	13	36.27777778	1	0	10	14	1	5.4	14.6	40	0.8	1.1	13	7	91	29	140	4.1	105	98	1225	No	ICU_discharge	3.328969907	Yes	No	30	0	15	0	0.077011494
34010299	4.674224537	SICU	77	Male	Black	Medicare	NO_EMERGENCY	Yes	No	No	No	No	Yes	No	No	64	120	63	19	36.77777778	4	1	33	14	6	8.2	14.7	44.4	1.6	1.4	15.6	22	96	24	143	3.7	99	96	750	No	ICU_discharge	4.674224537	No	No	30	0	15	0	0.080874317
31979591	2.969976852	SICU	67	Male	White	Medicare	NO_EMERGENCY	No	No	No	Yes	No	No	No	No	109	210	100	19	36.88888889	1	1	22	15	3	10.6	14	40.8	0.8	1.2	14.4	14	134.628	23	135	3.6	102	97	1170	No	ICU_discharge	2.969976852	No	No	30	0	15	0	0.087362637
38680229	4.109756944	SICU	81	Female	White	Others	NO_EMERGENCY	No	No	No	Yes	Yes	Yes	No	No	70	162	65	19	36.5	4	3	56	9	3	4.2	10.3	30	0.7	1	11.5	15	112	22	131	3.9	98	100	1004	No	ICU_discharge	4.109756944	No	No	30	0	15	0	0.056776557
39080060	3.327731481	SICU	51	Female	White	Others	NO_EMERGENCY	No	No	No	Yes	No	No	No	No	93	136	84	18	37.05555556	1	1	17	14	1	14.3	14.1	41.8	0.6	0.9	10.2	8	154	22	139	3.7	104	98	2765	No	ICU_discharge	3.327731481	No	No	30	0	15	0	0.037567568
32442901	3.029837963	SICU	34	Female	White	Others	NO_EMERGENCY	No	No	No	No	No	No	No	No	67	115	66	15	37.38888889	3	1	15	13	2	15.7	13.4	38.8	0.6	1.149	12.2476	8	109	26	138	3.9	102	99	3380	No	ICU_discharge	3.029837963	Yes	No	30	0	15	0	0.053125
34755072	7.3090625	SICU	60	Male	White	Others	NO_EMERGENCY	No	No	No	No	No	Yes	No	No	89	153	97	14	37.88888889	3	2	27	12	1	10.4	15.7	45.2	1.1	1.1	13.3	18	123	23	140	3.9	106	92	1320	No	ICU_discharge	7.3090625	Yes	No	30	0	15	0	0.045644599
32842923	11.64997685	SICU	49	Female	Black	Others	NO_EMERGENCY	No	No	No	Yes	No	Yes	No	No	100	122	83	20	36.38888889	1	2	21	14	2	7.9	12.1	35.2	0.7	1.1	12	8	103	21	140	3.7	104	100	2665	No	ICU_discharge	11.64997685	No	No	30	0	15	0	0.057894737
33369265	1.28462963	SICU	60	Male	Others	Others	NO_EMERGENCY	No	No	No	Yes	No	Yes	No	No	84	138	87	19	36.61111111	5	2	27	9	4	8.1	11.7	35.6	1	1.1858	12.1054	11	134	26	142	3.2	109	99	1885	No	ICU_discharge	1.28462963	No	No	30	0	15	0	0.08597561
36004732	1.770196759	Others	80	Male	White	Medicare	NO_EMERGENCY	No	No	No	No	No	No	No	No	62	137	126	18	36.94444444	2	1	36	14	3	7.1	16	48.3	1.3	1.1	12.1	34	95	26	141	4.4	100	99	900	No	ICU_discharge	1.770196759	No	No	30	0	15	0	0.063285024
38503972	4.357476852	MICU	63	Male	Others	Others	NO_EMERGENCY	No	No	No	No	No	Yes	Yes	No	80	160	106	4	35.38888889	9	3	40	15	1	13.6	13	41.5	3.7	1.1	12.9	208	367	22	160	4.4	123	100	1410	No	ICU_discharge	4.357476852	No	Yes	4.880555556	1	4.880555556	1	0.042811502
35199653	11.8699537	SICU	61	Male	Others	Others	NO_EMERGENCY	No	Yes	No	No	No	Yes	Yes	No	73	149	86	15	37	6	3	45	6	1	8.9	16.1	46	0.8	1.1	12.1	13	116	22	142	4.1	108	96	2850	Yes	ICU_death	11.02777778	Yes	Yes	11.02777778	1	11.02777778	1	0.13047619
32435103	2.730277778	SICU	76	Female	White	Medicare	NO_EMERGENCY	No	No	Yes	Yes	No	Yes	No	No	73	108	81	18	37.27777778	2	3	31	14	3	4.4	12	36.4	0.6	1.1	11.7	10	128	22	136	3.7	101	92	2040	No	ICU_discharge	2.730277778	Yes	No	30	0	15	0	0.073631841
39143945	9.789791667	SICU	56	Male	White	Others	NO_EMERGENCY	No	Yes	No	Yes	No	Yes	No	No	93	145	67	21	36.94444444	6	2	24	15	3	12.9	13.7	41	1	1.2	13.1	11	187	26	137	3.7	102	98	4050	Yes	ICU_discharge	9.789791667	Yes	No	30	0	15	0	0.074585635
35070553	4.726342593	Others	88	Male	White	Others	NO_EMERGENCY	No	Yes	No	Yes	No	Yes	No	No	82	151	94	27	37	2	2	28	15	1	8.7	13.7	39.8	1	1.1	11.4	13	113	24	142	4.1	105	92	550	No	ICU_discharge	4.726342593	No	No	30	0	15	0	0.046757679
36262036	2.863541667	SICU	49	Male	Others	Others	NO_EMERGENCY	No	No	No	No	No	Yes	No	No	78	142	85	12	37.22222222	2	3	27	13	1	9.2	14.4	40.8	1	1	10.5	11	111	26	140	4.4	105	97	2030	No	ICU_discharge	2.863541667	Yes	No	30	0	15	0	0.061025641
35584477	6.643483796	SICU	62	Male	Unknown	Others	NO_EMERGENCY	No	Yes	No	No	No	Yes	Yes	No	74	154	71	16	37.33333333	5	1	27	15	4	14.3	11.9	33.3	1.2	1.1	12.4	16	190	24	136	3.9	103	100	1615	No	ICU_discharge	6.643483796	Yes	Yes	7.345162037	1	7.345162037	1	0.044701987
33714586	3.83462963	MICU	30	Female	White	Medicare	NO_EMERGENCY	No	No	No	No	No	Yes	No	No	114	100	73	30	37.72222222	12	3	21	15	2	22.6	10.2	30.7	0.7	6.8	71.1	13	114	24	138	2.4	103	100	1780	Yes	ICU_re_admission	5.100949074	Yes	No	30	0	15	0	0.234545455
31724298	1.781076389	SICU	76	Female	White	Medicare	NO_EMERGENCY	No	No	No	Yes	No	Yes	No	No	87	144	61	27	37.77777778	5	2	31	10	6	12.6	12.6	39.7	0.6	1.5	16.7	16	149	23	137	4	100	100	1045	No	ICU_discharge	1.781076389	No	No	4.04587963	1	4.04587963	1	0.156565657
35121536	1.100138889	SICU	71	Female	Others	Medicare	NO_EMERGENCY	No	No	No	Yes	No	No	No	No	97	143	77	18	37.55555556	2	3	39	13	2	4.9	12.1	36.3	0.7	1.1	12	17	128	24	139	3.8	105	97	905	No	ICU_re_admission	3.53375	No	No	30	0	15	0	0.057207207
39416236	1.956226852	SICU	65	Female	Others	Others	NO_EMERGENCY	No	No	No	Yes	No	Yes	No	No	116	207	100	26	36.88888889	1	1	36	15	2	12.2	12.6	36	1	1.1	11.5	13	328	27	141	3.3	106	99	1760	No	ICU_discharge	1.956226852	No	No	2.829166667	1	2.829166667	1	0.093125
33868204	12.87572917	MICU	77	Female	White	Medicare	NO_EMERGENCY	Yes	Yes	Yes	Yes	No	Yes	Yes	No	100	115	70	21	36.16666667	6	3	44	7	5	10.9	11.4	34.1	0.8	1.9	21.1	27	219	28	140	4.6	103	96	765	No	ICU_discharge	12.87572917	Yes	Yes	18.12569444	1	15	0	0.058992806
36416228	8.698298611	Others	55	Male	White	Others	NO_EMERGENCY	No	No	No	Yes	No	No	No	No	57	152	78	16	36.72222222	2	1	19	14	4	13.8	14.2	45	0.9	1	11.2	9	207	27	140	4.5	102	98	500	No	ICU_discharge	8.698298611	No	No	30	0	15	0	0.059565217
33009600	3.617673611	Others	70	Male	White	Medicare	NO_EMERGENCY	No	No	No	Yes	No	Yes	No	No	117	156	83	15	37.05555556	1	1	23	15	3	12.4	14.7	43.1	1	1.1	11.9	8	106	22	141	3.9	108	96	2300	No	ICU_discharge	3.617673611	No	No	30	0	15	0	0.063902439
33979243	3.809675926	Others	69	Female	White	Medicare	NO_EMERGENCY	No	No	No	No	No	No	No	No	71	120	66	15	36.44444444	6	2	36	14	1	11.8	12.7	39.8	0.5	1.1	11.7	13	91	24	142	4.3	107	97	400	No	ICU_discharge	3.809675926	No	No	30	0	15	0	0.070879121
30488892	2.690833333	SICU	75	Female	White	Medicare	NO_EMERGENCY	No	No	No	Yes	No	Yes	No	No	76	114	59	16	37.11111111	4	1	42	15	4	9.1	11	34.7	0.8	1.1	11.5	19	153	23	148	3.2	107	98	350	No	ICU_discharge	2.690833333	No	No	30	0	15	0	0.063461538
39416095	1.808726852	SICU	67	Female	White	Medicare	NO_EMERGENCY	No	No	Yes	Yes	No	No	No	No	114	115	54	28	36.5	3	2	29	14	1	24.4	13	38.1	0.7	1.1	11.5	13	141	23	139	3.4	105	95	710	No	ICU_discharge	1.808726852	No	No	30	0	15	0	0.038053097
33822952	3.91712963	SICU	24	Male	Others	Others	NO_EMERGENCY	No	No	No	No	No	Yes	Yes	No	62	154	79	15	36.61111111	4	1	21	15	1	7.3	14.6	44	0.8	1.1	12	10	130	21	127	3.7	98	100	1525	No	ICU_discharge	3.91712963	Yes	Yes	30	0	15	0	0.050592885
36046835	2.291666667	SICU	50	Female	White	Others	NO_EMERGENCY	No	No	No	Yes	No	No	No	No	90	141	94	12	37.05555556	3	2	24	9	3	8.1	12	36.9	0.4	1	10.8	12	101	21	136	3.7	106	97	814	No	ICU_re_admission	3.935208333	No	No	30	0	15	0	0.038801262
36302341	1.868981481	SICU	72	Male	Black	Medicare	NO_EMERGENCY	Yes	No	Yes	Yes	Yes	No	No	No	118	134	79	17	36.44444444	3	3	55	13	10	4	12.7	40.9	1.6	1.2	12.7	40	484	23	154	3.8	115	94	928	No	ICU_discharge	1.868981481	No	No	30	0	15	0	0.082872928
36891876	1.975613426	SICU	82	Male	Unknown	Others	NO_EMERGENCY	Yes	No	Yes	No	No	Yes	No	No	79	128	74	23	37.27777778	5	3	52	6	6	19.8	13.7	43.8	1.2	1.1	12	18	113	23	135	4.2	99	98	1680	No	ICU_re_admission	7.58900463	Yes	No	30	0	15	0	0.077202073
39229057	8.775104167	SICU	83	Female	White	Others	NO_EMERGENCY	No	Yes	No	Yes	No	Yes	Yes	No	99	117	51	19	36.33333333	6	3	38	15	2	22.2	12.2	35.3	1.2	1.1804	11.9398	22	243	23	136	3.6	102	95	1756	No	ICU_discharge	8.775104167	Yes	Yes	30	0	15	0	0.060079051
37079319	1.167476852	Others	23	Male	White	Others	NO_EMERGENCY	No	No	No	No	No	No	No	No	74	127	71	11	36.55555556	1	2	19	15	1	4.3	15	42.4	0.7	1	11	17	94	27	140	4.1	104	96	900	No	ICU_discharge	1.167476852	No	No	30	0	15	0	0.069148936
34674873	5.765162037	SICU	55	Male	White	Others	NO_EMERGENCY	No	No	No	Yes	No	Yes	No	No	76	136	74	19	36.66666667	1	1	15	14	1	15.1	14.7	41.6	1	1.1	12.1	19	146	22	140	3.9	101	99	2890	No	ICU_discharge	5.765162037	Yes	No	30	0	15	0	0.051574803
35445060	4.9609375	Others	44	Male	White	Others	NO_EMERGENCY	No	No	No	Yes	No	Yes	No	No	97	152	102	15	36.27777778	4	3	35	7	1	9.7	15.2	43.2	0.8	1.1	13.2	9	134	28	141	4.2	102	98	820	Yes	ICU_discharge	4.9609375	Yes	Yes	30	0	15	0	0.056277056
36121259	2.028958333	SICU	62	Male	Others	Others	NO_EMERGENCY	No	No	No	Yes	No	No	No	No	64	188	89	18	36.38888889	2	2	20	14	1	14.4	8.2	26	0.9	1	10.7	26	127	21	136	4.2	104	100	2040	No	ICU_discharge	2.028958333	Yes	No	30	0	15	0	0.062650602
36974080	1.92474537	MICU	78	Female	Black	Others	NO_EMERGENCY	No	No	No	Yes	Yes	Yes	No	No	93	142	71	26	37.05555556	3	3	35	11	5	6.3	10.8	34.3	0.7	1.2	12.7	14	114	30	141	5	102	95	1577.458	No	ICU_discharge	1.92474537	No	No	30	0	15	0	0.048
35843290	4.921666667	SICU	51	Male	Unknown	Others	NO_EMERGENCY	No	No	No	Yes	No	No	No	No	88	129	84	22	37.5	2	2	22	15	3	9.7	13.7	40.8	0.8	0.9	10.1	8	108	21	138	4.1	101	100	600	No	ICU_discharge	4.921666667	No	No	30	0	15	0	0.074137931
32540782	10.23576389	SICU	61	Male	White	Others	NO_EMERGENCY	No	Yes	No	Yes	No	Yes	Yes	No	115	94	69	22	38.55555556	4	3	32	13	5	7.7	17	51.4	1.4	1.4	15	21	176	22	135	4.3	102	94	1280	No	ICU_re_admission	12.47050926	Yes	No	30	0	15	0	0.040983607
30399955	5.933171296	SICU	33	Male	Black	Others	NO_EMERGENCY	No	No	No	Yes	No	No	No	No	81	137	82	19	37	3	1	8	14	1	9.2	14.6	44.4	1.1	1.1	11.6	7	100	25	138	3.8	104	99	1900	No	ICU_discharge	5.933171296	No	No	30	0	15	0	0.088311688
39074014	3.693935185	MICU	74	Male	White	Medicare	NO_EMERGENCY	No	Yes	No	Yes	No	Yes	No	No	103	109	54	23	36.55555556	3	3	26	15	1	8.5	8.7	25.8	0.4	1.182	12.1102	12	101	27	135	4.4	101	97	1112	No	ICU_discharge	3.693935185	Yes	No	30	0	15	0	0.062056738
32287712	1.701006944	SICU	48	Male	Others	Others	NO_EMERGENCY	No	No	No	Yes	No	No	No	No	69	158	99	19	36.66666667	1	0	15	14	2	8.4	14.1	40.6	1	1	10.9	14	211	24	134	3.8	100	99	2025	No	ICU_discharge	1.701006944	Yes	No	30	0	15	0	0.051271186
32919777	1.049907407	SICU	45	Female	White	Others	NO_EMERGENCY	No	No	No	No	No	No	No	No	80	128	74	14	36.94444444	2	1	24	14	1	3.3	12.1	35.5	0.6	1.1564	12.3178	7	95	26	140	3.8	106	98	900	No	ICU_discharge	1.049907407	No	No	30	0	15	0	0.041772152
38776203	1.108171296	SICU	78	Female	White	Medicare	NO_EMERGENCY	No	No	Yes	Yes	No	Yes	No	No	87	192	71	16	36.83333333	4	1	35	15	6	7.4	10.6	32.2	1	1.5	16.3	21	256	26	140	3.5	103	100	185	No	ICU_discharge	1.108171296	No	No	1.841666667	1	1.841666667	1	0.043823529
35850112	1.734016204	SICU	65	Male	White	Others	NO_EMERGENCY	No	No	No	No	No	No	No	No	92	159	74	20	36.94444444	2	2	27	13	1	12.7	15.3	44	1	1.1638	12.018	20	149	28	141	3.7	102	100	1605	No	ICU_discharge	1.734016204	Yes	No	30	0	15	0	0.056888889
32864039	2.284872685	SICU	60	Female	Unknown	Others	NO_EMERGENCY	No	No	No	Yes	No	Yes	No	No	63	141	79	23	36.55555556	5	3	60	4	1	12.8	11.8	35	0.8	1.1	11.7	13	144	21	126	4.4	103	100	3270	No	ICU_discharge	2.284872685	No	No	3.402372685	1	3.402372685	1	0.088235294
32292742	3.317164352	SICU	87	Female	White	Others	NO_EMERGENCY	No	No	No	Yes	No	Yes	No	No	88	130	50	18.292	36.66666667	4	2	38	7	3	8.9	12.3	37	0.8	1	11.1	27	170	25	138	4	99	97	2245	No	ICU_discharge	3.317164352	No	No	4.941666667	1	4.941666667	1	0.058454106
39384092	18.19677083	SICU	51	Male	White	Others	NO_EMERGENCY	No	Yes	No	Yes	No	Yes	Yes	No	67	127	52	16	36.94444444	4	2	24	15	1	11.5	11.8	35	0.8	1	11.2	11	94	23	131	3.9	104	100	2790	No	ICU_discharge	18.19677083	Yes	No	30	0	15	0	0.068367347
39672823	1.782800926	SICU	77	Female	White	Medicare	NO_EMERGENCY	No	No	Yes	Yes	No	Yes	No	No	72	112	89	18	38.83333333	1	1	31	15	2	14.5	13.6	41.7	0.6	1.3	14.1	15	134	23	138	3.6	105	100	1009	No	ICU_discharge	1.782800926	Yes	No	3.967361111	1	3.967361111	1	0.066976744
34227753	8.877766204	SICU	21	Male	Black	Others	NO_EMERGENCY	No	No	No	Yes	No	Yes	No	No	67	126	73	11	36.77777778	3	1	16	14	2	16	12.9	37.1	0.8	1.2	13	12	119	24	139	4.8	104	96	1978	No	ICU_discharge	8.877766204	Yes	No	30	0	15	0	0.035276968
30463812	19.73803241	MICU	52	Female	White	Others	NO_EMERGENCY	No	Yes	No	No	No	Yes	Yes	Yes	89	99	62	19	35.94444444	14	3	58	6	4	10	11.5	32.2	3.4	5.6	49.1	47	35	12	117	4.8	89	98	1707	Yes	ICU_discharge	19.73803241	Yes	Yes	30	0	15	0	0.071351351
39500476	3.138819444	SICU	43	Male	Others	Others	NO_EMERGENCY	No	No	No	Yes	No	Yes	No	No	71	125	80	16	36.88888889	2	0	23	14	3	10.3	14.2	41.4	0.7	1.1	11.9	11	149	25	140	4.2	104	100	2930	No	ICU_discharge	3.138819444	Yes	No	30	0	15	0	0.1
34805754	6.6090625	Others	78	Male	White	Medicare	NO_EMERGENCY	No	No	No	Yes	No	Yes	No	No	68	145	68	19	36.77777778	5	3	36	9	4	11.7	13.6	39.7	1	1.1	12.1	21	102	24	142	4	103	97	1109.146	No	ICU_discharge	6.6090625	No	No	30	0	15	0	0.05708502
31880024	5.224849537	Others	70	Female	Black	Medicare	NO_EMERGENCY	No	No	No	No	Yes	Yes	Yes	No	59	162	50	13	36.94444444	8	2	58	15	12	28.3	8.7	25.3	3.1	0.9	9.8	53	107	19	138	5.1	102	100	310	No	ICU_discharge	5.224849537	No	No	6.026331019	1	6.026331019	1	0.105586592
37035888	3.261967593	Others	57	Male	Others	Others	NO_EMERGENCY	No	No	Yes	Yes	No	No	No	No	95	137	69	16	38.05555556	1	1	29	14	1	25.3	13.8	40.1	1.1	1.3	13.7	15	104	21	137	3.3	93	98	575	No	ICU_discharge	3.261967593	Yes	No	30	0	15	0	0.068867925
35084713	1.118321759	SICU	68	Male	Others	Others	NO_EMERGENCY	No	No	No	No	No	Yes	Yes	No	92	139	47	16.538	37.94444444	6	1	27	15	4	13.5	11.3	33.3	1.7	1.5	15.6	27	94	27	154	2.9	120	100	1770	No	ICU_discharge	1.118321759	No	No	1.228472222	1	1.228472222	1	0.113445378
34276548	20.03809028	Others	52	Male	White	Others	NO_EMERGENCY	Yes	Yes	No	Yes	No	Yes	Yes	Yes	96	147	80	20	35.5	11	3	31	15	2	15.7	9.3	28	1.3	2.1	22.5	15	372	21	137	2.2	100	99	1865	No	ICU_discharge	20.03809028	Yes	Yes	30	0	15	0	0.142857143
31406980	10.21311343	SICU	77	Female	White	Others	NO_EMERGENCY	Yes	Yes	No	No	No	Yes	No	Yes	90	154	75	14	36.44444444	8	2	33	13	8	7.5	10.6	32.3	8.2	1	11.2	42	136	23	136	3.7	93	100	832.778	No	ICU_discharge	10.21311343	No	No	10.43194444	1	10.43194444	1	0.104046243
33350859	2.937071759	SICU	77	Female	White	Medicare	NO_EMERGENCY	No	No	No	Yes	No	Yes	No	No	63	138	56	12	36.44444444	4	3	46	7	1	13.7	11.8	35.5	0.8	1.1	11.8	23	112	25	133	2.8	99	100	995	No	ICU_re_admission	5.215902778	Yes	No	30	0	15	0	0.046357616
37230660	3.708564815	MICU	66	Female	Unknown	Others	NO_EMERGENCY	No	No	No	No	No	Yes	Yes	No	86	152	98	16	35.55555556	10	3	69	3	1	15.3	13.7	42.3	1	1.1	11.4	25	149	24	147	4.3	114	99	4280	No	ICU_death	1.519409722	No	No	1.519409722	1	1.519409722	1	0.066367713
30437431	3.77900463	MICU	87	Female	White	Medicare	NO_EMERGENCY	No	No	Yes	Yes	Yes	Yes	No	No	70	111	53	17	35.94444444	2	3	46	13	3	12.2	10.8	32.5	0.6	1.3	14.7	13	129	25	115	4.5	86	99	780	No	ICU_discharge	3.77900463	No	No	30	0	15	0	0.092
31711050	7.602685185	SICU	75	Male	White	Medicare	NO_EMERGENCY	Yes	Yes	Yes	Yes	No	Yes	Yes	Yes	85	134	67	15	35.94444444	11	2	38	15	4	9.1	10.5	30.8	6.4	1.2	14.2	45	94	29	137	4.2	98	100	956	No	ICU_discharge	7.602685185	Yes	No	7.799305556	1	7.799305556	1	0.088709677
37275078	3.790914352	SICU	60	Female	White	Medicare	NO_EMERGENCY	No	No	No	Yes	No	Yes	No	No	95	101	54	20	37	4	3	32	15	3	8.5	10.6	34.2	0.3	1	10.4	13	96	27	143	3.1	104	100	773	No	ICU_discharge	3.790914352	No	No	30	0	15	0	0.044
36010566	2.878472222	SICU	84	Male	White	Medicare	NO_EMERGENCY	No	No	Yes	Yes	No	Yes	No	No	77	139	77	22	34.72222222	8	2	58	5	4	11.2	11.8	36.6	2.4	1.2	13.1	39	200	22	131	4.1	101	100	2190	Yes	ICU_discharge	2.878472222	No	No	3.120833333	1	3.120833333	1	0.119642857
34896205	7.140833333	Others	76	Female	White	Medicare	NO_EMERGENCY	Yes	Yes	No	Yes	No	Yes	No	No	93	187	109	15	37	2	3	38	13	5	7.9	16.9	51.7	0.9	1.3	13.7	17	104	26	144	4	105	94	650	No	ICU_discharge	7.140833333	No	No	30	0	15	0	0.079651163
36819741	4.7584375	Others	85	Female	White	Medicare	NO_EMERGENCY	No	No	No	No	Yes	Yes	No	No	103	102	87	20.274	36.44444444	4	2	41	8	4	14.3	11.8	35	0.6	1	11.2	15	103	22	138	4.4	98	95	1250	No	ICU_discharge	4.7584375	No	No	8.944444444	1	8.944444444	1	0.044755245
38291406	2.131597222	SICU	64	Male	White	Medicare	NO_EMERGENCY	No	No	No	No	No	No	No	No	75	160	65	29	36.5	3	3	47	13	7	18.9	14.5	43.6	1.4	0.9	10.2	35	274	24	134	4.7	98	100	2745	No	ICU_discharge	2.131597222	No	No	30	0	15	0	0.094736842
37879014	5.006747685	Others	82	Female	White	Medicare	NO_EMERGENCY	Yes	No	Yes	Yes	No	No	No	No	52	124	89	13	37	1	3	36	13	2	9.3	15.1	45.9	0.8	1.3	14.3	13	93	27	141	3.4	102	96	1000	No	ICU_discharge	5.006747685	No	No	30	0	15	0	0.07607362
36533616	3.321122685	SICU	85	Male	White	Others	NO_EMERGENCY	No	No	No	Yes	No	Yes	No	No	67	142	93	13	36.88888889	8	2	48	13	1	10.1	12.5	34.5	1.1	1.2	13.5	17	134	30	140	3.5	104	99	990	No	ICU_discharge	3.321122685	No	Yes	20.42569444	1	15	0	0.068983957
32622504	1.811678241	SICU	88	Male	White	Medicare	NO_EMERGENCY	No	No	Yes	Yes	No	Yes	No	No	68	158	65	13	36.94444444	3	1	41	15	4	10.8	7.7	25.1	3.2	1.3	13.9	78	117	19	135	4.3	102	98	935	No	ICU_discharge	1.811678241	No	No	4.964583333	1	4.964583333	1	0.09047619
39631432	2.760081019	SICU	78	Female	White	Medicare	NO_EMERGENCY	Yes	No	No	No	No	Yes	No	No	75	142	55	27	37.38888889	5	2	41	8	9	12.4	11.2	34.7	1.2	1	10.9	20	130	24	142	4.1	105	96	835	No	ICU_discharge	2.760081019	No	No	4.022222222	1	4.022222222	1	0.084146341
33791659	1.913032407	Others	56	Female	White	Others	NO_EMERGENCY	No	No	No	Yes	No	No	No	No	68	132	79	13	36.38888889	2	2	20	12	3	6.9	12.4	39	0.6	1.1766	11.9434	13	76	25	142	3.8	107	100	1200	No	ICU_discharge	1.913032407	No	No	30	0	15	0	0.066666667
30795591	7.477858796	SICU	82	Male	Unknown	Others	NO_EMERGENCY	No	No	No	Yes	No	Yes	No	No	91	127	63	25	37.72222222	4	2	35	12	4	8.4	11.5	33.4	0.8	1.9	20.3	23	282	22	134	4.4	100	93	600	No	ICU_discharge	7.477858796	Yes	No	30	0	15	0	0.075796178
37299198	4.936122685	SICU	63	Female	White	Others	NO_EMERGENCY	No	No	No	No	No	Yes	No	No	59	122	54	17.534	37.44444444	4	2	30	15	3	13.8	12	37.2	0.7	1.1	12	10	161	19	130	3.8	99	97	3045	Yes	ICU_discharge	4.936122685	Yes	No	30	0	15	0	0.06576087
33430379	1.417916667	SICU	82	Female	White	Medicare	NO_EMERGENCY	Yes	No	Yes	Yes	No	Yes	No	No	86	149	76	15	35.4	3	1	24	14	3	8.7	11.2	31.4	0.8	1.5	16.5	16	139	30	142	3.2	101	99	2570	No	ICU_re_admission	3.963252315	No	Yes	30	0	15	0	0.066233766
35074745	6.242546296	SICU	46	Female	Black	Medicare	NO_EMERGENCY	No	No	No	Yes	No	Yes	No	Yes	85	156	72	16	37.72222222	12	1	41	15	3	10	9.2	28.6	7.7	1.2	13.6	62	102	26	137	4.5	99	100	298	Yes	ICU_discharge	6.242546296	No	No	6.588888889	1	6.588888889	1	0.110135135
38890617	1.44900463	SICU	54	Male	Others	Others	NO_EMERGENCY	No	No	No	No	Yes	No	Yes	No	111	83	64	19	36.5	10	2	48	15	11	72.3	10.8	32.5	1	1.7	18.8	19	210	12	131	4	98	100	1040	No	ICU_death	1.339583333	No	No	1.339583333	1	1.339583333	1	0.172321429
30805974	2.788113426	SICU	55	Female	White	Others	NO_EMERGENCY	No	No	No	No	No	No	No	No	73	105	54	13	36.83333333	1	2	22	15	2	10.3	12.8	37	0.7	1.1714	12.02	8	121	24	137	4.1	102	97	3200	No	ICU_discharge	2.788113426	Yes	No	30	0	15	0	0.058367347
36694588	7.798356481	SICU	33	Male	White	Medicare	NO_EMERGENCY	No	Yes	No	Yes	No	Yes	No	No	65	191	27	15	36.61111111	6	2	20	14	4	11.8	16.2	44.9	1.1	1.1	12.9	9	99	28	132	5.9	96	98	3752	Yes	ICU_discharge	7.798356481	Yes	No	30	0	15	0	0.066964286
31914601	7.238344907	SICU	21	Male	Others	Others	NO_EMERGENCY	No	No	No	No	No	Yes	No	No	125	103	47	22	38.44444444	3	2	15	15	3	13.1	9.9	29.2	0.8	1.3	14.2	8	101	22	133	4.6	102	100	2635	No	ICU_re_admission	9.638333333	Yes	No	30	0	15	0	0.034883721
30460393	6.223402778	Others	72	Male	White	Medicare	NO_EMERGENCY	No	No	No	Yes	Yes	No	No	No	72	134	68	21	36.5	5	2	38	9	5	8.8	11.2	34.4	0.8	1.2	13.5	14	83	24	141	4.1	104	98	1220	No	ICU_discharge	6.223402778	No	No	30	0	15	0	0.245762712
30881963	3.185497685	Others	82	Female	Unknown	Medicare	NO_EMERGENCY	No	No	Yes	Yes	No	No	No	No	77	127	90	16	36.5	2	1	32	13	3	9.3	11.9	36.5	0.8	1.2	12.5	15	132	27	146	3.9	106	97	1465	No	ICU_discharge	3.185497685	No	No	30	0	15	0	0.058943089
34264261	4.09556713	Others	51	Female	White	Medicare	NO_EMERGENCY	No	No	No	Yes	No	No	No	No	81	152	82	24	36.77777778	1	2	24	13	1	8.1	10.9	34.7	0.7	1.2	12.8	15	112	23	141	4	104	99	550	No	ICU_discharge	4.09556713	No	No	30	0	15	0	0.056730769
35699681	4.754386574	SICU	42	Male	White	Others	NO_EMERGENCY	No	No	No	No	No	Yes	No	No	96	124	78	25	36.61111111	3	3	29	10	1	11.5	15.4	44.6	0.9	1.1	11.7	17	107	28	141	4.2	104	96	1500	No	ICU_discharge	4.754386574	Yes	No	30	0	15	0	0.048412698
37952654	4.173854167	SICU	62	Female	White	Others	NO_EMERGENCY	No	No	No	Yes	No	Yes	No	No	67	162	80	16	36.38888889	4	3	28	15	4	14.2	11.2	33.2	0.7	1.1	12.4	14	138	20	137	4.4	103	100	2875	No	ICU_discharge	4.173854167	Yes	Yes	30	0	15	0	0.059051724
36083526	2.957534722	SICU	85	Male	White	Medicare	NO_EMERGENCY	No	No	Yes	Yes	No	Yes	No	No	102	120	66	19.384	36.61111111	2	2	35	10	3	6.5	13	39.4	0.8	1.3	14.2	11	114	24	142	3.2	107	98	3255	No	ICU_discharge	2.957534722	Yes	No	30	0	15	0	0.069230769
39196414	2.616365741	SICU	81	Female	White	Medicare	NO_EMERGENCY	No	No	No	Yes	Yes	No	No	No	64	176	53	20	37.11111111	3	2	40	13	7	12	11.4	34.9	0.8	1.1	11.5	22	92	22	137	4.3	102	95	1900	No	ICU_discharge	2.616365741	No	No	30	0	15	0	0.055018587
33109024	6.759571759	SICU	60	Male	White	Others	NO_EMERGENCY	No	Yes	No	Yes	No	Yes	No	No	70	141	64	16.446	36.38888889	4	2	33	15	3	9.4	8.9	27	1	1.1722	12.0706	18	126	21	132	3.6	105	100	3470	No	ICU_discharge	6.759571759	Yes	Yes	30	0	15	0	0.05256917
34836358	2.928009259	SICU	71	Female	White	Medicare	NO_EMERGENCY	No	No	No	Yes	No	Yes	No	No	89	149	56	21	37	2	1	26	14	2	9.3	10.7	34.6	0.7	0.9	9.8	26	340	29	134	5.1	95	94	1140	No	ICU_discharge	2.928009259	Yes	No	30	0	15	0	0.030418944
37742636	28.70318287	SICU	44	Male	White	Others	NO_EMERGENCY	No	Yes	No	Yes	No	Yes	Yes	No	123	167.094	120	22.816	37.5	5	2	24	11	4	12.3	15.9	47.7	0.9	1	10.5	14	313	26	140	3.7	103	93	3875	Yes	ICU_discharge	28.70318287	Yes	Yes	30	0	15	0	0.046975089
30381827	10.57585648	SICU	76	Male	Others	Medicare	NO_EMERGENCY	Yes	Yes	No	No	No	Yes	Yes	No	81	111	58	16	37.61111111	12	3	51	15	9	11.2	11.4	35.1	3.1	1.2	13.6	40	130	21	137	5	103	93	727	No	ICU_discharge	10.57585648	Yes	Yes	10.88078704	1	10.88078704	1	0.06255144
35653249	8.807951389	SICU	55	Female	Others	Others	NO_EMERGENCY	No	Yes	Yes	No	No	Yes	Yes	No	116	110	81	22	36.55555556	6	3	44	7	1	8.1	10.6	32	0.6	1.3	13.8	17	135	23	138	3.7	108	97	3200	Yes	ICU_discharge	8.807951389	Yes	Yes	30	0	15	0	0.087179487
37471042	6.219965278	SICU	50	Male	Black	Others	NO_EMERGENCY	No	No	No	Yes	No	Yes	No	No	78	119	69	20	37.11111111	4	2	21	14	2	11.1	13.5	39.2	0.8	1	12.1	12	130	26	141	4	105	99	1069	Yes	ICU_discharge	6.219965278	No	No	30	0	15	0	0.064678899
38028780	2.593217593	SICU	59	Female	White	Medicare	NO_EMERGENCY	No	No	No	No	No	Yes	Yes	No	100	117	47	19	37.22222222	6	2	32	15	3	13.2	13.5	40	0.6	1.5	16.6	8	164	24	139	3.2	103	100	5415	Yes	ICU_death	2.01875	No	No	2.01875	1	2.01875	1	0.052845528
39014779	18.58528935	SICU	46	Female	White	Others	NO_EMERGENCY	No	Yes	No	Yes	No	Yes	Yes	No	91	130	93	24	37.55555556	5	3	26	15	2	9.7	9.4	27.9	0.6	1.3	13.8	8	121	23	139	3.5	107	100	1965	Yes	ICU_discharge	18.58528935	Yes	Yes	30	0	15	0	0.088235294
30456011	1.100983796	SICU	80	Male	White	Medicare	NO_EMERGENCY	No	No	No	No	No	Yes	No	No	73	153	68	10	35.88888889	3	3	36	13	4	9.2	12	34.9	0.8	1	10.4	16	189	24	134	4.5	99	100	3245	No	ICU_re_admission	1.721423611	Yes	No	3.15037037	1	3.15037037	1	0.156862745
35983677	1.658043981	Others	88	Female	White	Medicare	NO_EMERGENCY	No	No	No	Yes	No	No	No	No	106	137	77	15	36.83333333	3	3	36	10	3	8.8	11.8	37.2	0.6	1.1	12.1	15	103	25	143	4.1	103	94	1400	No	ICU_discharge	1.658043981	No	No	30	0	15	0	0.029934924
32081171	2.130023148	SICU	83	Male	White	Others	NO_EMERGENCY	No	No	No	Yes	No	Yes	No	No	94	115	53	22	36.61111111	4	2	33	13	4	12.9	14.1	39.8	1	1.1944	11.8692	23	218	23	138	4.2	101	98	975	No	ICU_discharge	2.130023148	No	No	7.4375	1	7.4375	1	0.056086957
34536094	5.952094907	Others	24	Male	White	Others	NO_EMERGENCY	No	No	No	No	No	No	No	No	83	141	101	12	36.33333333	1	0	14	14	1	6.8	15.5	44.3	1	1.1	12.4	18	134	21	140	4.4	104	97	750	No	ICU_discharge	5.952094907	No	No	30	0	15	0	0.05045045
31885647	2.925613426	SICU	79	Female	White	Medicare	NO_EMERGENCY	No	No	Yes	Yes	No	No	No	No	117	126	60	15	37.16666667	2	1	26	15	3	10.9	12.5	37.6	0.7	1.2	12.6	12	134	26	142	3.6	106	99	1880	No	ICU_discharge	2.925613426	Yes	No	30	0	15	0	0.065326633
33856318	2.762650463	SICU	81	Female	White	Medicare	NO_EMERGENCY	Yes	No	No	Yes	No	Yes	No	No	76	135	56	15	36.77777778	4	1	33	12	5	8.8	11.4	34.1	0.6	1.1	11.6	10	106	29	137	3	97	94	3860	No	ICU_re_admission	5.03681713	No	No	10.84097222	1	10.84097222	1	0.119090909
31797964	8.05787037	SICU	75	Female	White	Medicare	NO_EMERGENCY	No	Yes	Yes	Yes	No	Yes	No	No	92	146	66	15	36.83333333	3	2	32	12	1	10.8	10.6	33.7	0.9	1	10.3	14	144	22	139	4.1	103	97	1505	No	ICU_discharge	8.05787037	Yes	No	30	0	15	0	0.057421875
35246250	1.034178241	SICU	67	Female	Unknown	Others	NO_EMERGENCY	No	No	No	Yes	No	No	No	No	71	144	73	13	36.66666667	2	1	25	13	3	9.7	12.9	38.8	0.6	1	11.3	14	111	20	139	3.3	104	97	2563	No	ICU_discharge	1.034178241	No	No	30	0	15	0	0.053813559
34892246	1.878020833	MICU	75	Male	White	Medicare	NO_EMERGENCY	No	No	Yes	No	No	Yes	No	No	73	129	84	16.45	37.55555556	3	1	33	14	7	8.4	12.1	34.3	0.9	1.4	15.7	14	103	27	137	3.6	103	98	2895	No	ICU_re_admission	3.912824074	No	No	30	0	15	0	0.093506494
38069067	3.262268519	SICU	65	Male	Unknown	Medicare	NO_EMERGENCY	No	No	No	Yes	No	Yes	Yes	No	66	143	124	20	36.44444444	3	3	43	11	4	17	12.3	37.8	1.1	1.3	13.8	8	143	24	135	3.5	100	95	1280	No	ICU_discharge	3.262268519	No	No	30	0	15	0	0.081481481
33733648	12.92539352	MICU	73	Male	Unknown	Medicare	NO_EMERGENCY	No	Yes	No	Yes	No	Yes	No	No	74	125	63	25	38.05555556	13	3	48	6	5	11.8	11.2	32.6	1.6	1.5	16.2	54	169	22	141	4.7	109	100	1791	Yes	ICU_discharge	12.92539352	Yes	No	25.98409722	1	15	0	0.2484375
30792107	1.626527778	Others	76	Female	White	Medicare	NO_EMERGENCY	No	No	No	Yes	No	No	No	No	78	133	73	19	36.88888889	0	0	24	15	1	6.2	11.6	35.8	0.7	1	10.5	9	98	23	141	4.1	104	98	1200	No	ICU_discharge	1.626527778	No	No	30	0	15	0	0.050943396
39830154	3.858541667	SICU	82	Female	Unknown	Others	NO_EMERGENCY	No	No	No	Yes	No	Yes	No	No	103	179	92	18	37.27777778	6	3	63	4	2	17	11.5	34.1	0.6	1.2	12.5	18	259	24	137	3.8	98	100	1445	Yes	ICU_discharge	3.858541667	Yes	No	4.329861111	1	4.329861111	1	0.089403974
39872799	7.317743056	SICU	62	Male	Unknown	Others	NO_EMERGENCY	No	Yes	No	No	No	Yes	No	No	103	122	101	15	37.66666667	9	2	27	11	2	14.3	13.6	40.7	1.1	1.4	15.1	17	132	21	129	4.1	98	96	3850	No	ICU_discharge	7.317743056	Yes	No	30	0	15	0	0.164367816
35512760	19.60740741	Others	86	Male	Black	Medicare	NO_EMERGENCY	Yes	Yes	No	No	No	Yes	Yes	No	89	150	81	21	36.83333333	5	2	35	12	9	5.5	10.9	34.3	1.9	1.1	12	30	134	25	144	4.4	104	98	2150	No	ICU_discharge	19.60740741	No	Yes	19.85555556	1	15	0	0.108943089
36178826	4.771342593	SICU	69	Female	Black	Medicare	NO_EMERGENCY	No	No	No	No	No	Yes	Yes	No	67	133	78	16	37.05555556	5	3	42	15	5	21.2	8.1	26.7	1.3	1.1	11.8	22	198	18	142	4.5	109	100	2660	No	ICU_discharge	4.771342593	No	Yes	30	0	15	0	0.049535604
39774612	2.450833333	SICU	86	Female	White	Medicare	NO_EMERGENCY	No	No	Yes	Yes	No	Yes	No	No	100	133	103	23	36.38888889	1	2	33	14	1	8.6	14.9	45.8	1	1.5	15.9	18	113	21	134	3.8	102	96	575	No	ICU_discharge	2.450833333	Yes	No	30	0	15	0	0.048
35059449	2.957025463	SICU	60	Female	White	Others	NO_EMERGENCY	No	No	No	Yes	No	Yes	Yes	No	99	167	86	17	37.22222222	3	1	29	15	4	10.6	15.5	46.4	1.1	1.1452	11.9192	23	407	21	133	4	98	100	2720	No	ICU_discharge	2.957025463	Yes	No	30	0	15	0	0.055947137
36246119	5.876145833	SICU	58	Female	Unknown	Others	NO_EMERGENCY	No	No	No	No	No	Yes	No	No	86	161	71	18	36.88888889	3	1	21	14	6	12.6	16	49.4	1.2	0.9	10.2	20	427	25	139	3.7	100	92	800	No	ICU_discharge	5.876145833	No	No	30	0	15	0	0.073333333
36066057	7.509652778	MICU	71	Male	White	Others	NO_EMERGENCY	Yes	Yes	Yes	No	No	Yes	Yes	No	85	137	50	19	36.72222222	13	2	51	15	4	21.1	10	32.8	2.4	1.8	19.7	49	378	21	139	4	109	100	455	No	ICU_discharge	7.509652778	Yes	Yes	8.0875	1	8.0875	1	0.106870229
35336938	1.841666667	SICU	43	Female	White	Medicare	NO_EMERGENCY	No	No	No	No	No	Yes	No	No	90	146	72	12	36.66666667	15	2	40	9	5	5.6	6.7	21.8	0.7	2.9	32.3	69	404	17	135	3.8	102	96	1140	No	ICU_discharge	1.841666667	No	Yes	2.062002315	1	2.062002315	1	1.146666667
33818347	5.170011574	SICU	69	Male	Others	Others	NO_EMERGENCY	No	No	No	Yes	No	Yes	No	No	83	128	65	16	37.11111111	0	1	20	15	2	18.7	14.9	43.4	0.8	1	11	15	181	21	142	4	105	96	1430	No	ICU_discharge	5.170011574	No	No	30	0	15	0	0.05375
33450222	3.680081019	MICU	73	Female	White	Others	NO_EMERGENCY	Yes	No	No	Yes	No	Yes	No	No	118	95	61	18	38.8	6	1	31	15	5	16.2	13	42.3	1.2	1.1	12.2	21	218	21	148	4.6	114	98	2875	No	ICU_re_admission	5.427916667	No	No	7.045833333	1	7.045833333	1	0.055108359
31057301	1.039791667	MICU	69	Female	White	Others	NO_EMERGENCY	Yes	No	No	No	Yes	Yes	No	No	71	87	52	23	35.83333333	6	2	50	15	5	0.3	7.8	23.7	1.2	1.3	15.2	19	87	24	136	4.1	106	97	1400	No	ICU_re_admission	2.848136574	No	No	30	0	15	0	1.4
37923381	4.791168981	SICU	70	Female	Others	Others	NO_EMERGENCY	No	No	Yes	Yes	No	Yes	No	No	88	140	65	14	36.88888889	3	2	36	10	1	11.8	10.3	31	0.9	1.5	16.5	22	171	22	131	3.1	91	100	1960	No	ICU_re_admission	4.791597222	Yes	Yes	30	0	15	0	0.068965517
32794024	12.95303241	SICU	59	Male	Others	Others	NO_EMERGENCY	No	Yes	No	Yes	Yes	Yes	No	No	90	137	71	23	36.77777778	3	2	28	8	7	17.1	14.2	47.2	0.9	1.1	12.4	18	135	20	139	3.9	102	94	1140	No	ICU_re_admission	16.82311343	Yes	No	30	0	15	0	0.036549708
37406991	7.024560185	SICU	83	Male	White	Medicare	NO_EMERGENCY	No	No	No	Yes	Yes	Yes	No	No	93	173	87	18.994	36.94444444	6	3	38	15	7	7.2	14	42.1	1	1.2	12.8	24	183	24	142	4	107	100	1150	No	ICU_discharge	7.024560185	No	No	9.301840278	1	9.301840278	1	0.093877551
37266390	14.248125	SICU	76	Male	White	Medicare	NO_EMERGENCY	No	Yes	No	Yes	No	Yes	Yes	No	70	159	82	17	36.33333333	5	3	38	15	4	12.1	10.6	35.2	0.6	1.2	13	16	117	24	144	3.9	110	100	2925	Yes	ICU_discharge	14.248125	Yes	No	15.32430556	1	15	0	0.070212766
32865019	3.826886574	SICU	84	Male	White	Medicare	NO_EMERGENCY	Yes	No	No	Yes	No	No	No	No	69	141	81	18	36.94444444	7	2	26	15	3	10.1	13.5	39.8	0.9	1.2	12.9	10	141	24	136	3.4	102	96	1685	No	ICU_discharge	3.826886574	No	No	4.301388889	1	4.301388889	1	0.099285714
30764692	2.828553241	SICU	83	Female	Black	Medicare	NO_EMERGENCY	No	No	No	Yes	No	Yes	No	No	79	127	46	12	36.55555556	4	2	32	15	4	7.8	9	25.9	0.9	1.2	12.8	14	180	24	139	3.6	106	100	1510	No	ICU_discharge	2.828553241	No	No	30	0	15	0	0.062443439
32682174	1.665081019	SICU	51	Female	White	Others	NO_EMERGENCY	No	No	No	No	Yes	Yes	No	No	80	145	80	19	37	7	2	46	10	10	7.8	8.4	25.2	1.8	1.1	12	33	94	22	137	4.3	97	93	60	No	ICU_discharge	1.665081019	No	No	30	0	15	0	0.117266187
36686033	1.944143519	SICU	81	Male	White	Medicare	NO_EMERGENCY	No	No	No	Yes	No	Yes	No	No	81	128	61	18	37.05555556	2	2	39	13	3	11.5	15.4	46.7	1.6	1.1898	11.8746	27	141	24	140	4.2	101	94	580	No	ICU_discharge	1.944143519	No	No	30	0	15	0	0.055426357
35070068	3.036909722	SICU	64	Female	Unknown	Medicare	NO_EMERGENCY	No	No	No	Yes	No	Yes	Yes	No	62	165	97	23	37.44444444	3	2	42	7	4	12.1	12.7	36.4	0.8	0.9	10.2	6	117	19	139	3.6	107	100	1755	No	ICU_discharge	3.036909722	No	No	30	0	15	0	0.087179487
33013635	1.595069444	Others	69	Female	White	Medicare	NO_EMERGENCY	No	No	No	Yes	No	Yes	No	No	67	155	68	12	36.38888889	0	1	20	15	2	9.4	12.7	41.8	0.8	1.1	11.9	18	110	25	143	4.5	103	95	1400	No	ICU_discharge	1.595069444	No	No	30	0	15	0	0.047040498
34382144	1.953090278	SICU	78	Female	Black	Medicare	NO_EMERGENCY	No	No	No	Yes	No	Yes	No	No	103	120	56	16	37.05555556	4	2	29	11	4	9.4	12.9	39	0.6	1.1	11.5	10	143	25	138	3.5	102	100	1125	No	ICU_discharge	1.953090278	No	No	30	0	15	0	0.054166667
38054229	1.801145833	SICU	80	Female	White	Medicare	NO_EMERGENCY	No	No	Yes	Yes	No	Yes	No	No	68	122	60	15	36.77777778	1	2	45	15	3	14	10.4	32.5	0.6	1.1	11.4	12	106	26	134	3.2	94	100	3495	No	ICU_discharge	1.801145833	No	No	3.902083333	1	3.902083333	1	0.075252525
38244656	2.221238426	SICU	73	Male	Others	Medicare	NO_EMERGENCY	No	No	No	Yes	No	Yes	No	No	111	138	69	16	39	6	2	29	15	2	11.9	13.7	39.3	1.3	1.1	11.4	22	227	31	143	2.9	99	96	2515	Yes	ICU_death	2.166666667	No	No	2.166666667	1	2.166666667	1	0.063681592
36354456	2.195231481	SICU	61	Male	White	Others	NO_EMERGENCY	No	No	No	Yes	Yes	Yes	Yes	No	68	162	86	27	36.66666667	5	3	35	10	5	17.5	16.4	50.1	0.9	1	10.6	19	160	25	139	3.9	98	95	3120	Yes	ICU_discharge	2.195231481	Yes	No	30	0	15	0	0.052742616
31804274	1.420590278	SICU	66	Male	Others	Others	NO_EMERGENCY	No	No	No	Yes	No	No	No	No	78	158	74	16	37.05555556	1	1	22	14	1	9.5	11.5	35	0.9	1	11.1	9	167	24	137	4	107	100	3140	No	ICU_re_admission	2.283460648	Yes	Yes	30	0	15	0	0.039802632
36687776	2.965555556	SICU	59	Male	White	Others	NO_EMERGENCY	No	No	No	No	Yes	Yes	No	No	84	132	61	30	36.05555556	4	3	32	11	7	10.4	13.6	38.3	0.7	1.1092	12.517	13	138	25	139	3.8	106	99	2135	No	ICU_discharge	2.965555556	Yes	No	30	0	15	0	0.050381679
31717618	5.794837963	SICU	72	Female	Others	Medicare	NO_EMERGENCY	No	Yes	No	Yes	No	Yes	No	No	82	124	107	27	37.77777778	2	3	35	12	5	14.1	12.3	38.7	0.8	1.2	12.6	10	220	24	143	4.1	104	100	2455	No	ICU_discharge	5.794837963	No	No	30	0	15	0	0.066326531
34874084	3.326342593	SICU	84	Female	White	Medicare	NO_EMERGENCY	Yes	No	No	Yes	No	Yes	No	No	90	154	78	25	36.61111111	4	3	42	8	6	10.5	11.1	33.5	0.7	1	11	12	398	24	140	3	102	85	1575	Yes	ICU_discharge	3.326342593	No	Yes	3.979166667	1	3.979166667	1	0.078698225
32733347	4.655983796	MICU	75	Female	White	Medicare	NO_EMERGENCY	No	Yes	Yes	No	No	Yes	No	No	77	138	57	21	36.72222222	7	3	50	4	4	16.2	12.1	37.1	1.2	1	11	16	120	22	141	4	105	97	1965	No	ICU_discharge	4.655983796	No	No	9.770138889	1	9.770138889	1	0.066037736
39063427	1.651805556	MICU	55	Male	Others	Others	NO_EMERGENCY	Yes	No	No	No	No	Yes	Yes	No	59	114	77	18	36.41071086	8	3	42	6	4	9.4	11.6	35.2	1.1	1.7	18.5	26	212	20	134	4.1	99	100	2570	Yes	ICU_discharge	1.651805556	No	Yes	1.837800926	1	1.837800926	1	0.1140625
37562012	12.8265162	SICU	54	Male	Others	Others	NO_EMERGENCY	No	No	No	Yes	No	Yes	Yes	No	72	139	72	12	37.22222222	2	1	26	14	1	7.3	15.2	43	0.8	1.2	13.3	17	124	22	134	3.5	94	94	4490	No	ICU_discharge	12.8265162	No	No	30	0	15	0	0.059701493
36021147	1.014247685	MICU	82	Female	White	Medicare	NO_EMERGENCY	No	No	No	Yes	No	Yes	No	No	81	126	66	16	36.77777778	2	0	26	14	4	7.6	10.7	31.6	1	1.1698	12.1648	15	96	30	143	4.2	106	97	2060	No	ICU_discharge	1.014247685	No	No	30	0	15	0	0.046105919
31906002	11.51895833	SICU	84	Female	Unknown	Medicare	NO_EMERGENCY	No	Yes	No	No	No	Yes	No	No	55	165	67	18	36.38888889	6	2	41	15	1	6.7	10.5	33.5	0.9	1.1	11.9	29	81	24	135	3.9	107	100	847	No	ICU_discharge	11.51895833	Yes	Yes	30	0	15	0	0.136082474
36463622	3.107789352	SICU	80	Female	White	Others	NO_EMERGENCY	No	No	Yes	Yes	No	Yes	No	No	65	122	65	18	35.11111111	3	2	39	13	1	6.7	12.9	37.1	0.7	1.6	17.5	29	159	24	137	3.7	103	98	5220	Yes	ICU_re_admission	9.012638889	No	Yes	30	0	15	0	0.053667954
36332938	1.547719907	SICU	79	Female	White	Medicare	NO_EMERGENCY	No	No	Yes	Yes	No	Yes	No	No	98	147	79	22	37.44444444	6	3	42	7	7	11.4	12.6	37.7	1.1	0.9	11.4	25	147	28	138	4	99	100	1740	Yes	ICU_discharge	1.547719907	No	No	2.036805556	1	2.036805556	1	0.061290323
33529327	4.490613426	Others	62	Female	White	Others	NO_EMERGENCY	No	No	No	No	No	Yes	No	No	66	126	69	20	36.55555556	1	1	20	14	3	7.2	11.3	35.5	0.7	1	11	10	100	23	140	4.1	101	94	3300	No	ICU_discharge	4.490613426	No	No	30	0	15	0	0.08128655
34152293	4.074537037	SICU	79	Male	White	Medicare	NO_EMERGENCY	No	No	No	Yes	No	Yes	Yes	No	70	159	87	11	35.72222222	5	3	63	4	4	10.7	12.1	34.3	0.8	1.3	14.5	18	209	23	129	4.2	99	100	1115	No	ICU_discharge	4.074537037	Yes	No	4.131921296	1	4.131921296	1	0.086470588
37989531	9.736956019	SICU	43	Male	Unknown	Others	NO_EMERGENCY	No	Yes	No	Yes	No	Yes	No	No	95	138	82	16	37.11111111	2	2	26	11	3	11	14.5	44.1	0.7	1.1	12	14	131	23	140	3	101	100	1560	Yes	ICU_discharge	9.736956019	No	No	30	0	15	0	0.060810811
36188229	3.950150463	SICU	82	Male	White	Medicare	NO_EMERGENCY	No	No	Yes	Yes	No	Yes	No	No	80	127	66	17.572	36.38888889	1	2	31	15	2	7.2	12.1	37	1	1.4	15.6	19	152	26	142	3.5	103	98	1002	No	ICU_discharge	3.950150463	No	No	5.275694444	1	5.275694444	1	0.083850932
34867190	4.516747685	SICU	43	Female	Others	Others	NO_EMERGENCY	No	Yes	No	Yes	No	Yes	No	No	98	123	82	14	37.61111111	8	3	31	15	4	6.3	11.9	36.2	0.6	1.5	15.9	7	116	24	135	3.6	100	100	1260	No	ICU_discharge	4.516747685	No	No	30	0	15	0	0.141747573
31517892	12.51189815	SICU	53	Male	Black	Others	NO_EMERGENCY	No	Yes	No	Yes	No	Yes	No	No	65	140	78	18	36.83333333	4	1	23	15	2	15.8	13.8	39.6	0.8	0.9	9.9	19	354	23	138	4.2	100	100	1820	Yes	ICU_discharge	12.51189815	Yes	No	30	0	15	0	0.036263736
35181557	5.939849537	SICU	61	Female	White	Medicare	NO_EMERGENCY	No	Yes	No	No	Yes	Yes	Yes	No	70	143	61	13	36.55555556	3	2	37	14	7	10.8	10.2	34	1	1.2	14.4	17	161	29	138	4.6	101	94	2100	Yes	ICU_discharge	5.939849537	No	No	30	0	15	0	0.053823529
33372039	2.646400463	SICU	67	Male	Black	Medicare	NO_EMERGENCY	No	No	No	Yes	No	Yes	No	No	89	171	90	20	37	3	1	20	14	4	6.5	13.4	37.9	1.3	1.2	13.7	18	354	26	138	3.9	102	99	3315	No	ICU_discharge	2.646400463	Yes	No	30	0	15	0	0.091558442
38437697	1.637476852	SICU	76	Male	Black	Others	NO_EMERGENCY	No	No	No	No	Yes	Yes	No	No	88	126	83	20	36.77777778	0	1	31	15	7	9.1	11.2	35.9	0.7	1.2	13	16	115	25	144	3.9	103	99	1210	No	ICU_discharge	1.637476852	Yes	No	30	0	15	0	0.086127168
39514195	4.834328704	Others	69	Female	Others	Medicare	NO_EMERGENCY	No	No	No	No	Yes	No	No	No	86	120	73	11	37.38888889	2	1	25	12	4	12.6	12.5	36.5	0.8	1	11	21	141	25	141	4.2	104	97	1000	No	ICU_discharge	4.834328704	No	No	30	0	15	0	0.050393701
35395143	7.785277778	SICU	68	Female	White	Others	NO_EMERGENCY	No	No	No	Yes	No	Yes	No	No	67	173	80	15	36.33333333	4	2	31	15	1	10.3	13	39.6	1	1	11	12	165	18	143	3.3	107	100	1750	Yes	ICU_discharge	7.785277778	Yes	Yes	30	0	15	0	0.056540084
37759588	4.158634259	SICU	66	Female	Black	Others	NO_EMERGENCY	No	No	No	Yes	No	Yes	No	No	101	129	67	19	36.38888889	1	3	26	14	1	8.5	12.7	38.8	0.9	1	11	15	158	24	143	3.5	102	90	2200	No	ICU_discharge	4.158634259	No	No	30	0	15	0	0.046020761
36894659	1.821828704	SICU	70	Female	White	Others	NO_EMERGENCY	No	No	No	Yes	No	Yes	No	No	78	113	96	14	37.55555556	3	1	46	8	1	8.4	11.2	31.7	0.7	1.17	12.1874	9	107	26	139	3.6	106	95	842	No	ICU_discharge	1.821828704	No	No	30	0	15	0	0.067213115
39054288	21.1956713	Others	64	Male	White	Others	NO_EMERGENCY	No	Yes	No	Yes	No	Yes	Yes	No	81	132	75	18.006	35.5	11	3	44	15	3	5.9	7.1	21	3.8	1.8	20.1	30	79	19	137	3.9	110	100	748	No	ICU_discharge	21.1956713	Yes	Yes	30	0	15	0	0.342553191
33251090	17.66988426	SICU	56	Female	White	Others	NO_EMERGENCY	No	Yes	No	No	No	Yes	No	No	97	125	64	18.586	36.61111111	3	3	22	13	1	10.3	11	32.7	0.6	1	11	8	180	22	135	3.7	102	100	1415	No	ICU_discharge	17.66988426	Yes	Yes	30	0	15	0	0.045724907
31456219	1.899710648	SICU	84	Male	White	Medicare	NO_EMERGENCY	No	No	No	Yes	No	Yes	No	No	132	109	41	16	37.83333333	2	1	32	15	2	13.3	10.6	32	1	1.2	13.5	20	271	22	136	4.4	102	96	750	No	ICU_discharge	1.899710648	No	No	30	0	15	0	0.095
39737246	21.55800926	SICU	41	Male	Others	Others	NO_EMERGENCY	No	Yes	No	Yes	No	Yes	No	No	90	131	117	18.67	38.33333333	8	2	13	15	1	11.5	13.6	41.6	1.3	1	12.4	16	123	25	140	3.4	105	100	1940	Yes	ICU_discharge	21.55800926	Yes	No	30	0	15	0	0.063888889
38940361	2.815532407	SICU	42	Male	Unknown	Medicare	NO_EMERGENCY	No	No	No	Yes	No	Yes	No	No	62	169	78	25	37.44444444	5	1	27	15	5	16.2	13.5	37.8	2	1.1	12.7	30	342	23	139	4.8	104	100	1282	No	ICU_discharge	2.815532407	No	No	3.214583333	1	3.214583333	1	0.05254902
30327931	1.437430556	SICU	72	Female	White	Medicare	NO_EMERGENCY	No	No	No	Yes	No	Yes	No	No	72	161	81	19	36.44444444	3	1	40	15	1	9.9	11.3	35	2.3	1.1	13.4	46	128	24	142	5.2	108	99	2125	No	ICU_discharge	1.437430556	No	No	30	0	15	0	0.038071066
34422690	4.064814815	Others	50	Male	White	Others	NO_EMERGENCY	No	No	No	Yes	No	No	No	No	92	159	82	30	38.5	1	1	18	15	2	10.5	9.9	29.8	0.7	1.4	15.2	9	142	23	136	3.7	100	92	3050	No	ICU_re_admission	8.098275463	No	No	30	0	15	0	0.027990431
31774068	3.082453704	SICU	55	Male	White	Others	NO_EMERGENCY	No	No	No	No	Yes	Yes	No	No	96	121	70	20	37	5	3	39	8	5	17.1	12.5	36.3	1.1	1.3	14.4	10	199	23	140	3.6	106	99	2540	Yes	ICU_discharge	3.082453704	Yes	No	30	0	15	0	0.063942308
32214216	3.806458333	SICU	53	Male	Others	Others	NO_EMERGENCY	No	No	No	Yes	No	Yes	No	No	100	168	97	21	37.77777778	6	3	29	9	3	14.2	14.4	43.3	2.3	1.1662	12.1436	18	132	26	143	4	103	100	1998	No	ICU_discharge	3.806458333	Yes	No	30	0	15	0	0.064953271
30272545	2.294618056	SICU	75	Female	Unknown	Others	NO_EMERGENCY	No	No	No	Yes	No	Yes	No	No	102	92	66	19.268	36.61111111	2	2	34	15	4	4.2	7.2	23.6	0.6	1.167	12.1302	14	142	19	126	3.8	98	100	1455	No	ICU_death	2.186979167	No	Yes	2.186979167	1	2.186979167	1	0.135555556
35596469	1.801087963	MICU	80	Female	White	Medicare	NO_EMERGENCY	Yes	No	Yes	Yes	No	Yes	No	No	67	178	88	22	37.83333333	3	2	31	12	3	9.3	11	33.3	0.8	1.171	12.1958	16	105	28	141	3.9	105	95	1645	No	ICU_discharge	1.801087963	No	No	30	0	15	0	0.074137931
39957207	3.714502315	SICU	73	Male	Others	Others	NO_EMERGENCY	No	No	No	No	No	Yes	No	No	71	120	70	12	37.27777778	4	3	33	12	1	7.8	13.1	37.2	0.9	1.2	12.7	15	128	26	136	3.7	98	94	1450	No	ICU_discharge	3.714502315	No	No	30	0	15	0	0.087248322
38711652	1.723831019	MICU	81	Female	White	Medicare	NO_EMERGENCY	No	No	No	Yes	Yes	No	No	No	67	144	63	14	36.55555556	3	2	33	13	3	8	12.7	38.9	0.6	0.9	9.4	24	108	27	133	4.3	97	99	1650	No	ICU_discharge	1.723831019	No	No	16.97638889	1	15	0	0.118461538
31837515	21.14449074	SICU	77	Male	Black	Others	NO_EMERGENCY	No	Yes	No	Yes	No	Yes	No	No	89	148	73.58	15	37	3	3	55	15	8	6	10.9	34.9	0.6	1.2	13.4	7	92	24	149	3.4	114	100	3975	No	ICU_discharge	21.14449074	No	No	30	0	15	0	0.074887892
33405962	2.039178241	SICU	73	Male	White	Others	NO_EMERGENCY	No	No	Yes	Yes	No	Yes	No	No	115	214	87	19.472	37.27777778	4	2	57	4	4	12.1	11.1	32	0.8	1.3	14.4	15	152	26	138	4.1	103	100	2185	Yes	ICU_discharge	2.039178241	No	No	2.299305556	1	2.299305556	1	0.071282051
36928437	9.833298611	SICU	60	Female	Others	Others	NO_EMERGENCY	No	Yes	No	Yes	No	Yes	No	No	76	122	58	16	36.16666667	5	3	30	15	4	10.7	11.9	35.9	0.4	1.1	12.8	11	149	29	139	3.1	105	100	3920	No	ICU_discharge	9.833298611	Yes	No	30	0	15	0	0.074210526
31276290	4.715590278	SICU	74	Female	Unknown	Medicare	NO_EMERGENCY	No	No	No	No	No	Yes	No	Yes	89	111	66	22	36.5	8	2	38	15	6	5.7	9.2	28.9	6.4	1	10.5	37	89	25	135	3.6	97	100	146	No	ICU_discharge	4.715590278	Yes	No	30	0	15	0	0.05875
32397999	3.129178241	Others	68	Male	White	Medicare	NO_EMERGENCY	No	No	No	Yes	Yes	No	No	No	91	140	80	21	36.83333333	1	1	29	14	9	6.7	13.2	40.3	0.9	1.1	12	14	149	23	142	4	104	95	1138.76	No	ICU_discharge	3.129178241	No	No	24.05172454	1	15	0	0.053333333
38914408	2.866365741	Others	68	Male	White	Others	NO_EMERGENCY	No	No	No	Yes	No	No	No	No	57	146	77	21	36.88888889	1	1	33	15	7	7.1	9.2	30.7	1.1	1.3	13.7	18	70	21	142	3.5	105	94	550	No	ICU_discharge	2.866365741	No	No	30	0	15	0	0.101176471
32750672	1.023842593	MICU	46	Female	White	Medicare	NO_EMERGENCY	No	No	No	No	No	Yes	No	No	97	103	59	20	37.72222222	5	3	36	7	1	4.5	7.8	23.4	0.7	1.1742	12.1808	18	146	24	145	3	113	100	565	No	ICU_discharge	1.023842593	No	No	30	0	15	0	0.072131148
33562905	10.8328588	SICU	76	Female	White	Medicare	NO_EMERGENCY	No	No	No	Yes	No	Yes	No	No	75	139	54	21	37	5	2	38	12	3	11.2	15.7	47	0.6	1.1824	12.054	14	100	22	143	4	107	91	2645	No	ICU_re_admission	21.4896412	Yes	No	24.225	1	15	0	0.043396226
33599215	2.621770833	SICU	78	Female	White	Medicare	NO_EMERGENCY	No	No	Yes	Yes	No	Yes	No	No	124	153	92	24	37.05555556	4	2	31	11	4	7.6	14	41.6	0.8	3.1	32.7	22	163	30	144	4.4	105	96	1420	No	ICU_discharge	2.621770833	No	No	30	0	15	0	0.068783069
32512038	1.599375	SICU	59	Male	White	Others	NO_EMERGENCY	No	No	No	No	No	No	No	No	77	142	77	21	36.66666667	5	3	33	7	1	10.5	14.8	38.6	1.2	1.2	14	11	104	26	140	3.8	105	100	1700	No	ICU_discharge	1.599375	No	No	30	0	15	0	0.071505376
31648379	3.919988426	SICU	52	Male	Others	Others	NO_EMERGENCY	No	No	No	Yes	No	Yes	No	No	104	130	59	18	36.38888889	9	2	52	4	2	14.4	11.7	33.4	1.6	1.2	13.6	12	245	25	143	4.2	107	99	3540	No	ICU_discharge	3.919988426	No	No	4.229074074	1	4.229074074	1	0.057201646
34308401	38.74324074	SICU	53	Female	Unknown	Others	NO_EMERGENCY	No	Yes	No	No	No	Yes	Yes	No	80	134	82	19.074	36.61111111	5	3	29	15	2	21.4	12.7	36.8	0.5	1	11.4	10	125	20	136	3.5	101	100	2165	Yes	ICU_re_admission	38.74863426	Yes	Yes	30	0	15	0	0.047104247
34698791	8.778414352	SICU	29	Female	White	Others	NO_EMERGENCY	No	No	No	No	No	No	No	No	83	104	69	19	37.5	3	3	23	13	1	10.9	13.5	40	1.1	1.1	11.4	12	119	19	141	4.8	109	100	2000	Yes	ICU_discharge	8.778414352	Yes	No	30	0	15	0	0.064795918
35533326	1.620555556	SICU	54	Male	White	Others	NO_EMERGENCY	No	No	No	No	Yes	Yes	Yes	No	74	129	79	10	36.33333333	2	3	34	13	3	7.7	15	43.1	0.7	1	12.2	9	126	29	135	4.5	100	95	2502	Yes	ICU_discharge	1.620555556	No	No	30	0	15	0	0.048518519
32238345	8.9975	SICU	48	Female	Black	Others	NO_EMERGENCY	No	Yes	No	No	Yes	Yes	No	No	84	118	58	16	36.38888889	5	3	68	3	8	33.6	11.1	35.1	0.6	1.3	14.5	10	195	19	139	4.4	106	100	2331	Yes	ICU_discharge	8.9975	Yes	No	10.13355324	1	10.13355324	1	0.13019802
39726996	3.738136574	SICU	78	Male	Unknown	Medicare	NO_EMERGENCY	No	No	No	Yes	No	Yes	No	No	75	147	85	25	36.94444444	4	3	42	7	4	9.6	12.9	38.9	0.8	1.2	12.8	17	76	29	142	3.8	103	100	1900	No	ICU_discharge	3.738136574	No	No	10.04236111	1	10.04236111	1	0.091156463
38417635	17.49302083	SICU	85	Male	White	Others	NO_EMERGENCY	Yes	No	Yes	Yes	No	Yes	No	No	70	121	60	21	36.94444444	4	3	37	9	5	8.5	7.9	26.9	0.8	1.7	18.5	14	93	24	140	4.3	102	96	600	No	ICU_discharge	17.49302083	No	No	30	0	15	0	0.091011236
38515357	13.81513889	SICU	58	Female	White	Others	NO_EMERGENCY	No	Yes	No	No	No	Yes	Yes	No	70	132	64	14	37.11111111	7	2	26	15	1	12	10.7	34.4	0.6	1.1746	12.0418	13	112	26	140	3.6	104	100	1920	No	ICU_re_admission	17.68741898	Yes	No	30	0	15	0	0.076605505
38459356	7.043784722	SICU	52	Female	White	Others	NO_EMERGENCY	No	No	No	No	Yes	No	No	No	69	145	69	15	36.77777778	4	2	25	12	5	13.4	11.6	34.8	0.7	1.1	13.2	9	109	24	141	4.2	105	100	2960	Yes	ICU_discharge	7.043784722	Yes	No	30	0	15	0	0.044636678
39593742	6.856145833	SICU	28	Male	Black	Others	NO_EMERGENCY	No	No	No	Yes	Yes	Yes	No	No	82	126	68	13	37.72222222	6	2	53	3	3	15.2	14.4	43.5	1.4	1.4	15.9	44	155	26	164	3.8	130	97	900	No	ICU_discharge	6.856145833	Yes	Yes	30	0	15	0	0.070050761
33470737	12.99711806	SICU	50	Male	White	Others	NO_EMERGENCY	No	No	No	Yes	No	Yes	No	No	89	110	77	16	37.16666667	3	2	26	15	3	9.8	13.7	40.2	0.6	1	11.2	7	123	24	133	3.6	98	100	2400	No	ICU_discharge	12.99711806	Yes	No	14.11805556	1	14.11805556	1	0.056355932
33191040	14.83524306	MICU	47	Female	Black	Others	NO_EMERGENCY	No	Yes	No	No	No	Yes	Yes	Yes	75	113	68	18	36.11111111	18	2	44	15	4	10.9	8.1	24.9	1.3	1.7	18.5	23	93	24	137	3.3	99	96	275	No	ICU_re_admission	14.83540509	No	Yes	30	0	15	0	0.122556391
36044529	2.446412037	Others	55	Male	White	Others	NO_EMERGENCY	No	No	No	No	No	Yes	No	No	52	151	78	17	36.72222222	0	1	15	15	3	11.5	12.8	39.1	1	1.1	11.4	14	102	21	142	4.5	110	95	1275	No	ICU_discharge	2.446412037	No	No	30	0	15	0	0.049809886
32497127	16.78293981	SICU	74	Male	White	Medicare	NO_EMERGENCY	No	Yes	No	Yes	No	Yes	Yes	No	82	126	68	10	37.33333333	7	2	34	15	5	15.4	13.1	38.5	1	1.2	13.7	22	130	28	136	4.2	101	98	1375	No	ICU_discharge	16.78293981	Yes	No	30	0	15	0	0.078350515
32223099	7.832256944	SICU	69	Male	White	Medicare	NO_EMERGENCY	No	No	Yes	Yes	No	Yes	No	No	83	138	74	16	36.66666667	2	2	20	14	1	13.3	11.7	33.1	0.9	1.1	13.2	16	224	25	136	3.8	101	96	5150	Yes	ICU_discharge	7.832256944	Yes	Yes	30	0	15	0	0.060784314
37629799	4.230821759	Others	79	Male	Others	Others	NO_EMERGENCY	No	No	No	Yes	No	Yes	No	No	68	144	68	16	36.83333333	1	0	25	15	2	10.1	14.6	45.6	1.2	1.1	11.7	16	217	27	143	4	103	97	1450	No	ICU_discharge	4.230821759	No	No	30	0	15	0	0.048616601
38767211	3.182708333	SICU	59	Male	Others	Medicare	NO_EMERGENCY	No	No	Yes	Yes	No	Yes	Yes	No	86	107	59	12	35.55555556	6	0	18	15	4	4.9	9.5	28.5	0.8	1.6	18	14	143	21	129	4.1	101	100	1810	No	ICU_discharge	3.182708333	No	Yes	3.714710648	1	3.714710648	1	0.15631068
30397259	2.5834375	SICU	59	Male	White	Others	NO_EMERGENCY	Yes	No	No	No	No	Yes	Yes	Yes	100	102	60	19	36.44444444	13	2	53	15	4	3.9	10.6	34.4	0.8	1.5	16.3	12	126	23	139	3.9	103	100	705	No	ICU_discharge	2.5834375	No	Yes	2.895138889	1	2.895138889	1	0.133333333
33986675	1.788136574	Others	74	Male	White	Medicare	NO_EMERGENCY	No	No	Yes	Yes	No	No	No	No	81	147	78	12	36.66666667	1	2	28	14	1	6.8	15.4	47	0.8	1.1	11.7	13	88	24	138	4.4	100	97	1316.848	No	ICU_discharge	1.788136574	No	No	30	0	15	0	0.062325581
31962512	5.12619213	MICU	87	Male	Unknown	Medicare	NO_EMERGENCY	Yes	No	Yes	Yes	No	Yes	No	No	128	150	74	24	36.66666667	9	3	43	15	4	11.8	8.8	27.2	1.1	1.9	20.5	34	165	26	145	3.6	107	100	1375	No	ICU_discharge	5.12619213	No	Yes	6.470833333	1	6.470833333	1	0.065677966
31780593	2.241782407	SICU	64	Female	White	Others	NO_EMERGENCY	No	No	No	No	No	No	No	No	88	138	81	19	37.11111111	0	1	23	15	2	12	12.6	36.2	0.5	1.1726	11.9998	11	133	19	139	3.7	105	96	1700	No	ICU_re_admission	4.349085648	No	No	30	0	15	0	0.040372671
31190100	2.647002315	SICU	61	Female	Others	Others	NO_EMERGENCY	No	No	No	Yes	No	No	No	No	55	150	78	16	37.05555556	2	0	22	15	2	9.5	12.3	35.1	0.7	1.1	13.1	24	130	25	142	3.8	107	100	1145	No	ICU_discharge	2.647002315	No	No	14.81180556	1	14.81180556	1	0.07027027
34079218	7.661921296	SICU	66	Male	White	Others	NO_EMERGENCY	Yes	Yes	Yes	Yes	No	Yes	No	No	109	148	91	24	36.44444444	3	2	35	10	10	9.6	9.1	32.8	0.8	1.3	14.3	23	183	27	139	3.5	98	91	1765	No	ICU_discharge	7.661921296	No	No	7.74630787	1	7.74630787	1	0.035294118
34187479	4.965428241	SICU	45	Male	White	Others	NO_EMERGENCY	No	No	No	No	No	Yes	No	No	76	142	89	17	36.5	5	1	30	15	2	10	12.8	38.8	1	1.1	12.7	15	323	23	138	4.3	105	99	830	No	ICU_discharge	4.965428241	Yes	No	30	0	15	0	0.059148936
36689422	8.500196759	SICU	54	Female	White	Medicare	NO_EMERGENCY	No	No	No	No	No	Yes	No	No	97.49	123	106	26	37.16666667	6	3	39	7	4	7.5	13.2	39.8	0.5	11.5	120.3	11	120	23	132	3.8	100	91	4795	Yes	ICU_discharge	8.500196759	Yes	Yes	30	0	15	0	0.14893617
38479636	4.704872685	SICU	40	Male	White	Others	NO_EMERGENCY	No	Yes	No	Yes	No	Yes	Yes	No	84	128	76	15	36.11111111	11	2	66	3	1	6.2	13.5	41	0.8	1.1	13.2	7	116	27	146	3.6	110	97	5230	No	ICU_death	1.2546875	No	No	1.2546875	1	1.2546875	1	0.085294118
34742126	1.989328704	Others	79	Male	White	Medicare	NO_EMERGENCY	No	No	Yes	Yes	Yes	No	No	No	61	165	70	21	38.16666667	1	1	24	15	4	10.1	12	36.6	1.1	1	11.2	22	151	25	136	4.6	100	99	2500	No	ICU_discharge	1.989328704	No	No	30	0	15	0	0.075806452
33682227	1.070046296	SICU	51	Male	White	Others	NO_EMERGENCY	No	No	No	Yes	No	No	No	No	78	150	98	18	37.16666667	2	1	21	14	3	10.4	12.4	37.4	1.9	1	12	28	113	27	142	3.5	106	96	1760	No	ICU_discharge	1.070046296	No	No	30	0	15	0	0.065486726
34588052	1.943518519	MICU	71	Male	White	Others	NO_EMERGENCY	No	No	No	Yes	No	Yes	No	No	80	163	104	27	37.11111111	4	1	21	14	1	14.5	15.7	44.5	0.9	1.3	14.7	16	167	25	132	3.7	94	92	1525	No	ICU_discharge	1.943518519	No	No	30	0	15	0	0.049034749
36715386	21.22340278	SICU	53	Female	Unknown	Others	NO_EMERGENCY	No	Yes	No	Yes	No	Yes	No	No	82	155	76	20	36.55555556	4	3	40	6	1	7.8	10.9	33	0.7	1.1	11.9	10	99	23	134	3.1	104	94	5140	No	ICU_discharge	21.22340278	No	No	30	0	15	0	0.120952381
38294186	5.096759259	SICU	53	Female	White	Others	NO_EMERGENCY	No	Yes	No	No	No	Yes	No	No	95	130	94	17	37.14613309	6	2	52	5	1	20.2	11.3	35.5	1	1.4	15.5	22	102	28	136	3.9	98	99	2835	No	ICU_discharge	5.096759259	Yes	No	6.592476852	1	6.592476852	1	0.04375
36555873	1.292951389	SICU	68	Male	White	Others	NO_EMERGENCY	No	No	No	Yes	No	No	No	No	88	172	101	24	37.44444444	3	3	28	13	3	9.9	15.3	44.8	1.2	1.164	12.0008	20	134	25	139	3.7	102	98	2080	No	ICU_discharge	1.292951389	No	No	30	0	15	0	0.052755906
31075030	14.07814815	SICU	52	Male	Unknown	Medicare	NO_EMERGENCY	No	Yes	No	Yes	No	Yes	Yes	No	49	111	56	16.954	36.88888889	4	1	27	15	2	18.1	13.3	40	1.1	1.2	12.6	13	261	16	143	3.1	109	100	2755	No	ICU_discharge	14.07814815	No	Yes	14.75416667	1	14.75416667	1	0.055752212
39617057	1.375740741	MICU	68	Male	Others	Medicare	NO_EMERGENCY	No	No	No	Yes	No	No	No	No	71	161	81	21	38.11111111	6	2	33	6	4	8.5	14	40.2	1.2	1.177	12.0904	16	195	20	140	3.9	106	97	1190	No	ICU_discharge	1.375740741	No	No	30	0	15	0	0.093006993
30387219	32.95344907	SICU	69	Female	White	Medicare	NO_EMERGENCY	Yes	Yes	No	Yes	No	Yes	Yes	Yes	97	136	68	29	37.05555556	8	3	49	8	3	10.8	8.1	28.5	0.6	2	21.6	10	90	32	130	2.9	88	100	4175	No	ICU_discharge	32.95344907	Yes	Yes	30	0	15	0	0.055192878
31266419	1.669895833	MICU	47	Female	White	Others	NO_EMERGENCY	No	No	No	Yes	Yes	No	No	No	88	139	63	13	36.88888889	2	3	23	13	5	7.9	11.7	37.3	0.9	0.9	9.7	18	161	24	133	4	99	95	2505	No	ICU_discharge	1.669895833	No	No	30	0	15	0	0.080571429
34629566	1.554606481	SICU	67	Male	White	Medicare	NO_EMERGENCY	No	No	No	No	No	Yes	No	No	75	160	82	14	36.66666667	2	2	36	14	7	9.2	13.7	40.2	0.7	1.2	14	15	166	24	139	4.2	104	96	2225	No	ICU_re_admission	2.792719907	No	No	30	0	15	0	0.036666667
37746291	1.020856481	MICU	84	Male	White	Medicare	NO_EMERGENCY	Yes	No	No	Yes	No	No	No	No	84	206	108	22	36.66666667	6	2	54	5	4	10.6	9.9	29.3	1	1.3	14.9	19	120	23	138	3.6	108	97	1485	No	ICU_discharge	1.020856481	No	No	30	0	15	0	0.06875
39551826	9.152881944	Others	77	Male	Unknown	Medicare	NO_EMERGENCY	Yes	No	No	Yes	No	Yes	No	No	72	140	79	23	37.05555556	4	2	24	14	5	12	12.2	36.8	0.8	1.3	14.3	18	143	21	137	4.7	102	95	2800	Yes	ICU_discharge	9.152881944	No	No	30	0	15	0	0.131313131
35196655	1.639155093	Others	74	Male	White	Medicare	NO_EMERGENCY	No	No	No	Yes	No	No	No	No	73	117	57	13	37	2	2	32	13	3	6.7	13.7	40.7	1.1	1.1	12.2	20	102	25	140	3.5	103	93	551	No	ICU_discharge	1.639155093	No	No	30	0	15	0	0.09
30309657	2.667835648	SICU	72	Male	Others	Others	NO_EMERGENCY	No	No	No	Yes	Yes	No	No	No	68	110	62	17	36.83333333	2	2	39	14	8	4.5	11.5	36.2	0.7	1	11	21	138	24	139	4.2	103	99	1665	Yes	ICU_re_admission	4.653518519	Yes	No	30	0	15	0	0.037790698
33422118	20.30144676	SICU	55	Male	Unknown	Others	NO_EMERGENCY	No	Yes	No	No	No	Yes	Yes	No	114	141	67	17	38.61111111	11	3	43	15	1	20.6	10.9	33.8	1.1	1.1	11.7	21	214	22	140	4.7	110	100	2270	No	ICU_discharge	20.30144676	Yes	Yes	30	0	15	0	0.069892473
38760482	2.8953125	SICU	83	Female	White	Medicare	NO_EMERGENCY	No	No	No	Yes	No	Yes	No	No	78	131	68	18.076	36.83333333	4	3	53	7	1	13.7	11.6	34.5	0.8	1	10.8	10	203	19	137	3.9	107	100	993	No	ICU_re_admission	8.053136574	Yes	No	30	0	15	0	0.050980392
36764522	3.128587963	SICU	77	Male	Others	Medicare	NO_EMERGENCY	No	No	No	Yes	No	Yes	No	No	79	131	65	19	36.77777778	2	2	45	15	2	11.2	12.2	37	1	1.1	11.7	14	157	17	147	3.2	119	94	682	No	ICU_discharge	3.128587963	Yes	No	30	0	15	0	0.093103448
32421358	1.315034722	Others	70	Male	Others	Medicare	NO_EMERGENCY	No	No	No	Yes	No	No	No	No	69	136	83	15	36.66666667	3	0	23	14	2	5.6	12.8	39.2	1	1.4	14.9	9	91	25	140	4.5	101	100	1920	No	ICU_discharge	1.315034722	No	No	30	0	15	0	0.076433121
30478853	6.873148148	SICU	83	Female	White	Medicare	NO_EMERGENCY	No	No	No	Yes	No	Yes	No	No	78	135	70	20	37.05555556	7	3	66	5	4	15.1	9.1	27.9	2.3	1.1	12.6	36	183	21	144	4.2	106	100	1370	No	ICU_discharge	6.873148148	No	No	7.538888889	1	7.538888889	1	0.04084507
33888128	6.882488426	SICU	75	Male	Black	Medicare	NO_EMERGENCY	No	No	Yes	No	No	Yes	No	No	100	152	44	28	37.27777778	5	2	24	14	7	9.8	11.1	35.7	1.2	1.3	14.4	21	175	24	143	4.3	104	95	1395	Yes	ICU_discharge	6.882488426	No	No	30	0	15	0	0.064705882
33343278	1.347071759	SICU	66	Male	White	Medicare	NO_EMERGENCY	No	No	No	Yes	No	Yes	No	No	75	125	79	16	35.66666667	1	1	20	14	1	8.2	14.2	40	0.8	1.1052	12.4684	16	99	22	139	3.6	107	100	3020	No	ICU_discharge	1.347071759	No	No	30	0	15	0	0.075842697
35955882	12.83613426	SICU	59	Male	White	Medicare	NO_EMERGENCY	No	Yes	No	Yes	No	Yes	Yes	No	77	154	81	17	36.72222222	5	1	17	15	5	10.8	13.2	40.2	1	1	11.4	15	103	26	141	3.6	99	100	3015	No	ICU_discharge	12.83613426	Yes	No	30	0	15	0	0.062790698
33488875	1.022071759	MICU	86	Female	Others	Others	NO_EMERGENCY	No	No	No	Yes	No	Yes	No	No	68	135	58	24	36.83333333	8	2	55	3	1	11.8	13.4	40.9	0.6	1.155	12.158	11	150	24	142	3.2	103	100	2075	Yes	ICU_discharge	1.022071759	No	No	1.975694444	1	1.975694444	1	0.040880503
36595032	5.140844907	SICU	73	Male	Unknown	Others	NO_EMERGENCY	No	Yes	No	Yes	No	Yes	No	No	60	145	47	16	36.44444444	3	1	36	15	3	19.5	13.1	39.6	1.1	0.9	10.2	31	167	19	141	4.4	106	100	742	No	ICU_discharge	5.140844907	Yes	No	5.244444444	1	5.244444444	1	0.117741935
37083644	5.080162037	SICU	72	Male	White	Others	NO_EMERGENCY	No	No	No	Yes	No	Yes	No	No	85	168	91	12	35.61111111	7	1	43	7	4	16.9	12.5	34.4	1	1.1	12.9	16	141	24	135	3.5	100	96	2343	Yes	ICU_discharge	5.080162037	Yes	Yes	30	0	15	0	0.038208955
30684322	2.599016204	SICU	89	Female	White	Others	NO_EMERGENCY	No	No	Yes	Yes	No	No	No	No	58	120	82	15	36.77777778	5	2	42	14	3	9.3	11.6	36.9	0.8	1.1	11.9	17	82	20	144	4.2	111	97	200	No	ICU_discharge	2.599016204	No	No	30	0	15	0	0.084782609
38741780	1.112662037	SICU	39	Female	Others	Others	NO_EMERGENCY	Yes	No	No	No	No	No	No	No	81	105	69	19	36.72222222	2	2	16	14	6	6.5	11.2	32.4	0.3	1.1	11.8	7	103	11	139	4	120	100	1325	No	ICU_discharge	1.112662037	Yes	No	30	0	15	0	0.037383178
39414466	1.954791667	SICU	86	Male	White	Medicare	NO_EMERGENCY	No	No	No	Yes	No	Yes	No	No	93	170	80	18	36.61111111	6	3	39	15	4	8.5	12.6	37.6	0.9	1.3	14.5	19	117	25	142	3.6	105	100	1020	No	ICU_discharge	1.954791667	No	No	3.007638889	1	3.007638889	1	0.097945205
33756737	6.663946759	Others	77	Female	White	Medicare	NO_EMERGENCY	No	No	No	Yes	No	No	No	No	113	142	87	25	37.38888889	4	2	39	8	5	9.7	10.6	31.4	0.8	1.3	14.1	14	102	25	128	3.7	89	100	800	No	ICU_discharge	6.663946759	No	No	12.84027778	1	12.84027778	1	0.063519313
37341564	1.809328704	MICU	71	Male	White	Medicare	NO_EMERGENCY	No	No	No	Yes	No	No	No	No	82	129	73	19	36.16666667	3	0	39	14	7	5.7	13.4	39.2	0.7	1	12.4	32	161	25	145	4.1	112	99	1675	No	ICU_discharge	1.809328704	No	No	30	0	15	0	0.147311828
38954893	2.837106481	SICU	52	Female	White	Others	NO_EMERGENCY	No	No	No	Yes	No	Yes	No	No	98	115	66	29	36.88888889	2	2	42	13	9	3.3	12	38.8	0.6	1	11	24	117	29	140	2.9	104	94	780	No	ICU_discharge	2.837106481	No	No	30	0	15	0	0.173553719
36056400	2.372951389	SICU	80	Male	Black	Medicare	NO_EMERGENCY	No	No	No	Yes	No	Yes	No	No	70	161	95	17	36.11111111	4	2	35	15	3	7.6	9.6	29.4	0.8	1.1288	12.7336	13	152	29	139	2.6	101	85	2435	Yes	ICU_re_admission	2.37744213	No	No	30	0	15	0	0.106711409
30280467	1.323472222	SICU	74	Male	Unknown	Others	NO_EMERGENCY	No	No	Yes	Yes	No	Yes	No	No	91	111	64	19	36.5	2	1	21	14	1	14.4	11.6	35.9	0.9	1.5	16.5	14	120	21	140	4.6	103	98	1055	No	ICU_discharge	1.323472222	No	No	30	0	15	0	0.083060109
35140077	4.026655093	MICU	72	Male	White	Medicare	NO_EMERGENCY	No	No	No	No	No	Yes	Yes	No	78	140	67	20	37.61111111	5	3	41	10	2	12.9	7.8	22.6	0.8	1.3	14.4	35	111	28	143	3.9	109	100	1815	No	ICU_discharge	4.026655093	No	Yes	30	0	15	0	0.041087613
33411032	2.869375	SICU	60	Female	White	Others	NO_EMERGENCY	Yes	No	No	Yes	Yes	Yes	Yes	No	73	99	31	16	36.94444444	8	3	51	15	11	10.2	11.9	36.3	0.7	1.6	17.2	14	134	30	139	4.1	103	96	1370	No	ICU_discharge	2.869375	Yes	No	3.156435185	1	3.156435185	1	0.054181818
37184828	2.785243056	Others	61	Male	Others	Others	NO_EMERGENCY	No	No	No	Yes	No	No	No	No	99	126	78	13	36.66666667	1	0	19	14	1	7.3	15.9	46.4	1	1	10.9	13	99	23	145	4	104	95	2201	No	ICU_discharge	2.785243056	No	No	30	0	15	0	0.050202429
38534816	2.267696759	SICU	68	Female	White	Medicare	NO_EMERGENCY	No	No	Yes	Yes	No	No	No	No	90	149	99	16	38.16666667	3	3	27	13	2	7.4	11.5	32.9	1	1.2	13	27	263	21	134	4.3	101	100	1785.43	No	ICU_discharge	2.267696759	No	No	30	0	15	0	0.135652174
34808860	1.02875	SICU	79	Female	White	Medicare	NO_EMERGENCY	No	No	No	No	Yes	Yes	No	No	84	122	58	22	37	2	2	50	14	10	7.6	12.9	39.6	0.8	1.1	11.9	40	100	26	135	3.4	100	92	724	No	ICU_discharge	1.02875	Yes	No	30	0	15	0	0.073631841
39177837	29.21491898	SICU	73	Female	White	Medicare	NO_EMERGENCY	No	Yes	Yes	Yes	No	Yes	Yes	No	100	125	62	23	36.61111111	5	2	28	11	3	9.9	12.5	34.9	0.9	1.2	12.7	22	170	21	135	4.1	101	95	1195	No	ICU_discharge	29.21491898	Yes	Yes	30	0	15	0	0.1
30368797	2.538414352	Others	48	Female	White	Others	NO_EMERGENCY	No	No	No	Yes	No	No	No	No	74	134	74	14	37	1	2	24	15	1	13.6	15.2	45.7	0.6	1	11	11	115	23	142	3.9	103	97	600	No	ICU_discharge	2.538414352	No	No	30	0	15	0	0.060091743
36548591	2.913136574	SICU	66	Male	Others	Medicare	NO_EMERGENCY	No	No	No	Yes	No	Yes	No	No	56	142	74	15	35	7	3	40	14	1	16.9	13.4	40	0.9	1.2	13.5	10	110	21	138	3.3	105	100	770	No	ICU_discharge	2.913136574	No	No	30	0	15	0	0.093959732
34853891	10.83459491	SICU	51	Male	Unknown	Others	NO_EMERGENCY	No	Yes	No	No	No	Yes	No	No	84	114	79	22	37	8	3	38	9	1	10.7	11.5	33.4	0.8	1	10.4	5	156	23	138	3.3	104	100	1145	No	ICU_re_admission	17.9399537	Yes	No	30	0	15	0	0.097945205
33318227	3.100486111	SICU	56	Female	White	Medicare	NO_EMERGENCY	No	No	No	No	No	Yes	No	No	109	79	49	12	36.88888889	7	3	26	15	4	1.9	9.2	27.5	0.4	2.3	24.7	3	136	25	142	3.2	105	98	1075	No	ICU_discharge	3.100486111	No	Yes	30	0	15	0	0.510344828
39546771	4.761516204	SICU	65	Male	White	Medicare	NO_EMERGENCY	No	No	No	Yes	No	Yes	No	No	84	151	90	14	36.55555556	4	0	28	15	4	7.9	8.4	27.6	5.9	1.1	12.1	74	137	16	147	4.4	114	98	1335	No	ICU_discharge	4.761516204	No	No	30	0	15	0	0.095625
37006893	1.135891204	SICU	53	Male	White	Medicare	NO_EMERGENCY	No	No	No	No	No	Yes	No	No	101	145	78	18	37.11111111	6	2	42	3	3	19.1	10.5	30.7	0.9424	1.6	16.7	17.2	168.61	21.128	131	3.9	100	97	2930	Yes	ICU_discharge	1.135891204	No	Yes	1.446527778	1	1.446527778	1	0.103521127
33348523	21.27472222	SICU	57	Female	Others	Medicare	NO_EMERGENCY	No	Yes	No	Yes	No	Yes	No	No	64	139	49	16	36.44444444	5	2	27	15	6	24.7	8.5	29.6	0.7	1.2	12.5	8	174	28	144	3.3	106	98	1925	Yes	ICU_discharge	21.27472222	No	Yes	30	0	15	0	0.067515924
39780198	2.329548611	SICU	78	Male	White	Medicare	NO_EMERGENCY	No	No	No	Yes	No	Yes	No	No	80	139	79	17	36.88888889	3	3	40	10	3	8.3	14.5	44.4	0.9	1.1	12	13	90	17	142	4.3	108	97	1210	Yes	ICU_discharge	2.329548611	No	No	8.427222222	1	8.427222222	1	0.070984456
36701763	4.172858796	SICU	82	Female	White	Medicare	NO_EMERGENCY	Yes	Yes	No	Yes	No	Yes	No	No	64	158	59	17	37.11111111	5	2	48	14	6	11.7	10.7	33.2	2.8	1.1818	11.9956	51	131	15	143	4.1	115	93	485	No	ICU_discharge	4.172858796	No	No	30	0	15	0	0.0564
31885523	7.556990741	SICU	42	Male	White	Others	NO_EMERGENCY	Yes	No	No	Yes	No	Yes	No	No	92	97	84	18.78	36.88888889	2	2	24	15	3	15.2	14.8	42.1	1.2	1.3	14.2	17	122	22	142	4.1	102	100	675	No	ICU_discharge	7.556990741	No	No	30	0	15	0	0.067955801
32446160	9.98630787	SICU	55	Female	Others	Others	NO_EMERGENCY	No	No	No	No	No	Yes	No	No	61	129	66	18	36.5	2	2	16	15	3	7.3	11.9	35.3	0.5	1	10.6	10	111	21	141	4	110	99	1910	Yes	ICU_discharge	9.98630787	No	No	30	0	15	0	0.072891566
39582818	1.86994213	MICU	64	Male	Unknown	Others	NO_EMERGENCY	No	No	No	No	No	Yes	No	No	73	115	66	21	35.61111111	14	2	38	15	7	11.1	10.7	34.8	6.5	1.3	13.6	51	583	19	136	4.4	94	100	77	No	ICU_discharge	1.86994213	No	No	2.008333333	1	2.008333333	1	0.186904762
32499467	5.8346875	MICU	74	Female	White	Medicare	NO_EMERGENCY	No	Yes	No	Yes	No	Yes	Yes	No	104	100	57	15	38.66666667	16	3	55	15	1	17.1	9	28.5	2	1.4	15	44	190	18	138	3.5	107	100	488	No	ICU_discharge	5.8346875	No	No	6.195138889	1	6.195138889	1	0.11641791
35276727	21.74078704	SICU	66	Male	Unknown	Medicare	NO_EMERGENCY	No	Yes	No	Yes	No	Yes	Yes	No	128	170	91	19	37.66666667	5	2	25	15	5	20.6	12.5	38	0.9	1.4	15.4	12	128	20	133	3.9	104	98	2775	No	ICU_discharge	21.74078704	No	No	24.07777778	1	15	0	0.082248521
38590094	7.152893519	MICU	67	Male	Black	Medicare	NO_EMERGENCY	Yes	No	Yes	No	No	Yes	No	No	85	150	82	13	37	12	2	55	7	6	8.1	14.2	43.8	2.4	2	22.4	43	130	15	140	5.4	103	95	2930	No	ICU_discharge	7.152893519	No	Yes	30	0	15	0	0.094557823
37364617	17.43672454	SICU	57	Male	Others	Others	NO_EMERGENCY	No	Yes	No	Yes	No	Yes	Yes	No	90	147	78	14	37.11111111	5	3	30	10	1	10.9	14.6	43	0.7	1.1	12.3	9	114	26	146	3.3	110	100	4305	Yes	ICU_discharge	17.43672454	Yes	No	30	0	15	0	0.067821782
36481729	1.986006944	SICU	66	Female	Unknown	Medicare	NO_EMERGENCY	No	No	Yes	Yes	No	Yes	No	No	90	94	83	24	36.5	3	2	25	15	2	7.5	11.4	34.1	0.6	1.1	12.1	18	163	22	131	3.3	98	99	1125	No	ICU_discharge	1.986006944	No	No	30	0	15	0	0.148623853
36021185	1.163055556	SICU	63	Female	Unknown	Others	NO_EMERGENCY	No	No	No	No	No	No	No	No	52	98	60	17	36.66666667	2	3	33	13	3	8	12	37.2	0.7	1.1	11.7	17	133	19	136	4.5	103	100	1845	No	ICU_discharge	1.163055556	No	No	30	0	15	0	0.05619469
31002853	4.113819444	SICU	80	Female	Unknown	Others	NO_EMERGENCY	Yes	No	Yes	Yes	No	Yes	No	No	94	160	74	18	37	3	1	31	15	4	9.6	10.4	35.3	0.7	1.3	13.8	13	153	23	142	3.5	105	100	1210	No	ICU_discharge	4.113819444	No	No	4.322222222	1	4.322222222	1	0.076666667
30377071	6.142303241	SICU	44	Female	Unknown	Medicare	NO_EMERGENCY	Yes	Yes	Yes	Yes	No	Yes	Yes	No	98.65	104	71	30	36.38888889	11	3	64	10	3	21.3	11.8	37.2	5.3	1.3	14.1	161	119	18	153	3.9	112	100	853	No	ICU_re_admission	7.817326389	Yes	Yes	20.16666667	1	15	0	0.058231707
31349441	3.811979167	Others	78	Female	White	Others	NO_EMERGENCY	No	No	No	Yes	No	No	No	No	78	134	71	21	36.88888889	1	2	32	13	2	8.6	9.1	29.2	0.5	1.3	14.2	5	93	24	144	2.6	107	100	2095.854	No	ICU_discharge	3.811979167	No	No	23.34097222	1	15	0	0.048253968
37897523	3.269178241	SICU	73	Male	Unknown	Medicare	NO_EMERGENCY	No	No	No	Yes	No	Yes	No	No	84	147	68	11	36.88888889	7	1	35	13	4	8.1	8	24.2	0.5	2.3	25.2	17	114	26	139	3.6	101	96	1675	No	ICU_discharge	3.269178241	No	Yes	30	0	15	0	0.3
30068959	1.720891204	SICU	73	Male	Black	Medicare	NO_EMERGENCY	No	No	No	No	No	Yes	No	No	106	113	59	21	37.72222222	1	1	35	15	8	11.3	9.1	28.5	1	1.2	13.5	10	135	22	144	3.5	106	97	7265	No	ICU_discharge	1.720891204	No	No	2.325694444	1	2.325694444	1	0.112883436
38795628	2.959224537	SICU	87	Female	White	Medicare	NO_EMERGENCY	Yes	No	Yes	No	No	Yes	No	No	84	109	68	14	36.38888889	5	2	37	14	4	4.1	7.8	24.4	1.4	1.3	14.2	64	101	28	141	4.5	104	95	1675	No	ICU_discharge	2.959224537	No	Yes	30	0	15	0	0.179166667
30619847	5.370925926	Others	75	Male	White	Medicare	NO_EMERGENCY	No	No	No	No	No	No	No	No	66	154	72	16	36.72222222	6	1	39	12	6	7.2	9.1	29.1	3.9	1.5	15.8	99	116	25	141	3.5	99	99	1675	No	ICU_discharge	5.370925926	No	No	30	0	15	0	0.164220183
30537814	2.301030093	SICU	71	Female	Unknown	Medicare	NO_EMERGENCY	Yes	No	Yes	Yes	No	Yes	No	No	76	149	76	16	36.77777778	8	2	37	15	6	11.9	15.2	50.3	1	1.3	14.1	14	178	30	140	4.1	96	99	4485	Yes	ICU_discharge	2.301030093	No	No	2.319444444	1	2.319444444	1	0.12748538
35289122	10.73356481	SICU	38	Female	Others	Others	NO_EMERGENCY	No	Yes	No	No	No	Yes	No	No	95	140	66	19	37.83333333	4	3	23	15	4	12.3	9.6	29.4	0.6	1.1	13.1	12	193	24	138	3.8	103	100	3470	Yes	ICU_discharge	10.73356481	Yes	No	30	0	15	0	0.039830508
38625348	13.81701389	SICU	83	Female	White	Medicare	NO_EMERGENCY	No	Yes	Yes	Yes	No	Yes	No	No	65	117	60	19	36.38888889	6	2	30	15	1	9.7	12	36.3	0.6	1.1	12.1	14	132	21	136	4.6	102	100	1250	Yes	ICU_discharge	13.81701389	Yes	No	14.36388889	1	14.36388889	1	0.098461538
32025945	1.72	SICU	82	Female	Unknown	Medicare	NO_EMERGENCY	No	No	No	Yes	No	No	No	No	91	143	76	11	37.5	2	2	38	15	4	7.2	11.1	33.7	0.8	1	11.4	18	121	25	132	3.6	95	100	2315	No	ICU_discharge	1.72	No	No	1.8125	1	1.8125	1	0.095833333
32886606	1.651539352	MICU	40	Female	White	Others	NO_EMERGENCY	No	No	No	Yes	Yes	Yes	No	No	127	184	116	17	37.44444444	4	2	60	5	12	17	11.4	34.1	0.4	1.3	14.1	8	158	18	128	3.2	92	97	2665	No	ICU_re_admission	4.591458333	No	No	30	0	15	0	0.1075
37770078	1.539305556	SICU	36	Male	White	Others	NO_EMERGENCY	No	No	No	No	No	No	No	No	76	151	78	12	37.38888889	1	0	8	15	1	15.1	10.6	31.7	1.1	1	10.8	18	95	28	140	4.2	104	99	3430	No	ICU_discharge	1.539305556	No	No	30	0	15	0	0.074456522
33343347	1.810694444	SICU	48	Female	White	Others	NO_EMERGENCY	No	No	No	Yes	No	Yes	No	No	97	145	62	15	36.77777778	0	2	20	15	3	13.8	13.4	40.9	0.8	1.1	12	15	117	26	143	3.4	103	92	2050	No	ICU_discharge	1.810694444	No	No	30	0	15	0	0.062605042
30845846	33.79832176	SICU	50	Female	Unknown	Others	NO_EMERGENCY	No	Yes	No	Yes	No	Yes	No	No	87	192	107	17	36.38888889	4	3	20	15	3	10.5	11.3	34.3	0.5	1.1	11.9	7	220	21	137	3.3	102	100	3410	Yes	ICU_discharge	33.79832176	Yes	Yes	30	0	15	0	0.060287081
36052524	17.94413194	SICU	75	Female	White	Others	NO_EMERGENCY	No	No	Yes	Yes	No	Yes	No	No	103	141	77	16	36.83333333	2	2	38	15	1	7.2	13.8	39	0.6	1.2	12.8	11	122	28	145	2.8	101	100	1740	No	ICU_discharge	17.94413194	No	No	30	0	15	0	0.083233533
38369185	7.861516204	SICU	60	Male	White	Medicare	NO_EMERGENCY	No	No	Yes	Yes	No	Yes	Yes	No	72	148	69	13	36.61111111	6	3	60	5	7	18.3	13.6	42.7	1.7	1.1696	12.3308	59	144	27	140	4.8	102	92	2605	No	ICU_discharge	7.861516204	Yes	No	10.16146991	1	10.16146991	1	0.080446927
36698267	7.161631944	SICU	46	Male	Unknown	Others	NO_EMERGENCY	No	No	No	Yes	No	Yes	No	No	93	122	69	17	36.88888889	2	2	18	11	4	12.2	13.7	42.7	0.8	1.1	11.9	12	211	22	137	4	99	97	2225	No	ICU_discharge	7.161631944	No	No	30	0	15	0	0.055411255
30009339	24.72175926	Others	64	Male	White	Others	NO_EMERGENCY	No	Yes	Yes	Yes	No	Yes	Yes	No	91	93	47	14	37.35815479	13	3	52	15	2	15.6	11.4	34	1.4	1.1	13.3	18	134	23	142	4.5	110	100	915	No	ICU_discharge	24.72175926	Yes	Yes	30	0	15	0	0.090666667
32339999	3.244699074	SICU	48	Male	Unknown	Others	NO_EMERGENCY	No	No	No	Yes	No	Yes	No	No	75	123	87	16	36.66666667	1	1	17	14	3	12.1	16.9	47.7	0.9	1.1	12	9	209	23	133	4	95	99	3150	Yes	ICU_discharge	3.244699074	Yes	Yes	30	0	15	0	0.05037594
36033532	6.233217593	SICU	82	Female	White	Medicare	NO_EMERGENCY	No	No	No	Yes	No	Yes	No	No	80	153	64	18.044	35.77777778	3	2	43	15	1	18	12.9	38.2	1.1	1	12	16	122	23	137	4.1	102	98	854	No	ICU_discharge	6.233217593	Yes	No	30	0	15	0	0.04375
34027005	11.19596065	SICU	79	Female	White	Medicare	NO_EMERGENCY	Yes	Yes	No	Yes	No	Yes	Yes	No	73	130	66	21	36.16666667	7	3	46	12	6	11	10	29.6	2.3	1.3	14.7	63	385	21	138	4.7	98	89	2730	No	ICU_discharge	11.19596065	No	No	12.2716088	1	12.2716088	1	0.077142857
35442408	1.855543981	SICU	87	Male	White	Medicare	NO_EMERGENCY	No	No	No	Yes	No	Yes	No	No	61	133	65	20	36.33333333	1	2	30	14	1	3.6	12.6	35.4	1.1	1.1732	11.9578	23	126	22	134	3.9	97	95	930	No	ICU_discharge	1.855543981	No	No	30	0	15	0	0.072316384
31430167	3.885555556	SICU	80	Male	White	Medicare	NO_EMERGENCY	No	No	No	Yes	No	Yes	No	No	96	141	49	20	35.55555556	3	2	32	14	3	16.2	11.9	35.6	1.7	1.131	12.4948	37	332	17	138	4.6	105	96	1655	No	ICU_re_admission	5.831782407	Yes	No	30	0	15	0	0.070243902
34167043	5.540243056	SICU	73	Female	White	Medicare	NO_EMERGENCY	No	No	No	Yes	No	No	No	No	96	135	72	16	36.88888889	2	1	29	13	2	10.6	13.3	41	0.8	1.1	11.6	12	135	20	136	5	103	98	2015	Yes	ICU_discharge	5.540243056	No	No	30	0	15	0	0.073958333
39578083	8.167581019	Others	84	Male	White	Medicare	NO_EMERGENCY	No	No	No	Yes	No	Yes	No	No	61	139	75	20	36.55555556	4	2	31	13	4	9.7	14.5	44.4	1	1.1924	11.8024	19	97	22	142	4.4	106	94	1975	No	ICU_discharge	8.167581019	No	No	30	0	15	0	0.075418994
31563626	1.369201389	SICU	85	Male	White	Medicare	NO_EMERGENCY	No	No	No	Yes	No	No	No	No	72	150	69	25	36.5	5	1	37	14	3	9.2	12.3	36.1	0.8	1.1	12.2	13	103	21	133	3.5	104	98	435	No	ICU_discharge	1.369201389	No	No	12.39166667	1	12.39166667	1	0.074093264
38194161	1.816134259	SICU	81	Male	White	Others	NO_EMERGENCY	No	No	No	Yes	No	No	No	No	65	148	63	23	36.72222222	2	2	33	13	3	9.1	13	39.5	0.8	1.1722	11.9188	14	126	28	138	3.9	102	100	2175	No	ICU_discharge	1.816134259	No	No	30	0	15	0	0.058677686
33631004	22.8044213	SICU	56	Male	Others	Others	NO_EMERGENCY	Yes	Yes	No	Yes	No	Yes	Yes	No	80	140	71	21	37.16666667	4	2	17	15	4	15.9	13.5	39.3	0.7	1.1	11.5	10	125	22	138	3.7	101	100	1880	No	ICU_discharge	22.8044213	Yes	Yes	30	0	15	0	0.059745763
33075882	4.905393519	Others	50	Female	White	Others	NO_EMERGENCY	No	No	No	Yes	No	Yes	Yes	No	126	177	82	14	37.22222222	3	3	28	15	4	11.6	12.6	36.3	0.3	1.1	12.6	7	259	26	139	3.5	105	98	3905	No	ICU_discharge	4.905393519	Yes	No	30	0	15	0	0.074603175
35562153	15.27731481	SICU	79	Male	White	Medicare	NO_EMERGENCY	No	Yes	No	Yes	No	Yes	Yes	No	78	193	96	12	36.83333333	5	2	37	10	3	11	13.4	37.8	1.1	1.2	13.9	18	161	31	139	3.8	101	100	2735	No	ICU_discharge	15.27731481	Yes	Yes	16.12222222	1	15	0	0.096296296
35423873	1.751585648	SICU	54	Female	White	Others	NO_EMERGENCY	No	No	Yes	Yes	No	No	No	No	84	124	101	17	37.16666667	7	2	15	14	4	4.2	12.4	36.1	0.6	1.5	16.9	10	112	24	142	3.5	101	96	1805	No	ICU_re_admission	3.926180556	No	No	30	0	15	0	0.204285714
38323210	33.9712037	SICU	69	Female	White	Medicare	NO_EMERGENCY	No	Yes	No	Yes	No	Yes	Yes	No	109	139	101	18	36.94444444	6	3	48	8	2	38.4	11.2	32.6	0.4	1.4	15.1	15	97	23	138	2.6	97	96	1410	Yes	ICU_discharge	33.9712037	Yes	Yes	30	0	15	0	0.133333333
36241741	1.595555556	Others	60	Female	White	Medicare	NO_EMERGENCY	No	No	No	Yes	No	No	No	No	74	128	65	20	37.27777778	2	3	30	13	1	13.2	12.1	39.4	0.7	1.4	15.7	10	104	28	134	3.9	89	99	2150	No	ICU_discharge	1.595555556	No	No	30	0	15	0	0.066949153
38293010	3.151967593	SICU	61	Male	Black	Others	NO_EMERGENCY	Yes	No	No	Yes	No	No	No	No	77	135	62	16	38.88888889	3	0	28	14	4	7.1	8	23.3	1.5	1.6	16.5	32	130	25	138	4.2	103	99	2230	No	ICU_discharge	3.151967593	No	Yes	30	0	15	0	0.071204188
39671483	6.412893519	SICU	56	Female	White	Others	NO_EMERGENCY	No	No	No	Yes	No	Yes	No	No	96	119	63	20	37	2	2	18	15	1	5.3	11.7	35.3	0.5	1.1	11.4	15	129	22	141	3.3	105	96	1800	No	ICU_discharge	6.412893519	No	No	30	0	15	0	0.143809524
30560788	3.276898148	Others	85	Male	Unknown	Medicare	NO_EMERGENCY	Yes	No	No	No	No	Yes	Yes	Yes	65	106	48	15	36.66666667	12	3	89	5	9	12.1	10.4	30.4	8	1.3	13.7	96	196	16	131	4.3	94	99	342	No	ICU_discharge	3.276898148	Yes	No	4.166226852	1	4.166226852	1	0.112403101
31327141	2.091365741	SICU	70	Male	White	Medicare	NO_EMERGENCY	No	No	No	Yes	Yes	No	No	No	96	159	92	20	35.83333333	2	1	30	14	13	9.8	13.3	37.2	0.6	1	12.4	23	168	22	142	4.1	108	98	1700	No	ICU_discharge	2.091365741	Yes	No	15.38399306	1	15	0	0.092857143
32119018	5.155393519	Others	79	Male	White	Others	NO_EMERGENCY	Yes	No	Yes	No	No	Yes	No	No	97	150	76	18	36.44444444	4	3	29	14	5	7.7	13.2	38.2	1.8	1.8	19.4	29	97	21	150	4.2	113	97	1000	No	ICU_discharge	5.155393519	No	No	30	0	15	0	0.127826087
36804468	18.6990162	SICU	63	Female	White	Others	NO_EMERGENCY	No	Yes	Yes	Yes	No	Yes	Yes	No	73	161	92	21	36.55555556	4	3	27	15	3	12.3	13.8	41.8	0.5	1.3	14.6	11	107	22	143	3.2	114	98	1390	No	ICU_discharge	18.6990162	Yes	No	30	0	15	0	0.046439628
31517571	27.11509259	SICU	46	Male	White	Others	NO_EMERGENCY	No	Yes	No	Yes	No	Yes	No	No	74	130	63	16	36.94444444	5	2	30	15	1	17.9	13.5	39.5	1	1.2	12.5	19	141	23	138	3.6	102	100	1777	No	ICU_discharge	27.11509259	No	No	30	0	15	0	0.050393701
39595761	3.836458333	SICU	78	Female	White	Others	NO_EMERGENCY	No	No	No	Yes	No	Yes	No	No	115	119	98	27	37.44444444	3	2	27	13	3	10.8	10.9	32.1	0.7	1.1	11.7	8	135	23	140	3.3	106	98	3980	Yes	ICU_discharge	3.836458333	Yes	No	7.321157407	1	7.321157407	1	0.068361582
32070863	4.870925926	SICU	88	Male	White	Others	NO_EMERGENCY	No	No	No	Yes	No	Yes	No	No	62	112	52	14	37.22222222	4	2	54	8	3	13	12	36	0.7	1.1	12.9	23	127	24	138	3.8	106	100	780	No	ICU_discharge	4.870925926	Yes	No	5.387175926	1	5.387175926	1	0.055895197
38873399	14.73746528	SICU	77	Male	Unknown	Others	NO_EMERGENCY	Yes	Yes	Yes	Yes	No	Yes	Yes	No	79	145	73	11	36.5	5	2	33	15	3	10.9	13.7	42.5	0.6	1.6	17.3	10	129	17	139	3.5	110	99	1930	No	ICU_discharge	14.73746528	Yes	No	15.13646991	1	15	0	0.071717172
34140535	11.63815972	SICU	81	Female	White	Others	NO_EMERGENCY	No	No	Yes	Yes	No	Yes	No	No	98	114	55	14	37.12025607	7	2	31	15	4	13.1	9.6	28.8	0.8	1.1	12.3	23	136	23	137	4.1	97	99	785	No	ICU_re_admission	12.59436343	No	No	30	0	15	0	0.079005525
30116957	1.957905093	SICU	60	Female	Others	Others	NO_EMERGENCY	No	No	No	Yes	No	Yes	No	No	77	152	77	14	37.83333333	8	3	48	10	9	6.3	10.7	32.4	0.6	1.6	17.2	9	135	26	137	3.7	97	99	3775	Yes	ICU_death	1.313113426	No	Yes	1.313113426	1	1.313113426	1	0.180681818
30484521	4.914016204	SICU	70	Female	White	Medicare	NO_EMERGENCY	No	Yes	No	Yes	No	Yes	No	No	91	138	70	18	36.55555556	5	2	22	15	2	15.3	12.5	37.8	0.5	1.1	11.7	6	233	19	142	3.6	107	95	2625	No	ICU_discharge	4.914016204	Yes	Yes	30	0	15	0	0.255
31436651	3.831423611	Others	60	Male	White	Medicare	NO_EMERGENCY	No	No	No	No	Yes	No	No	No	81	154	79.348	18	36.66666667	1	1	33	15	7	26.5	12.9	38	1.1	1.4	15.1	10	193	23	134	4.3	98	98	2000	No	ICU_discharge	3.831423611	No	No	30	0	15	0	0.083333333
35855170	19.94078704	MICU	85	Male	White	Others	NO_EMERGENCY	No	Yes	No	Yes	No	Yes	Yes	No	55	152	80	18	36.77777778	5	3	38	15	1	9.2	12.4	37	0.7	1	12.2	15	159	24	139	3.9	105	100	960	No	ICU_discharge	19.94078704	Yes	No	30	0	15	0	0.125242718
32859709	12.01018519	SICU	50	Male	White	Others	NO_EMERGENCY	Yes	No	Yes	Yes	No	Yes	No	No	88	137	61	30	37.11111111	7	2	26	12	5	7	8.3	24.2	1.4	5.8	65.8	34	129	27	135	4.7	99	90	1725	No	ICU_discharge	12.01018519	Yes	Yes	30	0	15	0	0.11409396
38675535	14.06853009	SICU	54	Female	Others	Others	NO_EMERGENCY	No	Yes	No	Yes	No	Yes	Yes	No	99	204	72	18.946	38.16666667	7	2	38	6	1	15.3	11.8	34.8	0.7	1.1	12.9	6	124	25	146	3.6	111	92	3425	Yes	ICU_discharge	14.06853009	Yes	No	30	0	15	0	0.02972973
32816406	1.927280093	MICU	57	Male	White	Others	NO_EMERGENCY	No	No	No	Yes	No	Yes	Yes	No	103	195	90	19.126	37.22222222	7	3	65	3	3	10.5	9.8	32.2	1.3	1.1	12.3	26	67	30	145	4.5	105	98	955	No	ICU_death	1.485416667	No	No	1.485416667	1	1.485416667	1	0.07962963
33378342	23.98133102	SICU	78	Male	White	Others	NO_EMERGENCY	No	Yes	Yes	Yes	No	Yes	Yes	No	71	118	63	18	36.72222222	4	3	34	12	4	10.9	14.9	42.8	0.7	1.2	13	16	119	23	133	4	97	97	1650	No	ICU_discharge	23.98133102	No	No	30	0	15	0	0.066321244
32242137	2.282766204	SICU	68	Male	White	Medicare	NO_EMERGENCY	No	No	No	Yes	No	Yes	No	No	75	138	109	16	37.5	2	3	36	13	2	15.4	12.2	35.7	0.9	1.2	12.8	14	226	25	137	4.1	98	100	2075	No	ICU_discharge	2.282766204	No	No	30	0	15	0	0.075862069
31557359	7.197673611	MICU	61	Male	Black	Medicare	NO_EMERGENCY	Yes	No	No	No	No	Yes	Yes	No	82	104	71	16	36.33333333	15	2	36	15	7	7	7.9	26.9	4.3	1.2	12.8	185	153	24	170	4.3	132	82	1970	No	ICU_discharge	7.197673611	No	Yes	30	0	15	0	0.124031008
39249745	4.899560185	SICU	81	Female	White	Medicare	NO_EMERGENCY	Yes	No	No	Yes	No	Yes	No	No	73	133	79	17	36.66666667	2	0	26	15	4	7.4	13.3	37.7	0.9	1	12.3	22	115	30	141	3.7	99	98	1045	No	ICU_re_admission	5.137222222	Yes	No	30	0	15	0	0.060280374
39930981	6.703009259	Others	89	Female	Unknown	Others	NO_EMERGENCY	No	No	No	Yes	No	No	No	No	74	162	70	17	36.61111111	4	2	35	9	5	11.6	10.2	30	0.5	1.2	12.8	11	113	22	138	3.9	101	85	650	Yes	ICU_discharge	6.703009259	No	No	7.375636574	1	7.375636574	1	0.051965066
34393206	1.798287037	Others	80	Female	White	Others	NO_EMERGENCY	No	No	No	No	No	No	No	No	58	136	54	16	36.33333333	3	3	40	12	2	4.9	11.6	37	1	1.1	12.4	15	92	30	139	4.4	103	98	500	No	ICU_discharge	1.798287037	No	No	30	0	15	0	0.049805447
31184911	2.77400463	SICU	58	Male	White	Others	NO_EMERGENCY	No	No	No	No	No	Yes	No	No	59	140	73	17	36.5	1	1	20	14	4	9.1	12.2	35.4	0.7	1.1	12.7	16	136	25	137	3.4	105	100	1235	No	ICU_discharge	2.77400463	Yes	No	30	0	15	0	0.064018692
35291122	5.667604167	SICU	46	Male	Black	Others	NO_EMERGENCY	No	No	No	Yes	No	No	No	No	86	141	84	13	37	2	2	24	13	4	5.9	13.1	39.9	0.8	1.2	12.5	11	170	22	137	3.6	101	97	825	No	ICU_discharge	5.667604167	No	No	30	0	15	0	0.057333333
31248195	3.517847222	Others	66	Male	White	Others	NO_EMERGENCY	No	No	No	Yes	No	No	No	No	49	126	43	13	36.83333333	4	1	37	14	12	11.9	10.9	32.9	0.9	1.4	14.9	38	113	23	141	3.8	108	94	2775	No	ICU_discharge	3.517847222	No	Yes	30	0	15	0	0.16043956
36134749	1.027523148	SICU	58	Female	White	Others	NO_EMERGENCY	No	No	No	Yes	No	Yes	No	No	73	76	48	16	36.33333333	5	2	30	15	2	15.5	12.3	35.6	1	1.2	13.2	13	257	27	136	4.6	95	92	6545	No	ICU_discharge	1.027523148	No	No	1.947222222	1	1.947222222	1	0.070588235
32077544	13.78732639	SICU	49	Female	Unknown	Others	NO_EMERGENCY	No	Yes	No	No	No	Yes	Yes	No	108	140	97	18.888	38.66666667	7	3	27	15	1	12.2	14.6	43.3	0.8	1.1	11.6	7	129	25	153	3.3	112	100	1248	No	ICU_discharge	13.78732639	No	No	13.89375	1	13.89375	1	0.056387665
37716394	10.47859954	SICU	33	Male	White	Others	NO_EMERGENCY	No	No	No	No	No	Yes	No	No	85	136	72	23	36.5	1	1	12	15	1	9.8	14.8	43.8	1.1	1.1	12.6	14	92	26	141	4.1	105	96	900	No	ICU_discharge	10.47859954	Yes	No	30	0	15	0	0.057207207
33428599	5.754513889	SICU	57	Male	White	Medicare	NO_EMERGENCY	Yes	Yes	No	No	No	Yes	No	No	63	138	83	16	36.66666667	7	3	35	15	6	14.1	11.9	35.3	3.5	1.1	11.9	52	248	17	140	3.8	104	100	1438	Yes	ICU_discharge	5.754513889	No	No	6.439490741	1	6.439490741	1	0.070744681
30995122	3.147060185	SICU	44	Male	Others	Others	NO_EMERGENCY	No	No	No	Yes	No	Yes	No	No	70	113	79	15	36.77777778	2	2	23	15	2	5.9	13	38.9	0.6	1.1	12.6	6	170	24	139	4.3	106	97	2820	No	ICU_discharge	3.147060185	No	No	30	0	15	0	0.080487805
37471644	19.10425926	SICU	54	Male	White	Others	NO_EMERGENCY	No	Yes	No	No	No	Yes	No	No	101	111	87	12	37.44444444	4	2	20	14	1	11.5	14.8	45.3	1.3	1.3	14.4	18	116	26	155	4.2	117	98	2365	No	ICU_discharge	19.10425926	No	No	30	0	15	0	0.038150289
33460266	1.80744213	SICU	87	Female	White	Medicare	NO_EMERGENCY	No	No	Yes	Yes	No	Yes	No	No	71	130	68	20	36.55555556	6	2	38	10	3	4.6	12.9	39.7	0.9	2	22.3	23	92	24	136	5	103	96	1583.964	No	ICU_discharge	1.80744213	No	No	30	0	15	0	0.13271028
35298321	2.446273148	SICU	30	Male	Others	Others	NO_EMERGENCY	No	No	No	Yes	No	Yes	No	No	91	148	88	25	36.66666667	2	2	8	15	4	10.1	14	38.9	0.8	1.1	13.2	14	132	28	138	3.8	104	98	1415	No	ICU_re_admission	6.882337963	Yes	No	30	0	15	0	0.06123348
30726779	1.629328704	MICU	59	Male	White	Medicare	NO_EMERGENCY	No	No	No	Yes	Yes	Yes	No	No	61	83	45	20	36.77777778	1	2	37	15	8	5.1	7.7	24.7	0.8	1.3	13.9	14	76	26	138	3.8	109	94	1250	No	ICU_discharge	1.629328704	No	No	30	0	15	0	0.093902439
33230802	4.749965278	SICU	67	Female	White	Medicare	NO_EMERGENCY	No	Yes	No	Yes	No	Yes	No	No	110	96	43	17	38.16666667	9	3	45	7	2	12.5	12	35.3	0.9	1.5	16.1	12	102	14	139	3.8	110	93	915	No	ICU_discharge	4.749965278	No	No	30	0	15	0	0.148387097
35298773	1.047395833	Others	52	Male	White	Others	NO_EMERGENCY	No	No	No	Yes	No	No	No	No	84	139	105	16	36.66666667	4	2	29	15	3	6	18.6	54.6	1	1.2	13.4	18	116	25	138	3.2	102	95	401	No	ICU_discharge	1.047395833	No	No	30	0	15	0	0.088275862
39878792	7.53900463	SICU	52	Female	Others	Others	NO_EMERGENCY	No	Yes	No	Yes	No	Yes	No	No	74	142	63	28	37.05555556	4	2	21	15	3	10.4	12.1	34.8	0.9	1	10.9	16	149	21	135	3.5	102	100	1527	Yes	ICU_discharge	7.53900463	Yes	No	30	0	15	0	0.066504854
39575123	6.174652778	SICU	46	Male	Black	Others	NO_EMERGENCY	No	No	No	Yes	No	Yes	No	No	65	143	91	20	36.77777778	6	2	54	4	3	11.5	14.3	42.5	1.1	1	10.4	12	139	23	137	9	102	99	3000	Yes	ICU_discharge	6.174652778	No	No	6.47412037	1	6.47412037	1	0.064563107
35886354	4.01849537	SICU	44	Male	Others	Others	NO_EMERGENCY	No	No	No	Yes	No	Yes	No	No	88	131	100	23	37.16666667	1	1	19	14	3	11.6	14.3	40.4	1	1.1	12.2	16	100	26	136	3.7	96	94	2070	No	ICU_discharge	4.01849537	No	No	30	0	15	0	0.046153846
34546075	13.25314815	SICU	62	Male	Unknown	Others	NO_EMERGENCY	No	Yes	No	Yes	No	Yes	No	No	71	135	86	19	36.72222222	7	2	28	15	3	17	13.6	41.4	1.7	1.1	12.4	25	146	25	142	3.6	107	98	1665	No	ICU_re_admission	26.34222222	Yes	No	30	0	15	0	0.05625
37064329	5.554282407	SICU	58	Male	White	Others	NO_EMERGENCY	No	Yes	No	Yes	No	Yes	No	No	72	103	46	16	37.33333333	5	2	29	15	10	13.6	10.4	30.3	1.7	1	12.2	23	207	21	134	4.6	102	97	2565	No	ICU_discharge	5.554282407	Yes	Yes	30	0	15	0	0.060085837
33354116	6.684560185	SICU	70	Male	White	Others	NO_EMERGENCY	No	Yes	No	Yes	Yes	Yes	Yes	No	83	105	56	20	36.61111111	6	3	41	15	7	4.8	7.5	24.9	1.1	1.5	16.4	34	72	26	136	5.6	102	90	3285	Yes	ICU_re_admission	11.40424769	No	Yes	30	0	15	0	0.238461538
34759273	4.145439815	SICU	59	Male	Unknown	Others	NO_EMERGENCY	Yes	No	No	Yes	No	Yes	No	No	75	102	66	19	36.61111111	9	2	42	15	5	4.9	14	42.8	4.5	1	11.2	72	221	22	137	5.3	98	95	143	No	ICU_death	3.952083333	No	No	3.952083333	1	3.952083333	1	0.093251534
39928909	3.00681713	SICU	39	Female	White	Others	NO_EMERGENCY	No	No	No	No	No	Yes	Yes	No	70	123	65	16	36.11111111	8	3	56	3	1	21.3	8.4	25.8	0.6	1.1	12.2	7	281	18	145	3.9	115	100	4840	Yes	ICU_death	1.418356481	No	Yes	1.418356481	1	1.418356481	1	0.03369863
38121127	1.140555556	SICU	82	Male	White	Medicare	NO_EMERGENCY	Yes	No	Yes	Yes	No	Yes	No	No	98	132	53	15	36.72222222	3	1	24	14	7	13.9	11.5	35.1	1.3	1.1	11.5	17	240	24	142	4.2	105	96	1495	No	ICU_discharge	1.140555556	No	Yes	30	0	15	0	0.051481481
37670997	2.548113426	SICU	53	Female	White	Medicare	NO_EMERGENCY	No	No	No	No	Yes	Yes	Yes	No	61	124	59	16.468	36.72222222	9	3	48	3	7	9.7	9.7	30.6	1.2	1.6	17.6	19	224	24	144	3.8	110	99	1965	No	ICU_discharge	2.548113426	No	No	2.875694444	1	2.875694444	1	0.690625
35250066	3.508020833	SICU	21	Male	White	Others	NO_EMERGENCY	No	No	No	No	No	Yes	No	No	65	120	52	16	37	2	3	26	13	1	10.4	12.9	39	0.9	1.2	13.7	12	125	27	136	4	97	100	4820	Yes	ICU_discharge	3.508020833	Yes	No	30	0	15	0	0.060944206
32887534	13.33934028	SICU	42	Female	White	Others	NO_EMERGENCY	No	Yes	No	Yes	No	Yes	No	No	47	132	89	17.566	36.16666667	3	1	25	13	1	19.2	12.2	36.7	0.4	1	12	6	143	22	137	3.5	105	100	4285	Yes	ICU_discharge	13.33934028	Yes	No	30	0	15	0	0.04
33087296	14.65603009	SICU	80	Male	Black	Others	NO_EMERGENCY	No	Yes	No	Yes	No	Yes	Yes	No	89	83	43	16	36.94444444	7	2	40	15	2	6	9.6	29.6	0.8	1.2	12.9	11	118	26	140	2.9	106	99	4135	Yes	ICU_discharge	14.65603009	Yes	Yes	30	0	15	0	0.08597561
36964919	2.784699074	SICU	82	Female	Unknown	Medicare	NO_EMERGENCY	No	No	Yes	Yes	No	No	No	No	82	149	76	24	36.33333333	1	2	34	13	2	9.8	12.7	37.7	0.5	2.9	30.4	15	206	24	132	5	97	92	2712	No	ICU_discharge	2.784699074	Yes	No	30	0	15	0	0.049466192
38223321	18.11083333	SICU	80	Female	White	Others	NO_EMERGENCY	No	Yes	No	Yes	No	Yes	No	No	77	142	73	12	37.33333333	7	2	38	15	2	14.4	13.5	40.6	0.5	1.1	11.6	13	207	21	138	3.8	105	92	790	No	ICU_discharge	18.11083333	Yes	No	30	0	15	0	0.066502463
33133006	5.931099537	SICU	81	Female	White	Others	NO_EMERGENCY	No	No	Yes	Yes	No	Yes	No	No	80	145	58	20	37.38888889	2	3	38	13	4	9.2	9.5	29.6	0.9	1.1	11.6	10	109	21	134	3.9	99	99	2700	Yes	ICU_discharge	5.931099537	No	No	30	0	15	0	0.059009009
31696463	6.805891204	SICU	60	Female	White	Others	NO_EMERGENCY	No	No	No	Yes	No	Yes	No	No	82	122	82	18	37	2	3	30	13	3	8.6	14	42.5	0.5	1.1	11.4	13	132	21	136	4.5	101	99	1750	No	ICU_discharge	6.805891204	No	No	30	0	15	0	0.063681592
31655505	6.172222222	SICU	87	Female	White	Medicare	NO_EMERGENCY	No	No	Yes	Yes	No	Yes	No	No	98	120	63	15	36.38888889	2	2	31	13	1	13.9	9.6	29.9	0.9	1.2	13.6	22	95	23	137	3	99	100	4085	Yes	ICU_discharge	6.172222222	Yes	No	30	0	15	0	0.06147541
32452165	19.5925	SICU	54	Female	White	Medicare	NO_EMERGENCY	Yes	No	Yes	Yes	No	Yes	No	No	83	162	82	15	36.38888889	7	3	29	15	8	7.4	13.7	42	0.5	1	11	10	314	29	137	3.4	103	96	775	No	ICU_discharge	19.5925	Yes	No	30	0	15	0	0.114615385
35578610	3.848518519	SICU	35	Male	White	Others	NO_EMERGENCY	No	No	No	No	No	No	No	No	66	150	85	18	37.16666667	2	0	10	14	1	7.5	13.9	42.2	1.1	1.1	13.3	19	104	25	141	3.9	106	100	1320	No	ICU_discharge	3.848518519	No	No	30	0	15	0	0.072777778
31249397	7.120011574	SICU	76	Male	Unknown	Medicare	NO_EMERGENCY	Yes	Yes	Yes	Yes	No	Yes	No	No	59	110	72	20	36.38888889	10	3	41	15	4	5.9	15.6	47.7	1.9	1.2	13.3	42	105	22	138	3.9	106	100	1390	No	ICU_discharge	7.120011574	Yes	No	7.336111111	1	7.336111111	1	0.11328125
38724860	5.926608796	SICU	86	Male	White	Medicare	NO_EMERGENCY	No	No	Yes	Yes	No	Yes	No	No	81	134	67	14	37.27777778	7	3	50	7	3	6.5	12.8	37.4	1.8	1.2	14.2	29	95	24	139	4.7	101	95	1200	Yes	ICU_discharge	5.926608796	No	Yes	7.2171875	1	7.2171875	1	0.157894737
36423047	4.48650463	SICU	63	Male	White	Others	NO_EMERGENCY	No	No	No	No	Yes	No	No	No	70	145	82	17	36.77777778	3	2	28	13	3	9.6	14.8	46.1	0.8	1.3	14.2	16	134	27	148	3.8	109	98	1195	No	ICU_discharge	4.48650463	Yes	No	30	0	15	0	0.045054945
35691088	10.14180556	SICU	46	Female	Unknown	Medicare	NO_EMERGENCY	No	No	No	No	No	Yes	No	Yes	78	142	79	18	37.11111111	7	2	23	15	5	13.8	9.6	30.2	5.5	1.2	12.9	93	107	24	141	4.6	93	99	1228.808	No	ICU_discharge	10.14180556	No	No	30	0	15	0	0.077722772
37935334	1.941030093	MICU	46	Male	Others	Others	NO_EMERGENCY	No	No	No	Yes	No	No	No	No	100	129	91	23	37.22222222	3	2	26	15	2	9	12.1	37	1.2	1.4	14.9	12	109	30	141	4	102	93	995	Yes	ICU_re_admission	4.981493056	No	No	30	0	15	0	0.06221374
33598573	8.4896875	MICU	42	Male	White	Medicare	NO_EMERGENCY	No	No	No	No	Yes	Yes	No	No	79	117	75	4	37.05555556	9	2	27	15	11	11.4	11.7	36.2	1.6	1.1	11.8	19	106	26	137	5.4	100	100	3135	No	ICU_discharge	8.4896875	Yes	No	11.65763889	1	11.65763889	1	0.059670782
36582473	12.59840278	SICU	68	Female	Unknown	Others	NO_EMERGENCY	No	Yes	No	Yes	No	Yes	No	No	76	165	73	16	36.61111111	5	1	28	15	1	9.8	11	33	0.7	1	10.9	15	181	25	138	3.3	108	100	1545	Yes	ICU_discharge	12.59840278	Yes	No	14.99166667	1	14.99166667	1	0.078698225
31837406	2.694583333	SICU	82	Male	White	Medicare	NO_EMERGENCY	No	No	No	Yes	No	Yes	No	No	58	127	69	17	36.88888889	4	3	38	10	1	9.1	14.2	44	0.8604	1.1	11.9	16.41	119.892	23.14	139.398	4.1058	104.03	95	1070	No	ICU_discharge	2.694583333	No	No	30	0	15	0	0.079881657
35678714	9.587997685	MICU	83	Male	Unknown	Medicare	NO_EMERGENCY	No	Yes	No	No	No	Yes	No	No	78	181	75.948	19	37.22222222	1	0	38	15	7	9.6	11.4	35.9	1.3	1	11	14	200	25	139	3.9	100	100	1610	No	ICU_discharge	9.587997685	No	No	30	0	15	0	0.06978022
34752852	2.70287037	SICU	84	Female	White	Medicare	NO_EMERGENCY	Yes	No	Yes	Yes	No	Yes	No	No	82	127	52	20	36.38888889	4	2	31	11	5	10.7	13.3	40.4	0.7	1.3	13.5	19	138	27	144	3.5	108	96	1980	No	ICU_re_admission	2.709456019	Yes	No	30	0	15	0	0.070157068
34653214	8.944328704	SICU	64	Female	White	Medicare	NO_EMERGENCY	Yes	No	Yes	Yes	No	Yes	Yes	No	134	106	75	19	38.1	10	3	43	15	4	8.7	18.6	57.6	0.8	1.3	14.7	10	149	19	138	4.5	102	87	592	No	ICU_re_admission	10.8756713	Yes	No	30	0	15	0	0.138461538
38342737	3.371782407	SICU	66	Female	Unknown	Others	NO_EMERGENCY	No	No	No	Yes	No	Yes	Yes	No	78	160	97	17	37.16666667	8	3	40	15	1	22.8	12.3	38.5	1.2	1.1	11.8	17	152	28	145	3.3	107	95	1475	No	ICU_discharge	3.371782407	No	No	3.455555556	1	3.455555556	1	0.058847737
34325292	9.660960648	SICU	49	Male	White	Others	NO_EMERGENCY	No	No	No	Yes	No	Yes	No	No	74	128	62	19	37.27777778	5	2	17	15	1	10.9	13.9	42	0.9	1	10.8	11	124	25	137	3.5	103	99	1575	No	ICU_discharge	9.660960648	Yes	No	30	0	15	0	0.060792952
35880744	2.249189815	SICU	87	Female	Unknown	Medicare	NO_EMERGENCY	Yes	No	No	No	No	Yes	Yes	No	80	70	40	16	36.55555556	3	2	52	14	2	13.9	8.4	27.7	0.7	1.3	14.6	28	106	20	134	4.3	104	100	900	No	ICU_discharge	2.249189815	No	Yes	30	0	15	0	0.104137931
37735625	4.020833333	Others	56	Female	Others	Medicare	NO_EMERGENCY	Yes	No	Yes	Yes	No	Yes	No	No	67	126	58	15	38.22222222	2	0	15	14	2	9.6	12.1	36.8	0.7	2.3	25.1	12	125	26	132	3.8	100	97	1500	No	ICU_discharge	4.020833333	Yes	No	30	0	15	0	0.074033149
36318305	1.3128125	SICU	47	Male	Others	Others	NO_EMERGENCY	Yes	No	No	Yes	No	No	No	No	120	130	100	33	37.5	1	2	22	15	3	14.6	16.5	49.9	0.9	1.1	13.1	15	201	20	135	4.9	101	97	3125	No	ICU_discharge	1.3128125	No	No	30	0	15	0	0.037096774
30219535	8.90787037	SICU	78	Female	White	Medicare	NO_EMERGENCY	No	Yes	No	Yes	No	Yes	No	No	63	134	67	17.66	37.27777778	3	2	24	15	5	13.7	12.2	37.2	0.7	1.1	11.5	7	105	23	137	3.9	98	100	2550	Yes	ICU_discharge	8.90787037	No	No	15.01875	1	15	0	0.080571429
32935619	1.240324074	SICU	87	Female	White	Others	NO_EMERGENCY	Yes	No	No	Yes	No	Yes	No	No	81	153	74	15	36.27777778	3	1	34	14	3	6	13.6	42	1.3	1.1346	12.2408	39	97	32	138	4.7	98	90	800	No	ICU_discharge	1.240324074	No	No	30	0	15	0	0.079347826
31527082	23.14627315	SICU	67	Female	White	Medicare	NO_EMERGENCY	No	Yes	No	Yes	No	Yes	Yes	No	84	167	72	21	36.43051055	7	2	56	3	2	11	10.3	30	0.8	1.1	13	19	145	19	142	3.1	107	100	3560	Yes	ICU_discharge	23.14627315	Yes	Yes	30	0	15	0	0.039444444
37299074	2.909710648	SICU	67	Male	White	Others	NO_EMERGENCY	No	No	No	No	Yes	Yes	No	No	66	129	71	14	35.38888889	6	1	54	3	3	9.1	11.9	36	1	1.1	12.9	17	119	26	134	3.4	100	100	2030	No	ICU_discharge	2.909710648	No	No	30	0	15	0	0.098089172
39178794	1.256099537	SICU	72	Male	White	Medicare	NO_EMERGENCY	No	No	No	No	No	No	No	No	72	125	71	32	35.72222222	1	2	28	13	2	9.3	12.6	34.7	0.7	1.1	12.8	21	117	30	142	3.8	106	97	2756	No	ICU_discharge	1.256099537	No	No	13.52239583	1	13.52239583	1	0.063917526
36136969	1.592048611	Others	84	Male	White	Medicare	NO_EMERGENCY	No	No	Yes	Yes	No	Yes	No	No	131	132	111	21	36.66666667	2	3	40	13	3	7.4	9.6	30.8	0.6	1.4	14.8	17	84	25	142	4.1	105	89	1200	No	ICU_discharge	1.592048611	No	No	30	0	15	0	0.103243243
38873699	4.78119213	Others	83	Female	White	Medicare	NO_EMERGENCY	No	No	No	Yes	No	No	No	No	104	202	84	7	36.66666667	4	2	46	8	3	10.8	10.4	31.7	1.8	1	10.7	37	120	20	148	4.6	112	97	1300	No	ICU_discharge	4.78119213	No	No	30	0	15	0	0.050735294
34281186	8.813321759	Others	62	Male	Black	Medicare	NO_EMERGENCY	Yes	No	No	Yes	Yes	No	No	No	72	157	87	17	36.66666667	2	2	25	11	7	13.9	13.2	37.9	1.1	1.1918	11.9206	20	118	22	143	4.3	107	99	1636.452	No	ICU_discharge	8.813321759	No	No	30	0	15	0	0.047826087
38854783	4.063958333	Others	64	Male	White	Others	NO_EMERGENCY	No	No	No	No	No	No	No	No	62	152	73	20	37.11111111	1	1	20	15	1	5.1	13.6	40.6	0.8	1	10.3	18	105	21	142	4.4	108	99	1350	No	ICU_discharge	4.063958333	No	No	30	0	15	0	0.07247191
30534868	3.322685185	SICU	78	Male	White	Medicare	NO_EMERGENCY	No	No	Yes	Yes	No	Yes	No	No	60	90	68	13	37.05555556	4	3	41	12	3	7	11.8	34.9	2.3	1.4	15.5	40	117	30	146	3.2	103	99	4875	No	ICU_discharge	3.322685185	Yes	No	30	0	15	0	0.101298701
35072821	9.758449074	SICU	52	Male	Black	Others	NO_EMERGENCY	No	Yes	No	Yes	No	Yes	No	No	67	133	83	20	36.55555556	5	3	41	7	1	11.3	12.6	39.6	1.4	1.1724	12.1608	23	152	24	140	4.2	107	100	1135	Yes	ICU_discharge	9.758449074	Yes	No	30	0	15	0	0.073148148
31774753	1.092060185	SICU	68	Male	White	Others	NO_EMERGENCY	No	No	No	Yes	No	Yes	No	No	88	112	47	9	36.88888889	3	2	34	13	3	12.5	11.6	32.9	1.2	1.1796	12.087	31	277	25	138	3.4	104	97	1045	No	ICU_discharge	1.092060185	No	No	30	0	15	0	0.052918288
38418446	3.410335648	MICU	87	Male	White	Medicare	NO_EMERGENCY	No	No	No	No	No	Yes	No	No	72	118	55	16	36.55555556	4	2	26	15	3	6.8	11.9	37.4	1	1.1802	12.0626	13	109	26	144	3.6	112	100	1760	No	ICU_discharge	3.410335648	Yes	No	30	0	15	0	0.085987261
38825337	2.161261574	SICU	79	Male	White	Others	NO_EMERGENCY	No	No	No	Yes	No	Yes	No	No	71	128	70	15	36.94444444	3	3	40	11	2	12	11	32.8	1	1.1	11.7	23	149	24	142	4.2	107	96	1670	No	ICU_re_admission	7.751597222	Yes	No	9.290891204	1	9.290891204	1	0.079096045
34920348	9.343217593	SICU	28	Female	White	Others	NO_EMERGENCY	No	No	No	No	No	No	No	No	77	110	72	20	37.16666667	1	2	15	15	2	6.9	13.1	36.1	0.8	1.1	12.1	8	89	21	142	3.6	109	95	1800	No	ICU_discharge	9.343217593	Yes	No	30	0	15	0	0.056557377
36740896	5.283043981	SICU	71	Female	White	Others	NO_EMERGENCY	No	Yes	No	Yes	No	Yes	No	No	96	156	104	24	37.16666667	4	2	30	15	2	23.1	14.4	42.9	0.8	1.2	14.3	10	300	22	137	3.8	97	100	1138	Yes	ICU_discharge	5.283043981	Yes	No	5.663194444	1	5.663194444	1	0.045033113
32219897	4.986597222	Others	69	Female	White	Medicare	NO_EMERGENCY	Yes	No	No	Yes	No	Yes	No	No	120	157	108	22	37	3	2	29	13	2	7.6	13.7	43.7	0.8	1.3	14.4	21	133	30	144	3.9	100	93	1300	No	ICU_discharge	4.986597222	No	Yes	8.225243056	1	8.225243056	1	0.1072
38371186	4.90130787	MICU	74	Male	White	Others	NO_EMERGENCY	No	No	Yes	Yes	No	Yes	No	No	58	162	57	17	38	6	1	38	15	6	9.6	9.8	29.7	1.8	1.2	14	33	163	23	138	3.8	107	99	1255	No	ICU_discharge	4.90130787	No	No	5.369444444	1	5.369444444	1	0.084491979
32996481	19.34761574	SICU	57	Male	Black	Others	NO_EMERGENCY	No	Yes	No	Yes	No	Yes	No	No	53	125	64	16	36.83333333	5	1	29	15	4	15.6	10.1	30	2.5	1	11.3	29	102	24	128	4	100	100	3825	Yes	ICU_discharge	19.34761574	Yes	No	30	0	15	0	0.073148148
30264397	1.215196759	SICU	82	Male	Unknown	Medicare	NO_EMERGENCY	No	No	Yes	No	No	No	Yes	No	74	123	75	25	36.44444444	1	1	26	14	3	10.1	14.6	43	0.9	2.8	29.3	17	126	24	141	3.5	108	98	2345	No	ICU_discharge	1.215196759	Yes	No	30	0	15	0	0.073096447
38809793	6.356099537	Others	77	Female	White	Medicare	NO_EMERGENCY	No	No	No	Yes	Yes	Yes	No	No	101	100	76	18.956	36.94444444	3	3	32	13	5	12.4	11.7	37.9	1	1.4	14.7	12	105	23	143	4.7	107	94	1350	No	ICU_discharge	6.356099537	Yes	No	30	0	15	0	0.049655172
39720638	3.341400463	SICU	43	Male	Unknown	Others	NO_EMERGENCY	No	No	No	No	No	Yes	No	No	95	133	92	16	36.66666667	1	2	20	13	1	13.7	14.2	41.2	0.9	1.1866	11.8852	10	89	23	143	4	106	100	2390	No	ICU_discharge	3.341400463	No	No	30	0	15	0	0.060648148
34389772	4.463587963	SICU	53	Female	Black	Others	NO_EMERGENCY	No	No	No	Yes	No	No	No	No	113	147	89	23	36.88888889	5	2	24	9	4	6.8	12.6	39	0.4	1.1	12.4	5	118	23	141	3.1	103	100	2055	No	ICU_discharge	4.463587963	Yes	Yes	30	0	15	0	0.242528736
39593695	1.882002315	SICU	47	Male	Black	Others	NO_EMERGENCY	No	No	No	Yes	No	No	No	No	62	128	81	12	37.11111111	1	1	15	14	3	3.8	13.9	44.6	0.7	1.1762	11.9754	8	91	22	137	4	103	98	1300	No	ICU_discharge	1.882002315	No	No	30	0	15	0	0.061924686
32651214	3.974467593	SICU	86	Male	Unknown	Medicare	NO_EMERGENCY	No	No	Yes	Yes	No	Yes	No	No	98	114	76	23	36.5	5	2	47	8	4	19.5	14.2	43.9	1.2	1.3	13.8	29	185	21	140	5.6	106	95	1045	Yes	ICU_discharge	3.974467593	Yes	No	4.965277778	1	4.965277778	1	0.059148936
31137217	4.449340278	SICU	73	Female	White	Others	NO_EMERGENCY	No	No	No	Yes	No	Yes	No	No	87	141	67	19	36.61111111	3	2	28	10	3	8.9	9.8	30.2	0.4	1.1888	12.1208	12	86	24	135	4.8	103	99	2190	No	ICU_re_admission	4.455810185	Yes	No	30	0	15	0	0.058371041
30191408	1.795393519	SICU	70	Female	White	Medicare	NO_EMERGENCY	No	No	No	No	Yes	Yes	No	No	80	111	53	12	35.55555556	2	2	37	15	7	5.8	10	29.3	0.7	1.1	13.2	19	115	24	141	3.4	107	100	2272	No	ICU_discharge	1.795393519	Yes	No	30	0	15	0	0.091525424
32240523	4.009050926	MICU	67	Male	Others	Others	NO_EMERGENCY	No	No	No	No	Yes	Yes	Yes	No	122	120	69	29	37.16666667	4	2	45	15	9	12.9	7.6	24.7	1.4	1.178	12.103	24	217	13	133	4.3	96	97	930	No	ICU_discharge	4.009050926	No	No	10.42638889	1	10.42638889	1	0.135964912
35433383	1.118819444	SICU	81	Female	White	Medicare	NO_EMERGENCY	No	No	Yes	Yes	No	No	No	No	130	129	78	17	38.77777778	5	2	41	6	1	9.7	11.8	35.6	0.9	1.2	12.9	21	116	24	137	3.6	101	95	1020	No	ICU_discharge	1.118819444	No	No	30	0	15	0	0.104098361
31524233	15.71603009	SICU	75	Male	White	Medicare	NO_EMERGENCY	Yes	Yes	No	No	No	Yes	No	No	82	127	59	14	37.33333333	6	2	39	15	8	12.4	9.2	28.6	1.2	1.5	15.9	42	202	21	128	5.1	95	93	3160	Yes	ICU_discharge	15.71603009	No	Yes	15.95	1	15	0	0.148091603
38388166	2.033738426	MICU	71	Male	White	Others	NO_EMERGENCY	No	No	No	No	Yes	No	No	No	85	156	78	13	36.66666667	1	1	39	15	7	16.1	9.5	28.2	1.7	1.1	12.4	31	158	21	138	4.1	105	95	1820	Yes	ICU_re_admission	7.173715278	No	No	30	0	15	0	0.096815287
33045471	1.162384259	MICU	50	Male	White	Others	NO_EMERGENCY	No	No	No	No	No	No	No	No	53	121	67	22	37.61111111	1	2	20	15	3	6.1	9.1	28.8	0.6	1.3	14.6	11	77	31	138	4	100	100	2075	No	ICU_discharge	1.162384259	No	No	30	0	15	0	0.079888268
36410145	2.388090278	Others	75	Female	Black	Medicare	NO_EMERGENCY	No	No	Yes	Yes	No	Yes	No	No	91	156	119	22	37.05555556	3	1	35	15	4	13.5	12.4	39.2	0.9	1.4	15.3	11	307	19	143	3.4	103	99	2500	No	ICU_discharge	2.388090278	No	Yes	2.957476852	1	2.957476852	1	0.044857143
39331586	1.518831019	SICU	62	Female	Others	Others	NO_EMERGENCY	No	No	No	No	Yes	Yes	No	No	95	141	60	20	36.55555556	2	2	29	14	7	13.3	7.4	22	1	1.1	11.6	14	94	27	128	3	98	97	2955	No	ICU_re_admission	9.287962963	Yes	No	30	0	15	0	0.055087719
37383400	1.972175926	SICU	71	Male	Others	Others	NO_EMERGENCY	No	No	Yes	Yes	Yes	Yes	No	No	64	150	84	15	36.38888889	6	2	44	12	7	4	10.9	31.9	1.8	1.8	18.8	35	217	23	140	4.4	107	97	2320	No	ICU_re_admission	8.6459375	No	Yes	30	0	15	0	0.237333333
35937617	16.38180556	SICU	74	Male	White	Medicare	NO_EMERGENCY	No	Yes	No	No	No	Yes	Yes	No	66	130	70	8	35.22222222	6	3	50	15	2	6.5	14.7	42	0.9	1.3	14.5	16	158	29	144	3.9	107	100	875	No	ICU_discharge	16.38180556	Yes	No	30	0	15	0	0.062719298
31921426	15.4521412	SICU	36	Male	Others	Others	NO_EMERGENCY	Yes	Yes	No	Yes	No	Yes	No	No	74	143	93	16.752	36.61111111	7	2	17	15	4	17.6	10.7	33.8	1.1	1.3	14.2	16	92	28	138	3	100	95	2108	No	ICU_discharge	15.4521412	Yes	No	30	0	15	0	0.044753086
33584780	9.129027778	SICU	58	Male	White	Others	NO_EMERGENCY	No	Yes	No	Yes	No	Yes	No	No	89	163	56	16	37.05555556	2	2	22	13	1	14.7	11.4	35.4	1	1.1	11.8	20	135	20	138	4.1	102	91	2525	No	ICU_discharge	9.129027778	Yes	No	30	0	15	0	0.052941176
38939794	16.7840625	SICU	70	Male	White	Others	NO_EMERGENCY	Yes	Yes	No	Yes	No	Yes	No	No	91	150	92	19	36.90555556	5	2	30	13	6	16	14.6	45.5	0.8	1.1	11.6	11	170	24	139	4.2	100	97	555	No	ICU_discharge	16.7840625	Yes	No	30	0	15	0	0.055870445
34722420	24.98587963	SICU	63	Male	White	Others	NO_EMERGENCY	No	Yes	No	Yes	No	Yes	No	No	95	147	84	23	38.44444444	5	2	30	15	2	13.2	14	41.1	0.9	1.3	14.9	18	163	24	138	3.8	105	100	1765	No	ICU_discharge	24.98587963	Yes	No	30	0	15	0	0.095862069
31817508	2.271296296	SICU	80	Male	White	Others	NO_EMERGENCY	No	No	No	Yes	Yes	Yes	No	No	80	153	70	23	36.5	0	1	28	15	5	9.6	16.2	47.8	1	1.1	12.7	14	135	27	138	4.3	102	95	1650	No	ICU_re_admission	2.562546296	No	No	30	0	15	0	0.09
35772218	2.039375	SICU	88	Female	White	Medicare	NO_EMERGENCY	No	No	No	Yes	No	Yes	No	No	88	152	68	13	36.83333333	3	2	44	8	2	7.6	11.5	35.6	0.7	1	11.9	14	109	28	138	3	96	100	2636	No	ICU_discharge	2.039375	No	No	30	0	15	0	0.054477612
32196952	5.288842593	SICU	23	Male	White	Others	NO_EMERGENCY	No	No	No	No	No	Yes	No	No	51	146	77	8	36.22222222	2	1	20	15	1	24.5	14	38.9	0.7	1.1268	12.3712	18	134	24	134	4	99	100	3420	No	ICU_discharge	5.288842593	Yes	No	30	0	15	0	0.048134328
35737692	3.720925926	SICU	83	Male	Others	Others	NO_EMERGENCY	No	No	Yes	Yes	No	Yes	Yes	No	80	169	74	13	37.61111111	5	1	51	6	1	16.5	12	35.7	0.9	1.1	13.4	20	157	24	146	4.3	114	98	2740	Yes	ICU_death	3.270023148	No	No	3.270023148	1	3.270023148	1	0.073
35874432	1.776388889	Others	72	Male	White	Medicare	NO_EMERGENCY	No	No	Yes	No	Yes	Yes	No	No	89	132	86	25	36.44444444	3	2	38	14	4	20.4	14.7	43.9	1.1	1.5	16.3	28	106	19	140	4	99	93	1345	No	ICU_discharge	1.776388889	No	No	30	0	15	0	0.095394737
36196170	1.810115741	SICU	85	Male	White	Medicare	NO_EMERGENCY	No	No	No	No	No	No	No	No	70	142	107	12	36.77777778	2	1	26	14	2	6.9	12.1	36.7	0.9	1.1608	12.2288	15	116	26	139	3.9	104	95	1715	Yes	ICU_discharge	1.810115741	No	No	30	0	15	0	0.061187215
32824452	6.837303241	SICU	74	Female	Others	Medicare	NO_EMERGENCY	No	No	No	Yes	No	Yes	Yes	No	61	142	68	19	36.33333333	5	3	69	4	2	16.7	10.9	33.3	0.7	1	11.2	13	131	18	140	5.2	110	100	1573	Yes	ICU_discharge	6.837303241	Yes	Yes	7.367175926	1	7.367175926	1	0.065365854
37207059	6.804907407	SICU	73	Female	Unknown	Medicare	NO_EMERGENCY	Yes	No	No	Yes	No	Yes	No	No	74	147	61	18	36.27777778	3	1	21	14	5	9.9	10	32.5	1	1.3	14.5	18	205	23	138	3.7	98	96	1820	No	ICU_discharge	6.804907407	Yes	No	30	0	15	0	0.059627329
31566709	1.787986111	SICU	39	Male	White	Others	NO_EMERGENCY	No	No	No	Yes	No	No	No	No	74	159	88	20	37.5	1	1	10	15	1	10.2	13.8	38.2	0.9	1.147	12.343	10	116	23	126	3.5	91	97	2825	No	ICU_re_admission	2.801736111	No	No	30	0	15	0	0.055309735
35999090	2.235162037	SICU	48	Male	Black	Others	NO_EMERGENCY	No	No	No	Yes	No	No	No	No	72	152	72	17	35.77777778	2	0	15	14	2	6.5	12.3	36	0.6	1.2	13.7	9	133	26	138	3.6	104	98	1845	No	ICU_discharge	2.235162037	No	Yes	30	0	15	0	0.046496815
32220757	3.759155093	SICU	81	Female	White	Medicare	NO_EMERGENCY	No	No	No	No	No	Yes	No	No	98	127	59	24	36.88888889	4	3	36	13	5	12	11.8	36.9	0.5	1.3	13.7	12	120	28	140	3.9	105	92	2785	No	ICU_discharge	3.759155093	Yes	No	30	0	15	0	0.060273973
34744059	3.821030093	SICU	55	Female	White	Others	NO_EMERGENCY	No	No	No	Yes	No	Yes	No	No	104	126	50	12	37.94444444	6	1	21	14	6	4.8	10.6	30.7	0.7	1.9	20.4	11	149	21	141	3.9	105	99	850	No	ICU_discharge	3.821030093	No	Yes	30	0	15	0	0.201388889
38569778	24.28322917	SICU	84	Male	Unknown	Medicare	NO_EMERGENCY	No	Yes	Yes	Yes	No	Yes	No	No	117	167	91	19.904	37	11	3	37	14	1	9.8	14.5	43.3	1.1	1.3	14.2	18	154	24	144	3.9	104	95	1305	No	ICU_discharge	24.28322917	No	No	30	0	15	0	0.107258065
36837837	10.88028935	MICU	49	Male	White	Medicare	NO_EMERGENCY	No	No	No	No	No	Yes	Yes	Yes	75	139	96	19	36.38888889	18	3	62	7	5	4.6	11.6	36.1	6.9	2	21.5	61	167	13	134	3	121	100	128	No	ICU_re_admission	21.31903935	Yes	Yes	30	0	15	0	0.157
31365006	21.47645833	SICU	43	Female	Others	Others	NO_EMERGENCY	No	Yes	No	No	No	Yes	Yes	No	70	149	59	29	36.27777778	4	2	27	10	1	22.1	10.2	31.5	0.7	1	11.2	17	150	20	137	3.6	107	100	1520	No	ICU_discharge	21.47645833	Yes	Yes	30	0	15	0	0.044147157
33738032	28.85064815	SICU	77	Male	White	Others	NO_EMERGENCY	Yes	Yes	Yes	Yes	No	Yes	Yes	No	74	160	102	25	36.66666667	5	3	39	10	6	9.5	11.7	36	1.2	1.4	15.4	22	121	20	138	4.7	105	39	1317	No	ICU_discharge	28.85064815	Yes	Yes	29.25347222	1	15	0	0.058297872
38563000	1.119548611	SICU	38	Male	Others	Others	NO_EMERGENCY	No	No	No	No	No	Yes	Yes	No	87.424	80	40	22	36.33333333	4	2	30	15	1	24.5	14.2	41.3	1	1	11.8	14	171	25	138	4.3	104	96	4070	No	ICU_death	0.574282407	No	No	0.574282407	1	0.574282407	1	0.031165919
39919197	17.67951389	SICU	55	Female	Unknown	Others	NO_EMERGENCY	No	Yes	No	No	No	Yes	Yes	No	66	134	86	14	37	9	3	35	15	1	14.5	11.1	32.4	0.6	1.2	13.3	15	150	18	137	4.5	107	100	1800	No	ICU_discharge	17.67951389	No	No	30	0	15	0	0.083544304
38003602	12.46403935	SICU	68	Female	White	Medicare	NO_EMERGENCY	No	Yes	Yes	Yes	No	Yes	Yes	Yes	97	153	78.04	16	37.72222222	8	3	66	6	4	19.4	9.9	31.1	8.5	1.4	16.2	34	166	28	140	4.7	97	100	4	No	ICU_discharge	12.46403935	Yes	Yes	13.04577546	1	13.04577546	1	0.071171171
34228991	8.131712963	SICU	20	Male	Black	Others	NO_EMERGENCY	No	No	No	No	No	Yes	Yes	No	63	125	65	16	36.94444444	4	3	21	15	3	14.5	12.6	38.2	1	1.1	12.2	17	158	22	138	3.9	104	100	2418	Yes	ICU_re_admission	13.98869213	Yes	No	30	0	15	0	0.057377049
37689894	4.962592593	MICU	73	Male	White	Others	NO_EMERGENCY	No	No	No	Yes	No	Yes	No	No	59	144	75	13	36.61111111	4	1	30	15	3	8.3	13.4	38.6	0.8	1.1	12.9	19	108	26	140	4.1	105	100	2325	Yes	ICU_discharge	4.962592593	No	No	5.004166667	1	5.004166667	1	0.074725275
30444939	6.198310185	SICU	80	Female	Unknown	Others	NO_EMERGENCY	No	No	Yes	Yes	No	No	No	No	67	99	72	19	37.61111111	1	3	31	14	3	7.3	9.1	27.8	0.8	1.1	11.7	10	109	23	138	4.2	105	97	1685	No	ICU_discharge	6.198310185	No	No	30	0	15	0	0.051685393
32434927	7.058113426	SICU	76	Male	White	Medicare	NO_EMERGENCY	Yes	Yes	No	No	No	Yes	No	No	81	199	79	20	37.16666667	7	3	42	15	7	10.1	13.1	40.9	2.7	1	10.5	43	594	21	138	4.9	101	98	1205	No	ICU_discharge	7.058113426	No	No	7.334027778	1	7.334027778	1	0.094666667
33527643	7.918738426	SICU	69	Male	Unknown	Medicare	NO_EMERGENCY	No	Yes	No	Yes	No	Yes	No	No	66	195	87	14	36.88888889	3	2	37	7	1	12.4	13.6	41	0.8	1.1	11.4	13	145	23	137	3.6	107	97	2880	No	ICU_re_admission	13.32174769	Yes	No	30	0	15	0	0.0671875
31426933	7.614548611	SICU	72	Female	White	Medicare	NO_EMERGENCY	No	Yes	No	Yes	No	Yes	No	No	81	157	71	22	37.16666667	2	2	28	13	1	10.1	11.3	35.6	0.8	1.1	11.7	16	117	24	136	3.6	101	96	2530	No	ICU_discharge	7.614548611	No	No	30	0	15	0	0.051685393
36743363	3.726041667	SICU	56	Female	White	Medicare	NO_EMERGENCY	No	No	No	Yes	No	No	No	No	74	113	56	16	36.83333333	2	1	17	15	1	8	12.3	36.4	0.7	1	11.3	11	98	21	141	3.7	110	96	2335	No	ICU_discharge	3.726041667	No	No	30	0	15	0	0.069398907
35559215	2.799166667	SICU	73	Male	White	Medicare	NO_EMERGENCY	No	No	No	Yes	No	Yes	No	No	82	196	106	18	36.61111111	2	2	28	12	4	9	13.4	38.8	0.9	1.1	11.7	10	123	23	138	4.2	103	97	1950	No	ICU_discharge	2.799166667	No	No	30	0	15	0	0.074863388
34189088	1.468240741	SICU	86	Female	White	Medicare	NO_EMERGENCY	No	No	Yes	No	No	Yes	No	No	50	115	60	19	37.66666667	7	2	48	7	3	9.4	10.2	30.4	0.8	1.3	14.9	26	175	21	135	4.5	99	99	3240	Yes	ICU_discharge	1.468240741	No	Yes	2.7875	1	2.7875	1	0.068442623
36591556	1.555196759	SICU	79	Female	White	Others	NO_EMERGENCY	No	No	Yes	Yes	No	Yes	No	No	96	142	59	28	36.77777778	3	2	29	13	2	8.2	11.2	33.8	0.6	1.1	12.3	9	96	29	136	3	98	94	1735	No	ICU_discharge	1.555196759	No	No	30	0	15	0	0.08630137
37642118	8.295474537	SICU	66	Male	White	Others	NO_EMERGENCY	No	Yes	No	Yes	No	Yes	No	No	66	104	52	19	36.66666667	7	2	26	15	1	11.2	12.5	38	1	1.2	12.7	22	111	18	134	4.7	106	97	2615	No	ICU_discharge	8.295474537	No	No	10.80494213	1	10.80494213	1	0.091025641
33002352	7.886423611	SICU	64	Male	Others	Medicare	NO_EMERGENCY	Yes	No	Yes	Yes	No	Yes	No	No	98	153	96	14	37.5	3	2	22	14	5	11.6	14.8	47.8	0.8	1.1	11.7	11	187	22	138	3.5	101	96	3225	No	ICU_discharge	7.886423611	Yes	No	30	0	15	0	0.07540107
33602913	1.95724537	SICU	64	Male	White	Medicare	NO_EMERGENCY	No	No	No	Yes	No	Yes	No	No	85	145	70	17	36.5	0	1	24	15	2	6.3	11.2	32.4	0.9	1.2	13.9	20	189	26	142	4	108	97	983	No	ICU_discharge	1.95724537	No	No	30	0	15	0	0.085454545
33577043	3.659444444	SICU	89	Female	Black	Medicare	NO_EMERGENCY	No	No	Yes	Yes	No	No	No	No	74	170	63	19	36.38888889	3	1	40	11	8	12.8	11.7	36.9	0.7	1.2	12.8	12	116	27	136	3	95	100	1815	No	ICU_discharge	3.659444444	Yes	No	24.75208333	1	15	0	0.045214521
31871998	19.10513889	SICU	67	Female	Unknown	Others	NO_EMERGENCY	No	Yes	Yes	Yes	No	Yes	No	No	87	163	78	19	36.88888889	3	3	33	14	1	11.4	13.1	39.6	0.8	1.2	12.5	16	91	17	139	4.3	108	99	2800	No	ICU_discharge	19.10513889	Yes	No	30	0	15	0	0.067346939
37741158	7.568425926	SICU	77	Male	Others	Medicare	NO_EMERGENCY	No	No	No	Yes	Yes	Yes	No	No	78	139	67	26	36.77777778	4	3	44	8	3	10.8	11.9	34.3	0.8	1.4	15.9	8	164	24	135	3.7	98	100	2430	No	ICU_discharge	7.568425926	Yes	Yes	30	0	15	0	0.072486772
39098941	7.029849537	SICU	85	Male	Black	Others	NO_EMERGENCY	No	Yes	No	No	No	Yes	No	No	79	174	79	17.798	37.16666667	5	3	47	15	7	12.1	9.8	29.6	1.7	1.2	12.6	29	132	22	149	4.6	117	100	2075	No	ICU_discharge	7.029849537	No	No	10.10763889	1	10.10763889	1	0.065470852
37598599	24.26726852	SICU	59	Female	Others	Others	NO_EMERGENCY	No	Yes	No	Yes	No	Yes	Yes	No	79	131	76	23	34.77777778	5	2	26	9	1	9.7	10.1	30	0.6	1	11.3	9	95	19	130	3	100	94	1860	Yes	ICU_discharge	24.26726852	Yes	No	30	0	15	0	0.097959184
31380028	1.472511574	SICU	66	Male	Others	Others	NO_EMERGENCY	No	No	No	Yes	No	Yes	No	No	67	146	82	16	36.5	0	2	20	15	4	11.5	14.7	40.6	0.6	0.9	10.2	10	205	27	136	4.2	97	96	1760	No	ICU_discharge	1.472511574	No	No	30	0	15	0	0.043010753
38496463	1.71150463	SICU	38	Male	Others	Others	NO_EMERGENCY	No	No	No	Yes	No	Yes	Yes	No	68	177	75	21	37.33333333	7	2	29	15	1	22.8	17.3	50.9	1.5	1.1	12	22	158	30	141	6.4	103	96	4630	Yes	ICU_death	1.38125	No	No	1.38125	1	1.38125	1	0.041795666
34904512	7.893449074	SICU	83	Female	White	Others	NO_EMERGENCY	No	No	No	Yes	No	Yes	No	No	92	149	75	19	37.72222222	2	3	43	13	3	12.3	13.5	40	0.7	1.2	13.4	14	105	24	144	3.3	104	100	1105	No	ICU_discharge	7.893449074	No	No	30	0	15	0	0.067464115
30517023	4.883969907	SICU	79	Female	White	Medicare	NO_EMERGENCY	No	No	No	Yes	No	Yes	Yes	No	57	133	60	16	35.77777778	4	2	33	15	2	10.1	10.6	30.6	0.6	1	10.9	17	173	24	135	4	99	99	4015	Yes	ICU_discharge	4.883969907	No	Yes	5.261747685	1	5.261747685	1	0.0546875
39807850	6.029606481	SICU	80	Female	White	Medicare	NO_EMERGENCY	No	No	No	Yes	No	No	No	No	112	149	58	22	37.11111111	2	2	31	13	1	8.6	9.8	28.2	0.4	1	11.2	10	99	27	138	3.9	101	97	2935	No	ICU_discharge	6.029606481	No	No	30	0	15	0	0.066850829
38366730	25.21895833	SICU	51	Male	White	Others	NO_EMERGENCY	No	Yes	No	Yes	No	Yes	Yes	No	63	133	77	11	37.33333333	13	2	32	15	6	20.4	15.6	47.5	1.4	1.1	12.3	22	134	20	141	4.5	107	98	2360	No	ICU_discharge	25.21895833	Yes	Yes	30	0	15	0	0.103546099
37357335	1.072523148	SICU	81	Female	White	Medicare	NO_EMERGENCY	No	No	No	Yes	No	Yes	No	No	68	96	69	14	36.77777778	4	2	51	7	4	7.5	11.2	32.2	0.6	1.2	14.2	15	102	29	133	2.9	95	100	990	No	ICU_discharge	1.072523148	No	Yes	30	0	15	0	0.043564356
35861066	8.063148148	SICU	73	Female	Unknown	Medicare	NO_EMERGENCY	Yes	Yes	Yes	No	No	Yes	Yes	No	81	134	82	16	36.5	7	2	33	14	6	8.7	12.1	39.3	1.5	1	10.9	44	184	24	136	4	99	100	1165	No	ICU_discharge	8.063148148	Yes	No	8.15	1	8.15	1	0.052059925
31015377	6.004467593	SICU	76	Female	Others	Medicare	NO_EMERGENCY	No	No	Yes	Yes	No	Yes	No	No	99	154	84	12	36.27777778	3	2	31	15	2	11.4	11.9	33.5	0.7	2.1	21.7	19	106	31	142	2.6	106	100	2920	No	ICU_discharge	6.004467593	No	Yes	30	0	15	0	0.100649351
37265701	7.634953704	SICU	82	Male	Unknown	Medicare	NO_EMERGENCY	No	Yes	No	Yes	No	Yes	Yes	No	96	158	60	24	37.61111111	10	2	44	15	4	14.5	12	35.3	1.1	1.3	13.8	26	113	21	143	4.2	108	100	3840	No	ICU_death	7.475694444	No	No	7.475694444	1	7.475694444	1	0.074093264
38611265	2.068414352	MICU	66	Male	White	Medicare	NO_EMERGENCY	No	No	No	Yes	No	Yes	Yes	No	49	155	65	18	36.5	10	3	51	15	2	16.6	15.5	45.1	1.1	1	12.6	21	282	22	134	4.5	95	100	4517	No	ICU_death	1.41525463	No	No	1.41525463	1	1.41525463	1	0.042638037
36121575	50.17665509	SICU	78	Male	Unknown	Medicare	NO_EMERGENCY	Yes	Yes	No	Yes	No	Yes	No	No	87	144	92	17	38.16666667	7	3	30	15	4	9.9	14.3	45.3	1	1.3	14.1	13	108	25	147	3.9	109	99	1760	No	ICU_death	50.15694444	No	No	30	0	15	0	0.084242424
34201905	1.509618056	MICU	56	Male	Black	Medicare	NO_EMERGENCY	Yes	No	No	No	No	Yes	No	No	94	126	90	21	37.55555556	6	3	40	13	5	7.7	10.4	32.2	8.7	1.3	14	50	105	23	136	4.5	95	99	350	No	ICU_discharge	1.509618056	No	No	30	0	15	0	0.15112782
31435957	13.6502662	Others	75	Female	White	Medicare	NO_EMERGENCY	Yes	No	No	No	No	Yes	Yes	No	110	127	71	19.72	37.27777778	9	2	46	15	5	13.2	13.9	42.5	0.6	1.4	15.5	19	182	23	120	5.9	90	100	6605	No	ICU_discharge	13.6502662	Yes	No	30	0	15	0	0.050174216
33846654	8.419386574	SICU	75	Male	White	Medicare	NO_EMERGENCY	No	No	Yes	No	No	No	No	No	112	163	107	21	36.94444444	3	1	26	15	5	12.7	12.4	40.2	1.2	1.8	19.4	23	120	20	139	3.9	100	99	2550	No	ICU_discharge	8.419386574	No	Yes	30	0	15	0	0.148571429
30759847	4.903321759	SICU	75	Male	White	Medicare	NO_EMERGENCY	No	No	Yes	Yes	No	Yes	No	No	48	140	64	15	34.88888889	4	2	43	8	1	8.3	11.1	32	0.7	1.5	16.8	12	109	26	139	3.6	106	97	2452	No	ICU_discharge	4.903321759	No	Yes	30	0	15	0	0.075
37311305	3.395625	SICU	74	Male	White	Medicare	NO_EMERGENCY	No	No	No	Yes	No	No	No	No	76	125	74	18	36.66666667	1	2	28	13	2	10.9	12.6	37.3	0.9	1.1	11.9	17	119	23	141	3.9	105	95	1300	No	ICU_discharge	3.395625	No	No	30	0	15	0	0.066145833
33041821	3.192291667	SICU	79	Female	Unknown	Medicare	NO_EMERGENCY	No	No	No	No	No	Yes	No	No	55	121	57	16.15	36.72222222	2	0	43	15	8	13.6	13.3	42.6	1.2	1.2	12.7	24	147	19	146	5.7	106	100	670	Yes	ICU_discharge	3.192291667	No	No	3.837511574	1	3.837511574	1	0.043692308
38498910	9.98349537	SICU	88	Male	Unknown	Medicare	NO_EMERGENCY	No	Yes	Yes	Yes	No	Yes	No	No	78	145	63	13	36.94444444	6	2	39	10	4	16.5	11.7	34.4	1.2	1.9	20.1	20	188	24	134	4.7	100	97	2930	Yes	ICU_discharge	9.98349537	Yes	Yes	19.20311343	1	15	0	0.09924812
35747299	8.875381944	Others	24	Male	White	Others	NO_EMERGENCY	No	No	No	No	No	No	No	No	102	124	73	18	36.72222222	3	2	17	13	3	9.2	14.2	42.2	1	1.1	11.5	11	101	27	140	4	102	100	750	No	ICU_discharge	8.875381944	No	No	30	0	15	0	0.064606742
32998269	1.412615741	MICU	84	Male	White	Medicare	NO_EMERGENCY	No	No	Yes	Yes	Yes	Yes	No	No	107	83	55	23	35.61111111	8	3	70	9	8	17.5	15.5	48.6	2.2	1.1342	12.3178	63	111	12	142	6	110	90	10	No	ICU_death	1.337118056	No	No	1.337118056	1	1.337118056	1	0.096319018
30391518	42.65019676	Others	51	Male	Unknown	Others	NO_EMERGENCY	No	Yes	No	Yes	No	Yes	No	No	110	152	91	16	36.83333333	4	3	39	6	1	15.7	11.7	42.1	0.6	1.2	12.8	13	146	34	141	4.1	95	93	750	No	ICU_discharge	42.65019676	No	Yes	30	0	15	0	0.04
38691806	5.681550926	SICU	81	Female	Others	Others	NO_EMERGENCY	Yes	Yes	No	No	No	Yes	Yes	No	90	130	52	14	36.61111111	6	3	47	15	6	12.3	10.7	31.6	1.1	1.1	11.7	30	258	24	142	3.7	104	100	1915	No	ICU_death	5.670833333	No	No	5.670833333	1	5.670833333	1	0.064444444
31597089	2.605844907	SICU	71	Female	Unknown	Medicare	NO_EMERGENCY	Yes	No	No	Yes	No	No	Yes	No	88	99	54	23	38.16666667	5	3	38	11	4	28.1	11.7	34.9	1.1	1.2	13.1	24	302	21	142	3.6	105	99	910	No	ICU_discharge	2.605844907	No	No	3.636111111	1	3.636111111	1	0.0414791
30996447	2.368368056	SICU	73	Female	Black	Medicare	NO_EMERGENCY	No	No	No	Yes	No	No	No	No	69	139	70	14	36.55555556	2	2	28	14	1	6.5	11.3	34.6	0.8	1.18	11.8348	14	103	21	133	4.2	102	99	1405	No	ICU_discharge	2.368368056	No	No	30	0	15	0	0.045973154
39625913	20.69178241	SICU	80	Female	Unknown	Medicare	NO_EMERGENCY	Yes	Yes	Yes	No	No	Yes	Yes	No	76	137	64	19	37.38888889	4	2	45	15	2	14	13.9	40.1	0.7	1	10.9	32	118	23	136	3.8	102	100	1220	No	ICU_discharge	20.69178241	Yes	No	30	0	15	0	0.084337349
30315785	5.44619213	SICU	85	Male	White	Medicare	NO_EMERGENCY	No	No	Yes	Yes	No	Yes	No	No	69	140	56	17	36.83333333	6	2	42	14	3	10.8	10.8	33.3	1.6	1.3	14.4	27	150	21	141	4.1	105	95	774	No	ICU_discharge	5.44619213	No	Yes	30	0	15	0	0.0705
31811849	14.261875	MICU	28	Female	White	Others	NO_EMERGENCY	No	Yes	No	No	No	Yes	No	No	99	153	90	16	35.77777778	5	3	24	15	2	13.4	12.9	41.4	1	1	11.9	17	242	15	144	4.5	110	98	1095	No	ICU_discharge	14.261875	Yes	No	30	0	15	0	0.056578947
31888500	9.613078704	MICU	75	Male	Unknown	Medicare	NO_EMERGENCY	Yes	Yes	Yes	No	No	Yes	Yes	No	85.794	85	63	18	37.22222222	7	3	40	15	4	11	13.2	38	0.9	1.4	15.8	36	174	17	138	4.4	109	96	1362	Yes	ICU_re_admission	14.35982639	No	No	22.87222222	1	15	0	0.109090909
38983514	8.938136574	SICU	87	Female	White	Others	NO_EMERGENCY	No	No	Yes	Yes	Yes	Yes	Yes	No	72	86	55	21	37	6	3	40	11	4	13.5	9.9	33.3	0.7	1.1	12.1	13	98	20	139	3.7	104	100	648	No	ICU_discharge	8.938136574	No	No	23.16111111	1	15	0	0.05530303
34422906	1.40212963	SICU	49	Female	White	Others	NO_EMERGENCY	No	No	No	Yes	No	Yes	No	No	62	149	76	16.266	36.27777778	4	1	50	4	3	10.6	13.1	38.4	0.5	1.1	12.8	9	213	24	144	3.7	109	100	2685	Yes	ICU_discharge	1.40212963	No	No	2.229166667	1	2.229166667	1	0.066497462
32304819	15.01796296	SICU	77	Female	Unknown	Medicare	NO_EMERGENCY	No	Yes	No	Yes	No	Yes	No	No	82	145	72	27	36.33333333	6	2	29	15	1	14.4	11.8	34.8	0.5	1	10.5	13	149	22	135	3.2	97	100	768	No	ICU_discharge	15.01796296	Yes	No	25.14097222	1	15	0	0.054618474
33490234	1.217928241	SICU	64	Female	White	Others	NO_EMERGENCY	No	No	No	Yes	No	Yes	No	No	97	118	60	16	36.88888889	4	3	45	7	7	16.1	10.5	32.2	0.6	1.1846	12.1364	17	135	26	138	4.2	103	98	3040	No	ICU_discharge	1.217928241	No	No	30	0	15	0	0.054676259
35633765	6.57087963	SICU	82	Male	White	Medicare	NO_EMERGENCY	No	Yes	No	No	No	Yes	No	No	105	126	97	19	37.94444444	5	3	54	7	1	10.8	12.1	36.1	1	1.3	14.4	15	195	29	145	2.9	100	91	630	No	ICU_discharge	6.57087963	Yes	Yes	13.96388889	1	13.96388889	1	0.074863388
34377874	3.796666667	SICU	79	Female	Others	Others	NO_EMERGENCY	No	No	No	Yes	No	No	No	Yes	60	141	99	10	36.61111111	11	2	35	13	6	3.8	10.9	33.2	6.9	1.1548	12.3068	47	90	28	139	3.7	101	98	1715.162	Yes	ICU_discharge	3.796666667	Yes	No	4.016666667	1	4.016666667	1	0.337037037
39224114	10.76949074	SICU	62	Male	White	Others	NO_EMERGENCY	No	Yes	No	No	No	Yes	Yes	No	88	168	88	16	37.5	7	2	26	15	1	8.3	13	38	0.6	1.1	11.9	8	118	20	143	3.6	112	95	1930	Yes	ICU_discharge	10.76949074	Yes	No	10.99118056	1	10.99118056	1	0.063959391
32624980	1.824675926	SICU	49	Female	White	Others	NO_EMERGENCY	No	No	No	No	No	No	No	No	65	138	78	23	36.88888889	2	1	17	14	1	12.9	14.2	42.1	0.6	1.1684	11.9724	8	116	22	138	3.9	104	96	2033	No	ICU_discharge	1.824675926	No	No	30	0	15	0	0.040264026
32562868	17.04601852	SICU	45	Female	Others	Medicare	NO_EMERGENCY	No	Yes	No	Yes	No	Yes	Yes	No	77	147	76	19.184	37.72222222	3	2	36	8	1	12.9	9.8	29	0.6	1.1	12	8	180	21	137	3.4	109	100	2425	No	ICU_discharge	17.04601852	Yes	No	30	0	15	0	0.076190476
37618693	3.729652778	SICU	56	Male	White	Others	NO_EMERGENCY	No	No	No	Yes	No	Yes	No	No	87	134	84	19	36.44444444	2	2	23	14	2	12.3	13.6	40.2	0.9	1.2	13.1	15	78	25	137	5.4	105	96	3775	Yes	ICU_discharge	3.729652778	Yes	No	30	0	15	0	0.045602606
30710279	5.948854167	SICU	70	Male	White	Medicare	NO_EMERGENCY	No	No	No	Yes	No	Yes	No	No	61	139	77	22	37.83333333	3	1	23	14	2	7.3	13.7	39	1	1.1506	12.2722	14	198	26	130	4.8	94	93	1700	No	ICU_discharge	5.948854167	Yes	Yes	30	0	15	0	0.10620155
36195440	1.937847222	SICU	57	Female	Unknown	Others	NO_EMERGENCY	No	No	No	No	Yes	Yes	No	No	94	115	70	22	37.55555556	6	3	46	10	3	12.9	13.2	39.8	1.3	1.1	11.6	18	113	28	146	3.7	109	100	835	No	ICU_discharge	1.937847222	No	No	30	0	15	0	0.133057851
[truncated: 4 more columns]
